# Supplementary material for: Aging is associated with an insufficient early inflammatory response of lung endothelial cells in SARS-CoV-2 infection
Source: Front Immunol. 2024 Jun 7;15:1397990. doi: 10.3389/fimmu.2024.1397990 (PMC11190167; doi:10.3389/fimmu.2024.1397990)
Supplement: Supplementary file 1 [file DataSheet_1.xlsx]

## Sheet: Legend
Supplementary Table 1.	Normalized counts and differential expression from bulk RNA-seq of lung endothelial cells of aged (72-85 weeks) SARS-CoV-2 infected mice compared with mock mice.
baseMean:	mean of normalized counts for all samples
log2FoldChange:	log2 fold change
lfcSE:	standard error
stat:	Wald statistic
pvalue:	Wald test p-value
padj:	Benjamini-Hochberg adjusted p-values

## Sheet: aged_cov19_vs_aged_mock
	Normalized counts								DE: aged SARS-CoV-2 infected mice versus mock mice
ensembl	Mouse.1 (aged_mock)	Mouse.2 (aged_mock)	Mouse.3 (aged_mock)	Mouse.4 (aged_mock)	Mouse.6 (aged_cov19)	Mouse.7 (aged_cov19)	Mouse.8 (aged_cov19)	Mouse.9 (aged_cov19)	baseMean	log2FoldChange	lfcSE	pvalue	padj	symbol	entrez	description
ENSMUSG00000029380	17.2793	20.0343	45.0274	13.9715	322.225	220.83	436.236	348.392	118.6	3.67998	0.398109	1.59378e-21	2.48313e-17	Cxcl1	14825	chemokine (C-X-C motif) ligand 1 [Source:MGI Symbol;Acc:MGI:108068]
ENSMUSG00000034459	830.318	648.729	843.46	697.305	16334.6	4254.13	3898.46	5334	6951.56	3.22905	0.352844	2.71588e-21	2.48313e-17	Ifit1	15957	interferon-induced protein with tetratricopeptide repeats 1 [Source:MGI Symbol;Acc:MGI:99450]
ENSMUSG00000024235	441.987	486.546	523.444	454.709	1070.66	1202.9	1488.02	1378.12	689.934	1.39448	0.161645	3.31631e-19	2.0214e-15	Map3k8	26410	mitogen-activated protein kinase kinase kinase 8 [Source:MGI Symbol;Acc:MGI:1346878]
ENSMUSG00000074063	209.171	242.319	205.84	186.71	663.706	855.494	644.986	711.372	399.928	1.72088	0.205461	2.85302e-18	1.30426e-14	Osgin1	71839	oxidative stress induced growth inhibitor 1 [Source:MGI Symbol;Acc:MGI:1919089]
ENSMUSG00000022602	31.8304	22.8963	22.5137	16.5118	103.985	157.993	330.076	381.858	102.607	3.27775	0.399721	1.36588e-17	4.99531e-14	Arc	11838	activity regulated cytoskeletal-associated protein [Source:MGI Symbol;Acc:MGI:88067]
ENSMUSG00000020893	757.563	1016.02	745.364	823.048	1623.96	2600.59	3107.17	3268.53	1316.57	1.61933	0.200043	2.96562e-17	9.03822e-14	Per1	18626	period circadian clock 1 [Source:MGI Symbol;Acc:MGI:1098283]
ENSMUSG00000074896	1486.02	870.059	1378.16	1068.18	40963.6	8011.84	5748.67	8688.34	16769.1	3.61596	0.448999	3.7768e-17	9.86609e-14	Ifit3	15959	interferon-induced protein with tetratricopeptide repeats 3 [Source:MGI Symbol;Acc:MGI:1101055]
ENSMUSG00000026628	4353.48	3221.7	3631.94	3871.38	12954.5	15968	23092.8	31666.8	10166.5	2.39546	0.312035	7.96669e-16	1.82099e-12	Atf3	11910	activating transcription factor 3 [Source:MGI Symbol;Acc:MGI:109384]
ENSMUSG00000062488	522.018	266.169	396.402	307.373	12596.3	2326.8	1595.96	2535.71	5293.57	3.55088	0.472782	2.83296e-15	5.75595e-12	Ifit3b	667370	interferon-induced protein with tetratricopeptide repeats 3B [Source:MGI Symbol;Acc:MGI:3698419]
ENSMUSG00000025498	1223.2	1480.63	1063.77	859.882	28550.9	6421.14	4332.02	6576.54	12140	3.19324	0.441755	2.2572e-14	4.12752e-11	Irf7	54123	interferon regulatory factor 7 [Source:MGI Symbol;Acc:MGI:1859212]
ENSMUSG00000031765	592.954	706.923	544.349	562.67	2200.37	2057.49	2821.7	2878.09	1286.17	1.97811	0.276132	4.00572e-14	6.65897e-11	Mt1	17748	metallothionein 1 [Source:MGI Symbol;Acc:MGI:97171]
ENSMUSG00000067203	181.888	163.136	188.954	180.359	446.75	416.526	354.163	471.101	367.789	1.19363	0.170942	1.49766e-13	2.28219e-10	H2-K2		histocompatibility 2, K region locus 2 [Source:MGI Symbol;Acc:MGI:95906]
ENSMUSG00000028037	493.825	291.928	482.437	414.064	7126.17	1836.66	1449.66	1717.07	3444.48	2.73978	0.397918	2.64427e-13	3.52516e-10	Ifi44	99899	interferon-induced protein 44 [Source:MGI Symbol;Acc:MGI:2443016]
ENSMUSG00000066861	77.3023	69.6429	36.1827	36.834	987.215	334.836	260.492	272.02	450.237	2.94809	0.42868	2.69891e-13	3.52516e-10	Oas1g	23960	2'-5' oligoadenylate synthetase 1G [Source:MGI Symbol;Acc:MGI:97429]
ENSMUSG00000018143	1928.92	1450.1	1899.19	1619.42	3386.57	3322.33	3304.33	3993.64	2588.26	0.985944	0.143065	3.67693e-13	4.48242e-10	Mafk	17135	v-maf musculoaponeurotic fibrosarcoma oncogene family, protein K (avian) [Source:MGI Symbol;Acc:MGI:99951]
ENSMUSG00000001627	927.628	1161.03	971.306	895.446	2116.93	1907.58	2080.37	2531.42	1572.18	1.08578	0.158127	4.0421e-13	4.61961e-10	Ifrd1	15982	interferon-related developmental regulator 1 [Source:MGI Symbol;Acc:MGI:1316717]
ENSMUSG00000038550	159.152	125.93	124.629	106.691	383.845	558.36	855.521	694.209	300.708	2.17776	0.326762	1.2876e-12	1.385e-09	Ciart	229599	circadian associated repressor of transcription [Source:MGI Symbol;Acc:MGI:2684975]
ENSMUSG00000053835	1061.32	963.553	902.96	737.949	2775.5	1809.73	1576.34	2368.38	1737.45	1.1665	0.177401	2.51271e-12	2.55264e-09	H2-T24	15042	histocompatibility 2, T region locus 24 [Source:MGI Symbol;Acc:MGI:95958]
ENSMUSG00000008384	2329.07	1887.99	1940.2	1903.93	4096.49	4414.81	6207.21	6439.24	3246.85	1.33453	0.203623	2.87515e-12	2.76711e-09	Sertad1	55942	SERTA domain containing 1 [Source:MGI Symbol;Acc:MGI:1913438]
ENSMUSG00000023341	48.2003	41.9766	48.2437	34.2937	571.275	173.253	140.059	263.439	334.218	2.60633	0.402916	4.52322e-12	4.13558e-09	Mx2	17858	MX dynamin-like GTPase 2 [Source:MGI Symbol;Acc:MGI:97244]
ENSMUSG00000040328	57.2947	54.3787	70.7574	35.5638	387.697	162.481	146.304	211.953	232.595	1.95243	0.306104	8.82791e-12	7.687e-09	Olfr56		olfactory receptor 56 [Source:MGI Symbol;Acc:MGI:1333785]
ENSMUSG00000041827	124.593	107.803	92.467	69.8575	3054.07	438.07	316.694	465.953	1361.93	3.27631	0.5229	1.58908e-11	1.32081e-08	Oasl1	231655	2'-5' oligoadenylate synthetase-like 1 [Source:MGI Symbol;Acc:MGI:2180849]
ENSMUSG00000055866	115.499	145.01	104.528	130.824	216.956	406.651	360.407	355.257	210.577	1.37426	0.220036	2.13656e-11	1.69866e-08	Per2	18627	period circadian clock 2 [Source:MGI Symbol;Acc:MGI:1195265]
ENSMUSG00000032690	944.907	420.72	431.781	442.007	3030.97	1772.93	1687.85	2298.87	1395.51	1.88121	0.303151	2.5869e-11	1.971e-08	Oas2	246728	2'-5' oligoadenylate synthetase 2 [Source:MGI Symbol;Acc:MGI:2180852]
ENSMUSG00000035692	393.787	373.973	389.165	245.136	8513.92	1348.32	1055.35	1517.14	3620.93	2.9996	0.486538	3.10602e-11	2.18449e-08	Isg15	100038882	ISG15 ubiquitin-like modifier [Source:MGI Symbol;Acc:MGI:1855694]
ENSMUSG00000018899	5430.26	4282.56	5145.19	4953.53	9208.44	7314.34	9769.36	11116.8	7880.41	0.876733	0.141074	3.09915e-11	2.18449e-08	Irf1	16362	interferon regulatory factor 1 [Source:MGI Symbol;Acc:MGI:96590]
ENSMUSG00000037447	1521.49	1339.43	1248.71	1530.51	3173.46	3009.04	3743.24	4901.51	2376.98	1.32859	0.215696	3.41341e-11	2.31176e-08	Arid5a	214855	AT rich interactive domain 5A (MRF1-like) [Source:MGI Symbol;Acc:MGI:2443039]
ENSMUSG00000079017	760.291	1680.97	917.433	478.841	14654.2	4698.48	3898.46	4696.43	6026.73	2.72285	0.447684	5.21354e-11	3.40481e-08	Ifi27l2a	76933	interferon, alpha-inducible protein 27 like 2A [Source:MGI Symbol;Acc:MGI:1924183]
ENSMUSG00000022018	1144.98	1021.75	916.629	765.892	1944.9	2347.45	2925.19	3029.98	1816.38	1.34587	0.221907	6.81436e-11	4.18655e-08	Rgcc	66214	regulator of cell cycle [Source:MGI Symbol;Acc:MGI:1913464]
ENSMUSG00000033355	2053.51	1650.44	2258.61	1597.83	10265	4553.96	3879.73	5035.38	5310.27	1.57239	0.259305	6.86845e-11	4.18655e-08	Rtp4	67775	receptor transporter protein 4 [Source:MGI Symbol;Acc:MGI:1915025]
ENSMUSG00000002325	2137.18	1947.14	2154.08	2033.49	4933.51	3439.03	3150.89	3847.76	3286.41	0.851233	0.140535	8.07106e-11	4.76088e-08	Irf9	16391	interferon regulatory factor 9 [Source:MGI Symbol;Acc:MGI:107587]
ENSMUSG00000018476	564.762	539.017	565.255	569.021	881.946	1066.45	1018.77	1249.41	735.408	0.870826	0.146883	1.79498e-10	1.02572e-07	Kdm6b	216850	KDM1 lysine (K)-specific demethylase 6B [Source:MGI Symbol;Acc:MGI:2448492]
S	0	0	0	0	2645.84	152.606	6.24468	6.00676	1719.96	12.7867	3.20767	1.9096e-10	1.05815e-07
ENSMUSG00000040483	1645.18	1313.68	1510.03	1163.44	8228.93	3220	2889.5	3736.2	3977.8	1.59731	0.271815	2.08096e-10	1.11919e-07	Xaf1	327959	XIAP associated factor 1 [Source:MGI Symbol;Acc:MGI:3772572]
ENSMUSG00000052776	785.755	726.004	528.268	443.278	5939.98	1803.45	1561.17	1915.3	2579.38	2.06115	0.35416	2.65189e-10	1.3855e-07	Oas1a	246730	2'-5' oligoadenylate synthetase 1A [Source:MGI Symbol;Acc:MGI:2180860]
ENSMUSG00000026773	1142.26	1180.11	925.474	1098.67	2751.11	2022.48	2291.8	2377.82	1992.3	1.06229	0.182894	3.36874e-10	1.71113e-07	Pfkfb3	170768	6-phosphofructo-2-kinase/fructose-2,6-biphosphatase 3 [Source:MGI Symbol;Acc:MGI:2181202]
ENSMUSG00000030107	1219.56	990.265	1029.2	1056.75	14229.2	3099.71	2674.51	3493.36	6448.38	2.32071	0.403703	4.01468e-10	1.98412e-07	Usp18	24110	ubiquitin specific peptidase 18 [Source:MGI Symbol;Acc:MGI:1344364]
ENSMUSG00000003541	5243.83	7074.96	8693.51	6180.48	14134.2	14757	17811.6	16798.3	9294.24	1.16198	0.201024	4.13453e-10	1.98958e-07	Ier3	15937	immediate early response 3 [Source:MGI Symbol;Acc:MGI:104814]
ENSMUSG00000029561	2113.54	1907.07	2155.69	1658.8	15068.8	5396.88	3885.08	5386.34	6731.72	1.814	0.318244	4.53827e-10	2.10126e-07	Oasl2	23962	2'-5' oligoadenylate synthetase-like 2 [Source:MGI Symbol;Acc:MGI:1344390]
ENSMUSG00000040033	1098.6	880.554	1070.21	1019.92	3554.74	2183.17	1806.5	2640.4	2573.13	1.2514	0.21825	4.59643e-10	2.10126e-07	Stat2	20847	signal transducer and activator of transcription 2 [Source:MGI Symbol;Acc:MGI:103039]
ENSMUSG00000029798	257.371	235.641	269.36	284.511	1683.01	579.904	594.137	788.601	901.098	1.70328	0.301853	8.07964e-10	3.60352e-07	Herc6	67138	hect domain and RLD 6 [Source:MGI Symbol;Acc:MGI:1914388]
ENSMUSG00000016559	19821.2	27109.2	23412.6	21556.8	35159.7	35876.9	39624.3	44924.5	29636.6	0.720029	0.127852	1.16799e-09	5.08521e-07	H3f3b	15081	H3.3 histone B [Source:MGI Symbol;Acc:MGI:1101768]
ENSMUSG00000027514	336.492	494.178	417.308	301.022	5581.81	1476.69	1031.26	1420.17	2220.93	2.46816	0.445214	1.29323e-09	5.49955e-07	Zbp1	58203	Z-DNA binding protein 1 [Source:MGI Symbol;Acc:MGI:1927449]
ENSMUSG00000008348	8535.08	7091.18	7363.59	6724.1	12043	11748.9	12856.9	13587.3	9938.04	0.717107	0.12899	1.76914e-09	7.35239e-07	Ubc	22190	ubiquitin C [Source:MGI Symbol;Acc:MGI:98889]
ORF3a	0.909439	0	0.804061	0	2258.14	118.494	3.56839	2.57432	1427.5	9.67504	1.75558	1.91962e-09	7.80048e-07
ENSMUSG00000037849	414.704	465.558	400.422	443.278	3902.64	1074.53	1007.18	1367.82	2064.92	1.96936	0.360098	1.99405e-09	7.92677e-07	Ifi206	102639543	interferon activated gene 206 [Source:MGI Symbol;Acc:MGI:3646410]
ENSMUSG00000068245	1692.47	1505.43	1695.76	1527.97	11606.5	3613.18	3361.42	4172.98	5294.57	1.71692	0.314412	2.06814e-09	8.04638e-07	Phf11d	219132	PHD finger protein 11D [Source:MGI Symbol;Acc:MGI:1277133]
ENSMUSG00000023087	30.0115	44.8386	47.4396	41.9145	110.404	91.5639	130.246	115.845	82.1884	1.36326	0.249911	2.4521e-09	9.3415e-07	Noct	12457	nocturnin [Source:MGI Symbol;Acc:MGI:109382]
ENSMUSG00000058163	96.4005	57.2408	56.2843	30.4833	1104.04	252.249	151.657	243.703	470.751	2.68727	0.497062	2.75755e-09	1.02907e-06	Gm5431	432555	predicted gene 5431 [Source:MGI Symbol;Acc:MGI:3645205]
ENSMUSG00000021453	1296.86	956.875	1312.23	933.55	3232.52	2631.11	3083.98	3235.93	2287.13	1.35437	0.250781	3.4917e-09	1.27699e-06	Gadd45g	23882	growth arrest and DNA-damage-inducible 45 gamma [Source:MGI Symbol;Acc:MGI:1346325]
ENSMUSG00000032515	6789.87	5463.63	4450.48	4869.7	9647.49	12108.9	14154.9	14691.7	7137.36	1.1567	0.216739	4.80752e-09	1.72151e-06	Csrnp1	215418	cysteine-serine-rich nuclear protein 1 [Source:MGI Symbol;Acc:MGI:2387989]
ENSMUSG00000068246	501.101	193.665	239.61	250.217	3932.17	1119.41	769.88	908.736	1307.89	2.35259	0.44336	4.89548e-09	1.72151e-06	Apol9b	71898	apolipoprotein L 9b [Source:MGI Symbol;Acc:MGI:1919148]
ENSMUSG00000044786	14872.1	21258.3	17690.1	17867	28512.4	34602.2	43769	47891	23739.2	1.03736	0.195988	5.26853e-09	1.81774e-06	Zfp36	22695	zinc finger protein 36 [Source:MGI Symbol;Acc:MGI:99180]
ENSMUSG00000034855	48.2003	70.5969	185.738	48.2652	7657.65	438.07	638.742	431.628	3781.14	4.39434	0.839281	5.82175e-09	1.93557e-06	Cxcl10	15945	chemokine (C-X-C motif) ligand 10 [Source:MGI Symbol;Acc:MGI:1352450]
ENSMUSG00000020921	523.837	456.972	430.173	508.055	313.238	289.952	336.321	282.318	384.443	-0.613995	0.114422	5.72041e-09	1.93557e-06	Tmem101	76547	transmembrane protein 101 [Source:MGI Symbol;Acc:MGI:1923797]
ENSMUSG00000089809	267.375	339.628	348.962	262.918	621.342	884.22	912.615	1018.57	620.909	1.40484	0.266288	6.7163e-09	2.14236e-06	Rasgef1b	320292	RasGEF domain family, member 1B [Source:MGI Symbol;Acc:MGI:2443755]
ENSMUSG00000098934	8.18495	10.4941	16.0812	13.9715	71.8908	48.475	41.0365	57.4932	37.8353	2.02584	0.384612	6.91235e-09	2.14236e-06	Gvin-ps4		GTPase, very large interferon inducible, pseudogene 4 [Source:MGI Symbol;Acc:MGI:5011038]
ENSMUSG00000057346	229.179	115.436	143.123	153.686	2084.83	677.752	415.717	514.007	654.411	2.36524	0.451351	6.8954e-09	2.14236e-06	Apol9a	223672	apolipoprotein L 9a [Source:MGI Symbol;Acc:MGI:3606001]
ENSMUSG00000024042	1363.25	1759.2	1516.46	1948.39	2498.2	3018.91	3422.98	3145.82	1963.72	0.826236	0.155491	6.6786e-09	2.14236e-06	Sik1	17691	salt inducible kinase 1 [Source:MGI Symbol;Acc:MGI:104754]
ENSMUSG00000026546	120.046	83.9531	112.569	134.634	207.97	233.398	266.737	191.358	128.612	0.941023	0.179065	7.91255e-09	2.41148e-06	Cfap45	71870	cilia and flagella associated protein 45 [Source:MGI Symbol;Acc:MGI:1919120]
ENSMUSG00000051435	42.7436	18.1262	28.1421	59.6964	93.7148	153.504	148.088	175.912	66.7727	1.83783	0.352894	8.2073e-09	2.46031e-06	Fhad1	329977	forkhead-associated (FHA) phosphopeptide binding domain 1 [Source:MGI Symbol;Acc:MGI:1920323]
ENSMUSG00000033368	3.63776	1.90803	3.21624	1.27014	20.5402	17.9537	29.4392	35.1824	14.8718	3.10616	0.580934	9.21076e-09	2.71658e-06	Trim69	70928	tripartite motif-containing 69 [Source:MGI Symbol;Acc:MGI:1918178]
ENSMUSG00000084399	87.3061	87.7692	71.5614	140.985	39.7967	35.9074	37.4681	30.0338	66.4347	-1.33945	0.257776	9.39299e-09	2.72635e-06	Gm15666		predicted gene 15666 [Source:MGI Symbol;Acc:MGI:3783108]
ENSMUSG00000104713	227.36	201.297	374.692	238.786	1702.27	733.409	566.482	797.182	987.213	1.74381	0.337869	1.08785e-08	3.10818e-06	Gbp6	100702	guanylate binding protein 6 [Source:MGI Symbol;Acc:MGI:2140937]
ENSMUSG00000057143	210.08	265.215	230.765	240.056	715.057	432.684	368.436	594.669	484.525	1.08289	0.209672	1.21372e-08	3.41448e-06	Trim12c	319236	tripartite motif-containing 12C [Source:MGI Symbol;Acc:MGI:4821183]
ENSMUSG00000031504	114.589	166.952	152.772	167.658	409.521	318.678	375.573	346.676	228.144	1.18725	0.233045	1.70656e-08	4.72821e-06	Rab20	19332	RAB20, member RAS oncogene family [Source:MGI Symbol;Acc:MGI:102789]
ENSMUSG00000003545	1758.85	1976.71	1760.09	1836.62	3222.25	6273.92	5489.07	7107.71	3444.87	1.48152	0.29353	1.88669e-08	5.14926e-06	Fosb	14282	FBJ osteosarcoma oncogene B [Source:MGI Symbol;Acc:MGI:95575]
ENSMUSG00000025492	32052.3	25095.3	29059.6	25259.2	108719	51301.8	49082.3	57024.7	56819.9	1.17142	0.232227	2.04643e-08	5.5031e-06	Ifitm3	66141	interferon induced transmembrane protein 3 [Source:MGI Symbol;Acc:MGI:1913391]
ENSMUSG00000040435	4625.41	4531.56	4349.97	4088.57	6794.96	10052.3	12845.3	16839.5	7202.84	1.31102	0.25964	2.15872e-08	5.72091e-06	Ppp1r15a	17872	protein phosphatase 1, regulatory subunit 15A [Source:MGI Symbol;Acc:MGI:1927072]
ENSMUSG00000042406	1690.65	1648.53	1828.43	1482.25	3593.26	2677.79	2890.39	3699.3	2598.43	0.889811	0.175805	2.31673e-08	6.05197e-06	Atf4	11911	activating transcription factor 4 [Source:MGI Symbol;Acc:MGI:88096]
ENSMUSG00000099775	2.72832	7.6321	5.62843	0	183.578	70.0194	13.3815	39.473	72.2704	3.92167	0.778019	2.40423e-08	6.19209e-06	Gm5960		predicted gene 5960 [Source:MGI Symbol;Acc:MGI:3779540]
ENSMUSG00000059970	291.93	201.297	231.57	303.563	367.157	490.136	749.362	668.466	331.612	1.07425	0.213372	2.44781e-08	6.21675e-06	Hspa2	15512	heat shock protein 2 [Source:MGI Symbol;Acc:MGI:96243]
ENSMUSG00000070327	2021.68	1537.87	1657.17	1312.05	9739.92	3753.22	3009.04	3967.03	5086.71	1.52676	0.307945	2.62303e-08	6.5705e-06	Rnf213	672511	ring finger protein 213 [Source:MGI Symbol;Acc:MGI:1289196]
ENSMUSG00000026819	493.825	403.547	749.385	618.556	1385.18	1292.67	1226.63	1536.01	898.901	1.17808	0.237169	3.32678e-08	8.13606e-06	Slc25a25	227731	solute carrier family 25 (mitochondrial carrier, phosphate carrier), member 25 [Source:MGI Symbol;Acc:MGI:1915913]
ENSMUSG00000028268	777.57	593.396	957.637	745.57	5171	1824.99	1647.7	1936.75	3016.11	1.65503	0.335711	3.337e-08	8.13606e-06	Gbp3	55932	guanylate binding protein 3 [Source:MGI Symbol;Acc:MGI:1926263]
ENSMUSG00000059555	2724.68	2009.15	1924.92	2006.82	1240.12	1480.28	1342.61	1229.67	1775.72	-0.665183	0.132943	3.68973e-08	8.87769e-06	Tor4a	227612	torsin family 4, member A [Source:MGI Symbol;Acc:MGI:2442720]
ENSMUSG00000022586	109.133	290.974	439.821	171.468	3784.54	973.09	1248.94	751.703	1189.29	2.54579	0.5184	3.76873e-08	8.95e-06	Ly6i	57248	lymphocyte antigen 6 complex, locus I [Source:MGI Symbol;Acc:MGI:1888480]
ENSMUSG00000042616	110.042	105.895	109.352	113.042	227.226	225.319	258.708	247.993	139.748	1.05426	0.213461	4.03411e-08	9.45741e-06	Oscp1	230751	organic solute carrier partner 1 [Source:MGI Symbol;Acc:MGI:1916308]
ENSMUSG00000013646	936.722	844.301	768.682	764.622	554.586	597.858	439.804	525.162	725.035	-0.605887	0.122137	4.91252e-08	1.13709e-05	Sh3bp5l	79566	SH3 binding domain protein 5 like [Source:MGI Symbol;Acc:MGI:1933124]
ENSMUSG00000046879	2639.19	1990.07	3392.33	2616.48	14392.3	6472.31	4976.12	5852.3	7318.83	1.46102	0.301505	5.50554e-08	1.25843e-05	Irgm1	15944	immunity-related GTPase family M member 1 [Source:MGI Symbol;Acc:MGI:107567]
ENSMUSG00000052837	18535.3	21605.5	20614.5	17144.3	31176.2	37465.8	45409.5	42946.6	27486.8	0.94288	0.193436	5.89989e-08	1.33192e-05	Junb	16477	jun B proto-oncogene [Source:MGI Symbol;Acc:MGI:96647]
ENSMUSG00000042622	135.506	144.056	148.751	198.141	309.387	299.827	265.845	406.743	217.453	0.966766	0.199072	6.13837e-08	1.36886e-05	Maff	17133	v-maf musculoaponeurotic fibrosarcoma oncogene family, protein F (avian) [Source:MGI Symbol;Acc:MGI:96910]
ENSMUSG00000025981	730.279	809.003	772.703	743.03	1115.59	1079.91	1434.49	1720.51	958.345	0.755841	0.154435	6.29874e-08	1.3877e-05	Coq10b	67876	coenzyme Q10B [Source:MGI Symbol;Acc:MGI:1915126]
ENSMUSG00000035356	1676.1	3377.2	2599.53	1836.62	4622.83	5987.56	6916.43	6753.31	3399.87	1.25959	0.261007	6.83958e-08	1.48891e-05	Nfkbiz	80859	nuclear factor of kappa light polypeptide gene enhancer in B cells inhibitor, zeta [Source:MGI Symbol;Acc:MGI:1931595]
ENSMUSG00000060962	128.231	116.39	138.298	163.848	390.264	272.896	341.673	315.784	196.383	1.18305	0.245741	7.24933e-08	1.55954e-05	Dmkn	73712	dermokine [Source:MGI Symbol;Acc:MGI:1920962]
ENSMUSG00000045932	353.772	428.352	462.335	495.353	7430.43	1095.18	949.191	1235.68	3778.98	2.42714	0.510576	8.19641e-08	1.74279e-05	Ifit2	15958	interferon-induced protein with tetratricopeptide repeats 2 [Source:MGI Symbol;Acc:MGI:99449]
ENSMUSG00000029378	35.4681	62.0108	60.3046	43.1846	238.78	123.881	136.491	145.878	132.666	1.55001	0.325068	8.39382e-08	1.76425e-05	Areg	11839	amphiregulin [Source:MGI Symbol;Acc:MGI:88068]
ENSMUSG00000028967	3062.08	2435.59	1622.59	1571.16	5219.78	6360.99	7892.38	6627.17	3807.61	1.46221	0.309102	8.5648e-08	1.77973e-05	Errfi1	74155	ERBB receptor feedback inhibitor 1 [Source:MGI Symbol;Acc:MGI:1921405]
ENSMUSG00000078161	21.8265	19.0803	23.3178	44.4548	59.0531	127.471	86.5334	139.872	39.4773	1.80734	0.381563	9.36817e-08	1.92479e-05	Erich3	209601	glutamate rich 3 [Source:MGI Symbol;Acc:MGI:1919095]
ENSMUSG00000053560	16661.8	12171.3	13099.8	14442.7	20420.8	20759.9	27210.7	25443.8	17395.3	0.685177	0.142555	1.01839e-07	2.06913e-05	Ier2	15936	immediate early response 2 [Source:MGI Symbol;Acc:MGI:104815]
ENSMUSG00000039911	227.36	136.424	205.84	276.89	417.223	496.42	422.854	477.966	323.304	1.02371	0.215742	1.04243e-07	2.09471e-05	Spsb1	74646	splA/ryanodine receptor domain and SOCS box containing 1 [Source:MGI Symbol;Acc:MGI:1921896]
ENSMUSG00000017830	451.991	451.248	332.881	375.96	2835.83	859.084	743.117	928.473	1355.67	1.60178	0.340555	1.07164e-07	2.13e-05	Dhx58	80861	DEXH (Asp-Glu-X-His) box polypeptide 58 [Source:MGI Symbol;Acc:MGI:1931560]
ENSMUSG00000033880	8540.54	7396.46	7563	6802.85	29548.4	15336.9	12232.4	13492.9	15860.8	1.1305	0.239096	1.11131e-07	2.18509e-05	Lgals3bp	19039	lectin, galactoside-binding, soluble, 3 binding protein [Source:MGI Symbol;Acc:MGI:99554]
ENSMUSG00000073491	460.176	449.34	548.37	483.922	2962.93	1003.61	741.333	1259.7	1656.85	1.49295	0.318488	1.1257e-07	2.18984e-05	Ifi213	623121	interferon activated gene 213 [Source:MGI Symbol;Acc:MGI:3695276]
ENSMUSG00000034640	541.116	1012.21	1000.25	1003.41	1600.85	2427.34	2976.93	1488.82	1227.84	1.1633	0.246769	1.1804e-07	2.27209e-05	Tiparp	99929	TCDD-inducible poly(ADP-ribose) polymerase [Source:MGI Symbol;Acc:MGI:2159210]
ENSMUSG00000073940	835.774	906.312	668.175	499.164	177.159	161.583	156.117	155.318	397.999	-1.9957	0.427747	1.24848e-07	2.37809e-05	Hbb-bt	101488143	hemoglobin, beta adult t chain [Source:MGI Symbol;Acc:MGI:5474850]
ENSMUSG00000024079	282.836	261.399	395.598	207.032	1074.51	587.984	461.214	640.149	743.377	1.16915	0.248973	1.2832e-07	2.41903e-05	Eif2ak2	19106	eukaryotic translation initiation factor 2-alpha kinase 2 [Source:MGI Symbol;Acc:MGI:1353449]
ENSMUSG00000029321	200.077	105.895	181.718	175.279	301.685	332.143	436.236	416.182	255.192	1.07935	0.230031	1.36456e-07	2.54616e-05	Slc10a6	75750	solute carrier family 10 (sodium/bile acid cotransporter family), member 6 [Source:MGI Symbol;Acc:MGI:1923000]
ENSMUSG00000022906	1233.2	992.173	1142.57	1111.37	4403.31	2013.51	1843.07	2045.73	2477.88	1.1111	0.237598	1.42332e-07	2.62897e-05	Parp9	80285	poly (ADP-ribose) polymerase family, member 9 [Source:MGI Symbol;Acc:MGI:1933117]
ENSMUSG00000038418	7908.48	13365.7	19845	17092.2	41081.7	60233.8	58252.2	23687.2	27115.4	1.5287	0.328259	1.45217e-07	2.65544e-05	Egr1	13653	early growth response 1 [Source:MGI Symbol;Acc:MGI:95295]
ENSMUSG00000026864	14067.2	12343	12263.5	11126.4	18696.7	15892.6	19209.5	18743.7	15276.2	0.511395	0.106151	1.57594e-07	2.85323e-05	Hspa5	14828	heat shock protein 5 [Source:MGI Symbol;Acc:MGI:95835]
ENSMUSG00000005483	2485.5	2283.91	2269.06	2215.12	3222.25	4468.68	6436.48	6368.02	3231.48	1.06311	0.228967	1.89229e-07	3.3924e-05	Dnajb1	81489	DnaJ heat shock protein family (Hsp40) member B1 [Source:MGI Symbol;Acc:MGI:1931874]
ENSMUSG00000020641	478.365	629.648	537.917	379.771	17947	1899.5	1300.68	1746.25	8170.03	3.21677	0.710182	2.24625e-07	3.98785e-05	Rsad2	58185	radical S-adenosyl methionine domain containing 2 [Source:MGI Symbol;Acc:MGI:1929628]
ENSMUSG00000043090	368.323	290.02	336.097	414.064	245.199	190.309	185.556	205.946	316.61	-0.713338	0.154427	2.29317e-07	4.03201e-05	Zfp866	330788	zinc finger protein 866 [Source:MGI Symbol;Acc:MGI:3584369]
ENSMUSG00000085148	130.959	185.078	169.657	118.123	237.496	328.553	337.213	298.622	220.927	0.914804	0.199366	2.44419e-07	4.25661e-05	Mir22hg	100042498	Mir22 host gene (non-protein coding) [Source:MGI Symbol;Acc:MGI:1914348]
ENSMUSG00000033033	903.073	705.015	771.898	871.314	609.788	515.271	444.264	500.277	688.102	-0.606964	0.130992	2.52806e-07	4.36114e-05	Calhm2	72691	calcium homeostasis modulator family member 2 [Source:MGI Symbol;Acc:MGI:1919941]
ENSMUSG00000052305	3459.51	3702.52	2835.92	1364.13	680.395	687.627	726.167	511.432	1545.46	-1.94742	0.43488	3.02097e-07	5.16274e-05	Hbb-bs	15129	hemoglobin, beta adult s chain [Source:MGI Symbol;Acc:MGI:5474852]
ENSMUSG00000051839	30.9209	34.3445	28.1421	16.5118	1.28376	1.79537	0	0	10.9665	-4.82808	1.01408	3.14394e-07	5.32315e-05	Gypa	14934	glycophorin A [Source:MGI Symbol;Acc:MGI:95880]
ENSMUSG00000090942	48.2003	21.9423	66.7371	36.834	243.915	104.131	113.296	138.155	162.16	1.62833	0.36332	3.31593e-07	5.56285e-05	F830016B08Rik	240328	RIKEN cDNA F830016B08 gene [Source:MGI Symbol;Acc:MGI:3588218]
ENSMUSG00000049285	105.495	115.436	103.724	140.985	77.0258	56.5541	43.7128	51.4865	80.1652	-0.952509	0.212152	3.37605e-07	5.61223e-05	Mblac1	330216	metallo-beta-lactamase domain containing 1 [Source:MGI Symbol;Acc:MGI:2679717]
ENSMUSG00000053475	9.09439	12.4022	20.9056	11.4312	103.985	34.112	46.3891	50.6284	43.8253	1.92248	0.431867	3.87083e-07	6.37676e-05	Tnfaip6	21930	tumor necrosis factor alpha induced protein 6 [Source:MGI Symbol;Acc:MGI:1195266]
ENSMUSG00000067212	17711.3	18299.9	17818	16839.5	56406	30704.4	26172.3	30364.2	31005.1	0.940824	0.211192	4.35047e-07	7.10291e-05	H2-T23	15040	histocompatibility 2, T region locus 23 [Source:MGI Symbol;Acc:MGI:95957]
ENSMUSG00000019997	1464.2	816.635	1448.11	990.706	2175.98	2700.24	2746.77	2498.81	1886.56	1.00993	0.227986	4.66921e-07	7.55586e-05	Ccn2	14219	cellular communication network factor 2 [Source:MGI Symbol;Acc:MGI:95537]
ENSMUSG00000069917	1381.44	1691.46	1021.16	678.253	319.657	326.757	331.86	223.108	680.98	-1.8182	0.416436	5.12925e-07	8.2275e-05	Hba-a2	110257	hemoglobin alpha, adult chain 2 [Source:MGI Symbol;Acc:MGI:96016]
ENSMUSG00000034422	999.473	1011.25	1094.33	829.399	4323.72	1706.5	1550.46	2186.46	2455.65	1.20165	0.273374	5.18512e-07	8.2448e-05	Parp14	547253	poly (ADP-ribose) polymerase family, member 14 [Source:MGI Symbol;Acc:MGI:1919489]
ENSMUSG00000029605	56.3852	37.2065	57.0883	31.7534	410.804	130.164	90.1018	122.709	207.081	1.86313	0.427831	5.84553e-07	9.0586e-05	Oas1b		2'-5' oligoadenylate synthetase 1B [Source:MGI Symbol;Acc:MGI:97430]
ENSMUSG00000037921	287.383	269.032	368.26	299.752	1151.54	553.872	538.827	654.736	751.293	1.13618	0.259944	5.82139e-07	9.0586e-05	Ddx60	234311	DExD/H box helicase 60 [Source:MGI Symbol;Acc:MGI:2384570]
ENSMUSG00000050370	294.658	156.458	357.003	226.084	736.881	502.704	854.629	699.358	533.826	1.31044	0.300217	5.83831e-07	9.0586e-05	Ch25h	12642	cholesterol 25-hydroxylase [Source:MGI Symbol;Acc:MGI:1333869]
ENSMUSG00000026896	964.005	809.003	906.981	892.906	3586.84	1537.73	1355.1	1715.36	1938.65	1.09728	0.25138	6.2034e-07	9.37482e-05	Ifih1	71586	interferon induced with helicase C domain 1 [Source:MGI Symbol;Acc:MGI:1918836]
ENSMUSG00000066363	162.79	62.0108	180.914	214.653	1327.41	438.968	393.415	336.378	796.875	1.83373	0.423806	6.18077e-07	9.37482e-05	Serpina3f	238393	serine (or cysteine) peptidase inhibitor, clade A, member 3F [Source:MGI Symbol;Acc:MGI:2182838]
ENSMUSG00000054072	1593.34	1024.61	3033.72	2335.78	14525.8	5502.81	5204.49	6028.21	9333.73	1.79641	0.415208	6.19488e-07	9.37482e-05	Iigp1	60440	interferon inducible GTPase 1 [Source:MGI Symbol;Acc:MGI:1926259]
ENSMUSG00000028195	2992.96	1019.84	4375.7	2193.53	8872.09	7934.64	8831.76	8654.02	6295.13	1.544	0.359038	6.65502e-07	9.97489e-05	Ccn1	16007	cellular communication network factor 1 [Source:MGI Symbol;Acc:MGI:88613]
ENSMUSG00000020638	1684.28	1234.49	1444.09	1202.82	14270.3	3167.03	2508.58	2947.6	6393.76	1.86206	0.433224	7.15755e-07	0.000106409	Cmpk2	22169	cytidine monophosphate (UMP-CMP) kinase 2, mitochondrial [Source:MGI Symbol;Acc:MGI:99830]
ENSMUSG00000060802	63086.9	77626.1	72577.8	73533.3	126954	93375.4	109632	97940.2	91235.1	0.533078	0.120452	7.6623e-07	0.000112994	B2m	12010	beta-2 microglobulin [Source:MGI Symbol;Acc:MGI:88127]
ENSMUSG00000027951	1068.59	918.714	915.021	870.043	2434.02	1521.58	1365.8	1586.64	1771.77	0.798257	0.184512	8.42702e-07	0.000123277	Adar	56417	adenosine deaminase, RNA-specific [Source:MGI Symbol;Acc:MGI:1889575]
ENSMUSG00000049907	150.967	86.8151	196.191	92.72	242.631	376.13	388.062	360.405	219.938	1.25008	0.293174	9.2461e-07	0.000134186	Rasl11b	68939	RAS-like, family 11, member B [Source:MGI Symbol;Acc:MGI:1916189]
ENSMUSG00000097195	153.695	160.274	189.758	193.061	283.712	274.692	345.242	395.588	243.028	0.825254	0.192474	9.8938e-07	0.000142455	Snhg5		small nucleolar RNA host gene 5 [Source:MGI Symbol;Acc:MGI:1919905]
ENSMUSG00000029135	392.878	558.097	420.524	406.444	625.193	870.754	1121.37	1453.64	613.548	1.09014	0.257363	1.08986e-06	0.000155697	Fosl2	14284	fos-like antigen 2 [Source:MGI Symbol;Acc:MGI:102858]
ENSMUSG00000033863	2506.41	2048.26	1891.96	2545.35	3256.91	4026.12	4564.86	4696.43	2667.86	0.804535	0.188751	1.11919e-06	0.000158647	Klf9	16601	Kruppel-like factor 9 [Source:MGI Symbol;Acc:MGI:1333856]
ENSMUSG00000036904	110.042	85.8611	78.798	87.6394	181.011	149.913	178.419	142.446	111.633	0.76937	0.181002	1.16306e-06	0.000163598	Fzd8	14370	frizzled class receptor 8 [Source:MGI Symbol;Acc:MGI:108460]
ENSMUSG00000082292	384.693	409.271	660.134	430.576	5128.64	1279.2	828.758	1324.92	2051.54	1.98243	0.475587	1.24375e-06	0.000173613	Gm12250		predicted gene 12250 [Source:MGI Symbol;Acc:MGI:3649299]
ENSMUSG00000107000	86.3967	89.6772	129.454	176.549	33.3779	38.6004	34.7918	60.0676	91.0792	-1.3788	0.32943	1.26329e-06	0.000175003	Gm43481		predicted gene 43481 [Source:MGI Symbol;Acc:MGI:5663618]
ENSMUSG00000035394	24.5549	13.3562	17.6893	22.8625	50.0668	80.7916	93.6702	63.5	31.2842	1.71196	0.411126	1.36127e-06	0.000187159	Cfap53	74453	cilia and flagella associated protein 53 [Source:MGI Symbol;Acc:MGI:1921703]
ENSMUSG00000000386	3.63776	23.8503	17.6893	1.27014	742.016	86.1777	41.9286	82.3784	379.576	3.92889	0.957748	1.39469e-06	0.000190323	Mx1		MX dynamin-like GTPase 1 [Source:MGI Symbol;Acc:MGI:97243]
ENSMUSG00000069808	1432.37	1484.44	1336.35	1364.13	893.5	837.54	874.255	768.007	1077.26	-0.673051	0.159236	1.47739e-06	0.000200116	Tlcd3a	116972	TLC domain containing 3A [Source:MGI Symbol;Acc:MGI:2151840]
ENSMUSG00000025340	500.191	356.801	566.863	513.135	681.679	769.316	967.925	1016.86	610.329	0.755061	0.180142	1.5965e-06	0.000214659	Rabgef1	56715	RAB guanine nucleotide exchange factor (GEF) 1 [Source:MGI Symbol;Acc:MGI:1929459]
ENSMUSG00000057596	323.76	397.823	336.902	218.463	1344.1	555.667	526.337	703.649	724.054	1.17081	0.282985	1.61393e-06	0.000215418	Trim30d	209387	tripartite motif-containing 30D [Source:MGI Symbol;Acc:MGI:3035181]
ENSMUSG00000046470	15897	10737.4	11210.2	13419	8674.39	6937.31	6024.33	4844.02	9840.9	-0.866175	0.208599	1.68026e-06	0.000222518	Sox18	20672	SRY (sex determining region Y)-box 18 [Source:MGI Symbol;Acc:MGI:103559]
ENSMUSG00000031022	125.503	58.1948	97.2914	179.089	245.199	345.609	454.077	326.939	142.024	1.43448	0.34904	1.69146e-06	0.000222518	BC051019	57355	cDNA sequence BC051019 [Source:MGI Symbol;Acc:MGI:1928824]
ENSMUSG00000042677	176.431	240.411	175.285	190.52	310.671	373.437	505.819	478.824	257.502	0.99373	0.240364	1.7357e-06	0.000226707	Zc3h12a	230738	zinc finger CCCH type containing 12A [Source:MGI Symbol;Acc:MGI:2385891]
ENSMUSG00000026104	1556.05	1670.48	1780.99	1580.05	7254.55	2824.12	2494.3	3169.85	4063.01	1.14065	0.276655	1.76222e-06	0.000226929	Stat1	20846	signal transducer and activator of transcription 1 [Source:MGI Symbol;Acc:MGI:103063]
ENSMUSG00000026466	1135.89	1330.85	1249.51	1138.04	2407.06	1764.85	1589.72	1746.25	1761	0.574823	0.136182	1.75556e-06	0.000226929	Tor1aip1	208263	torsin A interacting protein 1 [Source:MGI Symbol;Acc:MGI:3582693]
ENSMUSG00000021208	12.7321	9.54013	8.84467	8.89095	97.5661	49.3727	36.576	61.7838	54.1851	2.35554	0.578512	1.88841e-06	0.000241478	Ifi27l2b	217845	interferon, alpha-inducible protein 27 like 2B [Source:MGI Symbol;Acc:MGI:1916390]
ENSMUSG00000035007	853.963	741.268	775.115	903.067	587.964	558.36	659.26	503.709	700.18	-0.462319	0.108697	1.92999e-06	0.000245082	Rundc1	217201	RUN domain containing 1 [Source:MGI Symbol;Acc:MGI:2144506]
ENSMUSG00000028680	94.5817	247.089	188.15	135.905	496.817	541.304	382.71	543.182	282.954	1.41217	0.346645	2.05246e-06	0.000258836	Plk3	12795	polo like kinase 3 [Source:MGI Symbol;Acc:MGI:109604]
ENSMUSG00000040253	1894.36	1668.57	2644.56	2291.33	8190.41	3939.04	3470.26	4712.73	5428.39	1.1343	0.280524	2.23444e-06	0.000279856	Gbp7	229900	guanylate binding protein 7 [Source:MGI Symbol;Acc:MGI:2444421]
ENSMUSG00000040451	1673.37	1848.88	1571.13	1832.81	2097.67	3295.4	3084.87	3542.27	2077.95	0.725021	0.175961	2.26262e-06	0.000281457	Sgms1	208449	sphingomyelin synthase 1 [Source:MGI Symbol;Acc:MGI:2444110]
ENSMUSG00000074578	190.982	159.32	155.184	167.658	368.44	236.091	279.226	289.182	261.576	0.723259	0.177093	2.49828e-06	0.000308673	Zfas1	68949	zinc finger, NFX1-type containing 1, antisense RNA 1 [Source:MGI Symbol;Acc:MGI:1916199]
ENSMUSG00000020423	14325.5	12445.1	11813.3	14243.3	16949.5	25051.7	35412.7	37630.6	17773.4	1.02656	0.251441	2.57924e-06	0.000314573	Btg2	12227	BTG anti-proliferation factor 2 [Source:MGI Symbol;Acc:MGI:108384]
ENSMUSG00000044199	2370.91	2123.63	1633.85	2019.52	1188.77	1060.17	950.083	1014.28	1524.4	-0.861566	0.212602	2.58044e-06	0.000314573	S1pr4	13611	sphingosine-1-phosphate receptor 4 [Source:MGI Symbol;Acc:MGI:1333809]
ENSMUSG00000040511	918.533	653.499	921.454	807.807	1408.29	1162.5	1339.93	1429.61	1173.53	0.630234	0.155237	3.24099e-06	0.000389899	Pvr	52118	poliovirus receptor [Source:MGI Symbol;Acc:MGI:107741]
ENSMUSG00000069919	6311.51	7377.38	4563.85	2292.6	2140.03	1172.38	1258.75	896.723	2779.18	-1.71443	0.435864	3.22339e-06	0.000389899	Hba-a1	15122	hemoglobin alpha, adult chain 1 [Source:MGI Symbol;Acc:MGI:96015]
ENSMUSG00000038612	1883.45	2596.82	2293.99	1844.24	3131.1	3003.65	3108.96	3921.55	2429.99	0.557331	0.136451	3.32958e-06	0.00039794	Mcl1	17210	myeloid cell leukemia sequence 1 [Source:MGI Symbol;Acc:MGI:101769]
ENSMUSG00000058706	281.926	387.329	337.706	337.856	177.159	196.593	209.643	217.101	278.289	-0.675376	0.167686	3.46616e-06	0.000411572	0610030E20Rik	68364	RIKEN cDNA 0610030E20 gene [Source:MGI Symbol;Acc:MGI:1915614]
ENSMUSG00000073489	110.042	360.617	173.677	100.341	2358.27	605.04	369.328	621.27	984.346	2.15988	0.554908	3.79697e-06	0.000447944	Ifi204	15951	interferon activated gene 204 [Source:MGI Symbol;Acc:MGI:96429]
ENSMUSG00000045871	146.42	509.443	393.99	312.454	127.093	131.96	109.728	110.696	156.153	-1.35215	0.346137	3.87734e-06	0.000454494	Slitrk6	239250	SLIT and NTRK-like family, member 6 [Source:MGI Symbol;Acc:MGI:2443198]
ENSMUSG00000036158	6774.41	6203.94	5996.69	6519.61	3562.45	4079.98	3604.07	4187.57	4963.54	-0.65237	0.163993	3.91201e-06	0.000455637	Prickle1	106042	prickle planar cell polarity protein 1 [Source:MGI Symbol;Acc:MGI:1916034]
ENSMUSG00000086773	66.389	77.275	77.1898	102.881	42.3642	43.9866	42.8207	35.1824	61.3364	-0.873226	0.221573	4.12044e-06	0.000476876	Gm16192		predicted gene 16192 [Source:MGI Symbol;Acc:MGI:3802024]
ENSMUSG00000020044	10287.6	10111.6	9458.17	11336	13045.6	14402.5	17206.8	19706.5	12339.9	0.580247	0.145779	4.21749e-06	0.000485038	Timp3	21859	tissue inhibitor of metalloproteinase 3 [Source:MGI Symbol;Acc:MGI:98754]
ENSMUSG00000024805	336.492	415.949	436.605	382.311	878.095	570.928	585.216	576.649	598.441	0.668987	0.166181	4.43676e-06	0.000507066	Pcgf5	76073	polycomb group ring finger 5 [Source:MGI Symbol;Acc:MGI:1923505]
ENSMUSG00000049550	1024.03	974.047	1056.54	975.465	1181.06	1585.31	1452.33	1811.47	1226.94	0.530727	0.132267	4.86319e-06	0.00055235	Clip1	56430	CAP-GLY domain containing linker protein 1 [Source:MGI Symbol;Acc:MGI:1928401]
ENSMUSG00000104126	70.9362	86.8151	72.3655	102.881	200.267	173.253	173.067	148.453	127.718	0.958666	0.246857	4.92166e-06	0.00055554	Gm37486		predicted gene, 37486 [Source:MGI Symbol;Acc:MGI:5610714]
ENSMUSG00000017677	1411.45	1523.56	1869.44	1837.89	2115.64	3113.17	4017.11	4405.53	2160.47	0.935553	0.240388	5.02974e-06	0.000564256	Wsb1	78889	WD repeat and SOCS box-containing 1 [Source:MGI Symbol;Acc:MGI:1926139]
ENSMUSG00000045005	51.838	57.2408	71.5614	100.341	183.578	138.243	160.577	132.149	120.768	1.02157	0.264967	5.40274e-06	0.000602405	Fzd5	14367	frizzled class receptor 5 [Source:MGI Symbol;Acc:MGI:108571]
ENSMUSG00000038508	217.356	243.273	168.049	146.066	409.521	504.499	368.436	501.993	269.839	1.07845	0.280383	5.60336e-06	0.000620988	Gdf15	23886	growth differentiation factor 15 [Source:MGI Symbol;Acc:MGI:1346047]
ENSMUSG00000071076	179.159	198.435	243.63	281.97	519.924	466.796	454.077	414.466	366.286	0.932795	0.242708	5.85173e-06	0.000644607	Jund	16478	jun D proto-oncogene [Source:MGI Symbol;Acc:MGI:96648]
ENSMUSG00000102762	15.4605	17.1722	14.4731	12.7014	35.9454	37.7028	58.8784	71.223	28.2655	1.58087	0.415011	6.21018e-06	0.000679996	4930403P22Rik		RIKEN cDNA 4930403P22 gene [Source:MGI Symbol;Acc:MGI:1921057]
ENSMUSG00000025270	271.922	290.02	266.948	97.8005	74.4583	43.0889	50.8495	40.3311	131.312	-1.91942	0.512158	6.60943e-06	0.000719405	Alas2	11656	aminolevulinic acid synthase 2, erythroid [Source:MGI Symbol;Acc:MGI:87990]
ENSMUSG00000099241	12.7321	3.81605	18.4934	7.62082	50.0668	31.419	26.7629	53.2027	34.6443	1.67752	0.441502	6.72834e-06	0.000723731	Gvin-ps2		GTPase, very large interferon inducible, pseudogene 2 [Source:MGI Symbol;Acc:MGI:5011037]
ENSMUSG00000046731	1098.6	1103.79	1064.58	1169.8	885.797	791.758	764.527	820.351	962.924	-0.406267	0.101477	6.72545e-06	0.000723731	Kctd11	216858	potassium channel tetramerisation domain containing 11 [Source:MGI Symbol;Acc:MGI:2448712]
ENSMUSG00000026248	783.936	655.407	664.154	659.201	562.289	487.443	475.488	401.595	601.34	-0.476567	0.120798	6.87758e-06	0.000735458	Mrpl44	69163	mitochondrial ribosomal protein L44 [Source:MGI Symbol;Acc:MGI:1916413]
ENSMUSG00000031494	271.922	362.525	224.333	162.577	110.404	122.085	68.6915	100.399	210.635	-1.20386	0.319228	6.9499e-06	0.000738872	Cd209a	170786	CD209a antigen [Source:MGI Symbol;Acc:MGI:2157942]
ENSMUSG00000054404	3726.88	3423	3601.39	3162.64	8780.95	5347.51	4968.09	5969.86	5832.94	0.765625	0.198904	6.99901e-06	0.000739791	Slfn5	327978	schlafen 5 [Source:MGI Symbol;Acc:MGI:1329004]
ENSMUSG00000073555	760.291	483.684	968.893	814.157	4113.18	1548.51	1370.26	1820.05	1888.58	1.3747	0.367906	7.14486e-06	0.000750867	Gm4951	240327	predicted gene 4951 [Source:MGI Symbol;Acc:MGI:3644953]
ENSMUSG00000090019	2825.63	2914.51	2966.18	2673.64	2192.67	2147.26	1953.69	1876.68	2598.32	-0.432659	0.11019	7.22696e-06	0.000755156	Gimap1	16205	GTPase, IMAP family member 1 [Source:MGI Symbol;Acc:MGI:109368]
ENSMUSG00000026649	96.4005	63.9188	57.8924	123.203	137.363	247.761	242.65	228.257	98.2356	1.19197	0.319065	8.05832e-06	0.000837241	Cfap126	75472	cilia and flagella associated protein 126 [Source:MGI Symbol;Acc:MGI:1922722]
ENSMUSG00000035373	6.36607	7.6321	16.8853	7.62082	673.976	33.2143	36.576	13.7297	302.459	3.80294	1.0425	8.2969e-06	0.000857159	Ccl7	20306	chemokine (C-C motif) ligand 7 [Source:MGI Symbol;Acc:MGI:99512]
ENSMUSG00000026222	2756.51	2851.54	2529.58	2427.23	7412.45	4220.02	4070.64	5047.39	4821.88	0.869061	0.231389	8.41328e-06	0.00085947	Sp100	20684	nuclear antigen Sp100 [Source:MGI Symbol;Acc:MGI:109561]
ENSMUSG00000072582	462.904	393.053	443.842	486.462	332.495	258.533	261.384	332.946	392.924	-0.535308	0.138792	8.39511e-06	0.00085947	Ptrh2	217057	peptidyl-tRNA hydrolase 2 [Source:MGI Symbol;Acc:MGI:2444848]
ENSMUSG00000036432	105.495	103.033	115.785	142.255	161.754	181.332	234.622	251.426	152.505	0.75265	0.199086	8.58794e-06	0.000872439	Siah2	20439	siah E3 ubiquitin protein ligase 2 [Source:MGI Symbol;Acc:MGI:108062]
ENSMUSG00000023067	9339.03	9377.94	6578.83	6858.74	13876.2	15652.9	18768.8	19997.4	9718.15	0.969362	0.259633	8.98774e-06	0.00090801	Cdkn1a	12575	cyclin-dependent kinase inhibitor 1A (P21) [Source:MGI Symbol;Acc:MGI:104556]
ENSMUSG00000004270	2620.09	2154.16	2297.2	2288.79	1594.43	1664.31	1835.94	1657.86	1968.92	-0.427154	0.109538	9.23515e-06	0.000927879	Lpcat3	14792	lysophosphatidylcholine acyltransferase 3 [Source:MGI Symbol;Acc:MGI:1315211]
ENSMUSG00000049892	417.432	186.986	215.488	331.506	573.843	553.872	1016.1	1138.71	406.352	1.34314	0.366636	1.03057e-05	0.00102978	Rasd1	19416	RAS, dexamethasone-induced 1 [Source:MGI Symbol;Acc:MGI:1270848]
ENSMUSG00000030103	1754.31	2721.8	2318.11	1989.03	3770.42	4256.82	5249.1	4508.5	3103.08	0.901857	0.245256	1.04514e-05	0.00103867	Bhlhe40	20893	basic helix-loop-helix family, member e40 [Source:MGI Symbol;Acc:MGI:1097714]
ENSMUSG00000020572	1190.46	1469.18	1419.17	1433.98	3245.36	2021.59	1894.81	2313.46	2107.62	0.698677	0.186918	1.07455e-05	0.00106212	Nampt	59027	nicotinamide phosphoribosyltransferase [Source:MGI Symbol;Acc:MGI:1929865]
ENSMUSG00000050052	770.295	840.485	841.852	755.731	518.641	583.495	552.208	583.514	660.005	-0.469038	0.122383	1.08187e-05	0.0010636	Tdrp	72148	testis development related protein [Source:MGI Symbol;Acc:MGI:1919398]
ENSMUSG00000041849	472.908	444.57	450.274	487.732	313.238	345.609	278.334	268.588	410.793	-0.559442	0.148235	1.13849e-05	0.00110736	Card6	239319	caspase recruitment domain family, member 6 [Source:MGI Symbol;Acc:MGI:3032959]
ENSMUSG00000091971	221.903	180.308	240.414	316.264	875.527	1112.23	1934.07	2425.01	1332.86	2.41367	0.67081	1.13706e-05	0.00110736	Hspa1a	193740	heat shock protein 1A [Source:MGI Symbol;Acc:MGI:96244]
ENSMUSG00000020709	71.8457	53.4247	73.9736	33.0235	232.361	130.164	116.865	157.034	136.129	1.27511	0.350378	1.16467e-05	0.00112684	Adap2	216991	ArfGAP with dual PH domains 2 [Source:MGI Symbol;Acc:MGI:2663075]
ENSMUSG00000032010	83.6684	94.4472	56.2843	69.8575	101.417	214.547	235.514	243.703	101.286	1.23262	0.338627	1.17854e-05	0.00113426	Usp2	53376	ubiquitin specific peptidase 2 [Source:MGI Symbol;Acc:MGI:1858178]
ENSMUSG00000044551	266.466	241.365	269.36	297.212	139.93	181.332	128.462	151.885	223.876	-0.742624	0.201625	1.2509e-05	0.00119759	9930012K11Rik	268759	RIKEN cDNA 9930012K11 gene [Source:MGI Symbol;Acc:MGI:2145726]
ENSMUSG00000005043	1279.58	1012.21	1152.22	1116.45	712.489	765.725	870.687	735.399	941.806	-0.507475	0.134431	1.25967e-05	0.00119971	Sgsh	27029	N-sulfoglucosamine sulfohydrolase (sulfamidase) [Source:MGI Symbol;Acc:MGI:1350341]
ENSMUSG00000022516	1366.89	1261.2	1337.96	1162.17	1055.25	857.289	892.097	828.074	1142.06	-0.454359	0.118951	1.3115e-05	0.00124213	Nudt16l1	66911	nudix (nucleoside diphosphate linked moiety X)-type motif 16-like 1 [Source:MGI Symbol;Acc:MGI:1914161]
ENSMUSG00000090877	118.227	126.884	93.2711	116.853	422.358	571.825	1317.63	1792.59	894.29	2.79243	0.788283	1.3178e-05	0.00124213	Hspa1b	15511	heat shock protein 1B [Source:MGI Symbol;Acc:MGI:99517]
ENSMUSG00000053113	7695.67	3184.49	6365.75	6190.64	9153.24	13802.8	17676	18225.4	9142.68	1.1761	0.326216	1.34464e-05	0.00126093	Socs3	12702	suppressor of cytokine signaling 3 [Source:MGI Symbol;Acc:MGI:1201791]
ENSMUSG00000026018	15.4605	15.2642	8.84467	16.5118	21.824	67.3264	50.8495	66.0743	22.0251	1.67824	0.467685	1.35932e-05	0.00126533	Ica1l	70375	islet cell autoantigen 1-like [Source:MGI Symbol;Acc:MGI:1917625]
ENSMUSG00000040296	1409.63	1143.86	1321.07	1195.2	3443.06	1839.36	1775.27	1997.68	2409.43	0.744681	0.203212	1.36317e-05	0.00126533	Ddx58	230073	DEAD/H box helicase 58 [Source:MGI Symbol;Acc:MGI:2442858]
ENSMUSG00000036599	1947.11	2075.93	1486.71	1539.41	1175.93	1245.99	1308.71	1239.11	1365.31	-0.454403	0.120262	1.38916e-05	0.00128294	Chst12	59031	carbohydrate sulfotransferase 12 [Source:MGI Symbol;Acc:MGI:1929064]
ENSMUSG00000103828	23.6454	48.6546	41.8112	52.0756	12.8376	12.5676	12.4894	19.7365	29.6897	-1.33276	0.370323	1.40985e-05	0.0012955	2610001A08Rik		RIKEN cDNA 2610001A08 gene [Source:MGI Symbol;Acc:MGI:1917358]
ENSMUSG00000035357	9.09439	4.77006	24.1218	7.62082	39.7967	54.7588	35.6839	52.3446	30.9097	1.73772	0.482875	1.43499e-05	0.00130053	Pdzrn3	55983	PDZ domain containing RING finger 3 [Source:MGI Symbol;Acc:MGI:1933157]
ENSMUSG00000021750	144.601	96.3553	45.0274	71.1276	164.322	220.83	349.702	434.203	141.809	1.51083	0.42339	1.43665e-05	0.00130053	Fam107a	268709	family with sequence similarity 107, member A [Source:MGI Symbol;Acc:MGI:3041256]
ENSMUSG00000032501	889.431	1119.06	977.738	919.579	1910.24	1702.01	1539.76	1489.68	1226.7	0.683595	0.186005	1.42677e-05	0.00130053	Trib1	211770	tribbles pseudokinase 1 [Source:MGI Symbol;Acc:MGI:2443397]
ENSMUSG00000048572	1307.77	666.855	997.84	1012.3	1462.21	1765.75	2660.23	3120.94	1411.34	1.04083	0.291305	1.59759e-05	0.00143909	Tmem252	226040	transmembrane protein 252 [Source:MGI Symbol;Acc:MGI:3583948]
ENSMUSG00000020346	4996.46	4340.76	4556.61	4660.13	3512.38	3878	3638.86	3219.62	4227.35	-0.347083	0.0903862	1.6342e-05	0.00146485	Mgat1	17308	mannoside acetylglucosaminyltransferase 1 [Source:MGI Symbol;Acc:MGI:96973]
ENSMUSG00000004637	211.899	147.872	142.319	171.468	278.577	276.487	246.219	258.291	218.022	0.584551	0.15934	1.64354e-05	0.00146604	Wwox	80707	WW domain-containing oxidoreductase [Source:MGI Symbol;Acc:MGI:1931237]
ENSMUSG00000034575	150.967	176.492	153.576	132.094	408.237	254.045	202.506	269.446	280.439	0.780511	0.216782	1.66706e-05	0.0014798	Tent4a	210106	terminal nucleotidyltransferase 4A [Source:MGI Symbol;Acc:MGI:2682295]
ENSMUSG00000073490	67.2985	187.94	85.2305	54.6159	492.965	305.213	251.571	396.446	276.791	1.64369	0.467905	1.69238e-05	0.00148783	Ifi207	226691	interferon activated gene 207 [Source:MGI Symbol;Acc:MGI:2138302]
ENSMUSG00000055116	476.546	313.87	443.038	379.771	223.375	257.636	191.801	122.709	283.37	-0.903209	0.253314	1.68779e-05	0.00148783	Arntl	11865	aryl hydrocarbon receptor nuclear translocator-like [Source:MGI Symbol;Acc:MGI:1096381]
ENSMUSG00000030921	1242.29	1537.87	1214.94	1209.17	5957.95	2086.22	1909.09	2292.01	3097.02	1.07841	0.307873	1.74453e-05	0.00152634	Trim30a	20128	tripartite motif-containing 30A [Source:MGI Symbol;Acc:MGI:98178]
ENSMUSG00000037523	1395.08	1497.8	1330.72	1102.48	884.513	998.226	801.995	982.534	1171.78	-0.483241	0.130761	1.78124e-05	0.00154469	Mavs	228607	mitochondrial antiviral signaling protein [Source:MGI Symbol;Acc:MGI:2444773]
ENSMUSG00000109438	181.888	218.469	222.725	382.311	77.0258	96.95	76.7204	133.007	172.455	-1.2166	0.345824	1.7824e-05	0.00154469	Gm45073		predicted gene 45073 [Source:MGI Symbol;Acc:MGI:5753649]
ENSMUSG00000046169	36.3776	55.3327	44.2233	35.5638	94.9985	82.587	74.0441	124.426	86.8618	0.994806	0.280909	1.86803e-05	0.00161126	Adamts6	108154	a disintegrin-like and metallopeptidase (reprolysin type) with thrombospondin type 1 motif, 6 [Source:MGI Symbol;Acc:MGI:1347348]
ENSMUSG00000062585	617.509	831.899	762.25	720.167	448.034	465.001	315.802	291.757	648.101	-0.837057	0.23639	1.92297e-05	0.00165086	Cnr2	12802	cannabinoid receptor 2 (macrophage) [Source:MGI Symbol;Acc:MGI:104650]
ENSMUSG00000027579	545.663	434.076	377.105	563.941	173.308	298.929	228.377	257.432	292.701	-0.883668	0.249378	1.95319e-05	0.00166897	Srms	20811	src-related kinase lacking C-terminal regulatory tyrosine and N-terminal myristylation sites [Source:MGI Symbol;Acc:MGI:101865]
ENSMUSG00000025993	298.296	453.156	419.72	332.776	198.983	246.863	243.543	205.946	324.749	-0.663879	0.184884	1.96425e-05	0.00167062	Slc40a1	53945	solute carrier family 40 (iron-regulated transporter), member 1 [Source:MGI Symbol;Acc:MGI:1315204]
ENSMUSG00000021250	23496.3	28938.1	22996.9	22851	36702.8	58014.7	58429.7	70886.6	38683.1	1.0472	0.298384	1.99864e-05	0.001692	Fos	14281	FBJ osteosarcoma oncogene [Source:MGI Symbol;Acc:MGI:95574]
ENSMUSG00000001123	11311.6	9839.69	9684.11	9316.45	30494.5	15112.5	13541.1	15881.9	17462.8	0.796749	0.225739	2.13472e-05	0.00179887	Lgals9	16859	lectin, galactose binding, soluble 9 [Source:MGI Symbol;Acc:MGI:109496]
ENSMUSG00000105504	146.42	140.24	317.604	138.445	1435.25	342.916	344.35	376.709	817.774	1.52775	0.444231	2.21245e-05	0.00185258	Gbp5	229898	guanylate binding protein 5 [Source:MGI Symbol;Acc:MGI:2429943]
ENSMUSG00000035517	1031.3	832.853	800.041	699.845	1751.05	1365.38	1117.8	1261.42	1326.8	0.627014	0.175723	2.23411e-05	0.00185258	Tdrd7	100121	tudor domain containing 7 [Source:MGI Symbol;Acc:MGI:2140279]
ENSMUSG00000069520	743.012	718.371	644.053	720.167	406.953	549.383	466.567	518.297	570.354	-0.481794	0.132227	2.23898e-05	0.00185258	Tmem19	67226	transmembrane protein 19 [Source:MGI Symbol;Acc:MGI:1914476]
ENSMUSG00000022126	37.287	417.857	304.739	200.682	1539.23	1947.08	2132.11	2666.14	753.855	2.71873	0.798662	2.22259e-05	0.00185258	Acod1	16365	aconitate decarboxylase 1 [Source:MGI Symbol;Acc:MGI:103206]
ENSMUSG00000090582	9.09439	9.54013	9.64873	8.89095	15.4052	38.6004	40.1444	36.8986	19.1499	1.60346	0.461853	2.30526e-05	0.00189883	Gm17024		predicted gene 17024 [Source:MGI Symbol;Acc:MGI:4937851]
ENSMUSG00000047098	1449.65	1023.66	1242.27	1314.59	2839.69	2034.15	1678.93	1992.53	2013.32	0.676645	0.191339	2.35726e-05	0.00193295	Rnf31	268749	ring finger protein 31 [Source:MGI Symbol;Acc:MGI:1934704]
ENSMUSG00000026679	28.1926	19.0803	28.9462	53.3457	48.783	115.801	119.541	108.122	47.1533	1.4161	0.414889	2.50354e-05	0.0020419	Enkur	71233	enkurin, TRPC channel interacting protein [Source:MGI Symbol;Acc:MGI:1918483]
ENSMUSG00000046916	7031.78	6658.05	7151.32	7149.6	4579.19	3956.1	4618.39	4494.77	5300.46	-0.586837	0.166447	2.51245e-05	0.0020419	Myct1	68632	myc target 1 [Source:MGI Symbol;Acc:MGI:1915882]
ENSMUSG00000021270	2583.72	2472.8	2507.87	2546.62	3498.26	3357.34	3969.83	4578.86	3094.44	0.541746	0.151314	2.53187e-05	0.00204857	Hsp90aa1	15519	heat shock protein 90, alpha (cytosolic), class A member 1 [Source:MGI Symbol;Acc:MGI:96250]
ENSMUSG00000041328	456.538	600.074	514.599	534.727	600.802	862.675	1034.83	932.763	632.091	0.626047	0.177202	2.56454e-05	0.00206587	Pcf11	74737	PCF11 cleavage and polyadenylation factor subunit [Source:MGI Symbol;Acc:MGI:1919579]
ENSMUSG00000041598	3507.71	2005.33	2997.54	2569.49	4479.05	4281.96	5848.59	4859.47	3634.36	0.720338	0.205312	2.64097e-05	0.0021181	Cdc42ep4	56699	CDC42 effector protein (Rho GTPase binding) 4 [Source:MGI Symbol;Acc:MGI:1929760]
ENSMUSG00000034271	90.0345	107.803	102.116	86.3693	227.226	185.821	171.283	248.851	145.605	0.97075	0.282044	2.66505e-05	0.00212808	Jdp2	81703	Jun dimerization protein 2 [Source:MGI Symbol;Acc:MGI:1932093]
ENSMUSG00000030068	46.3814	94.4472	62.7167	88.9095	24.3915	30.5213	22.3024	38.6149	52.9662	-1.15552	0.338191	2.70073e-05	0.0021472	Gm20696		predicted gene 20696 [Source:MGI Symbol;Acc:MGI:5313143]
ORF6	0	0	0	0	519.924	20.6468	0	0.858108	253.696	0.0158387	0.149874	2.76859e-05	0.00219162
ENSMUSG00000091144	21.8265	56.2867	29.7503	15.2416	424.926	69.1217	45.497	119.277	159.368	2.09788	0.625958	2.81368e-05	0.00221588	Phf11c	628705	PHD finger protein 11C [Source:MGI Symbol;Acc:MGI:3648476]
ENSMUSG00000024335	2476.4	2736.11	2840.75	2418.34	3677.98	3728.09	3555.01	4502.49	3477.33	0.501874	0.140416	2.82347e-05	0.00221588	Brd2	14312	bromodomain containing 2 [Source:MGI Symbol;Acc:MGI:99495]
ENSMUSG00000039220	1449.65	1016.98	1135.33	1188.85	1408.29	2018.89	2489.84	2653.27	1526.12	0.74008	0.21347	2.84889e-05	0.00222628	Ppp1r10	52040	protein phosphatase 1, regulatory subunit 10 [Source:MGI Symbol;Acc:MGI:1289273]
ENSMUSG00000054855	156.424	33.3904	124.629	93.9901	311.955	247.761	407.688	235.98	318.497	1.35742	0.402098	2.89827e-05	0.00225522	Rnd1	223881	Rho family GTPase 1 [Source:MGI Symbol;Acc:MGI:2444878]
ENSMUSG00000049401	1016.75	997.897	983.366	803.996	3262.04	1594.29	1344.39	1460.5	1981.52	0.883378	0.259954	3.16432e-05	0.00245181	Ogfr	72075	opioid growth factor receptor [Source:MGI Symbol;Acc:MGI:1919325]
ENSMUSG00000047603	261.009	265.215	246.847	321.344	195.132	145.425	179.312	156.176	225.123	-0.614939	0.177063	3.20131e-05	0.00247001	Zfp235	56525	zinc finger protein 235 [Source:MGI Symbol;Acc:MGI:1929117]
ENSMUSG00000043421	15745.1	9616.45	11676.6	13190.4	7823.26	7610.57	7628.32	8749.27	9316.72	-0.5843	0.167338	3.26257e-05	0.00250669	Hilpda	69573	hypoxia inducible lipid droplet associated [Source:MGI Symbol;Acc:MGI:1916823]
ENSMUSG00000022805	39.1059	37.2065	57.0883	55.886	82.1609	99.643	132.922	111.554	50.085	1.02802	0.305455	3.4019e-05	0.00260281	Cfap91	320214	cilia and flagella associated protein 91 [Source:MGI Symbol;Acc:MGI:2443598]
ENSMUSG00000042046	1048.58	1000.76	1055.73	1167.26	505.803	824.972	743.117	653.02	804.316	-0.570673	0.164051	3.42058e-05	0.0026062	Dstyk	213452	dual serine/threonine and tyrosine protein kinase [Source:MGI Symbol;Acc:MGI:1925064]
ENSMUSG00000002307	744.831	891.048	734.912	461.059	4310.88	1308.82	1077.65	1253.7	2461.14	1.29611	0.39061	3.70167e-05	0.00280866	Daxx	13163	Fas death domain-associated protein [Source:MGI Symbol;Acc:MGI:1197015]
ENSMUSG00000030083	1634.26	2202.81	1332.33	1276.49	1182.35	921.025	932.242	895.007	1206.36	-0.627826	0.184687	4.01808e-05	0.00303614	Abtb1	80283	ankyrin repeat and BTB (POZ) domain containing 1 [Source:MGI Symbol;Acc:MGI:1933148]
ENSMUSG00000027886	17.2793	17.1722	11.2569	22.8625	33.3779	65.531	72.2599	65.2162	24.7641	1.56484	0.478194	4.05316e-05	0.00305004	1700013F07Rik	75504	RIKEN cDNA 1700013F07 gene [Source:MGI Symbol;Acc:MGI:1922754]
ENSMUSG00000027580	2052.6	1668.57	1511.63	1701.98	3434.07	2675.1	2141.93	2668.72	2592.51	0.580616	0.168743	4.15536e-05	0.00307831	Helz2	229003	helicase with zinc finger 2, transcriptional coactivator [Source:MGI Symbol;Acc:MGI:2385169]
ENSMUSG00000046694	28.1926	31.4824	20.9056	16.5118	97.5661	114.904	139.167	126.142	64.7513	1.97277	0.61265	4.16131e-05	0.00307831	Tent5b	100342	terminal nucleotidyltransferase 5B [Source:MGI Symbol;Acc:MGI:2140500]
ENSMUSG00000032661	115.499	401.639	81.2102	92.72	1152.82	728.92	465.675	831.507	618.122	1.90073	0.586566	4.13288e-05	0.00307831	Oas3	246727	2'-5' oligoadenylate synthetase 3 [Source:MGI Symbol;Acc:MGI:2180850]
ENSMUSG00000046718	4530.82	3396.28	4300.12	3608.46	22192.4	7368.2	5810.23	6481.29	10709.3	1.21479	0.370863	4.18112e-05	0.00307831	Bst2	69550	bone marrow stromal cell antigen 2 [Source:MGI Symbol;Acc:MGI:1916800]
ENSMUSG00000015312	959.458	1315.58	1025.98	908.147	1903.82	2035.05	2451.48	2603.5	1567.21	0.953007	0.287971	4.18653e-05	0.00307831	Gadd45b	17873	growth arrest and DNA-damage-inducible 45 beta [Source:MGI Symbol;Acc:MGI:107776]
ENSMUSG00000039110	50.0191	20.0343	33.7706	68.5874	68.0395	142.732	175.743	167.331	61.3055	1.46854	0.450701	4.19173e-05	0.00307831	Mycbpap	104601	MYCBP associated protein [Source:MGI Symbol;Acc:MGI:2388726]
ENSMUSG00000028341	33.6492	120.206	52.264	36.834	152.768	195.695	174.851	357.831	113.125	1.60698	0.493634	4.21827e-05	0.00308541	Nr4a3	18124	nuclear receptor subfamily 4, group A, member 3 [Source:MGI Symbol;Acc:MGI:1352457]
ENSMUSG00000056144	391.059	286.204	384.341	294.672	915.324	516.169	463.891	538.034	581.914	0.733499	0.218849	4.26402e-05	0.00310645	Trim34a	94094	tripartite motif-containing 34A [Source:MGI Symbol;Acc:MGI:2137359]
ENSMUSG00000027829	581.132	522.799	840.244	1131.69	1867.88	1742.41	1400.59	1946.19	1186.68	1.02361	0.31094	4.28525e-05	0.00310953	Ccnl1	56706	cyclin L1 [Source:MGI Symbol;Acc:MGI:1922664]
ENSMUSG00000018986	42.7436	65.8269	51.4599	44.4548	264.455	75.4055	82.0729	113.27	139.247	1.1921	0.364925	4.33053e-05	0.00312997	Slfn3	20557	schlafen 3 [Source:MGI Symbol;Acc:MGI:1329005]
ENSMUSG00000074151	426.527	513.259	545.957	452.169	1604.71	917.434	637.849	985.966	1144.28	0.952397	0.289232	4.43283e-05	0.00319129	Nlrc5	434341	NLR family, CARD domain containing 5 [Source:MGI Symbol;Acc:MGI:3612191]
ENSMUSG00000031786	73.6646	35.2985	45.0274	76.2082	96.2823	224.421	192.693	181.919	71.2892	1.38615	0.426901	4.49366e-05	0.00322239	Drc7	330830	dynein regulatory complex subunit 7 [Source:MGI Symbol;Acc:MGI:2685616]
ENSMUSG00000026578	238.273	133.562	137.494	185.44	288.847	307.906	419.286	381	203.928	0.878725	0.266394	4.53734e-05	0.00324101	Ccdc181	74895	coiled-coil domain containing 181 [Source:MGI Symbol;Acc:MGI:1922145]
ENSMUSG00000112381	18.1888	14.3102	5.62843	12.7014	0	1.79537	0	0.858108	6.6126	-3.62683	1.01578	4.75763e-05	0.00335899	Gm8170		predicted gene 8170 [Source:MGI Symbol;Acc:MGI:3644928]
ENSMUSG00000022335	105.495	80.1371	82.0142	92.72	121.958	145.425	147.196	163.899	121.34	0.606325	0.179784	4.72726e-05	0.00335899	Zfat	380993	zinc finger and AT hook domain containing [Source:MGI Symbol;Acc:MGI:2681865]
ENSMUSG00000022884	2163.56	2021.55	2351.07	2037.3	2422.46	2726.27	3255.26	3410.98	2470.44	0.414538	0.118062	4.74808e-05	0.00335899	Eif4a2	13682	eukaryotic translation initiation factor 4A2 [Source:MGI Symbol;Acc:MGI:106906]
ENSMUSG00000031021	2922.94	2845.82	2700.84	2720.63	2416.04	2394.13	2401.53	2400.13	2562.1	-0.205624	0.0539996	4.79601e-05	0.00336386	Tmem9b	56786	TMEM9 domain family, member B [Source:MGI Symbol;Acc:MGI:1915254]
ENSMUSG00000031762	3.63776	1.90803	1.60812	3.81041	12.8376	11.6699	15.1657	25.7432	8.28488	2.26751	0.686959	4.80131e-05	0.00336386	Mt2	17750	metallothionein 2 [Source:MGI Symbol;Acc:MGI:97172]
ENSMUSG00000062184	10.0038	6.67809	20.9056	20.3222	29.5266	85.2801	83.8571	60.9257	22.8779	1.87457	0.583697	4.86023e-05	0.00339215	Hs6st2	50786	heparan sulfate 6-O-sulfotransferase 2 [Source:MGI Symbol;Acc:MGI:1354959]
ENSMUSG00000034379	165.518	156.458	176.893	184.17	114.255	104.131	65.1231	114.128	147.168	-0.684158	0.206115	4.91887e-05	0.00342002	Wdr5b	69544	WD repeat domain 5B [Source:MGI Symbol;Acc:MGI:1916794]
ENSMUSG00000003032	5469.37	4959.91	4895.93	5010.69	7762.92	7951.69	8878.15	12331	5603.17	0.7547	0.22741	5.08356e-05	0.00352114	Klf4	16600	Kruppel-like factor 4 (gut) [Source:MGI Symbol;Acc:MGI:1342287]
ENSMUSG00000038957	1652.45	1256.43	1595.26	1588.94	1107.89	1031.44	1117.8	1132.7	1397.16	-0.421058	0.121537	5.23446e-05	0.00361198	Edc3	353190	enhancer of mRNA decapping 3 [Source:MGI Symbol;Acc:MGI:2142951]
ENSMUSG00000023084	27.2832	12.4022	22.5137	33.0235	59.0531	76.3032	49.0653	88.3851	30.6482	1.32465	0.411998	5.28556e-05	0.00363352	Lrrc71	74485	leucine rich repeat containing 71 [Source:MGI Symbol;Acc:MGI:1921735]
ENSMUSG00000048489	7878.47	5401.62	4666.77	5828.66	11312.5	11521.8	14541.2	15525.7	6493.66	1.00023	0.309025	5.37533e-05	0.0036814	Depp1	213393	DEPP1 autophagy regulator [Source:MGI Symbol;Acc:MGI:1918730]
ENSMUSG00000045031	15.4605	23.8503	24.9259	34.2937	52.6343	50.2704	93.6702	77.2297	31.9805	1.28582	0.401835	5.40346e-05	0.00368686	Cetn4	207175	centrin 4 [Source:MGI Symbol;Acc:MGI:2677454]
ENSMUSG00000038894	258.281	409.271	287.05	163.848	595.667	602.347	509.387	595.527	392.597	0.901341	0.2782	5.60919e-05	0.003813	Irs2	384783	insulin receptor substrate 2 [Source:MGI Symbol;Acc:MGI:109334]
ENSMUSG00000003051	167.337	106.849	132.67	231.165	405.669	328.553	264.953	361.264	239.83	0.946891	0.294901	5.70981e-05	0.00386131	Elf3	13710	E74-like factor 3 [Source:MGI Symbol;Acc:MGI:1101781]
ENSMUSG00000054435	5848.6	5889.12	6404.35	5915.02	4658.78	4084.47	4862.82	4220.18	5552.2	-0.387125	0.111177	5.72249e-05	0.00386131	Gimap4	107526	GTPase, IMAP family member 4 [Source:MGI Symbol;Acc:MGI:1349656]
ENSMUSG00000037085	220.084	173.63	188.954	177.819	170.741	94.2569	78.5046	75.5135	166.2	-0.761127	0.235109	5.74951e-05	0.00386528	Trmt12	68260	tRNA methyltransferase 12 [Source:MGI Symbol;Acc:MGI:1915510]
ENSMUSG00000041343	68.2079	28.6204	50.6558	60.9665	68.0395	129.267	205.182	133.865	74.385	1.1778	0.371267	5.96798e-05	0.00399746	Ankrd42	73845	ankyrin repeat domain 42 [Source:MGI Symbol;Acc:MGI:1921095]
ENSMUSG00000023905	517.471	375.881	498.518	270.539	1145.12	678.65	758.283	801.473	779.952	0.882598	0.274979	6.00384e-05	0.00400679	Tnfrsf12a	27279	tumor necrosis factor receptor superfamily, member 12a [Source:MGI Symbol;Acc:MGI:1351484]
ENSMUSG00000090291	32.7398	22.8963	31.3584	30.4833	62.9044	104.131	67.7994	94.3919	42.7976	1.28118	0.403856	6.02651e-05	0.0040073	Lrrc10b	278795	leucine rich repeat containing 10B [Source:MGI Symbol;Acc:MGI:2685551]
ENSMUSG00000043162	326.489	296.698	317.604	353.098	207.97	198.388	237.298	199.081	261.563	-0.540286	0.162502	6.06399e-05	0.0040135	Pyurf	66459	Pigy upstream reading frame [Source:MGI Symbol;Acc:MGI:1913709]
ENSMUSG00000031487	233.726	197.481	225.137	228.625	183.578	153.504	118.649	119.277	196.802	-0.554128	0.167123	6.07973e-05	0.0040135	Brf2	66653	BRF2, RNA polymerase III transcription initiation factor 50kDa subunit [Source:MGI Symbol;Acc:MGI:1913903]
ENSMUSG00000039361	1156.81	1374.73	1255.94	976.735	1530.25	1623.01	1583.47	2046.59	1459.24	0.452914	0.132893	6.26556e-05	0.00409186	Picalm	233489	phosphatidylinositol binding clathrin assembly protein [Source:MGI Symbol;Acc:MGI:2385902]
ENSMUSG00000110982	1.81888	1.90803	4.0203	6.35068	11.5539	17.9537	20.5182	18.0203	11.3443	2.00318	0.625417	6.26522e-05	0.00409186	Gm48565		predicted gene, 48565 [Source:MGI Symbol;Acc:MGI:6098124]
ENSMUSG00000032475	2142.64	2317.3	2332.58	2765.09	1519.98	1469.51	1801.14	1753.97	1887.23	-0.477227	0.142943	6.2275e-05	0.00409186	Nck1	17973	non-catalytic region of tyrosine kinase adaptor protein 1 [Source:MGI Symbol;Acc:MGI:109601]
ENSMUSG00000021534	26.3737	18.1262	22.5137	46.995	62.9044	84.3824	107.944	94.3919	35.6244	1.40302	0.448993	6.57544e-05	0.00427895	1700001L19Rik	69315	RIKEN cDNA 1700001L19 gene [Source:MGI Symbol;Acc:MGI:1916565]
ENSMUSG00000039715	190.982	113.527	158.4	166.388	251.618	248.659	299.745	242.845	170.251	0.635138	0.194944	6.59962e-05	0.00427945	Dync2i2	71820	dynein 2 intermediate chain 2 [Source:MGI Symbol;Acc:MGI:1919070]
ENSMUSG00000059791	783.027	930.162	823.358	734.139	541.748	600.551	523.661	532.885	640.654	-0.503981	0.151389	6.69582e-05	0.00432649	Nrm	106582	nurim (nuclear envelope membrane protein) [Source:MGI Symbol;Acc:MGI:2146855]
ENSMUSG00000025577	101.857	85.8611	119.001	125.743	66.7557	50.2704	53.5258	31.75	84.7069	-0.949946	0.30139	6.76026e-05	0.00435275	Cbx2	12416	chromobox 2 [Source:MGI Symbol;Acc:MGI:88289]
ENSMUSG00000116957	69.1174	165.044	68.3452	100.341	62.9044	20.6468	10.7052	17.1622	76.9447	-1.60328	0.521481	6.85664e-05	0.00439931	Gm34680		predicted gene, 34680 [Source:MGI Symbol;Acc:MGI:5593839]
ENSMUSG00000032434	5122.87	5141.17	4780.14	4754.12	3896.22	3685	3679.9	3719.9	4613.04	-0.359541	0.104399	7.15231e-05	0.00457298	Cmtm6	67213	CKLF-like MARVEL transmembrane domain containing 6 [Source:MGI Symbol;Acc:MGI:2447165]
ENSMUSG00000074553	23.6454	32.4364	28.1421	41.9145	56.4856	43.0889	72.2599	104.689	46.1367	0.991554	0.315638	7.20831e-05	0.00459272	Eif1-ps1		eukaryotic translation initiation factor 1, pseudogene 1 [Source:MGI Symbol;Acc:MGI:3642383]
ENSMUSG00000024899	120.046	112.573	102.116	123.203	175.876	206.468	258.708	215.385	185.188	0.783926	0.246624	7.31188e-05	0.00464253	Papss2	23972	3'-phosphoadenosine 5'-phosphosulfate synthase 2 [Source:MGI Symbol;Acc:MGI:1330223]
ENSMUSG00000043592	60.023	104.941	84.4264	77.4783	38.5129	34.112	30.3313	30.8919	55.2707	-1.10662	0.35619	7.51312e-05	0.00475381	Unc5cl	76589	unc-5 family C-terminal like [Source:MGI Symbol;Acc:MGI:1923839]
ENSMUSG00000054519	210.08	210.837	204.231	232.435	97.5661	149.016	128.462	149.311	180.524	-0.6077	0.187999	7.58049e-05	0.00477989	Zfp867	237775	zinc finger protein 867 [Source:MGI Symbol;Acc:MGI:2681848]
ENSMUSG00000037089	1630.62	1565.53	1643.5	1621.96	1335.11	1245.99	1345.28	1119.83	1530.34	-0.322089	0.092506	7.6078e-05	0.00478062	Slc35b2	73836	solute carrier family 35, member B2 [Source:MGI Symbol;Acc:MGI:1921086]
ENSMUSG00000024175	100.038	30.5284	49.8518	57.1561	120.674	135.55	195.369	145.02	64.7852	1.1384	0.366565	7.7044e-05	0.00482475	Tekt4	71840	tektin 4 [Source:MGI Symbol;Acc:MGI:1919090]
ENSMUSG00000055809	52.7475	19.0803	35.3787	49.5353	77.0258	87.9731	111.512	91.8176	44.8405	1.06369	0.343439	8.11196e-05	0.00506264	Dnaaf3	436022	dynein, axonemal assembly factor 3 [Source:MGI Symbol;Acc:MGI:3588207]
ENSMUSG00000114994	31.8304	11.4482	25.7299	38.1041	8.98635	6.28379	6.24468	4.29054	10.4097	-1.759	0.575993	8.2297e-05	0.00511865	Gm49097		predicted gene, 49097 [Source:MGI Symbol;Acc:MGI:6118490]
ENSMUSG00000031617	456.538	384.467	419.72	449.628	218.24	315.087	322.939	322.649	336.316	-0.464614	0.141206	8.50049e-05	0.00525135	Tmem184c	234463	transmembrane protein 184C [Source:MGI Symbol;Acc:MGI:2384562]
ENSMUSG00000098176	303.753	306.238	296.698	250.217	211.821	173.253	185.556	223.966	255.966	-0.479007	0.14635	8.49844e-05	0.00525135	Ccdc166	223648	coiled-coil domain containing 166 [Source:MGI Symbol;Acc:MGI:1925902]
ENSMUSG00000035852	48.2003	16.2182	34.5746	48.2652	268.307	86.1777	55.31	74.6554	133.634	1.45796	0.480927	8.53018e-05	0.00525195	Misp	78906	mitotic spindle positioning [Source:MGI Symbol;Acc:MGI:1926156]
ENSMUSG00000046556	1417.82	1350.88	1176.34	1197.74	890.932	965.909	761.851	818.635	1023.33	-0.507519	0.15652	8.6554e-05	0.00531116	Zfp319	79233	zinc finger protein 319 [Source:MGI Symbol;Acc:MGI:1890618]
ENSMUSG00000039236	661.162	630.602	556.41	467.41	4226.15	955.137	915.292	846.953	2168.47	1.34697	0.444139	8.75053e-05	0.00535158	Isg20	57444	interferon-stimulated protein [Source:MGI Symbol;Acc:MGI:1928895]
ENSMUSG00000026826	75.4834	155.504	70.7574	64.777	123.241	333.939	277.442	504.568	167.975	1.49513	0.493749	8.8325e-05	0.0053837	Nr4a2	18227	nuclear receptor subfamily 4, group A, member 2 [Source:MGI Symbol;Acc:MGI:1352456]
ENSMUSG00000069793	30.9209	48.6546	86.0345	22.8625	492.965	95.1546	99.9149	77.2297	258.86	1.70522	0.566741	8.97178e-05	0.00545043	Slfn9	237886	schlafen 9 [Source:MGI Symbol;Acc:MGI:2445121]
ENSMUSG00000061878	113.68	40.0685	94.8792	86.3693	251.618	241.477	344.35	303.77	179.285	1.49916	0.500196	9.57698e-05	0.00579883	Sphk1	20698	sphingosine kinase 1 [Source:MGI Symbol;Acc:MGI:1316649]
ENSMUSG00000047330	65.4796	31.4824	90.0548	60.9665	100.134	156.197	186.448	388.723	104.253	1.48149	0.49316	9.62123e-05	0.0058064	Kcne4	57814	potassium voltage-gated channel, Isk-related subfamily, gene 4 [Source:MGI Symbol;Acc:MGI:1891125]
ENSMUSG00000027498	769.385	610.568	640.837	694.765	557.154	524.248	467.459	490.838	612.082	-0.368563	0.110036	9.71041e-05	0.00584094	Cstf1	67337	cleavage stimulation factor, 3' pre-RNA, subunit 1 [Source:MGI Symbol;Acc:MGI:1914587]
ENSMUSG00000029716	35.4681	65.8269	28.1421	35.5638	17.9727	12.5676	11.5973	17.1622	28.9672	-1.25995	0.418081	9.93811e-05	0.0059583	Tfr2	50765	transferrin receptor 2 [Source:MGI Symbol;Acc:MGI:1354956]
ENSMUSG00000071398	166.427	124.022	117.393	144.796	276.009	429.093	448.725	429.912	171.038	1.29069	0.429979	0.000100036	0.00597794	2410004P03Rik	73667	RIKEN cDNA 2410004P03 gene [Source:MGI Symbol;Acc:MGI:1920917]
ENSMUSG00000039997	920.352	1224.95	1056.54	936.09	2947.52	1401.29	1371.15	1672.45	1909.38	0.716245	0.231993	0.000100767	0.00600205	Ifi203	15950	interferon activated gene 203 [Source:MGI Symbol;Acc:MGI:96428]
ENSMUSG00000085795	101.857	77.275	106.94	77.4783	147.633	167.867	144.52	155.318	136.936	0.647884	0.207724	0.000104557	0.00620757	Zfp703	353310	zinc finger protein 703 [Source:MGI Symbol;Acc:MGI:2662729]
ENSMUSG00000041842	186.435	74.413	110.156	181.629	255.469	324.962	350.594	350.966	199.908	1.0355	0.343945	0.000105199	0.00621242	Fhdc1	229474	FH2 domain containing 1 [Source:MGI Symbol;Acc:MGI:2684972]
ENSMUSG00000009654	17.2793	32.4364	31.3584	44.4548	7.70258	7.18148	9.81307	8.58108	27.8251	-1.60791	0.538273	0.000105318	0.00621242	Oit3	18302	oncoprotein induced transcript 3 [Source:MGI Symbol;Acc:MGI:1201782]
ENSMUSG00000089999	34.5587	44.8386	40.203	31.7534	75.7421	74.5078	61.5547	72.0811	52.5726	0.76717	0.24947	0.000106165	0.00624225	Gm6485		predicted gene 6485 [Source:MGI Symbol;Acc:MGI:3644007]
ENSMUSG00000117975	1924.37	1749.66	1443.29	1505.11	2098.95	2300.77	2458.62	3166.42	2051.15	0.520871	0.163475	0.000106544	0.00624441	Itprip	414801	inositol 1,4,5-triphosphate receptor interacting protein [Source:MGI Symbol;Acc:MGI:3042776]
ENSMUSG00000035530	15947	17034.8	14871.1	13571.4	18223	19520.2	22749.4	26636.5	17009.1	0.441114	0.136729	0.000110049	0.00642925	Eif1	20918	eukaryotic translation initiation factor 1 [Source:MGI Symbol;Acc:MGI:105125]
ENSMUSG00000041548	479.274	254.721	403.639	354.368	685.53	544.895	701.188	707.081	520.182	0.704579	0.229375	0.000111449	0.00649029	Hspb8	80888	heat shock protein 8 [Source:MGI Symbol;Acc:MGI:2135756]
ENSMUSG00000055994	31.8304	38.1605	45.0274	19.052	102.701	53.8611	68.6915	68.6486	61.4784	0.935741	0.310105	0.000113453	0.00658606	Nod2	257632	nucleotide-binding oligomerization domain containing 2 [Source:MGI Symbol;Acc:MGI:2429397]
ENSMUSG00000026475	18.1888	28.6204	46.6355	21.5923	82.1609	71.8148	76.7204	64.3581	68.6564	1.13749	0.380621	0.000114281	0.00661311	Rgs16	19734	regulator of G-protein signaling 16 [Source:MGI Symbol;Acc:MGI:108407]
ENSMUSG00000007950	533.841	484.638	443.842	480.112	331.211	359.074	341.673	292.615	428.569	-0.479981	0.151161	0.000115501	0.00666264	Abhd8	64296	abhydrolase domain containing 8 [Source:MGI Symbol;Acc:MGI:1918946]
ENSMUSG00000090272	790.302	1074.22	890.899	847.181	2998.87	1209.18	1279.27	1436.47	1813.88	0.803605	0.265592	0.000117923	0.00677738	Mndal	100040462	myeloid nuclear differentiation antigen like [Source:MGI Symbol;Acc:MGI:3780953]
ENSMUSG00000072620	1598.79	2396.48	1565.51	1326.02	11181.6	2846.56	2656.67	3113.22	5005.2	1.28003	0.437916	0.000118232	0.00677738	Slfn2	20556	schlafen 2 [Source:MGI Symbol;Acc:MGI:1313258]
ENSMUSG00000106734	270.103	285.25	279.813	213.383	853.703	408.447	353.27	471.959	579.072	0.842453	0.279999	0.000119327	0.00681876	Gm20559		predicted gene, 20559 [Source:MGI Symbol;Acc:MGI:5295666]
ENSMUSG00000030956	1813.42	1739.16	1641.89	1948.39	1258.09	1449.76	1489.8	1277.72	1589.49	-0.339686	0.10237	0.000123684	0.00704574	Fam53b	77938	family with sequence similarity 53, member B [Source:MGI Symbol;Acc:MGI:1925188]
ENSMUSG00000057315	104.585	69.6429	151.968	127.014	192.565	192.105	241.758	208.52	172.84	0.75176	0.249052	0.000124711	0.00707837	Arhgap24	231532	Rho GTPase activating protein 24 [Source:MGI Symbol;Acc:MGI:1922647]
ENSMUSG00000051316	703.906	631.556	741.344	866.233	1186.2	982.965	1037.51	956.791	893.521	0.438018	0.136999	0.000125031	0.00707837	Taf7	24074	TATA-box binding protein associated factor 7 [Source:MGI Symbol;Acc:MGI:1346348]
ENSMUSG00000021134	4606.31	4688.02	4846.08	4134.29	5301.95	7218.28	6921.78	7118.01	5089.84	0.469724	0.148598	0.000129691	0.00731955	Srsf5	20384	serine and arginine-rich splicing factor 5 [Source:MGI Symbol;Acc:MGI:98287]
ENSMUSG00000058672	8572.37	8860.87	7095.84	7103.87	5692.21	5578.21	5577.39	5648.07	5967.15	-0.429299	0.134747	0.000131075	0.00737488	Tubb2a	22151	tubulin, beta 2A class IIA [Source:MGI Symbol;Acc:MGI:107861]
ENSMUSG00000003354	36.3776	26.7124	43.4193	40.6444	57.7694	102.336	138.275	119.277	41.0116	1.273	0.435843	0.000131969	0.00740242	Ccdc65	105833	coiled-coil domain containing 65 [Source:MGI Symbol;Acc:MGI:2146001]
ENSMUSG00000051716	0	0	1.60812	0	16.6889	8.07916	12.4894	5.14865	5.89147	3.80822	1.15714	0.000134001	0.0074934	Apon	28194	apolipoprotein N [Source:MGI Symbol;Acc:MGI:88931]
ENSMUSG00000028893	241.911	394.007	354.591	252.757	433.912	522.453	446.941	516.581	387.19	0.53892	0.174319	0.000135676	0.00756392	Sesn2	230784	sestrin 2 [Source:MGI Symbol;Acc:MGI:2651874]
ENSMUSG00000034881	1422.36	1423.39	1579.18	1106.29	861.406	701.092	509.387	423.905	1075.42	-0.970793	0.331683	0.000138438	0.00769314	Tbxa2r	21390	thromboxane A2 receptor [Source:MGI Symbol;Acc:MGI:98496]
ENSMUSG00000072640	243.73	204.159	282.225	257.838	136.079	185.821	144.52	132.149	187.788	-0.616773	0.203372	0.000138835	0.00769314	Lyrm9	66274	LYR motif containing 9 [Source:MGI Symbol;Acc:MGI:1913524]
ENSMUSG00000014602	33.6492	10.4941	13.669	49.5353	33.3779	116.699	123.109	90.9595	47.2605	1.49618	0.523658	0.000142936	0.0078727	Kif1a	16560	kinesin family member 1A [Source:MGI Symbol;Acc:MGI:108391]
ENSMUSG00000090698	910.348	419.766	459.923	795.105	1034.71	1267.53	1883.22	2465.34	1015.56	1.14378	0.396626	0.000142641	0.0078727	Apold1	381823	apolipoprotein L domain containing 1 [Source:MGI Symbol;Acc:MGI:2685921]
ENSMUSG00000026536	60.023	161.228	69.1492	24.1326	1232.41	224.421	177.527	288.324	511.859	2.17938	0.773246	0.000144254	0.00789767	Ifi211	381308	interferon activated gene 211 [Source:MGI Symbol;Acc:MGI:3041120]
ENSMUSG00000111434	100.038	85.8611	82.0142	82.5589	29.5266	52.0657	43.7128	46.3378	60.303	-0.860885	0.291808	0.000144067	0.00789767	Gm47121		predicted gene, 47121 [Source:MGI Symbol;Acc:MGI:6095868]
ENSMUSG00000062944	260.1	240.411	223.529	228.625	151.484	112.211	173.959	145.878	210.259	-0.604106	0.200693	0.000148435	0.00810233	9130023H24Rik	100043133	RIKEN cDNA 9130023H24 gene [Source:MGI Symbol;Acc:MGI:2442738]
ENSMUSG00000029328	898.526	1060.86	1172.32	1012.3	1259.37	1309.72	1357.77	1435.61	1184.4	0.330218	0.10075	0.000149536	0.00813815	Hnrnpdl	50926	heterogeneous nuclear ribonucleoprotein D-like [Source:MGI Symbol;Acc:MGI:1355299]
ENSMUSG00000043230	132.778	62.0108	114.177	102.881	41.0804	45.7819	34.7918	48.0541	63.0753	-1.07378	0.37193	0.000150264	0.00814539	Fam124b	241128	family with sequence similarity 124, member B [Source:MGI Symbol;Acc:MGI:3026880]
ENSMUSG00000069892	626.603	572.408	762.25	679.523	1439.1	842.028	835.003	1130.13	1064.2	0.585392	0.193467	0.00015056	0.00814539	9930111J21Rik2	245240	RIKEN cDNA 9930111J21 gene 2 [Source:MGI Symbol;Acc:MGI:3711310]
ENSMUSG00000073102	75.4834	22.8963	38.5949	110.502	105.269	222.626	238.19	326.939	86.8911	1.55633	0.549287	0.00015443	0.00833012	Drc1	381738	dynein regulatory complex subunit 1 [Source:MGI Symbol;Acc:MGI:2685906]
ENSMUSG00000034216	801.216	788.968	746.169	927.2	640.598	643.64	523.661	580.081	741.42	-0.392493	0.124099	0.000155671	0.0083302	Vps18	228545	VPS18 CORVET/HOPS core subunit [Source:MGI Symbol;Acc:MGI:2443626]
ENSMUSG00000038522	6.36607	11.4482	7.23655	7.62082	28.2428	28.7259	25.8708	53.2027	12.7933	1.72678	0.604521	0.000155257	0.0083302	Mfsd4b1	215929	major facilitator superfamily domain containing 4B1 [Source:MGI Symbol;Acc:MGI:2143575]
ENSMUSG00000016496	682.989	830.945	1099.15	867.503	5404.65	1336.65	1281.05	1582.35	3101.31	1.22857	0.429592	0.000155798	0.0083302	Cd274	60533	CD274 antigen [Source:MGI Symbol;Acc:MGI:1926446]
ENSMUSG00000052769	194.62	177.446	164.832	158.767	206.686	275.589	283.687	258.291	170.748	0.480786	0.157123	0.000159013	0.008475	Gm9889		predicted gene 9889 [Source:MGI Symbol;Acc:MGI:3642568]
ENSMUSG00000022216	3577.73	3461.16	3555.56	2842.57	8002.99	4601.53	4398.93	4573.72	5249.79	0.584216	0.194031	0.000159433	0.008475	Psme1	19186	proteasome (prosome, macropain) activator subunit 1 (PA28 alpha) [Source:MGI Symbol;Acc:MGI:1096367]
ENSMUSG00000040687	858.51	943.518	787.176	830.669	593.099	697.501	596.813	635	748.55	-0.383772	0.121071	0.000167026	0.00885288	Madd	228355	MAP-kinase activating death domain [Source:MGI Symbol;Acc:MGI:2444672]
ENSMUSG00000006134	1899.82	1889.9	1754.46	1855.67	1559.77	1521.58	1565.63	1555.75	1676.99	-0.232413	0.0680028	0.00017129	0.00905263	Crkl	12929	v-crk avian sarcoma virus CT10 oncogene homolog-like [Source:MGI Symbol;Acc:MGI:104686]
ENSMUSG00000036863	37.287	24.8043	35.3787	36.834	43.648	79.894	86.5334	112.412	53.6272	1.0666	0.374389	0.000174735	0.00915532	Syde2	214804	synapse defective 1, Rho GTPase, homolog 2 (C. elegans) [Source:MGI Symbol;Acc:MGI:3036264]
ENSMUSG00000053907	4834.58	3907.64	4496.31	4820.17	5064.45	6018.98	6783.51	7343.69	5089.26	0.418962	0.134539	0.000174703	0.00915532	Mat2a	232087	methionine adenosyltransferase II, alpha [Source:MGI Symbol;Acc:MGI:2443731]
ENSMUSG00000095253	303.753	224.193	272.577	311.183	120.674	195.695	149.872	165.615	224.782	-0.6853	0.233895	0.000173786	0.00915532	Zfp799	240064	zinc finger protein 799 [Source:MGI Symbol;Acc:MGI:2443934]
ENSMUSG00000097816	18.1888	22.8963	18.4934	13.9715	3.85129	2.69305	3.56839	6.00676	12.8433	-1.82483	0.639436	0.000177054	0.00925032	Gm26811		predicted gene, 26811 [Source:MGI Symbol;Acc:MGI:5477305]
ENSMUSG00000028607	713	507.535	590.181	556.32	374.859	449.74	381.818	442.784	502.952	-0.449743	0.146544	0.000180971	0.00940126	Cpt2	12896	carnitine palmitoyltransferase 2 [Source:MGI Symbol;Acc:MGI:109176]
ENSMUSG00000050846	445.625	332.95	489.673	553.779	309.387	276.487	261.384	235.122	387.675	-0.637593	0.217368	0.000180788	0.00940126	Zfp623	78834	zinc finger protein 623 [Source:MGI Symbol;Acc:MGI:1926084]
ENSMUSG00000114048	65.4796	54.3787	61.1086	120.663	50.0668	28.7259	16.0577	23.1689	60.1183	-1.13803	0.40824	0.000183775	0.00951984	4930549C15Rik	75243	RIKEN cDNA 4930549C15 gene [Source:MGI Symbol;Acc:MGI:1922493]
ENSMUSG00000085501	10.9133	13.3562	12.0609	8.89095	62.9044	21.5444	33.8997	26.6014	31.997	1.37571	0.490603	0.000184365	0.00952346	Gm11772		predicted gene 11772 [Source:MGI Symbol;Acc:MGI:3649468]
ENSMUSG00000019577	39.1059	29.5744	32.9665	54.6159	47.4993	114.904	135.599	187.068	64.5417	1.36915	0.491995	0.000186306	0.00959658	Pdk4	27273	pyruvate dehydrogenase kinase, isoenzyme 4 [Source:MGI Symbol;Acc:MGI:1351481]
ENSMUSG00000007659	4322.56	4169.99	3526.61	3863.75	5110.66	5461.51	6600.63	6095.14	4203.74	0.474909	0.156288	0.00018751	0.00963149	Bcl2l1	12048	BCL2-like 1 [Source:MGI Symbol;Acc:MGI:88139]
ENSMUSG00000056962	763.929	684.981	821.75	798.916	940.999	908.457	1016.1	1178.18	867.294	0.35151	0.110452	0.000189633	0.00969871	Jmjd6	107817	jumonji domain containing 6 [Source:MGI Symbol;Acc:MGI:1858910]
ENSMUSG00000068606	7.27551	0.954013	8.84467	1.27014	68.0395	8.07916	13.3815	21.4527	31.7374	2.09276	0.750298	0.00018988	0.00969871	Gm4841	225594	predicted gene 4841 [Source:MGI Symbol;Acc:MGI:3643814]
ENSMUSG00000075012	8.18495	1.90803	8.04061	6.35068	38.5129	34.112	19.6261	10.2973	21.1826	1.69668	0.608277	0.000192086	0.00978406	Fjx1	14221	four jointed box 1 [Source:MGI Symbol;Acc:MGI:1341907]
ENSMUSG00000020522	2716.49	2136.99	2334.19	2088.1	1715.11	1745.1	1736.02	1834.64	2006.59	-0.353643	0.110998	0.000192679	0.00978702	Mfap3	216760	microfibrillar-associated protein 3 [Source:MGI Symbol;Acc:MGI:1924068]
ENSMUSG00000038520	2068.06	1701.96	1574.35	1566.08	1337.68	1316.9	1316.74	1229.67	1521.88	-0.359854	0.114165	0.000193557	0.00980437	Tbc1d17	233204	TBC1 domain family, member 17 [Source:MGI Symbol;Acc:MGI:2449973]
ENSMUSG00000026073	30.0115	225.147	85.2305	31.7534	300.401	566.439	381.818	537.176	169.296	1.87383	0.686379	0.000196767	0.00993945	Il1r2	16178	interleukin 1 receptor, type II [Source:MGI Symbol;Acc:MGI:96546]
ENSMUSG00000006219	200.986	87.7692	223.529	140.985	351.751	331.246	383.602	302.054	286.2	0.89004	0.315088	0.000198513	0.01	Fblim1	74202	filamin binding LIM protein 1 [Source:MGI Symbol;Acc:MGI:1921452]
ENSMUSG00000051397	241.001	148.826	209.056	130.824	499.384	362.665	417.501	427.338	410.262	1.0192	0.364787	0.000199432	0.010003	Tacstd2	56753	tumor-associated calcium signal transducer 2 [Source:MGI Symbol;Acc:MGI:1861606]
ENSMUSG00000048852	196.439	152.642	243.63	254.027	960.256	364.46	361.299	471.959	559.59	1.11898	0.404247	0.000199666	0.010003	Gm12185	620913	predicted gene 12185 [Source:MGI Symbol;Acc:MGI:3652173]
ENSMUSG00000035778	3363.11	2874.44	3121.36	3505.58	2084.83	2263.96	2491.63	2419.01	2793.79	-0.409319	0.133614	0.000201864	0.0100855	Ggta1	14594	glycoprotein galactosyltransferase alpha 1, 3 [Source:MGI Symbol;Acc:MGI:95704]
ENSMUSG00000053783	84.5778	50.5627	49.0477	95.2602	119.39	182.23	208.751	167.331	74.2039	1.07242	0.38577	0.000208281	0.0103777	1700016K19Rik	74230	RIKEN cDNA 1700016K19 gene [Source:MGI Symbol;Acc:MGI:1921480]
ENSMUSG00000027397	461.995	418.812	413.287	348.017	549.451	545.792	534.366	738.831	486.606	0.454667	0.150193	0.000209267	0.0103985	Slc20a1	20515	solute carrier family 20, member 1 [Source:MGI Symbol;Acc:MGI:108392]
ENSMUSG00000057134	457.448	492.27	574.099	481.382	369.724	291.748	400.552	338.953	450.912	-0.448192	0.148056	0.000210672	0.01044	Ado	211488	2-aminoethanethiol (cysteamine) dioxygenase [Source:MGI Symbol;Acc:MGI:2685083]
ENSMUSG00000028270	3321.27	2240.02	3569.23	3010.22	12185.5	4207.45	4749.53	4755.64	7576.02	0.912112	0.32626	0.000212664	0.0105102	Gbp2	14469	guanylate binding protein 2 [Source:MGI Symbol;Acc:MGI:102772]
ENSMUSG00000042487	428.346	391.145	386.753	318.804	340.197	205.57	165.038	221.392	316.537	-0.611936	0.210243	0.000216604	0.0106627	Leo1	235497	Leo1, Paf1/RNA polymerase II complex component [Source:MGI Symbol;Acc:MGI:2685031]
ENSMUSG00000046719	1.81888	0.954013	5.62843	6.35068	14.1214	15.2606	34.7918	25.7432	9.24526	2.17864	0.795562	0.000216916	0.0106627	Nxph3	104079	neurexophilin 3 [Source:MGI Symbol;Acc:MGI:1336188]
ENSMUSG00000044703	69.1174	175.538	80.4061	57.1561	1038.57	204.672	115.081	247.135	418.371	1.70676	0.633337	0.000219434	0.0107576	Phf11a	219131	PHD finger protein 11A [Source:MGI Symbol;Acc:MGI:1918441]
ENSMUSG00000049382	1108.61	526.615	857.933	1091.05	2184.97	1707.4	1663.76	1955.63	1634.29	0.89112	0.319424	0.000220369	0.0107745	Krt8	16691	keratin 8 [Source:MGI Symbol;Acc:MGI:96705]
ENSMUSG00000023206	312.847	286.204	309.563	367.069	491.682	426.4	423.746	469.385	383.23	0.437412	0.144967	0.000221766	0.010789	Il15ra	16169	interleukin 15 receptor, alpha chain [Source:MGI Symbol;Acc:MGI:104644]
ENSMUSG00000048442	113.68	121.16	93.2711	199.411	172.024	247.761	295.284	283.176	147.388	0.780299	0.277495	0.000221846	0.010789	Smim5	66528	small integral membrane protein 5 [Source:MGI Symbol;Acc:MGI:1913778]
ENSMUSG00000008892	4790.92	4460.01	4025.93	4133.02	3755.01	3235.26	3609.43	3573.16	3708.07	-0.269873	0.0816616	0.000224438	0.0108861	Vdac3	22335	voltage-dependent anion channel 3 [Source:MGI Symbol;Acc:MGI:106922]
ENSMUSG00000076522	719.366	207.975	178.502	7.62082	10.2701	10.7722	43.7128	10.2973	91.3089	-0.0541436	0.1635	0.000226539	0.010959	Igkv16-104		immunoglobulin kappa variable 16-104 [Source:MGI Symbol;Acc:MGI:2685913]
ENSMUSG00000020100	886.703	817.589	779.939	873.854	591.815	698.399	572.726	524.304	721.626	-0.423566	0.140379	0.000227929	0.0109971	Slc29a3	71279	solute carrier family 29 (nucleoside transporters), member 3 [Source:MGI Symbol;Acc:MGI:1918529]
ENSMUSG00000020798	43.6531	123.068	65.933	106.691	34.6616	34.112	16.9498	34.3243	59.7172	-1.23811	0.456136	0.000230261	0.0110804	Spns3	77577	spinster homolog 3 [Source:MGI Symbol;Acc:MGI:1924827]
ENSMUSG00000035279	4.54719	4.77006	20.9056	7.62082	50.0668	25.1352	33.0076	36.8986	32.4454	1.57116	0.578314	0.000235876	0.0113208	Ssc5d	269855	scavenger receptor cysteine rich family, 5 domains [Source:MGI Symbol;Acc:MGI:3606211]
ENSMUSG00000046351	281.017	262.353	412.483	411.524	222.091	193.002	215.888	247.993	304.419	-0.542846	0.185766	0.000239454	0.0114625	Zfp322a	218100	zinc finger protein 322A [Source:MGI Symbol;Acc:MGI:2442566]
ENSMUSG00000047648	432.893	356.801	476.808	434.387	419.791	743.283	890.313	939.628	548.91	0.685844	0.242828	0.000241488	0.0115296	Fbxo30	71865	F-box protein 30 [Source:MGI Symbol;Acc:MGI:1919115]
ENSMUSG00000066258	436.531	512.305	468.768	501.704	1422.41	654.412	651.231	690.777	904.653	0.696183	0.247663	0.000242676	0.0115562	Trim12a	76681	tripartite motif-containing 12A [Source:MGI Symbol;Acc:MGI:1923931]
ENSMUSG00000027555	20.0077	22.8963	21.7096	5.08055	204.118	29.6236	57.9863	24.8851	71.7127	1.77208	0.66624	0.000244047	0.0115913	Car13	71934	carbonic anhydrase 13 [Source:MGI Symbol;Acc:MGI:1931322]
ENSMUSG00000021662	162.79	115.436	112.569	167.658	223.375	296.236	281.903	277.169	206.518	0.795711	0.287353	0.000250921	0.011841	Arhgef28	110596	Rho guanine nucleotide exchange factor (GEF) 28 [Source:MGI Symbol;Acc:MGI:1346016]
ENSMUSG00000092560	4.54719	0.954013	9.64873	6.35068	23.1078	26.0329	17.8419	23.1689	14.7077	1.69246	0.623734	0.000250895	0.011841	Gm8750		predicted pseudogene 8750 [Source:MGI Symbol;Acc:MGI:3647542]
ENSMUSG00000003534	263.737	131.654	169.657	269.269	400.534	480.261	405.012	360.405	292.704	0.818197	0.296631	0.000251247	0.011841	Ddr1	12305	discoidin domain receptor family, member 1 [Source:MGI Symbol;Acc:MGI:99216]
ENSMUSG00000103251	14.551	36.2525	6.43249	10.1611	1.28376	4.48842	2.67629	3.43243	11.6975	-2.03001	0.741808	0.000253634	0.0118922	Gm37519		predicted gene, 37519 [Source:MGI Symbol;Acc:MGI:5610747]
ENSMUSG00000027078	1882.54	1890.85	2071.26	1482.25	8940.13	2835.79	2281.98	2770.83	4243.32	0.991364	0.365586	0.000253454	0.0118922	Ube2l6	56791	ubiquitin-conjugating enzyme E2L 6 [Source:MGI Symbol;Acc:MGI:1914500]
ENSMUSG00000051124	546.573	491.316	570.079	670.632	422.358	368.948	343.457	409.318	535.283	-0.478106	0.163576	0.000258776	0.0121022	Gimap9	317758	GTPase, IMAP family member 9 [Source:MGI Symbol;Acc:MGI:3511744]
ENSMUSG00000051495	928.537	1053.23	1096.74	1019.92	1401.87	1674.18	1301.57	1404.72	1084.37	0.427247	0.143496	0.000264981	0.0123608	Irf2bp2	270110	interferon regulatory factor 2 binding protein 2 [Source:MGI Symbol;Acc:MGI:2443921]
ENSMUSG00000097183	4.54719	7.6321	8.84467	0	21.824	27.8282	24.0866	20.5946	22.7536	1.73089	0.64027	0.000268134	0.0124761	Gm17501		predicted gene, 17501 [Source:MGI Symbol;Acc:MGI:4937135]
ENSMUSG00000032315	633.879	167.906	554.802	523.296	77.0258	160.686	209.643	164.757	564.866	-1.32264	0.502244	0.000274525	0.0127162	Cyp1a1	13076	cytochrome P450, family 1, subfamily a, polypeptide 1 [Source:MGI Symbol;Acc:MGI:88588]
ENSMUSG00000025228	5177.44	4661.31	4387.76	4167.32	3521.36	3823.24	3646.89	3712.18	4001.6	-0.282201	0.0904997	0.000274686	0.0127162	Actr1a	54130	ARP1 actin-related protein 1A, centractin alpha [Source:MGI Symbol;Acc:MGI:1858964]
ENSMUSG00000063286	1370.52	1655.21	1394.24	1642.29	3014.28	2760.38	2438.99	3095.2	1649.06	0.749319	0.272435	0.00027754	0.0128159	Gvin-ps7	668139	GTPase, very large interferon inducible, pseudogene 7 [Source:MGI Symbol;Acc:MGI:3644223]
ENSMUSG00000035929	653.887	575.27	772.703	817.968	1553.35	912.048	1010.75	985.108	1030.61	0.557739	0.196338	0.000280003	0.0128971	H2-Q4	15015	histocompatibility 2, Q region locus 4 [Source:MGI Symbol;Acc:MGI:95933]
ENSMUSG00000066270	101.857	104.941	92.467	105.421	127.093	124.778	223.916	190.5	128.468	0.610433	0.217316	0.000282044	0.0129584	Gm10157		predicted gene 10157 [Source:MGI Symbol;Acc:MGI:3642264]
ENSMUSG00000068742	653.887	582.902	474.396	575.372	656.003	988.351	1126.72	1252.84	780.858	0.686204	0.246716	0.000289629	0.0132736	Cry2	12953	cryptochrome 2 (photolyase-like) [Source:MGI Symbol;Acc:MGI:1270859]
ENSMUSG00000037552	324.67	262.353	253.279	242.596	322.225	403.06	477.272	516.581	365.351	0.56243	0.199167	0.000291223	0.0133133	Plekhg2	101497	pleckstrin homology domain containing, family G (with RhoGef domain) member 2 [Source:MGI Symbol;Acc:MGI:2141874]
ENSMUSG00000020063	208.262	200.343	201.015	227.354	215.672	314.19	337.213	382.716	232.621	0.496942	0.173316	0.000297566	0.0135693	Sirt1	93759	sirtuin 1 [Source:MGI Symbol;Acc:MGI:2135607]
ENSMUSG00000056824	0.909439	1.90803	6.43249	1.27014	17.9727	12.5676	16.9498	14.5878	8.31064	2.03726	0.754627	0.000303259	0.0137603	Zfp663	381405	zinc finger protein 663 [Source:MGI Symbol;Acc:MGI:2685854]
ENSMUSG00000024283	847.597	1050.37	1044.48	899.257	1300.45	1207.39	1154.37	1301.75	1070.69	0.323163	0.104946	0.000303213	0.0137603	Wac	225131	WW domain containing adaptor with coiled-coil [Source:MGI Symbol;Acc:MGI:2387357]
ENSMUSG00000104292	30.9209	57.2408	26.534	39.3742	17.9727	19.7491	15.1657	17.1622	31.2517	-0.930177	0.348285	0.000308719	0.0139734	Gm38042		predicted gene, 38042 [Source:MGI Symbol;Acc:MGI:5611270]
ENSMUSG00000109560	6.36607	5.72408	3.21624	3.81041	5.13506	24.2375	24.0866	46.3378	10.146	1.95558	0.747737	0.000310622	0.0140248	Gm8463		predicted gene 8463 [Source:MGI Symbol;Acc:MGI:3644490]
ENSMUSG00000009633	703.906	771.796	900.548	351.828	1312.01	1561.07	1482.67	1567.76	1010.88	0.91586	0.347864	0.000316559	0.0141185	G0s2	14373	G0/G1 switch gene 2 [Source:MGI Symbol;Acc:MGI:1316737]
ENSMUSG00000045868	132.778	146.918	189.758	125.743	478.844	241.477	233.729	315.784	271.848	0.895412	0.337089	0.000315682	0.0141185	Gvin1	74558	GTPase, very large interferon inducible 1 [Source:MGI Symbol;Acc:MGI:1921808]
ENSMUSG00000032221	21.8265	44.8386	28.9462	33.0235	52.6343	77.2009	88.3176	100.399	39.8818	1.07914	0.410219	0.000315921	0.0141185	Mns1	17427	meiosis-specific nuclear structural protein 1 [Source:MGI Symbol;Acc:MGI:107933]
ENSMUSG00000036061	380.145	343.445	305.543	307.373	225.942	249.556	223.024	197.365	272.613	-0.488528	0.171735	0.000316371	0.0141185	Smug1	71726	single-strand selective monofunctional uracil DNA glycosylase [Source:MGI Symbol;Acc:MGI:1918976]
ENSMUSG00000056116	2721.04	2675.05	3125.38	2688.88	10702.7	4119.48	3934.15	3801.42	5924	0.834058	0.311236	0.000314402	0.0141185	H2-T22	15039	histocompatibility 2, T region locus 22 [Source:MGI Symbol;Acc:MGI:95956]
ENSMUSG00000044948	41.8342	23.8503	48.2437	50.8055	48.783	115.801	200.722	151.885	58.655	1.35136	0.521873	0.000319711	0.0142244	Cfap43	100048534	cilia and flagella associated protein 43 [Source:MGI Symbol;Acc:MGI:1289258]
ENSMUSG00000039754	243.73	267.124	295.09	332.776	197.7	208.263	175.743	195.649	279.547	-0.464422	0.162436	0.000323275	0.0143072	Alkbh4	72041	alkB homolog 4, lysine demethylase [Source:MGI Symbol;Acc:MGI:1919291]
ENSMUSG00000025165	0	0	1.60812	0	80.8771	7.18148	4.46049	0	13.5011	4.65745	1.71168	0.000322503	0.0143072	Sectm1a	209588	secreted and transmembrane 1A [Source:MGI Symbol;Acc:MGI:2384805]
ENSMUSG00000024486	1255.03	451.248	1225.39	915.768	2055.31	1488.36	2166.01	2355.51	1713.45	0.869295	0.332883	0.00032392	0.0143072	Hbegf	15200	heparin-binding EGF-like growth factor [Source:MGI Symbol;Acc:MGI:96070]
ENSMUSG00000117964	2.72832	11.4482	5.62843	12.7014	44.9317	29.6236	18.734	13.7297	27.8582	1.41516	0.54813	0.000324818	0.0143123	Gm36043		predicted gene, 36043 [Source:MGI Symbol;Acc:MGI:5595202]
ENSMUSG00000027327	799.397	829.037	652.093	717.627	613.639	545.792	525.445	538.034	580.852	-0.372561	0.126013	0.000328733	0.01445	1700037H04Rik	67326	RIKEN cDNA 1700037H04 gene [Source:MGI Symbol;Acc:MGI:1914576]
ENSMUSG00000029182	97.31	46.7466	49.0477	137.175	132.228	203.774	247.111	272.878	86.4024	1.13064	0.435422	0.000329828	0.0144634	Fam166c	75434	family with sequence similarity 166, member C [Source:MGI Symbol;Acc:MGI:1922684]
ENSMUSG00000022867	473.818	793.738	627.167	509.325	1037.28	801.633	777.017	1047.75	855.21	0.510463	0.181587	0.000334272	0.0146232	Usp25	30940	ubiquitin specific peptidase 25 [Source:MGI Symbol;Acc:MGI:1353655]
ENSMUSG00000079363	1079.5	1049.41	2193.48	1578.78	4796.14	2636.5	2224	3162.99	3782.66	0.917547	0.349259	0.000336033	0.0146652	Gbp4	17472	guanylate binding protein 4 [Source:MGI Symbol;Acc:MGI:97072]
ENSMUSG00000026311	545.663	769.888	504.146	463.6	382.562	306.111	388.062	378.426	424.909	-0.545335	0.196552	0.000341085	0.0148112	Asb1	65247	ankyrin repeat and SOCS box-containing 1 [Source:MGI Symbol;Acc:MGI:1929735]
ENSMUSG00000047735	1064.04	1003.62	1112.02	1080.89	2951.37	1346.53	1458.58	1729.95	2157.88	0.677607	0.249062	0.000341292	0.0148112	Samd9l	209086	sterile alpha motif domain containing 9-like [Source:MGI Symbol;Acc:MGI:1343184]
ENSMUSG00000042462	200.986	208.929	176.893	214.653	165.606	139.141	140.951	120.135	179.08	-0.431593	0.149993	0.000341974	0.0148112	Dctpp1	66422	dCTP pyrophosphatase 1 [Source:MGI Symbol;Acc:MGI:1913672]
ENSMUSG00000031917	697.54	549.511	651.289	676.983	554.586	424.605	464.783	461.662	576.736	-0.377004	0.127708	0.00034262	0.0148112	Nip7	66164	NIP7, nucleolar pre-rRNA processing protein [Source:MGI Symbol;Acc:MGI:1913414]
ENSMUSG00000035851	248.277	337.72	300.719	299.752	369.724	390.493	413.041	470.243	358.434	0.405227	0.139106	0.000347799	0.0149644	Ythdc1	231386	YTH domain containing 1 [Source:MGI Symbol;Acc:MGI:2443713]
ENSMUSG00000029379	0	8.58611	8.84467	7.62082	26.959	37.7028	31.2234	19.7365	16.1378	1.79381	0.702733	0.000347047	0.0149644	Cxcl3	330122	chemokine (C-X-C motif) ligand 3 [Source:MGI Symbol;Acc:MGI:3037818]
ENSMUSG00000038151	580.222	1048.46	913.413	894.176	627.761	533.225	471.027	430.77	840.295	-0.612445	0.225734	0.000355916	0.0152652	Prdm1	12142	PR domain containing 1, with ZNF domain [Source:MGI Symbol;Acc:MGI:99655]
ENSMUSG00000035673	2173.56	1476.81	2000.5	1788.35	2544.42	2898.62	2876.12	3413.55	2561	0.551043	0.199251	0.000356708	0.0152652	Sbno2	216161	strawberry notch 2 [Source:MGI Symbol;Acc:MGI:2448490]
ENSMUSG00000020840	1452.37	1383.32	1275.24	1308.24	1098.9	1201.1	992.012	1069.2	1242.68	-0.278204	0.0894641	0.00035813	0.0152652	Blmh	104184	bleomycin hydrolase [Source:MGI Symbol;Acc:MGI:1345186]
ENSMUSG00000119776	60.9324	78.229	59.5005	80.0186	47.4993	37.7028	41.0365	34.3243	56.6465	-0.660295	0.245725	0.000357984	0.0152652	Gm23849	115487916	predicted gene, 23849 [Source:MGI Symbol;Acc:MGI:5453626]
ENSMUSG00000112571	26.3737	10.4941	22.5137	44.4548	10.2701	2.69305	8.02887	6.86486	14.1585	-1.54272	0.608951	0.000359975	0.0153081	Gm48207		predicted gene, 48207 [Source:MGI Symbol;Acc:MGI:6097599]
ENSMUSG00000090110	108.223	101.125	107.744	78.7485	151.484	134.653	140.059	170.764	121.184	0.491178	0.174663	0.000361081	0.0153196	Cmc4	105886298	C-x(9)-C motif containing 4 [Source:MGI Symbol;Acc:MGI:5637812]
ENSMUSG00000112955	12.7321	7.6321	12.865	16.5118	1.28376	4.48842	1.78419	1.71622	7.46601	-1.93892	0.731099	0.000362955	0.0153634	Gm48889		predicted gene, 48889 [Source:MGI Symbol;Acc:MGI:6098650]
ENSMUSG00000095981	30.9209	63.9188	25.7299	8.89095	0	5.38611	1.78419	3.43243	13.3619	-0.0687987	0.172952	0.000365548	0.0154114	Ighv10-1		immunoglobulin heavy variable 10-1 [Source:MGI Symbol;Acc:MGI:4439620]
ENSMUSG00000022548	33.6492	68.6889	43.4193	53.3457	1875.58	91.5639	47.2812	93.5338	701.125	2.73386	1.13274	0.000365774	0.0154114	Apod	11815	apolipoprotein D [Source:MGI Symbol;Acc:MGI:88056]
ENSMUSG00000018830	175.522	69.6429	168.853	109.232	268.307	278.282	335.429	298.622	277.648	0.956251	0.369491	0.000366947	0.0154253	Myh11	17880	myosin, heavy polypeptide 11, smooth muscle [Source:MGI Symbol;Acc:MGI:102643]
ENSMUSG00000030878	210.99	133.562	160.008	148.606	249.05	253.147	294.392	355.257	243.255	0.677411	0.252715	0.000367898	0.0154298	Cdr2	12585	cerebellar degeneration-related 2 [Source:MGI Symbol;Acc:MGI:1100885]
ENSMUSG00000111118	5.45663	19.0803	7.23655	1.27014	127.093	30.5213	8.02887	25.7432	50.4976	2.01829	0.810565	0.000371291	0.0155365	Gm6545		predicted gene 6545 [Source:MGI Symbol;Acc:MGI:3643874]
ENSMUSG00000092557	8.18495	5.72408	4.82437	11.4312	10.2701	20.6468	45.497	54.9189	20.2033	1.7405	0.693665	0.000375007	0.0156561	Gm8696		predicted gene 8696 [Source:MGI Symbol;Acc:MGI:3642963]
ENSMUSG00000030790	190.073	94.4472	203.427	149.876	332.495	333.041	427.315	321.791	260.748	0.93681	0.363041	0.000380296	0.0158251	Adm	11535	adrenomedullin [Source:MGI Symbol;Acc:MGI:108058]
ENSMUSG00000046962	381.964	351.077	315.996	490.273	539.181	499.113	683.346	653.878	447.894	0.528146	0.191592	0.000380786	0.0158251	Zbtb21	114565	zinc finger and BTB domain containing 21 [Source:MGI Symbol;Acc:MGI:1927240]
ENSMUSG00000094797	466.542	278.572	280.617	1480.98	96.2823	52.0657	118.649	29.1757	252.171	-0.0741375	0.177089	0.000386799	0.0160386	Igkv6-15		immunoglobulin kappa variable 6-15 [Source:MGI Symbol;Acc:MGI:1330831]
ENSMUSG00000012819	70.9362	74.413	79.602	110.502	56.4856	34.112	35.6839	39.473	72.8785	-0.834545	0.323688	0.000391921	0.0161932	Cdh23	22295	cadherin 23 (otocadherin) [Source:MGI Symbol;Acc:MGI:1890219]
ENSMUSG00000047789	367.413	488.454	397.206	494.083	279.861	297.134	303.313	361.264	361.9	-0.414575	0.145177	0.000392298	0.0161932	Slc38a9	268706	solute carrier family 38, member 9 [Source:MGI Symbol;Acc:MGI:1918839]
ENSMUSG00000016356	2.72832	1.90803	5.62843	2.54027	10.2701	8.97685	24.9787	16.3041	10.5129	1.79582	0.692581	0.000394539	0.0162268	Col20a1	73368	collagen, type XX, alpha 1 [Source:MGI Symbol;Acc:MGI:1920618]
ENSMUSG00000054021	538.388	389.237	421.328	449.628	328.644	346.506	334.536	344.101	355.657	-0.353603	0.120001	0.000395776	0.0162268	Sirt5	68346	sirtuin 5 [Source:MGI Symbol;Acc:MGI:1915596]
ENSMUSG00000044224	60.023	67.7349	57.0883	60.9665	86.0122	86.1777	107.944	98.6824	80.8721	0.526802	0.191918	0.000395526	0.0162268	Dnajc21	78244	DnaJ heat shock protein family (Hsp40) member C21 [Source:MGI Symbol;Acc:MGI:1925371]
ENSMUSG00000100801	403.791	438.846	311.172	398.823	539.181	457.819	593.245	631.568	457.558	0.440483	0.155842	0.000400124	0.0163318	Gm15459		predicted gene 15459 [Source:MGI Symbol;Acc:MGI:3705702]
ENSMUSG00000078920	3904.22	2653.11	4608.07	3969.18	15964.9	6178.76	5200.03	5705.56	7600.29	0.916526	0.358269	0.000400063	0.0163318	Ifi47	15953	interferon gamma inducible protein 47 [Source:MGI Symbol;Acc:MGI:99448]
ENSMUSG00000016194	2097.17	1473	2265.04	1367.94	2933.4	2830.4	3159.81	3544.84	2757.16	0.659415	0.245896	0.00040569	0.0165222	Hsd11b1	15483	hydroxysteroid 11-beta dehydrogenase 1 [Source:MGI Symbol;Acc:MGI:103562]
ENSMUSG00000034120	203.714	239.457	245.239	210.843	317.09	354.586	352.378	413.608	280.103	0.564069	0.208174	0.000409123	0.016625	Srsf2	20382	serine and arginine-rich splicing factor 2 [Source:MGI Symbol;Acc:MGI:98284]
ENSMUSG00000031551	163.699	159.32	206.644	156.227	1169.51	274.692	235.514	237.696	657.47	1.19322	0.47955	0.00042029	0.0170408	Ido1	15930	indoleamine 2,3-dioxygenase 1 [Source:MGI Symbol;Acc:MGI:96416]
ENSMUSG00000041645	2499.14	2047.31	2146.04	1911.56	3345.49	2766.66	2478.25	2818.03	2752.75	0.349068	0.119689	0.000423417	0.0170918	Ddx24	27225	DEAD box helicase 24 [Source:MGI Symbol;Acc:MGI:1351337]
ENSMUSG00000079491	121.865	167.906	139.907	106.691	369.724	198.388	220.348	226.541	202.533	0.748797	0.288245	0.000423089	0.0170918	H2-T10		histocompatibility 2, T region locus 10 [Source:MGI Symbol;Acc:MGI:95942]
ENSMUSG00000051855	764.838	1000.76	452.686	396.283	368.44	273.794	297.068	380.142	451.763	-0.803409	0.314002	0.000428382	0.0172542	Mest	17294	mesoderm specific transcript [Source:MGI Symbol;Acc:MGI:96968]
ENSMUSG00000018648	234.635	150.734	177.697	215.923	386.413	422.81	506.711	386.149	267.466	0.917612	0.361525	0.0004313	0.0172576	Dusp14	56405	dual specificity phosphatase 14 [Source:MGI Symbol;Acc:MGI:1927168]
ENSMUSG00000006930	371.051	188.894	283.833	271.809	1281.2	507.192	351.486	419.615	697.609	0.967921	0.384478	0.000430604	0.0172576	Hap1	15114	huntingtin-associated protein 1 [Source:MGI Symbol;Acc:MGI:1261831]
ENSMUSG00000021025	27262.3	29878.7	19877.2	19378.5	38203.5	39150.7	44199	39475.5	26294.3	0.611598	0.230598	0.000431092	0.0172576	Nfkbia	18035	nuclear factor of kappa light polypeptide gene enhancer in B cells inhibitor, alpha [Source:MGI Symbol;Acc:MGI:104741]
ENSMUSG00000017764	381.055	276.664	365.848	405.173	269.59	271.101	223.916	193.932	307.693	-0.483133	0.176419	0.000434648	0.0173087	Zswim1	71971	zinc finger SWIM-type containing 1 [Source:MGI Symbol;Acc:MGI:1919221]
ENSMUSG00000037868	76.3929	144.056	124.629	92.72	138.647	344.711	451.401	508	212.92	1.38295	0.562816	0.00043475	0.0173087	Egr2	13654	early growth response 2 [Source:MGI Symbol;Acc:MGI:95296]
ENSMUSG00000006574	26.3737	66.7809	11.2569	26.6729	1.28376	4.48842	1.78419	0	13.6388	-0.0525628	0.162536	0.000435416	0.0173087	Slc4a1	20533	solute carrier family 4 (anion exchanger), member 1 [Source:MGI Symbol;Acc:MGI:109393]
ENSMUSG00000038383	1433.28	1431.97	1393.44	1378.1	1091.2	1026.95	1249.83	1064.91	1257.65	-0.303213	0.101126	0.000436849	0.017328	Pigu	228812	phosphatidylinositol glycan anchor biosynthesis, class U [Source:MGI Symbol;Acc:MGI:3039607]
ENSMUSG00000029469	143.691	91.5852	132.67	148.606	183.578	195.695	231.053	214.527	143.067	0.56364	0.210858	0.000443453	0.0175519	Ift81	12589	intraflagellar transport 81 [Source:MGI Symbol;Acc:MGI:1098597]
ENSMUSG00000019905	33.6492	6.67809	25.7299	6.35068	65.472	43.9866	57.9863	80.6622	57.2496	1.40898	0.571249	0.000446625	0.0176393	Gprc6a	210198	G protein-coupled receptor, family C, group 6, member A [Source:MGI Symbol;Acc:MGI:2429498]
ENSMUSG00000078921	1635.17	1225.91	2573.8	2156.69	7890.01	3261.29	2597.79	3453.89	4571.2	0.951313	0.381721	0.000451551	0.0177954	Tgtp2	100039796	T cell specific GTPase 2 [Source:MGI Symbol;Acc:MGI:3710083]
ENSMUSG00000066043	403.791	337.72	420.524	267.999	483.979	552.974	520.985	602.392	435.54	0.495499	0.181707	0.000453273	0.0178248	Phactr4	100169	phosphatase and actin regulator 4 [Source:MGI Symbol;Acc:MGI:2140327]
ENSMUSG00000108414	139.144	141.194	118.197	104.151	183.578	183.128	186.448	338.953	163.159	0.677695	0.261776	0.000467398	0.0183409	Snhg1		small nucleolar RNA host gene 1 [Source:MGI Symbol;Acc:MGI:3763743]
ENSMUSG00000039501	2383.64	1594.15	1865.42	1707.06	7072.26	2880.67	2396.17	2757.96	4240.97	0.819591	0.320604	0.000471508	0.0183685	Znfx1	98999	zinc finger, NFX1-type containing 1 [Source:MGI Symbol;Acc:MGI:2138982]
ENSMUSG00000037784	88.2156	36.2525	45.0274	118.123	132.228	178.639	202.506	208.52	97.1368	1.0745	0.437134	0.000471554	0.0183685	Dzip1l	72507	DAZ interacting protein 1-like [Source:MGI Symbol;Acc:MGI:1919757]
ENSMUSG00000091649	839.412	1048.46	851.5	729.058	5824.44	1557.48	900.126	1672.45	2620.52	1.22081	0.499499	0.000472122	0.0183685	Phf11b	236451	PHD finger protein 11B [Source:MGI Symbol;Acc:MGI:3645789]
ENSMUSG00000037204	1426.91	1371.87	1337.15	1186.31	1087.35	1084.4	972.386	1083.79	1158.66	-0.291643	0.09761	0.000470506	0.0183685	Atg101	68118	autophagy related 101 [Source:MGI Symbol;Acc:MGI:1915368]
ENSMUSG00000068130	70.9362	52.4707	87.6426	96.5304	41.0804	36.8051	39.2523	42.9054	55.9305	-0.76162	0.300101	0.000474154	0.0184084	Zfp442	668923	zinc finger protein 442 [Source:MGI Symbol;Acc:MGI:3651999]
ENSMUSG00000042726	1405.99	1420.52	1588.82	1314.59	5384.11	2053.01	1715.5	2080.91	2921.26	0.787983	0.311659	0.000478794	0.0185492	Trafd1	231712	TRAF type zinc finger domain containing 1 [Source:MGI Symbol;Acc:MGI:1923551]
ENSMUSG00000036188	851.235	749.854	814.514	867.503	635.463	682.24	633.389	646.155	737.127	-0.295685	0.0987832	0.000480058	0.0185589	Ankmy2	217473	ankyrin repeat and MYND domain containing 2 [Source:MGI Symbol;Acc:MGI:2144755]
ENSMUSG00000047281	96.4005	84.9071	127.042	82.5589	240.064	117.597	153.441	169.905	155.511	0.644618	0.248927	0.000481785	0.0185863	Sfn	55948	stratifin [Source:MGI Symbol;Acc:MGI:1891831]
ENSMUSG00000026301	67.2985	23.8503	75.5817	149.876	136.079	237.886	290.824	245.419	89.2411	1.2279	0.504935	0.000482967	0.0185927	Iqca	74918	IQ motif containing with AAA domain [Source:MGI Symbol;Acc:MGI:1922168]
ENSMUSG00000020694	251.915	327.226	278.205	203.222	432.628	350.097	346.134	403.311	331.354	0.440322	0.160019	0.000485412	0.0186476	Tlk2	24086	tousled-like kinase 2 (Arabidopsis) [Source:MGI Symbol;Acc:MGI:1346023]
ENSMUSG00000037211	502.01	250.905	581.336	518.216	834.447	1081.71	876.932	874.412	710.47	0.798979	0.317306	0.000486965	0.018668	Spry1	24063	sprouty RTK signaling antagonist 1 [Source:MGI Symbol;Acc:MGI:1345139]
ENSMUSG00000038305	299.205	228.009	345.746	350.558	846.001	495.522	494.222	387.865	614.574	0.70098	0.274573	0.000489958	0.0187434	Spats2l	67198	spermatogenesis associated, serine-rich 2-like [Source:MGI Symbol;Acc:MGI:1914448]
ENSMUSG00000042817	100.948	349.169	147.947	114.312	91.1472	84.3824	58.8784	76.3716	134.143	-0.963303	0.392498	0.000500968	0.0191247	Flt3	14255	FMS-like tyrosine kinase 3 [Source:MGI Symbol;Acc:MGI:95559]
ENSMUSG00000021306	971.281	907.266	889.291	816.698	682.962	734.306	786.83	686.486	786.014	-0.274108	0.0908784	0.000502403	0.0191395	Gpr137b	83924	G protein-coupled receptor 137B [Source:MGI Symbol;Acc:MGI:1891463]
ENSMUSG00000031916	1183.18	1038.92	1001.06	1049.13	884.513	905.764	771.664	661.601	988.928	-0.34854	0.122281	0.000510327	0.0194009	Cog8	97484	component of oligomeric golgi complex 8 [Source:MGI Symbol;Acc:MGI:2142885]
ENSMUSG00000044881	158.242	210.837	172.873	218.463	156.619	109.518	126.678	105.547	169.239	-0.508516	0.191828	0.000512453	0.0194413	Coa4	68185	cytochrome c oxidase assembly factor 4 [Source:MGI Symbol;Acc:MGI:1915435]
ENSMUSG00000012126	63.6607	49.6087	61.9127	90.1797	105.269	122.085	121.325	156.176	76.0982	0.761058	0.303789	0.000521828	0.019756	Ubxn11	67586	UBX domain protein 11 [Source:MGI Symbol;Acc:MGI:1914836]
ENSMUSG00000037143	30.0115	24.8043	15.2772	19.052	68.0395	64.6333	97.2386	74.6554	31.0788	1.41302	0.591234	0.000523704	0.0197861	Cfap61	78774	cilia and flagella associated protein 61 [Source:MGI Symbol;Acc:MGI:1926024]
ENSMUSG00000078606	130.959	128.792	160.812	142.255	564.856	238.784	170.391	275.453	281.858	0.920578	0.376196	0.000527047	0.0198713	Gvin2	100042856	GTPase, very large interferon inducible, family member 2 [Source:MGI Symbol;Acc:MGI:3782245]
ENSMUSG00000044813	50.9286	43.8846	36.9868	19.052	89.8635	80.7916	60.6626	84.9527	66.608	0.845452	0.341856	0.000544773	0.0204235	Shb	230126	src homology 2 domain-containing transforming protein B [Source:MGI Symbol;Acc:MGI:98294]
ENSMUSG00000004961	155.514	55.3327	86.8386	210.843	237.496	347.404	352.378	358.689	145.275	1.0829	0.450273	0.000545044	0.0204235	Syt5	53420	synaptotagmin V [Source:MGI Symbol;Acc:MGI:1926368]
ENSMUSG00000031266	250.096	249.951	271.773	209.572	314.522	329.45	367.544	318.358	309.187	0.368729	0.131389	0.000544161	0.0204235	Gla	11605	galactosidase, alpha [Source:MGI Symbol;Acc:MGI:1347344]
ENSMUSG00000030269	1101.33	1253.57	1001.06	1106.29	1011.61	873.447	714.57	689.061	1055.73	-0.374468	0.134643	0.000553884	0.0206971	Mtmr14	97287	myotubularin related protein 14 [Source:MGI Symbol;Acc:MGI:1916075]
ENSMUSG00000021518	2069.88	1757.29	1747.22	1837.89	1320.99	1496.44	1515.67	1449.34	1637.57	-0.309931	0.106566	0.000554634	0.0206971	Ptdss1	19210	phosphatidylserine synthase 1 [Source:MGI Symbol;Acc:MGI:1276575]
ENSMUSG00000067370	167.337	183.17	194.583	167.658	119.39	155.299	115.973	87.527	179.277	-0.478937	0.180814	0.000555741	0.0206971	B3galt4	54218	UDP-Gal:betaGlcNAc beta 1,3-galactosyltransferase, polypeptide 4 [Source:MGI Symbol;Acc:MGI:1859517]
ENSMUSG00000041769	354.681	388.283	332.077	289.591	453.169	426.4	467.459	545.757	380.26	0.397693	0.144014	0.00056264	0.0209115	Ppp2r2d	52432	protein phosphatase 2, regulatory subunit B, delta [Source:MGI Symbol;Acc:MGI:1289252]
ENSMUSG00000020719	8977.98	10728.8	9638.28	8405.76	10399.8	12526.3	13344	16512.6	10019.5	0.409552	0.148596	0.00056715	0.0210363	Ddx5	13207	DEAD box helicase 5 [Source:MGI Symbol;Acc:MGI:105037]
ENSMUSG00000116639	38.1964	19.0803	28.9462	63.5068	114.255	94.2569	53.5258	87.527	74.7016	0.985277	0.412325	0.000572637	0.021154	Gm49730		predicted gene, 49730 [Source:MGI Symbol;Acc:MGI:6215212]
ENSMUSG00000051439	707.544	1833.61	928.69	504.244	2025.78	2514.42	2603.14	2763.97	1290.15	1.05164	0.439288	0.000571545	0.021154	Cd14	12475	CD14 antigen [Source:MGI Symbol;Acc:MGI:88318]
ENSMUSG00000048482	51.838	7.6321	53.068	13.9715	52.6343	134.653	175.743	196.507	85.7804	1.688	0.728738	0.000575304	0.021167	Bdnf	12064	brain derived neurotrophic factor [Source:MGI Symbol;Acc:MGI:88145]
ENSMUSG00000024360	755.744	1236.4	1080.66	970.384	1360.79	1301.64	1398.81	1602.09	1169.1	0.416116	0.149559	0.000574997	0.021167	Etf1	225363	eukaryotic translation termination factor 1 [Source:MGI Symbol;Acc:MGI:2385071]
ENSMUSG00000045757	433.802	318.64	385.949	370.88	318.373	284.566	287.255	260.007	340.037	-0.340284	0.120061	0.000580201	0.0213043	Zfp764	233893	zinc finger protein 764 [Source:MGI Symbol;Acc:MGI:2443580]
ENSMUSG00000066979	3605.93	3119.62	3199.36	3132.16	2865.36	2352.83	2832.41	2430.16	2994.71	-0.279442	0.094297	0.000584627	0.0214238	Bub3	12237	BUB3 mitotic checkpoint protein [Source:MGI Symbol;Acc:MGI:1343463]
ENSMUSG00000020108	164.608	199.389	86.8386	133.364	150.2	313.292	369.328	408.459	167.235	0.873689	0.360517	0.000586591	0.0214528	Ddit4	74747	DNA-damage-inducible transcript 4 [Source:MGI Symbol;Acc:MGI:1921997]
ENSMUSG00000091405	55.4758	87.7692	61.9127	64.777	14.1214	42.1912	32.1155	36.0405	50.1862	-0.876041	0.360163	0.000592319	0.0216191	H4c14	97122	H4 clustered histone 14 [Source:MGI Symbol;Acc:MGI:2140113]
ENSMUSG00000040220	237.364	138.332	156.792	218.463	267.023	364.46	313.126	251.426	219.373	0.553528	0.215619	0.000595181	0.0216803	Gas8	104346	growth arrest specific 8 [Source:MGI Symbol;Acc:MGI:1202386]
ENSMUSG00000041235	370.142	461.742	428.564	407.714	580.261	646.333	581.647	714.804	590.467	0.493866	0.188375	0.000597897	0.0217359	Chd7	320790	chromodomain helicase DNA binding protein 7 [Source:MGI Symbol;Acc:MGI:2444748]
ENSMUSG00000032591	12.7321	14.3102	13.669	24.1326	41.0804	31.419	51.7416	45.4797	16.3463	1.11936	0.473478	0.000600842	0.0217996	Mst1	15235	macrophage stimulating 1 (hepatocyte growth factor-like) [Source:MGI Symbol;Acc:MGI:96080]
ENSMUSG00000057561	800.306	900.588	1047.69	1080.89	1292.75	1106.85	1439.84	1414.16	1188.1	0.386191	0.140794	0.000619664	0.022438	Eif1a	13664	eukaryotic translation initiation factor 1A [Source:MGI Symbol;Acc:MGI:95298]
ENSMUSG00000031906	21.8265	8.58611	16.8853	20.3222	16.6889	92.4615	40.1444	66.0743	29.5473	1.32959	0.571183	0.000622699	0.0225033	Smpd3	58994	sphingomyelin phosphodiesterase 3, neutral [Source:MGI Symbol;Acc:MGI:1927578]
ENSMUSG00000026179	2396.37	3039.48	2421.83	2236.71	1557.21	1535.94	1361.34	1381.55	2038.28	-0.637006	0.258463	0.000650613	0.0234657	Pnkd	56695	paroxysmal nonkinesiogenic dyskinesia [Source:MGI Symbol;Acc:MGI:1930773]
ENSMUSG00000042064	5.45663	22.8963	13.669	15.2416	2.56753	0.897685	2.67629	3.43243	10.2068	-0.137931	0.264828	0.000652522	0.0234667	Myo3b	329421	myosin IIIB [Source:MGI Symbol;Acc:MGI:2448580]
ENSMUSG00000024033	170.065	124.022	134.278	301.022	311.955	439.866	464.783	453.939	187.154	0.95263	0.404832	0.000653206	0.0234667	Rsph1	22092	radial spoke head 1 homolog (Chlamydomonas) [Source:MGI Symbol;Acc:MGI:1194909]
ENSMUSG00000026809	126.412	103.987	82.0142	148.606	209.254	231.603	214.995	247.993	121.67	0.781527	0.324856	0.000655069	0.0234701	Spaca9	69987	sperm acrosome associated 9 [Source:MGI Symbol;Acc:MGI:1917237]
ENSMUSG00000041936	1638.81	1115.24	1424.8	1103.75	2900.02	1897.71	1761	1923.02	2143.31	0.555852	0.219906	0.00065587	0.0234701	Agrn	11603	agrin [Source:MGI Symbol;Acc:MGI:87961]
ENSMUSG00000033400	288.292	255.675	204.231	288.321	110.404	158.89	192.693	187.926	217.638	-0.54202	0.213345	0.000661916	0.0235988	Agl	77559	amylo-1,6-glucosidase, 4-alpha-glucanotransferase [Source:MGI Symbol;Acc:MGI:1924809]
ENSMUSG00000105707	81.8495	97.3093	68.3452	106.691	47.4993	41.2935	44.6049	51.4865	62.2597	-0.745044	0.309061	0.000662047	0.0235988	Gm43753		predicted gene 43753 [Source:MGI Symbol;Acc:MGI:5663890]
ENSMUSG00000025212	3083.91	3186.4	2766.77	2784.14	2066.86	2407.59	2480.03	2521.12	2462.08	-0.2808	0.0954265	0.000665913	0.0236904	Sfxn3	94280	sideroflexin 3 [Source:MGI Symbol;Acc:MGI:2137679]
ENSMUSG00000037788	1510.58	1868.91	1567.92	1459.39	1057.82	1294.46	1254.29	1206.5	1435.36	-0.348533	0.126451	0.000667964	0.0237104	Vopp1	232023	vesicular, overexpressed in cancer, prosurvival protein 1 [Source:MGI Symbol;Acc:MGI:2141658]
ENSMUSG00000045877	41.8342	22.8963	51.4599	31.7534	12.8376	10.7722	9.81307	24.8851	25.173	-1.06045	0.451381	0.000669066	0.0237104	4933415A04Rik		RIKEN cDNA 4933415A04 gene [Source:MGI Symbol;Acc:MGI:1922977]
ENSMUSG00000042997	584.769	582.902	529.072	624.907	390.264	457.819	460.322	439.351	502.816	-0.345591	0.124478	0.000681348	0.024006	Nhlrc3	212114	NHL repeat containing 3 [Source:MGI Symbol;Acc:MGI:2444520]
ENSMUSG00000004988	26.3737	13.3562	31.3584	21.5923	33.3779	54.7588	66.0152	48.0541	34.8139	0.893447	0.375844	0.000680618	0.024006	Fxyd4	108017	FXYD domain-containing ion transport regulator 4 [Source:MGI Symbol;Acc:MGI:1889005]
ENSMUSG00000023034	2273.6	5770.82	2954.92	2164.31	4396.89	7163.53	7690.77	13438	4562.97	1.03004	0.448865	0.000679589	0.024006	Nr4a1	15370	nuclear receptor subfamily 4, group A, member 1 [Source:MGI Symbol;Acc:MGI:1352454]
ENSMUSG00000022387	461.086	500.857	517.815	477.571	626.477	707.376	634.281	711.372	569.568	0.382204	0.140724	0.000683201	0.024025	Brd1	223770	bromodomain containing 1 [Source:MGI Symbol;Acc:MGI:1924161]
ENSMUSG00000067297	40.0153	47.7006	51.4599	27.943	141.214	84.3824	80.2887	91.8176	78.5481	0.978042	0.419756	0.000691427	0.0242676	Ifit1bl2	112419	interferon induced protein with tetratricopeptide repeats 1B like 2 [Source:MGI Symbol;Acc:MGI:2148249]
ENSMUSG00000042590	1159.53	1608.47	964.069	931.01	860.122	752.26	828.758	769.723	928.384	-0.441199	0.170862	0.000693982	0.0243106	Ipo11	76582	importin 11 [Source:MGI Symbol;Acc:MGI:2442377]
ENSMUSG00000024066	11781.8	9134.67	8821.35	10634.9	21483.8	13074.8	13714.2	14368.2	15002.9	0.520517	0.203609	0.000696537	0.0243535	Xdh	22436	xanthine dehydrogenase [Source:MGI Symbol;Acc:MGI:98973]
ENSMUSG00000038507	602.049	546.649	628.776	486.462	2273.55	956.932	735.98	1107.82	1213.97	0.917004	0.396023	0.000710246	0.0247382	Parp12	243771	poly (ADP-ribose) polymerase family, member 12 [Source:MGI Symbol;Acc:MGI:2143990]
ENSMUSG00000020865	1759.76	1867	1719.89	1437.79	1282.48	1202	861.766	889	1473.55	-0.553161	0.221355	0.000709087	0.0247382	Abcc3	76408	ATP-binding cassette, sub-family C (CFTR/MRP), member 3 [Source:MGI Symbol;Acc:MGI:1923658]
ENSMUSG00000027243	298.296	259.491	266.948	237.515	207.97	196.593	186.448	187.926	243.707	-0.381204	0.141263	0.000713341	0.0247988	Harbi1	241547	harbinger transposase derived 1 [Source:MGI Symbol;Acc:MGI:2443194]
ENSMUSG00000107794	34.5587	31.4824	37.7909	46.995	14.1214	12.5676	12.4894	12.8716	26.6425	-1.19939	0.528083	0.000724575	0.0250939	Gm44095		predicted gene, 44095 [Source:MGI Symbol;Acc:MGI:5690487]
ENSMUSG00000063480	2533.7	2265.78	2308.46	2236.71	2598.34	2666.12	3589.8	3616.93	2644.99	0.353496	0.128955	0.000723533	0.0250939	Snu13	20826	SNU13 homolog, small nuclear ribonucleoprotein (U4/U6.U5) [Source:MGI Symbol;Acc:MGI:893586]
ENSMUSG00000032712	1197.73	1480.63	1400.67	1235.84	2073.28	1728.94	1579.9	1653.57	1795.86	0.343224	0.124375	0.0007264	0.0251096	Resf1	67246	retroelement silencing factor 1 [Source:MGI Symbol;Acc:MGI:1914496]
ENSMUSG00000051675	581.132	456.018	508.971	511.865	376.143	366.255	388.062	438.493	447.038	-0.332191	0.120052	0.000730059	0.0251884	Trim32	69807	tripartite motif-containing 32 [Source:MGI Symbol;Acc:MGI:1917057]
ENSMUSG00000070306	214.628	123.068	163.224	421.685	386.413	689.422	734.196	729.392	260.589	1.14758	0.507265	0.000735004	0.0253113	Ccdc153	270150	coiled-coil domain containing 153 [Source:MGI Symbol;Acc:MGI:2448587]
ENSMUSG00000078853	2478.22	2851.54	3430.93	2409.45	14356.3	4562.93	3166.05	4518.8	7612.26	0.985438	0.42969	0.000737365	0.0253448	Igtp	16145	interferon gamma induced GTPase [Source:MGI Symbol;Acc:MGI:107729]
ENSMUSG00000026856	633.879	681.165	536.309	505.514	499.384	448.842	413.933	344.959	523.915	-0.391679	0.147535	0.000743415	0.0255048	Dolpp1	57170	dolichyl pyrophosphate phosphatase 1 [Source:MGI Symbol;Acc:MGI:1914093]
ENSMUSG00000024695	310.119	344.399	311.172	299.752	412.088	429.093	426.422	435.919	364.252	0.361998	0.133357	0.00074601	0.0255459	Zfp91	109910	zinc finger protein 91 [Source:MGI Symbol;Acc:MGI:104854]
ENSMUSG00000027875	482.912	251.859	209.056	434.387	326.076	1074.53	1267.67	1081.22	404.624	1.13371	0.50119	0.00075141	0.0256828	Hmgcs2	15360	3-hydroxy-3-methylglutaryl-Coenzyme A synthase 2 [Source:MGI Symbol;Acc:MGI:101939]
ENSMUSG00000021775	617.509	1074.22	867.582	1196.47	1115.59	2123.02	2556.75	1710.21	1389.37	0.786769	0.338924	0.000754425	0.0256898	Nr1d2	353187	nuclear receptor subfamily 1, group D, member 2 [Source:MGI Symbol;Acc:MGI:2449205]
ENSMUSG00000072294	457.448	649.683	566.863	453.439	332.495	353.688	299.745	339.811	410.487	-0.553267	0.223391	0.000753462	0.0256898	Klf12	16597	Kruppel-like factor 12 [Source:MGI Symbol;Acc:MGI:1333796]
ENSMUSG00000028637	24.5549	10.4941	19.2975	24.1326	47.4993	55.6565	55.31	81.5203	29.2025	1.26427	0.56445	0.000762729	0.0259243	Ccdc30	73332	coiled-coil domain containing 30 [Source:MGI Symbol;Acc:MGI:1920582]
ENSMUSG00000050890	299.205	260.445	322.428	369.61	240.064	178.639	167.714	221.392	270.249	-0.513118	0.206579	0.000778988	0.0263919	Pdik1l	230809	PDLIM1 interacting kinase 1 like [Source:MGI Symbol;Acc:MGI:2385213]
ENSMUSG00000048040	53.6569	29.5744	24.9259	24.1326	59.0531	63.7356	128.462	130.432	73.7679	1.19212	0.532812	0.000779373	0.0263919	Arxes2	76976	adipocyte-related X-chromosome expressed sequence 2 [Source:MGI Symbol;Acc:MGI:1924226]
ENSMUSG00000027322	18.1888	32.4364	23.3178	35.5638	178.443	259.431	148.088	176.77	151.96	2.15107	1.02537	0.000788397	0.0266481	Siglec1	20612	sialic acid binding Ig-like lectin 1, sialoadhesin [Source:MGI Symbol;Acc:MGI:99668]
ENSMUSG00000032044	373.779	360.617	374.692	317.534	317.09	241.477	228.377	268.588	330.312	-0.371415	0.139276	0.00079746	0.0269047	Rpusd4	71989	RNA pseudouridylate synthase domain containing 4 [Source:MGI Symbol;Acc:MGI:1919239]
ENSMUSG00000058454	579.313	462.696	547.565	589.343	412.088	371.642	439.804	334.662	489.364	-0.399621	0.153759	0.000803866	0.0270709	Dhcr7	13360	7-dehydrocholesterol reductase [Source:MGI Symbol;Acc:MGI:1298378]
ENSMUSG00000034189	1595.16	1615.14	1471.43	1512.73	1174.64	1271.12	1271.24	1078.64	1347.96	-0.315696	0.114125	0.000819422	0.027544	Hsdl1	72552	hydroxysteroid dehydrogenase like 1 [Source:MGI Symbol;Acc:MGI:1919802]
ENSMUSG00000085708	6.36607	14.3102	10.4528	10.1611	1.28376	3.59074	0	2.57432	6.88488	-0.191967	0.474468	0.000823875	0.0276429	Gm16063	330183	predicted gene 16063 [Source:MGI Symbol;Acc:MGI:3801955]
ENSMUSG00000028555	111.861	58.1948	78.798	170.198	138.647	258.533	301.529	217.101	119.949	0.891027	0.393763	0.000829559	0.0277318	Ttc39a	230603	tetratricopeptide repeat domain 39A [Source:MGI Symbol;Acc:MGI:2444350]
ENSMUSG00000063268	912.167	772.75	954.42	931.01	2534.15	1471.31	947.407	1205.64	1731.16	0.626162	0.263919	0.000828898	0.0277318	Parp10	671535	poly (ADP-ribose) polymerase family, member 10 [Source:MGI Symbol;Acc:MGI:3712326]
ENSMUSG00000062991	24.5549	13.3562	14.4731	39.3742	39.7967	34.112	76.7204	89.2432	35.2628	1.10001	0.496817	0.000831479	0.0277453	Nrg1	211323	neuregulin 1 [Source:MGI Symbol;Acc:MGI:96083]
ENSMUSG00000034227	70.9362	26.7124	47.4396	107.962	166.889	180.435	188.233	213.669	81.5189	1.21645	0.560764	0.000873859	0.0290534	Foxj1	15223	forkhead box J1 [Source:MGI Symbol;Acc:MGI:1347474]
ENSMUSG00000039414	432.893	413.087	380.321	442.007	269.59	342.916	289.932	303.77	359.447	-0.386266	0.147699	0.000873465	0.0290534	Heatr5b	320473	HEAT repeat containing 5B [Source:MGI Symbol;Acc:MGI:2444098]
ENSMUSG00000042707	117.318	56.2867	74.7777	123.203	112.971	254.942	352.378	272.878	103.277	1.10444	0.503593	0.000878452	0.0291531	Dnali1	75563	dynein, axonemal, light intermediate polypeptide 1 [Source:MGI Symbol;Acc:MGI:1922813]
ENSMUSG00000020689	2138.09	4970.41	1464.19	1121.53	1459.64	850.108	810.024	884.709	1189.27	-0.979275	0.452041	0.000900137	0.0297648	Itgb3	16416	integrin beta 3 [Source:MGI Symbol;Acc:MGI:96612]
ENSMUSG00000115979	9.09439	1.90803	11.2569	19.052	37.2292	27.8282	28.5471	24.8851	18.6618	1.19428	0.549412	0.000898548	0.0297648	Gm49410		predicted gene, 49410 [Source:MGI Symbol;Acc:MGI:6155035]
ENSMUSG00000059602	27.2832	16.2182	17.6893	21.5923	16.6889	64.6333	56.2021	80.6622	34.2105	1.09416	0.498133	0.000903387	0.0298183	Syn3	27204	synapsin III [Source:MGI Symbol;Acc:MGI:1351334]
ENSMUSG00000025209	270.103	227.055	196.995	190.52	163.038	106.824	140.059	151.885	178.966	-0.531693	0.219553	0.000910964	0.0300142	Twnk	226153	twinkle mtDNA helicase [Source:MGI Symbol;Acc:MGI:2137410]
ENSMUSG00000062783	40.0153	29.5744	28.9462	19.052	105.269	74.5078	59.7705	60.9257	29.8344	1.04143	0.472908	0.000915864	0.0301214	Csprs	114564	component of Sp100-rs [Source:NCBI gene (formerly Entrezgene);Acc:114564]
ENSMUSG00000028438	26.3737	20.0343	38.5949	34.2937	65.472	65.531	66.9073	52.3446	41.0864	0.833858	0.371719	0.000930672	0.030539	Kif24	109242	kinesin family member 24 [Source:MGI Symbol;Acc:MGI:1918345]
ENSMUSG00000076549	8.18495	75.367	8.04061	38.1041	0	3.59074	4.46049	6.00676	15.7963	-0.0686314	0.172535	0.000931901	0.030539	Igkv4-68		immunoglobulin kappa variable 4-68 [Source:MGI Symbol;Acc:MGI:2686265]
ENSMUSG00000048310	1006.75	825.221	807.277	924.659	658.571	789.963	682.454	606.682	803.915	-0.321469	0.119283	0.000958408	0.0312954	Pskh1	244631	protein serine kinase H1 [Source:MGI Symbol;Acc:MGI:3528383]
ENSMUSG00000021484	6335.15	5839.51	5326.9	5497.15	4900.13	4920.21	4792.35	4345.46	5358.62	-0.239542	0.0852547	0.000957137	0.0312954	Lman2	66890	lectin, mannose-binding 2 [Source:MGI Symbol;Acc:MGI:1914140]
ENSMUSG00000060579	24.5549	32.4364	24.9259	19.052	37.2292	51.168	47.2812	56.6351	29.2163	0.729754	0.31953	0.000972378	0.031695	Fhit	14198	fragile histidine triad gene [Source:MGI Symbol;Acc:MGI:1277947]
ENSMUSG00000048478	14.551	18.1262	32.9665	33.0235	33.3779	71.8148	74.0441	66.9324	31.1737	1.0274	0.474787	0.000980989	0.0319188	Spata33	320869	spermatogenesis associated 33 [Source:MGI Symbol;Acc:MGI:2444920]
ENSMUSG00000042229	1009.48	931.116	966.481	871.314	784.38	839.335	772.556	667.608	909.184	-0.26418	0.0942032	0.0010026	0.0322625	Rabif	98710	RAB interacting factor [Source:MGI Symbol;Acc:MGI:2138605]
ENSMUSG00000041644	261.009	593.396	398.814	359.449	150.2	201.081	188.233	213.669	283.623	-0.848917	0.388072	0.000998707	0.0322625	Slc5a12	241612	solute carrier family 5 (sodium/glucose cotransporter), member 12 [Source:MGI Symbol;Acc:MGI:2138890]
ENSMUSG00000028914	776.661	678.303	600.633	635.068	578.978	517.964	413.933	479.682	599.408	-0.364741	0.140372	0.0010039	0.0322625	Casp9	12371	caspase 9 [Source:MGI Symbol;Acc:MGI:1277950]
ENSMUSG00000106976	2.72832	0.954013	3.21624	1.27014	12.8376	16.1583	10.7052	6.86486	8.8315	1.89442	0.852991	0.00099595	0.0322625	Gm42963		predicted gene 42963 [Source:MGI Symbol;Acc:MGI:5663100]
ENSMUSG00000032489	73.6646	48.6546	42.6152	132.094	148.917	134.653	193.585	174.196	87.487	0.888213	0.407604	0.00100233	0.0322625	Kif9	16578	kinesin family member 9 [Source:MGI Symbol;Acc:MGI:1098237]
ENSMUSG00000045594	885.794	1085.67	893.312	990.706	717.624	755.851	749.362	716.52	877.049	-0.32716	0.123558	0.000997919	0.0322625	Glb1	12091	galactosidase, beta 1 [Source:MGI Symbol;Acc:MGI:88151]
ENSMUSG00000024440	2157.19	1490.17	2058.4	1840.43	1043.7	1283.69	1529.05	1169.6	1620.78	-0.473383	0.194098	0.000996782	0.0322625	Pcdh12	53601	protocadherin 12 [Source:MGI Symbol;Acc:MGI:1855700]
ENSMUSG00000038866	130.05	207.975	158.4	184.17	417.223	269.305	187.34	259.149	271.973	0.581101	0.249463	0.00100654	0.0322904	Zcchc2	227449	zinc finger, CCHC domain containing 2 [Source:MGI Symbol;Acc:MGI:2444114]
ENSMUSG00000034467	290.111	168.86	164.832	359.449	367.157	562.848	730.628	610.973	269.469	0.936609	0.432126	0.0010083	0.0322904	Dynlrb2	75465	dynein light chain roadblock-type 2 [Source:MGI Symbol;Acc:MGI:1922715]
ENSMUSG00000029708	478.365	322.456	491.281	533.457	543.032	715.455	805.564	820.351	577.755	0.530264	0.222783	0.00101058	0.0323067	Gcc1	74375	golgi coiled coil 1 [Source:MGI Symbol;Acc:MGI:1921625]
ENSMUSG00000020385	479.274	648.729	721.243	501.704	630.328	863.573	1024.13	1254.55	696.306	0.544862	0.230545	0.00101411	0.0323631	Clk4	12750	CDC like kinase 4 [Source:MGI Symbol;Acc:MGI:1098551]
ENSMUSG00000023043	790.302	345.353	516.207	676.983	1472.48	1026.95	1092.82	1123.26	1194.03	0.784277	0.360363	0.00101709	0.0324017	Krt18	16668	keratin 18 [Source:MGI Symbol;Acc:MGI:96692]
ENSMUSG00000082896	26.3737	15.2642	18.4934	25.4027	34.6616	39.4981	46.3891	54.9189	33.2382	0.820096	0.370254	0.00102089	0.0324661	Gm5844		predicted gene 5844 [Source:MGI Symbol;Acc:MGI:3645252]
ENSMUSG00000031258	12.7321	36.2525	44.2233	20.3222	8.98635	2.69305	7.13678	6.86486	23.4258	-0.138454	0.264322	0.00102298	0.0324762	Xkrx	331524	X-linked Kx blood group related, X-linked [Source:MGI Symbol;Acc:MGI:3584011]
ENSMUSG00000056501	14.551	59.1488	31.3584	22.8625	57.7694	72.7125	107.052	117.561	45.8717	1.12781	0.534239	0.00104463	0.033106	Cebpb	12608	CCAAT/enhancer binding protein (C/EBP), beta [Source:MGI Symbol;Acc:MGI:88373]
ENSMUSG00000024678	255.552	112.573	295.894	260.378	956.404	359.972	533.474	556.912	470.345	1.05411	0.501386	0.00104808	0.0331577	Ms4a4d	66607	membrane-spanning 4-domains, subfamily A, member 4D [Source:MGI Symbol;Acc:MGI:1913857]
ENSMUSG00000030309	20.9171	10.4941	12.865	11.4312	24.3915	49.3727	56.2021	35.1824	30.0558	1.19779	0.568683	0.00106325	0.0335216	Caprin2	232560	caprin family member 2 [Source:MGI Symbol;Acc:MGI:2448541]
ENSMUSG00000117538	184.616	132.608	190.562	255.297	255.469	397.674	438.02	354.399	209.119	0.721269	0.325059	0.00106288	0.0335216	Gm50008		predicted gene, 50008 [Source:MGI Symbol;Acc:MGI:6275293]
ENSMUSG00000020900	307.39	194.619	343.334	212.113	326.076	619.403	562.021	719.953	396.404	0.83132	0.38243	0.00106543	0.0335325	Myh10	77579	myosin, heavy polypeptide 10, non-muscle [Source:MGI Symbol;Acc:MGI:1930780]
ENSMUSG00000017210	929.447	728.866	756.621	730.328	635.463	651.719	606.626	580.939	724.375	-0.297219	0.109427	0.00107137	0.0335928	Med24	23989	mediator complex subunit 24 [Source:MGI Symbol;Acc:MGI:1344385]
ENSMUSG00000022389	434.712	1000.76	679.431	927.2	1069.38	1848.33	1876.08	1319.77	1167.86	0.776125	0.358706	0.00106979	0.0335928	Tef	21685	thyrotroph embryonic factor [Source:MGI Symbol;Acc:MGI:98663]
ENSMUSG00000023966	343.768	197.481	230.765	323.885	404.386	552.974	496.898	474.534	287.521	0.64266	0.283813	0.00107285	0.0335928	Rsph9	75564	radial spoke head 9 homolog (Chlamydomonas) [Source:MGI Symbol;Acc:MGI:1922814]
ENSMUSG00000026556	450.172	458.88	503.342	462.33	218.24	377.028	294.392	323.507	383.096	-0.505034	0.209987	0.00108242	0.0338343	Vangl2	93840	VANGL planar cell polarity 2 [Source:MGI Symbol;Acc:MGI:2135272]
ENSMUSG00000031480	4363.49	3120.58	3693.05	3856.13	2181.12	2756.79	2758.36	2774.26	2993.37	-0.424569	0.172	0.0010897	0.0340039	Thsd1	56229	thrombospondin, type I, domain 1 [Source:MGI Symbol;Acc:MGI:1929096]
ENSMUSG00000101132	19.0982	1.90803	5.62843	11.4312	34.6616	21.5444	22.3024	39.473	21.4887	1.24327	0.600298	0.00110145	0.0343119	Gm8000		predicted gene 8000 [Source:MGI Symbol;Acc:MGI:3648432]
ENSMUSG00000102277	10.0038	9.54013	7.23655	26.6729	6.41882	2.69305	0	3.43243	10.1965	-0.181561	0.402161	0.00110781	0.0344515	A130050O07Rik		RIKEN cDNA A130050O07 gene [Source:MGI Symbol;Acc:MGI:2443458]
ENSMUSG00000034880	543.845	552.373	504.95	461.059	397.967	396.777	363.084	354.399	465.304	-0.371414	0.14608	0.00111427	0.0345349	Mrpl34	94065	mitochondrial ribosomal protein L34 [Source:MGI Symbol;Acc:MGI:2137227]
ENSMUSG00000020898	522.018	545.695	482.437	636.338	340.197	426.4	400.552	377.568	430.613	-0.406756	0.163449	0.00111252	0.0345349	Ctc1	68964	CTS telomere maintenance complex component 1 [Source:MGI Symbol;Acc:MGI:1916214]
ENSMUSG00000037295	1743.39	1598.93	1674.05	1385.72	1237.55	1460.53	1080.33	1167.03	1487.73	-0.315341	0.11903	0.00113621	0.0351551	Ldlrap1	100017	low density lipoprotein receptor adaptor protein 1 [Source:MGI Symbol;Acc:MGI:2140175]
ENSMUSG00000028436	1504.21	1722.95	1387.81	1511.46	1246.53	1194.82	1253.4	1184.19	1397.45	-0.281389	0.10348	0.0011455	0.035323	Dcaf12	68970	DDB1 and CUL4 associated factor 12 [Source:MGI Symbol;Acc:MGI:1916220]
ENSMUSG00000024222	63.6607	117.344	61.9127	62.2367	89.8635	137.346	237.298	188.784	130.357	0.847507	0.39616	0.00114387	0.035323	Fkbp5	14229	FK506 binding protein 5 [Source:MGI Symbol;Acc:MGI:104670]
ENSMUSG00000039697	360.138	359.663	431.781	417.875	734.313	451.535	574.511	594.669	543.55	0.470103	0.196376	0.00114786	0.0353362	Ncoa7	211329	nuclear receptor coactivator 7 [Source:MGI Symbol;Acc:MGI:2444847]
ENSMUSG00000033272	3983.34	3396.28	3553.15	3340.46	3073.33	3132.02	2744.98	2701.32	3294.26	-0.253319	0.0915738	0.00115057	0.0353603	Slc35a4	67843	solute carrier family 35, member A4 [Source:MGI Symbol;Acc:MGI:1915093]
ENSMUSG00000050079	972.19	1144.82	1054.12	1068.18	771.542	795.349	780.585	849.527	900.497	-0.3397	0.131014	0.00115881	0.035494	Rspry1	67610	ring finger and SPRY domain containing 1 [Source:MGI Symbol;Acc:MGI:1914860]
ENSMUSG00000023931	19.0982	4.77006	16.8853	33.0235	43.648	71.8148	66.0152	77.2297	27.5091	1.37692	0.686548	0.00115829	0.035494	Efhb	211482	EF hand domain family, member B [Source:MGI Symbol;Acc:MGI:3045296]
ENSMUSG00000028398	427.436	485.592	444.646	407.714	331.211	321.371	358.623	355.257	390.058	-0.314336	0.118141	0.00116974	0.035769	Dmac1	66928	distal membrane arm assembly complex 1 [Source:MGI Symbol;Acc:MGI:1914178]
ENSMUSG00000026579	991.288	2350.69	562.039	477.571	720.192	276.487	273.874	331.23	466.646	-1.09417	0.541047	0.00117765	0.0358733	F5	14067	coagulation factor V [Source:MGI Symbol;Acc:MGI:88382]
ENSMUSG00000026831	97.31	51.5167	57.0883	106.691	161.754	239.682	255.14	205.946	90.1919	1.11425	0.544433	0.00117537	0.0358733	1700007K13Rik	69327	RIKEN cDNA 1700007K13 gene [Source:MGI Symbol;Acc:MGI:1916577]
ENSMUSG00000031274	85.4873	31.4824	117.393	58.4263	86.0122	209.161	267.629	260.007	161.875	1.12844	0.552178	0.00117904	0.0358733	Col4a5	12830	collagen, type IV, alpha 5 [Source:MGI Symbol;Acc:MGI:88456]
ENSMUSG00000018909	4191.6	3427.77	3024.88	3307.44	2392.94	2574.56	2596	2231.94	2698.41	-0.417516	0.169224	0.00118725	0.0360034	Arrb1	109689	arrestin, beta 1 [Source:MGI Symbol;Acc:MGI:99473]
ENSMUSG00000023249	242.82	221.331	273.381	217.193	573.843	316.883	346.134	327.797	396.842	0.557912	0.244403	0.00118664	0.0360034	Parp3	235587	poly (ADP-ribose) polymerase family, member 3 [Source:MGI Symbol;Acc:MGI:1891258]
ENSMUSG00000106706	38.1964	18.1262	49.0477	115.582	20.5402	25.1352	20.5182	17.1622	44.3155	-1.05338	0.514573	0.0011928	0.0361119	C530043K16Rik		RIKEN cDNA C530043K16 gene [Source:MGI Symbol;Acc:MGI:2444587]
ENSMUSG00000008140	3027.52	2883.03	2535.2	2898.45	2294.09	2263.96	2510.36	1890.41	2538.38	-0.29062	0.108078	0.00119479	0.0361123	Emc10	69683	ER membrane protein complex subunit 10 [Source:MGI Symbol;Acc:MGI:1916933]
ENSMUSG00000028933	171.884	145.01	143.927	234.975	79.5934	97.8476	113.296	129.574	133.273	-0.561845	0.247105	0.00119729	0.036128	Xrcc2	57434	X-ray repair complementing defective repair in Chinese hamster cells 2 [Source:MGI Symbol;Acc:MGI:1927345]
ENSMUSG00000027639	2738.32	4567.81	3113.32	2533.92	10046.7	5116.8	4099.19	4884.35	6059.96	0.696205	0.319614	0.00120277	0.0362336	Samhd1	56045	SAM domain and HD domain, 1 [Source:MGI Symbol;Acc:MGI:1927468]
ENSMUSG00000030787	6578.88	3456.39	6994.53	6059.82	7624.27	8801.8	9534.73	10236.4	7661.17	0.514158	0.221978	0.00121033	0.0364014	Lyve1	114332	lymphatic vessel endothelial hyaluronan receptor 1 [Source:MGI Symbol;Acc:MGI:2136348]
ENSMUSG00000024949	2423.65	2482.34	2129.96	2213.85	2613.74	2987.5	2918.94	2790.57	2545.02	0.253438	0.0910911	0.00121609	0.0365145	Sf1	22668	splicing factor 1 [Source:MGI Symbol;Acc:MGI:1095403]
ENSMUSG00000085282	240.092	221.331	228.353	174.009	152.768	127.471	159.685	177.628	171.251	-0.399485	0.161551	0.00121974	0.0365643	Gm15663	327812	predicted gene 15663 [Source:MGI Symbol;Acc:MGI:3783105]
ENSMUSG00000035783	293.749	216.561	406.855	209.572	444.182	702.887	838.571	644.439	724.968	0.927567	0.449864	0.00122346	0.0366157	Acta2	11475	actin, alpha 2, smooth muscle, aorta [Source:MGI Symbol;Acc:MGI:87909]
ENSMUSG00000038400	177.341	181.262	192.975	116.853	338.914	247.761	221.24	226.541	237.894	0.49417	0.210591	0.00122582	0.0366263	Pmepa1	65112	prostate transmembrane protein, androgen induced 1 [Source:MGI Symbol;Acc:MGI:1929600]
ENSMUSG00000008200	302.843	427.398	371.476	375.96	473.709	591.574	562.021	421.331	466.757	0.387591	0.155951	0.00122989	0.0366882	Fnbp4	55935	formin binding protein 4 [Source:MGI Symbol;Acc:MGI:1860513]
ENSMUSG00000050565	1643.36	1472.04	1807.53	1489.87	3020.7	1895.91	2133.9	1943.61	2341.85	0.399599	0.16119	0.00123672	0.0368317	Tor1aip2	240832	torsin A interacting protein 2 [Source:MGI Symbol;Acc:MGI:3582695]
ENSMUSG00000008153	5.45663	1.90803	1.60812	0	7.70258	14.363	16.9498	16.3041	8.95165	1.94755	0.941754	0.00125034	0.0370563	Clstn3	232370	calsyntenin 3 [Source:MGI Symbol;Acc:MGI:2178323]
ENSMUSG00000021179	569.309	442.662	439.017	481.382	362.021	348.302	329.184	334.662	439.238	-0.400931	0.163669	0.00124952	0.0370563	Nrde2	217827	nrde-2 necessary for RNA interference, domain containing [Source:MGI Symbol;Acc:MGI:2670969]
ENSMUSG00000091549	69.1174	81.0911	96.4873	60.9665	223.375	120.29	98.1307	120.993	146.301	0.662708	0.304098	0.00124718	0.0370563	Gm6548		predicted gene 6548 [Source:MGI Symbol;Acc:MGI:3644071]
ENSMUSG00000045538	377.417	499.903	320.82	393.742	344.049	218.137	242.65	254	358.524	-0.472499	0.201644	0.00125239	0.0370571	Ddx28	71986	DEAD box helicase 28 [Source:MGI Symbol;Acc:MGI:1919236]
ENSMUSG00000032123	1452.37	1228.77	1222.17	1394.61	911.472	1056.58	1074.09	979.101	1085.67	-0.33339	0.128475	0.00126076	0.0372445	Dpagt1	13478	dolichyl-phosphate (UDP-N-acetylglucosamine) acetylglucosaminephosphotransferase 1 (GlcNAc-1-P transferase) [Source:MGI Symbol;Acc:MGI:1196396]
ENSMUSG00000000686	119.137	259.491	169.657	132.094	109.12	105.029	35.6839	70.3649	120.202	-0.832308	0.40063	0.00126576	0.0373318	Abhd15	67477	abhydrolase domain containing 15 [Source:MGI Symbol;Acc:MGI:1914727]
ENSMUSG00000078816	30.0115	23.8503	36.9868	10.1611	19.2565	63.7356	114.188	73.7973	46.9661	1.07002	0.52387	0.00127203	0.0374338	Prkcg	18752	protein kinase C, gamma [Source:MGI Symbol;Acc:MGI:97597]
ENSMUSG00000040694	84.5778	104.941	45.0274	156.227	38.5129	31.419	49.9574	35.1824	60.1492	-0.998634	0.49512	0.00127332	0.0374338	Apobec2	11811	apolipoprotein B mRNA editing enzyme, catalytic polypeptide 2 [Source:MGI Symbol;Acc:MGI:1343178]
ENSMUSG00000030256	68.2079	102.079	70.7574	85.0991	88.5797	164.276	154.333	223.108	86.0717	0.735891	0.345455	0.00128225	0.0376361	Bhlhe41	79362	basic helix-loop-helix family, member e41 [Source:MGI Symbol;Acc:MGI:1930704]
ENSMUSG00000039963	82.7589	67.7349	70.7574	144.796	114.255	294.441	263.169	308.919	102.795	1.0768	0.536441	0.00128887	0.0377697	Ccdc40	207607	coiled-coil domain containing 40 [Source:MGI Symbol;Acc:MGI:2443893]
ENSMUSG00000037321	3739.61	4006.85	5211.92	4094.92	13922.4	6284.69	5208.96	5949.26	8651.53	0.68267	0.315002	0.00129558	0.0379055	Tap1	21354	transporter 1, ATP-binding cassette, sub-family B (MDR/TAP) [Source:MGI Symbol;Acc:MGI:98483]
ENSMUSG00000024816	2301.79	2262.92	2016.58	2071.59	1848.62	1795.37	1768.14	1624.4	2018.36	-0.258363	0.094582	0.00131382	0.0383778	Frmd8	67457	FERM domain containing 8 [Source:MGI Symbol;Acc:MGI:1914707]
ENSMUSG00000055413	873.971	661.131	1033.22	932.28	1770.31	1174.17	1194.52	1317.2	1245.95	0.506061	0.220978	0.0013195	0.0384824	H2-Q5	15016	histocompatibility 2, Q region locus 5 [Source:MGI Symbol;Acc:MGI:95934]
ENSMUSG00000117486	52.7475	16.2182	21.7096	43.1846	10.2701	8.07916	15.1657	14.5878	22.2792	-1.09661	0.546203	0.00132238	0.0385049	Gm30938		predicted gene, 30938 [Source:MGI Symbol;Acc:MGI:5590097]
ENSMUSG00000014601	1159.53	1104.75	1093.52	1098.67	928.161	861.777	856.413	852.959	1015.87	-0.296036	0.112282	0.00132461	0.0385084	Strip1	229707	striatin interacting protein 1 [Source:MGI Symbol;Acc:MGI:2443884]
ENSMUSG00000028431	604.777	546.649	594.201	541.078	404.386	467.694	461.214	485.689	513.685	-0.280834	0.104923	0.0013474	0.0391089	Elp1	230233	elongator complex protein 1 [Source:MGI Symbol;Acc:MGI:1914544]
ENSMUSG00000003949	35.4681	78.229	28.9462	77.4783	115.539	133.755	163.254	200.797	93.2105	1.11141	0.565534	0.00135303	0.03921	Hlf	217082	hepatic leukemia factor [Source:MGI Symbol;Acc:MGI:96108]
ENSMUSG00000033581	13.6416	1.90803	7.23655	17.7819	17.9727	44.8842	25.8708	35.1824	27.3166	1.23	0.627758	0.00135933	0.0393303	Igf2bp2	319765	insulin-like growth factor 2 mRNA binding protein 2 [Source:MGI Symbol;Acc:MGI:1890358]
ENSMUSG00000098889	26.3737	37.2065	45.8315	59.6964	11.5539	19.7491	20.5182	23.1689	32.0046	-0.864858	0.420925	0.00136621	0.0394045	Gm27206		predicted gene 27206 [Source:MGI Symbol;Acc:MGI:5521049]
ENSMUSG00000022587	93079.3	84345.2	84908	76967.7	159067	106777	106214	108675	108858	0.4075	0.168976	0.00136565	0.0394045	Ly6e	17069	lymphocyte antigen 6 complex, locus E [Source:MGI Symbol;Acc:MGI:106651]
ENSMUSG00000028841	63.6607	51.5167	32.9665	64.777	142.498	100.541	88.3176	84.0946	101.252	0.73719	0.35352	0.00136992	0.0394493	Cnksr1	194231	connector enhancer of kinase suppressor of Ras 1 [Source:MGI Symbol;Acc:MGI:2670958]
ENSMUSG00000025578	168.246	95.4013	147.947	149.876	110.404	64.6333	60.6626	90.9595	126.812	-0.610796	0.282457	0.00137948	0.0396623	Cbx8	30951	chromobox 8 [Source:MGI Symbol;Acc:MGI:1353589]
ENSMUSG00000027599	1120.43	1063.72	1102.37	934.82	828.028	869.857	946.515	861.541	960.139	-0.235587	0.0847477	0.00138478	0.0397521	Armc1	74252	armadillo repeat containing 1 [Source:MGI Symbol;Acc:MGI:1921502]
ENSMUSG00000030922	194.62	232.779	160.008	198.141	151.484	104.131	142.736	139.014	167.458	-0.439735	0.187416	0.0013908	0.0398623	Lyrm1	73919	LYR motif containing 1 [Source:MGI Symbol;Acc:MGI:1921169]
ENSMUSG00000078349	163.699	100.171	201.819	116.853	629.044	226.217	157.009	242.845	358.661	0.829625	0.410178	0.00141022	0.0403558	AW011738	100382	expressed sequence AW011738 [Source:MGI Symbol;Acc:MGI:2140540]
ENSMUSG00000026088	196.439	227.055	265.34	210.843	698.368	275.589	243.543	409.318	457.877	0.651601	0.307365	0.00141415	0.0404048	Mitd1	69028	MIT, microtubule interacting and transport, domain containing 1 [Source:MGI Symbol;Acc:MGI:1916278]
ENSMUSG00000031767	744.831	508.489	559.626	651.58	435.196	387.8	466.567	497.703	481.014	-0.376984	0.154407	0.0014222	0.0405445	Nudt7	67528	nudix (nucleoside diphosphate linked moiety X)-type motif 7 [Source:MGI Symbol;Acc:MGI:1914778]
ENSMUSG00000025408	291.93	288.112	240.414	254.027	485.263	397.674	396.983	524.304	388.312	0.572151	0.266073	0.00142569	0.0405445	Ddit3	13198	DNA-damage inducible transcript 3 [Source:MGI Symbol;Acc:MGI:109247]
ENSMUSG00000021193	827.589	679.257	706.77	701.115	549.451	576.314	613.763	576.649	668.619	-0.28169	0.106462	0.0014243	0.0405445	Pitrm1	69617	pitrilysin metallepetidase 1 [Source:MGI Symbol;Acc:MGI:1916867]
ENSMUSG00000027867	35.4681	30.5284	26.534	31.7534	51.3506	89.7685	90.9939	139.872	38.826	1.17874	0.611806	0.00145382	0.0411675	Spag17	74362	sperm associated antigen 17 [Source:MGI Symbol;Acc:MGI:1921612]
ENSMUSG00000031880	112.77	194.619	237.198	124.473	277.293	289.952	320.263	320.074	251.556	0.651683	0.307225	0.00145071	0.0411675	Rrad	56437	Ras-related associated with diabetes [Source:MGI Symbol;Acc:MGI:1930943]
ENSMUSG00000047205	236.454	104.941	156.792	226.084	273.442	342.018	321.155	310.635	228.246	0.608491	0.283135	0.00145435	0.0411675	Dusp18	75219	dual specificity phosphatase 18 [Source:MGI Symbol;Acc:MGI:1922469]
ENSMUSG00000001525	6729.85	5914.88	6459.02	6016.64	5785.92	4550.36	4814.65	4267.37	5476.3	-0.311507	0.121383	0.00145932	0.0412443	Tubb5	22154	tubulin, beta 5 class I [Source:MGI Symbol;Acc:MGI:107812]
ENSMUSG00000045665	2437.3	2752.33	2611.59	2495.82	2131.05	2009.02	1641.46	1215.08	2321.39	-0.448011	0.191698	0.0014625	0.0412706	Mfsd5	106073	major facilitator superfamily domain containing 5 [Source:MGI Symbol;Acc:MGI:2145901]
ENSMUSG00000015776	1398.72	1286.96	1241.47	1214.25	903.77	1077.22	999.149	1023.72	1154.85	-0.300531	0.117056	0.00146558	0.0412937	Med22	20933	mediator complex subunit 22 [Source:MGI Symbol;Acc:MGI:98446]
ENSMUSG00000073590	314.666	278.572	289.462	287.051	215.672	190.309	210.535	197.365	232.297	-0.421164	0.179409	0.00150349	0.0422965	3222401L13Rik		RIKEN cDNA 3222401L13 gene [Source:MGI Symbol;Acc:MGI:2444186]
ENSMUSG00000069184	48.2003	57.2408	69.1492	87.6394	43.648	35.9074	26.7629	29.1757	54.6344	-0.723509	0.355155	0.00152034	0.0427049	Zfp72	238722	zinc finger protein 72 [Source:MGI Symbol;Acc:MGI:3033356]
ENSMUSG00000022584	2055.33	5394.94	1924.92	2076.67	11102	6825.1	3913.63	7131.74	5649.18	0.994556	0.516881	0.00152391	0.0427396	Ly6c2	100041546	lymphocyte antigen 6 complex, locus C2 [Source:MGI Symbol;Acc:MGI:3712069]
ENSMUSG00000026650	64.5702	28.6204	29.7503	58.4263	64.1882	95.1546	162.362	120.993	50.1466	0.965326	0.497131	0.00154605	0.0430842	Meig1	104362	meiosis expressed gene 1 [Source:MGI Symbol;Acc:MGI:1202878]
ENSMUSG00000049225	311.938	411.179	365.044	368.34	270.874	225.319	299.745	302.054	351.75	-0.334933	0.134662	0.00154901	0.0430842	Pdp1	381511	pyruvate dehydrogenase phosphatase catalytic subunit 1 [Source:MGI Symbol;Acc:MGI:2685870]
ENSMUSG00000028773	46.3814	26.7124	30.5543	63.5068	83.4447	67.3264	78.5046	88.3851	57.4494	0.714058	0.350294	0.00154731	0.0430842	Fabp3	14077	fatty acid binding protein 3, muscle and heart [Source:MGI Symbol;Acc:MGI:95476]
ENSMUSG00000045690	90.0345	57.2408	67.5411	78.7485	56.4856	36.8051	41.9286	44.6216	62.7856	-0.555532	0.256862	0.00155033	0.0430842	Wdr89	72338	WD repeat domain 89 [Source:MGI Symbol;Acc:MGI:1919588]
ENSMUSG00000039385	2.72832	6.67809	8.04061	15.2416	19.2565	17.056	24.0866	20.5946	22.1535	1.01683	0.519381	0.00154898	0.0430842	Cdh6	12563	cadherin 6 [Source:MGI Symbol;Acc:MGI:107435]
ENSMUSG00000024487	1449.65	1671.43	1446.51	1453.04	1247.82	1192.13	1332.79	1214.22	1381.45	-0.237447	0.086676	0.00154903	0.0430842	Yipf5	67180	Yip1 domain family, member 5 [Source:MGI Symbol;Acc:MGI:1914430]
ENSMUSG00000090641	106.404	122.114	139.907	194.331	89.8635	49.3727	103.483	85.8108	124.521	-0.592921	0.27988	0.00156257	0.0433584	Zfp712	78251	zinc finger protein 712 [Source:MGI Symbol;Acc:MGI:1925501]
ENSMUSG00000051373	84.5778	62.9648	78.798	57.1561	29.5266	40.3958	37.4681	44.6216	53.3411	-0.679505	0.329139	0.00159155	0.0440956	Plpp7	227721	phospholipid phosphatase 7 (inactive) [Source:MGI Symbol;Acc:MGI:2445183]
ENSMUSG00000037890	152.786	92.5392	125.433	245.136	237.496	304.315	285.471	277.169	173.624	0.648712	0.313175	0.00160931	0.0445202	Wdr19	213081	WD repeat domain 19 [Source:MGI Symbol;Acc:MGI:2443231]
ENSMUSG00000029086	134.597	84.9071	130.258	153.686	114.255	268.408	314.91	334.662	138.843	0.781309	0.392617	0.00161615	0.0446419	Prom1	19126	prominin 1 [Source:MGI Symbol;Acc:MGI:1100886]
ENSMUSG00000097087	317.394	279.526	302.327	364.529	142.498	210.058	176.635	235.98	218.268	-0.554251	0.258719	0.0016246	0.0448075	Gm26878		predicted gene, 26878 [Source:MGI Symbol;Acc:MGI:5477372]
ENSMUSG00000056494	0	0	0	0	28.2428	0	0.892097	0.858108	6.61979	0.0314621	0.153445	0.001631	0.0448487	Cngb3	30952	cyclic nucleotide gated channel beta 3 [Source:MGI Symbol;Acc:MGI:1353562]
ENSMUSG00000082100	4.54719	8.58611	6.43249	3.81041	11.5539	22.4421	18.734	16.3041	10.2832	1.15525	0.58981	0.00162861	0.0448487	Glns-ps1		glutamine synthetase pseudogene 1 [Source:MGI Symbol;Acc:MGI:95740]
ENSMUSG00000037887	701.177	835.715	615.911	750.651	1006.47	1065.55	1195.41	1730.8	811.092	0.599237	0.286615	0.00164422	0.0450768	Dusp8	18218	dual specificity phosphatase 8 [Source:MGI Symbol;Acc:MGI:106626]
ENSMUSG00000024429	497.463	425.49	518.619	448.358	708.638	605.04	556.669	589.52	595.158	0.313609	0.124204	0.00164223	0.0450768	Gnl1	14670	guanine nucleotide binding protein-like 1 [Source:MGI Symbol;Acc:MGI:95764]
ENSMUSG00000045822	229.179	202.251	187.346	209.572	184.862	87.0754	142.736	111.554	169.991	-0.514347	0.237414	0.00165463	0.0452944	Zswim3	67538	zinc finger SWIM-type containing 3 [Source:MGI Symbol;Acc:MGI:1914788]
ENSMUSG00000026154	492.916	466.512	463.943	438.197	377.427	359.972	392.523	380.142	417.956	-0.260744	0.0982667	0.00166423	0.0453533	Sdhaf4	68002	succinate dehydrogenase complex assembly factor 4 [Source:MGI Symbol;Acc:MGI:1915252]
ENSMUSG00000028459	253.733	872.921	785.567	565.211	354.319	210.956	169.498	147.595	339.366	-1.08823	0.59177	0.00166379	0.0453533	Cd72	12517	CD72 antigen [Source:MGI Symbol;Acc:MGI:88345]
ENSMUSG00000014748	2794.71	2962.21	2923.57	2981.01	2380.1	2534.16	2301.61	1740.24	2592.43	-0.316554	0.126312	0.00166246	0.0453533	Tex261	21766	testis expressed gene 261 [Source:MGI Symbol;Acc:MGI:1096575]
ENSMUSG00000050994	25.4643	13.3562	20.9056	30.4833	28.2428	81.6893	85.6413	76.3716	31.4493	1.17281	0.636857	0.00167866	0.0456786	Adgb	215772	androglobin [Source:MGI Symbol;Acc:MGI:3605549]
ENSMUSG00000078238	48.2003	32.4364	51.4599	46.995	86.0122	73.6102	67.7994	70.3649	67.7294	0.558018	0.26245	0.00169588	0.0460784	Gm12854		predicted gene 12854 [Source:MGI Symbol;Acc:MGI:3650410]
ENSMUSG00000066042	176.431	122.114	241.218	200.682	138.647	127.471	101.699	77.2297	171.546	-0.56822	0.270161	0.00170597	0.0461469	Med18	67219	mediator complex subunit 18 [Source:MGI Symbol;Acc:MGI:1914469]
ENSMUSG00000071226	28.1926	18.1262	27.3381	41.9145	73.1746	39.4981	54.4179	60.9257	49.2784	0.740048	0.374718	0.0017052	0.0461469	Cecr2	330409	CECR2, histone acetyl-lysine reader [Source:MGI Symbol;Acc:MGI:1923799]
ENSMUSG00000022553	4827.3	5046.73	4196.39	4323.54	3693.39	4172.44	3595.15	3284.84	3969.56	-0.275195	0.103996	0.00170148	0.0461469	Maf1	68877	MAF1 homolog, negative regulator of RNA polymerase III [Source:MGI Symbol;Acc:MGI:1916127]
ENSMUSG00000075302	31.8304	27.6664	27.3381	52.0756	60.3369	67.3264	75.8283	84.0946	38.9073	0.795839	0.408804	0.00171143	0.0462262	Erich2	66748	glutamate rich 2 [Source:MGI Symbol;Acc:MGI:1913998]
ENSMUSG00000036923	434.712	367.295	320.82	351.828	256.753	234.296	258.708	257.432	279.043	-0.435095	0.192263	0.00172726	0.0465851	Stox1	216021	storkhead box 1 [Source:MGI Symbol;Acc:MGI:2684909]
ENSMUSG00000031553	20.0077	9.54013	24.9259	10.1611	35.9454	50.2704	33.8997	33.4662	36.0604	0.90672	0.468985	0.00173732	0.0467875	Adam3	11497	a disintegrin and metallopeptidase domain 3 (cyritestin) [Source:MGI Symbol;Acc:MGI:102518]
ENSMUSG00000078552	92.7628	46.7466	41.0071	105.421	120.674	149.016	196.261	139.014	75.7246	0.808456	0.420727	0.00175825	0.0472814	Dcdc2b	100504491	doublecortin domain containing 2b [Source:MGI Symbol;Acc:MGI:2686212]
ENSMUSG00000031939	180.978	214.653	194.583	227.354	270.874	301.622	279.226	322.649	252.542	0.418053	0.183362	0.00176187	0.0473092	Taf1d	75316	TATA-box binding protein associated factor, RNA polymerase I, D [Source:MGI Symbol;Acc:MGI:1922566]
ENSMUSG00000068264	497.463	432.168	474.396	440.737	371.008	426.4	314.018	344.101	421.761	-0.287206	0.113473	0.00177497	0.0474954	Ap5s1	69596	adaptor-related protein 5 complex, sigma 1 subunit [Source:MGI Symbol;Acc:MGI:1916846]
ENSMUSG00000094006	35.4681	88.7232	479.22	365.799	19.2565	13.4653	60.6626	16.3041	82.6995	-0.0538987	0.163021	0.00177656	0.0474954	Igkv4-59		immunoglobulin kappa variable 4-59 [Source:MGI Symbol;Acc:MGI:3646808]
ENSMUSG00000032109	436.531	843.347	411.679	397.553	376.143	322.269	269.413	241.128	376.297	-0.600187	0.292836	0.0017766	0.0474954	Nlrx1	270151	NLR family member X1 [Source:MGI Symbol;Acc:MGI:2429611]
ENSMUSG00000029290	289.202	234.687	321.624	297.212	372.292	385.107	363.976	464.236	315.49	0.380544	0.162354	0.0017793	0.0474982	Zfp326	54367	zinc finger protein 326 [Source:MGI Symbol;Acc:MGI:1927246]
ENSMUSG00000029322	1398.72	3868.52	1671.64	1303.16	7662.79	3722.7	3017.07	4148.95	3295.69	0.864133	0.456178	0.00178627	0.0476148	Plac8	231507	placenta-specific 8 [Source:MGI Symbol;Acc:MGI:2445289]
ENSMUSG00000028709	1159.53	1075.17	1126.49	1346.34	1562.34	1398.59	1581.69	1898.14	1375.35	0.367457	0.154789	0.00179537	0.0477877	Mob3c	100465	MOB kinase activator 3C [Source:MGI Symbol;Acc:MGI:2140623]
ENSMUSG00000042901	659.343	745.084	636.816	607.125	1530.25	751.362	818.945	901.872	970.541	0.466004	0.210598	0.00180259	0.0478407	Aida	108909	axin interactor, dorsalization associated [Source:MGI Symbol;Acc:MGI:1919737]
ENSMUSG00000034071	29.102	23.8503	44.2233	43.1846	8.98635	18.8514	21.4103	18.0203	28.9	-0.766665	0.389146	0.00180127	0.0478407	Zfp551	619331	zinc fingr protein 551 [Source:MGI Symbol;Acc:MGI:3588205]
ENSMUSG00000012123	11.8227	6.67809	4.0203	13.9715	24.3915	32.3167	40.1444	24.027	13.3301	1.26943	0.711905	0.00182427	0.0482062	Crybg2	230806	crystallin beta-gamma domain containing 2 [Source:MGI Symbol;Acc:MGI:1334463]
ENSMUSG00000048794	26.3737	27.6664	32.1624	45.7249	44.9317	70.9171	76.7204	90.1013	31.5553	0.825634	0.432541	0.00182144	0.0482062	Cfap100	243538	cilia and flagella associated protein 100 [Source:MGI Symbol;Acc:MGI:2141635]
ENSMUSG00000021374	482.003	488.454	530.68	516.945	632.896	650.822	694.944	631.568	566.523	0.308851	0.123954	0.00182366	0.0482062	Nup153	218210	nucleoporin 153 [Source:MGI Symbol;Acc:MGI:2385621]
ENSMUSG00000026034	1561.51	1539.78	1925.73	1900.12	1572.61	2616.75	3381.05	4400.38	2122.92	0.602741	0.292795	0.00183991	0.0484471	Clk1	12747	CDC-like kinase 1 [Source:MGI Symbol;Acc:MGI:107403]
ENSMUSG00000103824	19.0982	8.58611	12.865	40.6444	6.41882	4.48842	4.46049	7.72297	16.1227	-0.20239	0.516251	0.0018381	0.0484471	Gm38177		predicted gene, 38177 [Source:MGI Symbol;Acc:MGI:5611405]
ENSMUSG00000043702	1046.76	881.508	1013.12	904.337	1074.51	1383.33	1579.01	1138.71	1050.48	0.35011	0.145697	0.00184399	0.0484471	Pde12	211948	phosphodiesterase 12 [Source:MGI Symbol;Acc:MGI:2443226]
ENSMUSG00000035578	31.8304	23.8503	20.1015	71.1276	48.783	123.881	128.462	160.466	44.4964	1.20385	0.681257	0.0018422	0.0484471	Iqcg	69707	IQ motif containing G [Source:MGI Symbol;Acc:MGI:1916957]
ENSMUSG00000020889	2812.89	2803.84	1887.13	2823.51	3978.38	4600.63	4717.41	4287.97	3636.97	0.590158	0.284064	0.00185723	0.048725	Nr1d1	217166	nuclear receptor subfamily 1, group D, member 1 [Source:MGI Symbol;Acc:MGI:2444210]
ENSMUSG00000051022	4748.18	3751.18	4669.18	5517.47	3907.78	3085.34	3360.53	2947.6	3645.29	-0.390821	0.170054	0.00186188	0.0487769	Hs3st1	15476	heparan sulfate (glucosamine) 3-O-sulfotransferase 1 [Source:MGI Symbol;Acc:MGI:1201606]
ENSMUSG00000096141	17.2793	7.6321	12.0609	12.7014	23.1078	27.8282	29.4392	60.9257	17.2473	1.10211	0.604673	0.00187403	0.0488557	Dnah7a	627872	dynein, axonemal, heavy chain 7A [Source:MGI Symbol;Acc:MGI:2685838]
ENSMUSG00000070427	556.577	378.743	540.329	469.95	2472.53	692.115	554.884	690.777	1324.57	0.863683	0.464943	0.00187121	0.0488557	Il18bp	16068	interleukin 18 binding protein [Source:MGI Symbol;Acc:MGI:1333800]
ENSMUSG00000037012	2560.98	2554.85	2133.17	2406.91	2009.09	1931.82	1854.67	1820.91	2117.6	-0.286788	0.1135	0.00187557	0.0488557	Hk1	15275	hexokinase 1 [Source:MGI Symbol;Acc:MGI:96103]
ENSMUSG00000005251	172.793	98.2633	128.65	171.468	335.062	247.761	308.666	251.426	228.59	0.740264	0.386394	0.0018751	0.0488557	Ripk4	72388	receptor-interacting serine-threonine kinase 4 [Source:MGI Symbol;Acc:MGI:1919638]
ENSMUSG00000015478	537.478	552.373	489.673	530.917	442.899	410.242	386.278	346.676	487.41	-0.338314	0.140456	0.00187939	0.0488856	Rnf5	54197	ring finger protein 5 [Source:MGI Symbol;Acc:MGI:1860076]
ENSMUSG00000100018	3.63776	2.86204	3.21624	5.08055	25.6753	9.87453	8.02887	11.1554	10.375	1.35857	0.745064	0.00188731	0.048998	Gm7776		predicted gene 7776 [Source:MGI Symbol;Acc:MGI:3646051]
ENSMUSG00000071350	171.884	250.905	258.908	163.848	807.488	266.612	265.845	335.52	478.448	0.729243	0.377632	0.00188907	0.048998	Setdb2	239122	SET domain, bifurcated 2 [Source:MGI Symbol;Acc:MGI:2685139]
ENSMUSG00000053581	710.272	701.199	892.508	594.424	912.756	936.285	1074.09	936.196	870.142	0.336901	0.139259	0.00190245	0.0490965	Zfand2a	100494	zinc finger, AN1-type domain 2A [Source:MGI Symbol;Acc:MGI:2140729]
ENSMUSG00000002602	956.73	613.43	1066.99	880.204	2006.52	1979.4	1651.27	1358.39	1908.72	0.734315	0.383384	0.00190361	0.0490965	Axl	26362	AXL receptor tyrosine kinase [Source:MGI Symbol;Acc:MGI:1347244]
ENSMUSG00000061119	1645.18	1687.65	1655.56	1660.07	1016.74	1335.76	1452.33	1268.28	1377.75	-0.317669	0.130774	0.00189902	0.0490965	Prcp	72461	prolylcarboxypeptidase (angiotensinase C) [Source:MGI Symbol;Acc:MGI:1919711]
ENSMUSG00000009114	134.597	98.2633	120.609	172.739	213.105	294.441	295.284	276.311	198.652	0.768242	0.403696	0.00190086	0.0490965	2610028H24Rik	76964	RIKEN cDNA 2610028H24 gene [Source:MGI Symbol;Acc:MGI:1924214]
ENSMUSG00000030157	195.529	220.377	182.522	121.933	309.387	234.296	267.629	427.338	284.25	0.5895	0.289873	0.00190972	0.0491846	Clec2d	93694	C-type lectin domain family 2, member d [Source:MGI Symbol;Acc:MGI:2135589]
ENSMUSG00000104851	71.8457	77.275	72.3655	146.066	34.6616	40.3958	56.2021	41.1892	72.0236	-0.79159	0.421602	0.00193123	0.0495989	E030026E10Rik		RIKEN cDNA E030026E10 gene [Source:MGI Symbol;Acc:MGI:2444788]
ENSMUSG00000021951	689.355	580.04	624.755	726.518	513.506	440.763	488.869	494.27	562.979	-0.351979	0.149086	0.00192879	0.0495989	Eef1akmt1	68043	EEF1A alpha lysine methyltransferase 1 [Source:MGI Symbol;Acc:MGI:1915293]
ENSMUSG00000047678	10.0038	11.4482	11.2569	5.08055	2.56753	3.59074	1.78419	0	6.37755	-0.133373	0.251611	0.00195679	0.0501849	Gpr82	319200	G protein-coupled receptor 82 [Source:MGI Symbol;Acc:MGI:2441734]
ENSMUSG00000055172	805.763	647.775	877.23	595.694	1577.75	939.876	1182.92	972.236	1087.26	0.516522	0.246193	0.00196023	0.0502028	C1ra	50909	complement component 1, r subcomponent A [Source:MGI Symbol;Acc:MGI:1355313]
ENSMUSG00000029832	1.81888	9.54013	3.21624	13.9715	11.5539	28.7259	41.9286	37.7568	13.1083	1.50167	0.895221	0.00196485	0.0502507	Nfe2l3	18025	nuclear factor, erythroid derived 2, like 3 [Source:MGI Symbol;Acc:MGI:1339958]
ENSMUSG00000062127	2647.38	2255.29	2293.99	2714.28	2328.75	3589.84	4075.99	4884.35	2677.2	0.455077	0.210256	0.0019789	0.0502907	Cttnbp2nl	80281	CTTNBP2 N-terminal like [Source:MGI Symbol;Acc:MGI:1933137]
ENSMUSG00000028128	229.179	102.079	90.8589	301.022	317.09	446.149	380.033	477.108	303.02	0.849743	0.465497	0.00198004	0.0502907	F3	14066	coagulation factor III [Source:MGI Symbol;Acc:MGI:88381]
ENSMUSG00000042380	1355.97	1152.45	1121.66	1215.52	1096.33	894.992	892.989	740.547	1111.58	-0.341356	0.143721	0.00198453	0.0502907	Smim12	80284	small integral membrane protein 12 [Source:MGI Symbol;Acc:MGI:1933141]
ENSMUSG00000003316	3548.63	3603.31	3317.56	3524.63	2805.02	3269.37	2999.23	2563.17	3290.31	-0.231922	0.0865904	0.00198449	0.0502907	Glg1	20340	golgi apparatus protein 1 [Source:MGI Symbol;Acc:MGI:104967]
ENSMUSG00000038587	3708.69	2269.6	3435.75	3566.54	3936.02	4726.31	4763.8	7370.29	3856.46	0.521078	0.249476	0.00197822	0.0502907	Akap12	83397	A kinase (PRKA) anchor protein (gravin) 12 [Source:MGI Symbol;Acc:MGI:1932576]
ENSMUSG00000033781	778.48	660.177	768.682	687.144	1234.98	888.708	831.435	912.169	946.773	0.338772	0.14144	0.00197505	0.0502907	Asb13	142688	ankyrin repeat and SOCS box-containing 13 [Source:MGI Symbol;Acc:MGI:2145525]
ENSMUSG00000022440	30.9209	28.6204	23.3178	26.6729	61.6207	70.9171	32.1155	48.9122	54.3892	0.710473	0.36933	0.00198566	0.0502907	C1qtnf6	72709	C1q and tumor necrosis factor related protein 6 [Source:MGI Symbol;Acc:MGI:1919959]
ENSMUSG00000039552	62.7513	38.1605	55.4802	153.686	100.134	331.246	330.968	315.784	100.16	1.28292	0.763649	0.00205007	0.0518501	Rsph4a	212892	radial spoke head 4 homolog A (Chlamydomonas) [Source:MGI Symbol;Acc:MGI:3027894]
ENSMUSG00000026807	74.574	60.1028	62.7167	128.284	82.1609	175.946	253.356	193.074	90.448	0.820901	0.44674	0.00205506	0.0518677	Ak8	68870	adenylate kinase 8 [Source:MGI Symbol;Acc:MGI:1916120]
ENSMUSG00000021877	6418.82	6115.22	6681.75	5993.77	8359.87	6513.6	7797.82	7583.1	6941.93	0.231857	0.085903	0.00205644	0.0518677	Arf4	11843	ADP-ribosylation factor 4 [Source:MGI Symbol;Acc:MGI:99433]
ENSMUSG00000037750	1165.9	1064.68	961.657	1078.35	799.785	858.187	887.637	834.081	917.574	-0.280782	0.11228	0.00206077	0.0519053	Fam222b	216971	family with sequence similarity 222, member B [Source:MGI Symbol;Acc:MGI:2384939]
ENSMUSG00000042286	4457.16	3223.61	3663.3	3416.67	2333.88	2596.1	2609.38	1829.49	3515.42	-0.503974	0.241076	0.00206887	0.0520377	Stab1	192187	stabilin 1 [Source:MGI Symbol;Acc:MGI:2178742]
ENSMUSG00000029309	3167.58	2563.43	3594.15	2338.32	2847.39	5115.01	5655.9	7371.15	3755.41	0.634541	0.324394	0.00207353	0.0520832	Sparcl1	13602	SPARC-like 1 [Source:MGI Symbol;Acc:MGI:108110]
ENSMUSG00000025511	2208.12	1987.21	1982.81	2260.84	3459.74	2847.46	3134.83	2924.43	2782.32	0.431385	0.196983	0.00208541	0.0523098	Tspan4	64540	tetraspanin 4 [Source:MGI Symbol;Acc:MGI:1928097]
ENSMUSG00000053838	2797.43	2521.46	2390.47	2566.95	2193.95	2283.71	2203.48	2146.13	2394.58	-0.193573	0.0708558	0.00209413	0.0524565	Nudcd3	209586	NudC domain containing 3 [Source:MGI Symbol;Acc:MGI:2144158]
ENSMUSG00000038205	323.76	549.511	292.678	299.752	263.172	166.072	180.204	254	236.754	-0.5737	0.289274	0.0021178	0.0529768	Prkab2	108097	protein kinase, AMP-activated, beta 2 non-catalytic subunit [Source:MGI Symbol;Acc:MGI:1336185]
ENSMUSG00000031775	852.144	779.428	672.999	782.404	485.263	508.09	503.143	592.953	549.976	-0.439537	0.201843	0.00212171	0.0530022	Pllp	67801	plasma membrane proteolipid [Source:MGI Symbol;Acc:MGI:1915051]
ENSMUSG00000057265	12.7321	18.1262	15.2772	5.08055	25.6753	30.5213	43.7128	66.9324	20.3908	1.20669	0.702062	0.00212966	0.0531281	Bbof1	72873	basal body orientation factor 1 [Source:MGI Symbol;Acc:MGI:1920123]
ENSMUSG00000037490	41.8342	15.2642	39.399	60.9665	66.7557	105.927	161.47	142.446	58.4259	1.13888	0.67672	0.00215536	0.0536346	Slc2a12	353169	solute carrier family 2 (facilitated glucose transporter), member 12 [Source:MGI Symbol;Acc:MGI:3052471]
ENSMUSG00000024594	1022.21	879.6	968.893	1036.43	803.636	796.246	817.161	793.75	890.748	-0.242298	0.0931558	0.00215583	0.0536346	Prrc1	73137	proline-rich coiled-coil 1 [Source:MGI Symbol;Acc:MGI:1916106]
ENSMUSG00000025283	4552.65	6192.5	4324.24	3788.82	5453.43	6599.78	7202.79	8968.95	5302.9	0.450789	0.210914	0.0021875	0.0543486	Sat1	20229	spermidine/spermine N1-acetyl transferase 1 [Source:MGI Symbol;Acc:MGI:98233]
ENSMUSG00000002871	3627.75	2498.56	2452.39	2833.67	2061.73	2237.93	2274.85	1906.72	2421.02	-0.343853	0.148262	0.00219216	0.0543905	Tpra1	24100	transmembrane protein, adipocyte asscociated 1 [Source:MGI Symbol;Acc:MGI:1345190]
ENSMUSG00000040164	16.3699	8.58611	14.4731	15.2416	5.13506	6.28379	3.56839	2.57432	9.17349	-1.18283	0.66735	0.00220726	0.054691	Kcns1	16538	K+ voltage-gated channel, subfamily S, 1 [Source:MGI Symbol;Acc:MGI:1197019]
ENSMUSG00000026999	340.13	331.042	318.408	341.667	304.252	235.193	255.14	259.149	300.665	-0.285175	0.115473	0.00222439	0.0550409	Nup35	69482	nucleoporin 35 [Source:MGI Symbol;Acc:MGI:1916732]
ENSMUSG00000054931	166.427	115.436	131.866	148.606	47.4993	96.0523	86.5334	96.9662	111.469	-0.575481	0.29229	0.00223802	0.0553034	Zkscan4	544922	zinc finger with KRAB and SCAN domains 4 [Source:MGI Symbol;Acc:MGI:3649412]
ENSMUSG00000029863	1081.32	846.209	873.21	941.171	645.733	684.036	717.246	759.426	860.264	-0.336802	0.142964	0.00224387	0.0553731	Casp2	12366	caspase 2 [Source:MGI Symbol;Acc:MGI:97295]
ENSMUSG00000035208	51.838	110.665	73.1695	80.0186	421.075	166.969	100.807	179.345	282.599	1.02806	0.616732	0.00226314	0.0556983	Slfn8	276950	schlafen 8 [Source:MGI Symbol;Acc:MGI:2672859]
ENSMUSG00000043631	161.88	111.619	233.178	171.468	243.915	239.682	357.731	325.223	241.045	0.58446	0.298709	0.00226086	0.0556983	Ecm2	407800	extracellular matrix protein 2, female organ and adipocyte specific [Source:MGI Symbol;Acc:MGI:3039578]
ENSMUSG00000076547	0	597.212	47.4396	8.89095	0	10.7722	1.78419	1.71622	43.7463	-0.0196984	0.150535	0.00226943	0.0557031	Igkv4-70		immunoglobulin kappa chain variable 4-70 [Source:MGI Symbol;Acc:MGI:2686348]
ENSMUSG00000043183	84.5778	102.079	140.711	82.5589	98.8498	209.161	215.888	229.115	136.928	0.647659	0.340945	0.00226661	0.0557031	Simc1	319719	SUMO-interacting motifs containing 1 [Source:MGI Symbol;Acc:MGI:2442599]
ENSMUSG00000027962	2078.98	1181.07	2359.11	2277.35	4412.3	2513.52	3774.46	2617.23	3476.7	0.564308	0.286839	0.00227298	0.0557155	Vcam1	22329	vascular cell adhesion molecule 1 [Source:MGI Symbol;Acc:MGI:98926]
ENSMUSG00000025157	470.18	515.167	438.213	443.278	414.656	389.595	363.084	344.101	443.096	-0.261406	0.103311	0.00227752	0.0557519	Zdhhc16	74168	zinc finger, DHHC domain containing 16 [Source:MGI Symbol;Acc:MGI:1921418]
ENSMUSG00000004268	1382.35	1431.97	1316.25	1301.89	1249.1	1021.57	1072.3	1120.69	1265.96	-0.24383	0.0948281	0.0023053	0.0563565	Emg1	14791	EMG1 N1-specific pseudouridine methyltransferase [Source:MGI Symbol;Acc:MGI:1315195]
ENSMUSG00000028869	669.347	466.512	581.336	581.722	640.598	752.26	768.988	799.757	658.822	0.302656	0.12522	0.00231148	0.0563571	Gnl2	230737	guanine nucleotide binding protein-like 2 (nucleolar) [Source:MGI Symbol;Acc:MGI:2385207]
ENSMUSG00000087175	2.72832	17.1722	8.84467	8.89095	30.8103	26.9305	20.5182	18.8784	19.9604	0.970858	0.55944	0.00230896	0.0563571	Gm15133	622070	predicted gene 15133 [Source:MGI Symbol;Acc:MGI:3705170]
ENSMUSG00000074825	482.003	456.972	465.551	574.102	329.927	377.925	388.954	370.703	406.589	-0.343378	0.14859	0.00231891	0.0564629	Itpripl1	73338	inositol 1,4,5-triphosphate receptor interacting protein-like 1 [Source:MGI Symbol;Acc:MGI:1920588]
ENSMUSG00000034842	244.639	114.482	323.232	219.734	862.689	394.981	432.667	366.412	569.39	0.847508	0.489183	0.00233128	0.0566884	Art3	109979	ADP-ribosyltransferase 3 [Source:MGI Symbol;Acc:MGI:1202729]
ENSMUSG00000042510	331.945	158.366	196.995	186.71	474.993	373.437	420.178	432.486	374.014	0.695022	0.382689	0.00236163	0.0572936	AA986860	212439	expressed sequence AA986860 [Source:MGI Symbol;Acc:MGI:2138143]
ENSMUSG00000053134	509.286	395.915	435.801	523.296	371.008	329.45	350.594	234.264	396.824	-0.419777	0.194452	0.00236243	0.0572936	Supt7l	72195	SPT7-like, STAGA complex gamma subunit [Source:MGI Symbol;Acc:MGI:1919445]
ENSMUSG00000027456	132.778	110.665	98.0954	162.577	206.686	159.788	199.83	228.257	165.279	0.501038	0.248999	0.00239516	0.0577808	Sdcbp2	228765	syndecan binding protein (syntenin) 2 [Source:MGI Symbol;Acc:MGI:2385156]
ENSMUSG00000039994	311.938	185.078	324.037	281.97	552.019	409.344	388.954	459.088	468.336	0.539376	0.269972	0.00238826	0.0577808	Timeless	21853	timeless circadian clock 1 [Source:MGI Symbol;Acc:MGI:1321393]
ENSMUSG00000091191	350.134	188.894	299.915	515.675	424.926	693.013	591.46	743.98	480.439	0.633725	0.337225	0.0023933	0.0577808	Gm17334		predicted gene, 17334 [Source:MGI Symbol;Acc:MGI:4936968]
ENSMUSG00000033730	50.0191	96.3553	48.2437	33.0235	75.7421	99.643	165.93	243.703	88.3708	0.964277	0.572839	0.0023911	0.0577808	Egr3	13655	early growth response 3 [Source:MGI Symbol;Acc:MGI:1306780]
ENSMUSG00000006010	580.222	516.121	604.654	489.002	630.328	653.515	719.922	767.149	601.171	0.281244	0.114716	0.00240296	0.0578928	Odr4	226499	odr4 GPCR localization factor homolog [Source:MGI Symbol;Acc:MGI:2385108]
ENSMUSG00000097296	91.8533	50.5627	76.3858	100.341	79.5934	258.533	186.448	284.892	157.329	0.951829	0.56883	0.00240657	0.0579034	Gm26532		predicted gene, 26532 [Source:MGI Symbol;Acc:MGI:5477026]
ENSMUSG00000041757	180.978	66.7809	163.224	158.767	195.132	289.952	269.413	364.696	167.883	0.707636	0.391272	0.00241549	0.0580416	Plekha6	240753	pleckstrin homology domain containing, family A member 6 [Source:MGI Symbol;Acc:MGI:2388662]
ENSMUSG00000042502	930.356	795.646	831.399	777.323	616.207	745.976	704.757	659.885	769.879	-0.244921	0.0967674	0.00243062	0.058328	Cd2bp2	70233	CD2 cytoplasmic tail binding protein 2 [Source:MGI Symbol;Acc:MGI:1917483]
ENSMUSG00000002885	31195.6	23251.2	20797.8	26163.5	17316.7	19692.5	17693.9	18342.1	20699.4	-0.373764	0.168229	0.00243379	0.058328	Adgre5	26364	adhesion G protein-coupled receptor E5 [Source:MGI Symbol;Acc:MGI:1347095]
ENSMUSG00000025586	51.838	18.1262	41.0071	36.834	65.472	61.9403	100.807	56.6351	45.7322	0.685258	0.376669	0.00247432	0.0592219	Cpeb1	12877	cytoplasmic polyadenylation element binding protein 1 [Source:MGI Symbol;Acc:MGI:108442]
ENSMUSG00000026083	542.935	491.316	525.856	546.159	652.152	629.277	606.626	695.068	650.632	0.250575	0.0991208	0.00248806	0.0593177	Eif5b	226982	eukaryotic translation initiation factor 5B [Source:MGI Symbol;Acc:MGI:2441772]
ENSMUSG00000039943	720.276	574.316	553.998	828.129	881.946	850.108	926.889	1053.76	743.261	0.376347	0.169163	0.00248491	0.0593177	Plcb4	18798	phospholipase C, beta 4 [Source:MGI Symbol;Acc:MGI:107464]
ENSMUSG00000045404	10.0038	4.77006	29.7503	17.7819	46.2155	38.6004	39.2523	48.0541	32.3259	1.02295	0.619648	0.00248618	0.0593177	Kcnk13	217826	potassium channel, subfamily K, member 13 [Source:MGI Symbol;Acc:MGI:2384976]
ENSMUSG00000034412	1240.47	1169.62	970.502	1220.6	1241.4	1621.22	1471.96	1491.39	1203.35	0.284582	0.116936	0.00250463	0.0596351	Tbc1d10a	103724	TBC1 domain family, member 10a [Source:MGI Symbol;Acc:MGI:2144164]
ENSMUSG00000023942	4644.5	3568.96	3872.36	3739.28	2502.06	3068.29	3192.82	2789.71	3265.47	-0.354903	0.160887	0.0025138	0.0597756	Slc29a1	63959	solute carrier family 29 (nucleoside transporters), member 1 [Source:MGI Symbol;Acc:MGI:1927073]
ENSMUSG00000063889	349.225	407.363	378.713	414.064	422.358	452.433	550.424	729.392	443.377	0.378198	0.171411	0.00252216	0.0598212	Crem	12916	cAMP responsive element modulator [Source:MGI Symbol;Acc:MGI:88495]
ENSMUSG00000024675	262.828	1139.09	381.125	200.682	2134.9	1188.53	1000.04	1481.95	1040.89	1.08352	0.674945	0.00252227	0.0598212	Ms4a4c	64380	membrane-spanning 4-domains, subfamily A, member 4C [Source:MGI Symbol;Acc:MGI:1927656]
ENSMUSG00000001768	2289.97	1617.05	1919.29	2251.95	2491.79	2565.58	2599.57	3031.7	2188.01	0.327663	0.141154	0.00252759	0.0598698	Rin2	74030	Ras and Rab interactor 2 [Source:MGI Symbol;Acc:MGI:1921280]
ENSMUSG00000025257	29.102	18.1262	24.1218	27.943	35.9454	62.8379	48.1732	49.7703	29.0145	0.719862	0.402661	0.00254026	0.0600921	Ribc1	66611	RIB43A domain with coiled-coils 1 [Source:MGI Symbol;Acc:MGI:1913861]
ENSMUSG00000007476	664.8	569.545	706.77	825.589	831.879	1191.23	888.529	961.939	801.736	0.381286	0.17519	0.00256765	0.0605832	Lrrc8a	241296	leucine rich repeat containing 8A VRAC subunit A [Source:MGI Symbol;Acc:MGI:2652847]
ENSMUSG00000090035	780.299	541.879	677.823	604.585	397.967	429.991	539.719	441.926	540.461	-0.407017	0.190791	0.00256592	0.0605832	Galnt4	14426	polypeptide N-acetylgalactosaminyltransferase 4 [Source:MGI Symbol;Acc:MGI:894692]
ENSMUSG00000032680	59.1135	25.7583	43.4193	87.6394	103.985	181.332	137.383	146.736	58.7833	0.982239	0.608729	0.00257575	0.0606962	6820408C15Rik	228778	RIKEN cDNA 6820408C15 gene [Source:MGI Symbol;Acc:MGI:3045333]
ENSMUSG00000040093	183.707	154.55	184.13	143.525	97.5661	122.085	115.973	102.115	161.085	-0.46301	0.225519	0.00259299	0.060789	Bmf	171543	BCL2 modifying factor [Source:MGI Symbol;Acc:MGI:2176433]
ENSMUSG00000072694	382.874	385.421	399.618	416.605	317.09	313.292	289.039	283.176	361.555	-0.322933	0.139196	0.00259271	0.060789	1500011B03Rik	66236	RIKEN cDNA 1500011B03 gene [Source:MGI Symbol;Acc:MGI:1913486]
ENSMUSG00000108801	2.72832	1.90803	11.2569	2.54027	30.8103	15.2606	9.81307	12.8716	21.7631	1.26588	0.774347	0.0025845	0.060789	Gm39090		predicted gene, 39090 [Source:MGI Symbol;Acc:MGI:5621975]
ENSMUSG00000047040	682.989	343.445	443.038	426.766	1236.26	953.341	769.88	687.345	771.077	0.680787	0.38096	0.00259017	0.060789	Prr15l	217138	proline rich 15-like [Source:MGI Symbol;Acc:MGI:2387599]
ENSMUSG00000025584	225.541	197.481	225.941	198.141	305.536	266.612	268.521	257.432	230.414	0.300229	0.126619	0.00261389	0.0609194	Pde8a	18584	phosphodiesterase 8A [Source:MGI Symbol;Acc:MGI:1277116]
ENSMUSG00000030562	220.084	94.4472	296.698	152.416	323.509	414.73	518.308	405.885	278.005	0.795969	0.467482	0.00260944	0.0609194	Nox4	50490	NADPH oxidase 4 [Source:MGI Symbol;Acc:MGI:1354184]
ENSMUSG00000041986	35.4681	18.1262	15.2772	45.7249	50.0668	102.336	111.512	151.027	41.4056	1.27545	0.851377	0.00261521	0.0609194	Elmod1	270162	ELMO/CED-12 domain containing 1 [Source:MGI Symbol;Acc:MGI:3583900]
ENSMUSG00000005078	1111.33	1097.11	1048.5	882.745	697.084	772.009	875.147	781.736	865.515	-0.326146	0.14178	0.00260381	0.0609194	Jkamp	104771	JNK1/MAPK8-associated membrane protein [Source:MGI Symbol;Acc:MGI:1915057]
ENSMUSG00000097119	76.3929	98.2633	118.197	121.933	48.783	54.7588	61.5547	72.9392	85.8036	-0.580964	0.310087	0.00261061	0.0609194	B230354K17Rik	105246278	RIKEN cDNA B230354K17 gene [Source:MGI Symbol;Acc:MGI:2443272]
ENSMUSG00000039634	119.137	124.022	131.866	185.44	78.3096	83.4847	62.4468	101.257	115.324	-0.57043	0.30438	0.00263222	0.061224	Zfp189	230162	zinc finger protein 189 [Source:MGI Symbol;Acc:MGI:2444707]
ENSMUSG00000067616	13.6416	0.954013	4.0203	10.1611	16.6889	24.2375	43.7128	39.473	12.0511	1.44806	0.974197	0.00264168	0.061224	Klk11	56538	kallikrein related-peptidase 11 [Source:MGI Symbol;Acc:MGI:1929977]
ENSMUSG00000078616	1.81888	3.81605	3.21624	5.08055	62.9044	8.97685	4.46049	7.72297	27.777	0.0765923	0.178009	0.00263976	0.061224	Trim30c	434219	tripartite motif-containing 30C [Source:MGI Symbol;Acc:MGI:4821257]
ENSMUSG00000062380	2.72832	6.67809	11.2569	3.81041	52.6343	21.5444	30.3313	7.72297	57.4124	0.100543	0.201565	0.00263838	0.061224	Tubb3	22152	tubulin, beta 3 class III [Source:MGI Symbol;Acc:MGI:107813]
ENSMUSG00000043259	406.519	259.491	355.395	365.799	216.956	211.854	254.248	238.554	314.026	-0.449056	0.21915	0.00264588	0.0612438	Fam13c	71721	family with sequence similarity 13, member C [Source:MGI Symbol;Acc:MGI:1918971]
ENSMUSG00000064177	8.18495	1.90803	3.21624	1.27014	16.6889	20.6468	17.8419	18.8784	7.38314	1.58838	1.03327	0.00269173	0.0622226	Ghrl	58991	ghrelin [Source:MGI Symbol;Acc:MGI:1930008]
ENSMUSG00000004100	311.938	296.698	315.192	334.046	286.279	198.388	163.254	239.412	309.65	-0.399212	0.185317	0.00270067	0.0622226	Ppan	235036	peter pan homolog [Source:MGI Symbol;Acc:MGI:2178445]
ENSMUSG00000039699	416.523	344.399	460.727	364.529	1374.91	517.964	508.495	488.264	863.981	0.625352	0.345884	0.00269801	0.0622226	Batf2	74481	basic leucine zipper transcription factor, ATF-like 2 [Source:MGI Symbol;Acc:MGI:1921731]
ENSMUSG00000079339	32.7398	44.8386	35.3787	130.824	1568.76	125.676	34.7918	74.6554	729.053	1.87819	1.55086	0.00270178	0.0622226	Ifit1bl1	667373	interferon induced protein with tetratricpeptide repeats 1B like 1 [Source:MGI Symbol;Acc:MGI:3650685]
ENSMUSG00000026768	740.283	269.032	863.561	467.41	754.853	1370.76	1750.29	1553.18	824.693	0.849108	0.519869	0.00271818	0.0623999	Itga8	241226	integrin alpha 8 [Source:MGI Symbol;Acc:MGI:109442]
ENSMUSG00000030873	233.726	22.8963	134.278	138.445	241.348	458.717	426.422	461.662	288.558	1.0827	0.715639	0.00271972	0.0623999	Scnn1b	20277	sodium channel, nonvoltage-gated 1 beta [Source:MGI Symbol;Acc:MGI:104696]
ENSMUSG00000040875	18.1888	13.3562	10.4528	15.2416	39.7967	34.112	25.8708	42.9054	25.2231	0.920017	0.566994	0.00271394	0.0623999	Osbpl10	74486	oxysterol binding protein-like 10 [Source:MGI Symbol;Acc:MGI:1921736]
ENSMUSG00000100632	11.8227	27.6664	24.1218	12.7014	8.98635	8.97685	1.78419	8.58108	14.1914	-1.01388	0.622507	0.00273131	0.0625875	9430060I03Rik	100037260	RIKEN cDNA 9430060I03 gene [Source:MGI Symbol;Acc:MGI:3702484]
ENSMUSG00000045087	386.512	1034.15	367.456	599.504	213.105	358.176	174.851	194.791	672.502	-0.927657	0.589031	0.00274707	0.0628698	S1pr5	94226	sphingosine-1-phosphate receptor 5 [Source:MGI Symbol;Acc:MGI:2150641]
ENSMUSG00000021868	195.529	595.304	245.239	201.952	224.659	150.811	116.865	95.25	201.073	-0.758217	0.455427	0.00276821	0.0632744	Ppif	105675	peptidylprolyl isomerase F (cyclophilin F) [Source:MGI Symbol;Acc:MGI:2145814]
ENSMUSG00000024579	433.802	242.319	279.813	306.103	224.659	228.91	214.103	163.041	262.209	-0.456775	0.228063	0.00277843	0.0634286	Pcyox1l	240334	prenylcysteine oxidase 1 like [Source:MGI Symbol;Acc:MGI:3606062]
ENSMUSG00000103507	28.1926	13.3562	17.6893	27.943	12.8376	10.7722	5.35258	3.43243	17.0905	-1.00249	0.637085	0.00278272	0.0634474	Gm38375		predicted gene, 38375 [Source:MGI Symbol;Acc:MGI:5611603]
ENSMUSG00000029811	69.1174	21.9423	45.0274	116.853	128.376	178.639	212.319	190.5	76.1862	1.02414	0.673554	0.00280607	0.0638692	Aoc1	76507	amine oxidase, copper-containing 1 [Source:MGI Symbol;Acc:MGI:1923757]
ENSMUSG00000042419	147.329	114.482	125.433	130.824	192.565	185.821	190.017	180.203	154.69	0.40894	0.19531	0.00280821	0.0638692	Nfkbil1	18038	nuclear factor of kappa light polypeptide gene enhancer in B cells inhibitor like 1 [Source:MGI Symbol;Acc:MGI:1340031]
ENSMUSG00000016206	1866.17	1857.46	1862.21	1780.73	3181.17	2201.12	2252.55	2332.34	2332.56	0.34637	0.15533	0.0028169	0.0639873	H2-M3	14991	histocompatibility 2, M region locus 3 [Source:MGI Symbol;Acc:MGI:95915]
ENSMUSG00000033227	8.18495	13.3562	12.0609	3.81041	0	1.79537	1.78419	0.858108	5.54984	-0.0760311	0.177603	0.00284914	0.0643496	Wnt6	22420	wingless-type MMTV integration site family, member 6 [Source:MGI Symbol;Acc:MGI:98960]
ENSMUSG00000029826	1287.77	1550.27	1337.15	1146.93	2326.18	1828.58	1544.22	1859.52	1758.89	0.393556	0.184757	0.00283995	0.0643496	Zc3hav1	78781	zinc finger CCCH type, antiviral 1 [Source:MGI Symbol;Acc:MGI:1926031]
ENSMUSG00000056427	115.499	68.6889	154.38	121.933	216.956	265.715	201.614	186.209	181.421	0.655677	0.375773	0.00285377	0.0643496	Slit3	20564	slit guidance ligand 3 [Source:MGI Symbol;Acc:MGI:1315202]
ENSMUSG00000094694	14.551	217.515	22.5137	7.62082	0	8.07916	14.2736	8.58108	23.5261	-0.052224	0.162001	0.00285748	0.0643496	Ighv1-9		immunoglobulin heavy variable V1-9 [Source:MGI Symbol;Acc:MGI:4439621]
ENSMUSG00000062822	408.338	397.823	413.287	410.254	284.996	321.371	276.55	359.547	352.447	-0.314069	0.136695	0.00285662	0.0643496	4833420G17Rik	67392	RIKEN cDNA 4833420G17 gene [Source:MGI Symbol;Acc:MGI:1914642]
ENSMUSG00000117313	0.909439	5.72408	2.41218	6.35068	2.56753	19.7491	24.0866	20.5946	8.45162	1.47386	0.996054	0.00283762	0.0643496	Gm49838		predicted gene, 49838 [Source:MGI Symbol;Acc:MGI:6270506]
ENSMUSG00000034028	503.829	1441.51	438.213	360.719	543.032	157.095	181.096	217.101	329.486	-0.907083	0.587088	0.00285279	0.0643496	Cd226	225825	CD226 antigen [Source:MGI Symbol;Acc:MGI:3039602]
ENSMUSG00000041396	104.585	79.183	138.298	119.393	86.0122	70.9171	72.2599	54.0608	99.8284	-0.484354	0.249533	0.00287495	0.0645839	Mettl18	69962	methyltransferase like 18 [Source:MGI Symbol;Acc:MGI:1917212]
ENSMUSG00000076508	56.3852	307.192	58.6964	59.6964	19.2565	34.112	25.8708	38.6149	55.4933	-0.100203	0.201127	0.00287278	0.0645839	Igkv17-127		immunoglobulin kappa variable 17-127 [Source:MGI Symbol;Acc:MGI:3646891]
ENSMUSG00000076441	1072.23	890.094	993.819	995.787	1570.04	1217.26	1075.87	1323.2	1083.08	0.314538	0.137824	0.00290852	0.065178	Ass1	11898	argininosuccinate synthetase 1 [Source:MGI Symbol;Acc:MGI:88090]
ENSMUSG00000036295	514.742	809.003	620.735	453.439	444.182	306.111	279.226	296.905	434.876	-0.612193	0.348386	0.00290536	0.065178	Lrrn3	16981	leucine rich repeat protein 3, neuronal [Source:MGI Symbol;Acc:MGI:106036]
ENSMUSG00000050043	2329.07	1947.14	2031.06	2094.45	1734.37	1668.8	1845.75	1701.63	1921.74	-0.23276	0.092735	0.00291671	0.0651995	Tmx2	66958	thioredoxin-related transmembrane protein 2 [Source:MGI Symbol;Acc:MGI:1914208]
ENSMUSG00000020812	29.102	28.6204	17.6893	31.7534	52.6343	58.3495	37.4681	48.9122	33.6668	0.638785	0.364522	0.00292018	0.0651995	Snhg16		small nucleolar RNA host gene 16 [Source:MGI Symbol;Acc:MGI:1913543]
ENSMUSG00000042417	40.0153	27.6664	17.6893	15.2416	28.2428	48.475	67.7994	101.257	35.664	0.889861	0.561836	0.0029168	0.0651995	Ccno	218630	cyclin O [Source:MGI Symbol;Acc:MGI:2145534]
ENSMUSG00000027247	4593.58	4244.4	4054.88	3980.61	3381.43	3369.91	3698.63	3322.59	3834.05	-0.247323	0.0999876	0.00292678	0.0652672	Arhgap1	228359	Rho GTPase activating protein 1 [Source:MGI Symbol;Acc:MGI:2445003]
ENSMUSG00000085177	27.2832	17.1722	25.7299	15.2416	7.70258	14.363	6.24468	0.858108	15.2163	-1.06904	0.697025	0.00295896	0.0659045	Gm11209		predicted gene 11209 [Source:MGI Symbol;Acc:MGI:3650632]
ENSMUSG00000038884	206.443	141.194	189.758	138.445	360.738	235.193	227.485	226.541	253.028	0.468815	0.239854	0.00297477	0.0660841	Shfl	319278	shiftless antiviral inhibitor of ribosomal frameshifting [Source:MGI Symbol;Acc:MGI:2441788]
ENSMUSG00000019971	70.0268	59.1488	98.0954	99.0706	116.823	155.299	119.541	153.601	105.619	0.544571	0.295213	0.00297787	0.0660841	Cep290	216274	centrosomal protein 290 [Source:MGI Symbol;Acc:MGI:2384917]
ENSMUSG00000047407	439.259	625.832	504.146	490.273	663.706	769.316	1024.13	811.77	678.346	0.49485	0.258465	0.00297483	0.0660841	Tgif1	21815	TGFB-induced factor homeobox 1 [Source:MGI Symbol;Acc:MGI:1194497]
ENSMUSG00000024052	1287.77	1207.78	1128.1	1252.35	1591.87	1717.27	1321.2	1644.14	1546.73	0.296452	0.127546	0.00298597	0.0661837	Lpin2	64898	lipin 2 [Source:MGI Symbol;Acc:MGI:1891341]
ENSMUSG00000092526	40.0153	30.5284	27.3381	25.4027	7.70258	16.1583	22.3024	12.0135	23.443	-0.746241	0.443123	0.00299896	0.0662306	Gm17907		predicted gene, 17907 [Source:MGI Symbol;Acc:MGI:5010092]
ENSMUSG00000047084	809.401	605.798	669.783	692.224	594.383	493.727	569.158	517.439	593.076	-0.291259	0.123939	0.00299774	0.0662306	Ngrn	83485	neugrin, neurite outgrowth associated [Source:MGI Symbol;Acc:MGI:1933212]
ENSMUSG00000117269	2.72832	0	2.41218	0	20.5402	4.48842	2.67629	6.00676	12.3671	0.10191	0.202946	0.00299653	0.0662306	Gm9706		predicted gene 9706 [Source:MGI Symbol;Acc:MGI:3780113]
ENSMUSG00000025069	12.7321	4.77006	20.9056	8.89095	21.824	23.3398	36.576	35.1824	15.8757	0.891485	0.55375	0.00302207	0.0666604	Gsto2	68214	glutathione S-transferase omega 2 [Source:MGI Symbol;Acc:MGI:1915464]
ENSMUSG00000074004	100.038	51.5167	65.1289	109.232	70.607	18.8514	39.2523	28.3176	61.5285	-0.741046	0.46136	0.00302865	0.066664	B3gnt6	272411	UDP-GlcNAc:betaGal beta-1,3-N-acetylglucosaminyltransferase 6 (core 3 synthase) [Source:MGI Symbol;Acc:MGI:3039603]
ENSMUSG00000032207	21.8265	36.2525	15.2772	27.943	10.2701	14.363	8.02887	3.43243	11.7239	-1.0092	0.671688	0.00302952	0.066664	Lipc	15450	lipase, hepatic [Source:MGI Symbol;Acc:MGI:96216]
ENSMUSG00000076514	25.4643	110.665	143.123	11.4312	11.5539	14.363	17.8419	18.8784	35.8039	-0.0864612	0.186679	0.00304786	0.0669066	Igkv17-121		immunoglobulin kappa variable 17-121 [Source:MGI Symbol;Acc:MGI:3647671]
ENSMUSG00000019732	9.09439	7.6321	8.84467	20.3222	17.9727	20.6468	38.3602	36.8986	17.9852	0.927774	0.603669	0.00304499	0.0669066	Calr3	73316	calreticulin 3 [Source:MGI Symbol;Acc:MGI:1920566]
ENSMUSG00000040471	29.102	5.72408	18.4934	26.6729	35.9454	46.6796	87.4255	66.0743	27.5479	1.05649	0.726898	0.00305833	0.0670559	Ggt6	71522	gamma-glutamyltransferase 6 [Source:MGI Symbol;Acc:MGI:1918772]
ENSMUSG00000038037	56.3852	91.5852	205.036	254.027	896.067	569.132	272.09	165.615	391.491	1.10057	0.782633	0.00306676	0.0671602	Socs1	12703	suppressor of cytokine signaling 1 [Source:MGI Symbol;Acc:MGI:1354910]
ENSMUSG00000099843	38.1964	46.7466	41.0071	25.4027	109.12	58.3495	65.1231	56.6351	63.1116	0.647465	0.37753	0.00308904	0.0674864	Gm7160	635504	predicted gene 7160 [Source:MGI Symbol;Acc:MGI:3646078]
ENSMUSG00000026582	30.0115	13.3562	78.798	35.5638	145.065	74.5078	141.843	42.0473	123.115	0.917511	0.602519	0.00308699	0.0674864	Sele	20339	selectin, endothelial cell [Source:MGI Symbol;Acc:MGI:98278]
ENSMUSG00000047671	131.869	70.5969	84.4264	260.378	300.401	368.051	333.644	299.48	148.759	0.861802	0.558618	0.00309529	0.0675383	Dynlt4	242646	dynein light chain Tctex-type 4 [Source:MGI Symbol;Acc:MGI:3045358]
ENSMUSG00000038644	923.081	778.474	808.885	823.048	626.477	710.069	611.087	693.351	767.117	-0.276151	0.116683	0.0030988	0.0675383	Pold1	18971	polymerase (DNA directed), delta 1, catalytic subunit [Source:MGI Symbol;Acc:MGI:97741]
ENSMUSG00000048644	101.857	73.459	70.7574	152.416	142.498	223.524	214.103	205.946	100.09	0.692869	0.41945	0.00311515	0.0678138	Ctxn1	330695	cortexin 1 [Source:MGI Symbol;Acc:MGI:88566]
ENSMUSG00000115902	204.624	134.516	217.901	142.255	501.952	283.668	224.808	241.128	283.7	0.596414	0.340893	0.00313238	0.0681078	D730005E14Rik	109361	RIKEN cDNA D730005E14 gene [Source:NCBI gene (formerly Entrezgene);Acc:109361]
ENSMUSG00000027750	1422.36	609.614	1923.31	894.176	2920.56	2063.78	2157.09	2388.97	2531.1	0.683213	0.412808	0.00314654	0.0683346	Postn	50706	periostin, osteoblast specific factor [Source:MGI Symbol;Acc:MGI:1926321]
ENSMUSG00000021675	395.606	1205.87	251.671	271.809	324.792	165.174	109.728	229.115	265.322	-0.912485	0.625657	0.00315624	0.0684637	F2rl2	14064	coagulation factor II (thrombin) receptor-like 2 [Source:MGI Symbol;Acc:MGI:1298208]
ENSMUSG00000046223	4277.09	6274.54	5153.23	3952.66	6483.01	7195.84	7343.74	10480.9	5593.47	0.500387	0.267284	0.00316286	0.0685261	Plaur	18793	plasminogen activator, urokinase receptor [Source:MGI Symbol;Acc:MGI:97612]
ENSMUSG00000028410	2989.33	3453.53	3020.86	3332.84	3530.35	3678.71	4346.3	4947.85	3596.66	0.298898	0.129779	0.00316975	0.0685942	Dnaja1	15502	DnaJ heat shock protein family (Hsp40) member A1 [Source:MGI Symbol;Acc:MGI:1270129]
ENSMUSG00000041035	396.515	326.272	326.449	428.036	467.29	465.898	492.438	452.223	388.839	0.287854	0.123189	0.00318594	0.0688629	DPCD	226162	deleted in primary ciliary dyskinesia [Source:NCBI gene (formerly Entrezgene);Acc:226162]
ENSMUSG00000028807	416.523	335.812	400.422	425.496	247.766	304.315	307.774	314.068	329.222	-0.333641	0.152222	0.00320808	0.0692597	Zbtb8a	73680	zinc finger and BTB domain containing 8a [Source:MGI Symbol;Acc:MGI:1920930]
ENSMUSG00000072244	32.7398	19.0803	31.3584	11.4312	59.0531	46.6796	41.9286	53.2027	64.5414	0.735251	0.452665	0.00322109	0.0694585	Trim6	94088	tripartite motif-containing 6 [Source:MGI Symbol;Acc:MGI:2137352]
ENSMUSG00000114761	2.72832	11.4482	4.0203	0	64.1882	9.87453	4.46049	12.8716	32.8926	0.0884549	0.188379	0.00322551	0.069472	Gm47242		predicted gene, 47242 [Source:MGI Symbol;Acc:MGI:6096064]
ENSMUSG00000118607	50.0191	35.2985	57.8924	58.4263	136.079	81.6893	92.7781	66.9324	41.142	0.633798	0.376029	0.00324914	0.0698736	Gm7592	101055758	predicted gene 7592 [Source:MGI Symbol;Acc:MGI:3644077]
ENSMUSG00000027937	1016.75	1176.3	998.644	997.057	901.202	844.721	884.068	863.257	945.771	-0.225379	0.0898659	0.00325562	0.0698736	Jtb	23922	jumping translocation breakpoint [Source:MGI Symbol;Acc:MGI:1346082]
ENSMUSG00000040811	536.569	547.603	571.687	336.586	739.448	853.698	808.24	849.527	673.869	0.516948	0.2799	0.00325428	0.0698736	Eml2	72205	echinoderm microtubule associated protein like 2 [Source:MGI Symbol;Acc:MGI:1919455]
ENSMUSG00000079465	281.017	31.4824	157.596	93.9901	254.185	592.472	632.497	709.655	410.004	1.26933	0.998184	0.0032697	0.0699451	Col4a3	12828	collagen, type IV, alpha 3 [Source:MGI Symbol;Acc:MGI:104688]
ENSMUSG00000006418	3926.96	4239.63	3865.12	3374.75	7952.92	4599.74	4307.94	5025.94	5161.61	0.389077	0.188492	0.00327043	0.0699451	Rnf114	81018	ring finger protein 114 [Source:MGI Symbol;Acc:MGI:1933159]
ENSMUSG00000047146	192.801	202.251	219.509	213.383	137.363	142.732	123.109	151.885	197.08	-0.432217	0.219825	0.00326709	0.0699451	Tet1	52463	tet methylcytosine dioxygenase 1 [Source:MGI Symbol;Acc:MGI:1098693]
ENSMUSG00000026020	456.538	456.972	476.808	452.169	572.559	521.555	717.246	736.257	581.352	0.363899	0.172222	0.00329694	0.069956	Nop58	55989	NOP58 ribonucleoprotein [Source:MGI Symbol;Acc:MGI:1933184]
ENSMUSG00000097448	16.3699	0.954013	10.4528	8.89095	25.6753	24.2375	21.4103	32.6081	19.9155	1.00422	0.683311	0.00329188	0.069956	Platr22		pluripotency associated transcript 22 [Source:MGI Symbol;Acc:MGI:4439804]
ENSMUSG00000027556	31.8304	74.413	22.5137	66.0471	3.85129	26.9305	8.92097	2.57432	27.6644	-0.087519	0.187545	0.00328358	0.069956	Car1	12346	carbonic anhydrase 1 [Source:MGI Symbol;Acc:MGI:88268]
ENSMUSG00000097048	119.137	131.654	158.4	223.544	228.51	244.17	223.916	222.25	183.57	0.414818	0.207288	0.00329253	0.069956	1600020E01Rik	72012	RIKEN cDNA 1600020E01 gene [Source:MGI Symbol;Acc:MGI:1919262]
ENSMUSG00000049891	18.1888	7.6321	16.0812	13.9715	42.3642	29.6236	21.4103	26.6014	22.2924	0.745375	0.464807	0.00328463	0.069956	Gm7984		predicted gene 7984 [Source:MGI Symbol;Acc:MGI:3645839]
ENSMUSG00000056418	140.054	105.895	204.231	137.175	86.0122	83.4847	110.62	95.25	121.627	-0.477077	0.252862	0.00329772	0.069956	BC043934		cDNA sequence BC043934 [Source:MGI Symbol;Acc:MGI:2679715]
ENSMUSG00000069874	2490.95	1979.58	3437.36	3114.37	8941.42	4092.55	3498.81	4243.34	5555.88	0.663831	0.381758	0.00327487	0.069956	Irgm2	54396	immunity-related GTPase family M member 2 [Source:MGI Symbol;Acc:MGI:1926262]
ENSMUSG00000030747	145.51	241.365	113.373	85.0991	152.768	373.437	367.544	319.216	191.474	0.726995	0.457015	0.00330157	0.0699566	Dgat2	67800	diacylglycerol O-acyltransferase 2 [Source:MGI Symbol;Acc:MGI:1915050]
ENSMUSG00000022500	3931.5	5542.81	3789.54	3155.02	6793.68	4931.88	6200.97	6210.99	4721.36	0.417826	0.211085	0.00332815	0.0704381	Litaf	56722	LPS-induced TN factor [Source:MGI Symbol;Acc:MGI:1929512]
ENSMUSG00000046909	200.077	172.676	190.562	174.009	147.633	112.211	151.657	120.135	176.613	-0.369741	0.176943	0.00334881	0.0707935	Tefm	68550	transcription elongation factor, mitochondrial [Source:MGI Symbol;Acc:MGI:1915800]
ENSMUSG00000020325	26.3737	26.7124	41.8112	15.2416	46.2155	66.4287	78.5046	49.7703	56.1578	0.766163	0.487583	0.00335626	0.070869	Fstl3	83554	follistatin-like 3 [Source:MGI Symbol;Acc:MGI:1890391]
ENSMUSG00000098188	225.541	217.515	184.934	212.113	249.05	304.315	355.947	416.182	272.222	0.484719	0.260829	0.00340508	0.0717428	Sowahc	268301	sosondowah ankyrin repeat domain family member C [Source:MGI Symbol;Acc:MGI:3606051]
ENSMUSG00000000078	12653.9	12574.8	12076.2	12996	16505.4	16090.1	17722.4	19289.4	14114.8	0.363455	0.173184	0.00340549	0.0717428	Klf6	23849	Kruppel-like factor 6 [Source:MGI Symbol;Acc:MGI:1346318]
ENSMUSG00000114689	6.36607	0	1.60812	1.27014	11.5539	9.87453	13.3815	12.0135	5.58756	1.53844	1.06925	0.00341185	0.0717941	Gm9465		predicted gene 9465 [Source:MGI Symbol;Acc:MGI:3779875]
ENSMUSG00000051346	301.934	290.02	353.787	312.454	249.05	241.477	243.543	233.405	270.866	-0.306402	0.136524	0.00341658	0.071811	Spryd4	66701	SPRY domain containing 4 [Source:MGI Symbol;Acc:MGI:1913951]
ENSMUSG00000021824	1121.34	1271.7	1389.42	1356.51	1025.73	989.249	1060.7	1009.99	1124.35	-0.271747	0.116213	0.00342247	0.0718523	Ap3m1	55946	adaptor-related protein complex 3, mu 1 subunit [Source:MGI Symbol;Acc:MGI:1929212]
ENSMUSG00000094117	19.0982	17.1722	47.4396	306.103	0	1.79537	23.1945	6.86486	52.0405	-0.0378917	0.155607	0.00344293	0.0721163	Igkv3-12		immunoglobulin kappa variable 3-12 [Source:MGI Symbol;Acc:MGI:1330815]
ENSMUSG00000075602	65827	59754.6	61833.1	53815.7	147359	74219.7	76255.6	87381.1	86754.1	0.493003	0.26841	0.00344071	0.0721163	Ly6a	110454	lymphocyte antigen 6 complex, locus A [Source:MGI Symbol;Acc:MGI:107527]
ENSMUSG00000002728	1628.81	1659.98	1718.28	1602.91	2446.85	1886.93	2073.23	1962.49	1914.11	0.278468	0.11977	0.00345405	0.0722663	Naa20	67877	N(alpha)-acetyltransferase 20, NatB catalytic subunit [Source:MGI Symbol;Acc:MGI:1915127]
ENSMUSG00000050315	104.585	51.5167	92.467	68.5874	188.713	135.55	135.599	127.858	166.014	0.619391	0.372698	0.00348008	0.0726623	Synpo2	118449	synaptopodin 2 [Source:MGI Symbol;Acc:MGI:2153070]
ENSMUSG00000050014	486.55	239.457	455.903	455.979	1415.99	492.829	549.532	635	713.901	0.637555	0.391458	0.00348092	0.0726623	Apol10b	328561	apolipoprotein L 10B [Source:MGI Symbol;Acc:MGI:3043522]
ENSMUSG00000118671	49.1097	18.1262	28.9462	39.3742	115.539	59.2472	45.497	58.3514	62.3782	0.709542	0.452763	0.00349217	0.0728139	Eppk1		epiplakin 1 [Source:MGI Symbol;Acc:MGI:2386306]
ENSMUSG00000091199	13.6416	19.0803	18.4934	6.35068	66.7557	20.6468	33.8997	34.3243	15.3533	0.935279	0.651496	0.00349718	0.0728353	Gm2619		predicted gene 2619 [Source:MGI Symbol;Acc:MGI:3780787]
ENSMUSG00000023143	1814.33	1599.88	1450.53	1609.26	1231.13	1376.15	1355.1	935.338	1391.06	-0.318825	0.145638	0.00350397	0.0728938	Nagpa	27426	N-acetylglucosamine-1-phosphodiester alpha-N-acetylglucosaminidase [Source:MGI Symbol;Acc:MGI:1351598]
ENSMUSG00000038156	1720.66	917.76	1876.68	899.257	2457.12	2231.64	2621.87	2646.41	1819.82	0.610945	0.373437	0.00351883	0.0731198	Spon1	233744	spondin 1, (f-spondin) extracellular matrix protein [Source:MGI Symbol;Acc:MGI:2385287]
ENSMUSG00000050428	442.897	425.49	442.233	522.026	409.521	362.665	297.068	272.878	455.399	-0.350859	0.166787	0.00352774	0.0732216	Fbxo46	243867	F-box protein 46 [Source:MGI Symbol;Acc:MGI:2444918]
ENSMUSG00000091523	113.68	97.3093	94.0751	252.757	341.481	288.157	269.413	352.682	145.58	0.788701	0.535098	0.00355493	0.0737023	AU040972	104522	expressed sequence AU040972 [Source:MGI Symbol;Acc:MGI:2144426]
ENSMUSG00000039131	159.152	102.079	90.8589	179.089	186.146	269.305	324.723	317.5	155.136	0.716708	0.468462	0.00360084	0.074548	Gipc2	54120	GIPC PDZ domain containing family, member 2 [Source:MGI Symbol;Acc:MGI:1889209]
ENSMUSG00000019055	2097.17	1874.63	1838.08	1914.1	1315.86	1587.11	1661.08	1261.42	1753.94	-0.319047	0.14773	0.00361001	0.074548	Plod1	18822	procollagen-lysine, 2-oxoglutarate 5-dioxygenase 1 [Source:MGI Symbol;Acc:MGI:99907]
ENSMUSG00000043279	647.521	673.533	738.932	580.452	1219.58	969.5	669.965	952.5	913.329	0.401187	0.200498	0.00361133	0.074548	Trim56	384309	tripartite motif-containing 56 [Source:MGI Symbol;Acc:MGI:2685298]
ENSMUSG00000030086	398.334	323.41	291.874	313.724	449.317	469.489	479.948	474.534	351.62	0.382647	0.186978	0.0036161	0.074548	Chchd6	66098	coiled-coil-helix-coiled-coil-helix domain containing 6 [Source:MGI Symbol;Acc:MGI:1913348]
ENSMUSG00000078153	510.195	473.19	553.194	475.031	1195.18	653.515	559.345	660.743	809.083	0.447664	0.237362	0.003614	0.074548	Psme2b	621823	protease (prosome, macropain) activator subunit 2B [Source:MGI Symbol;Acc:MGI:1341073]
ENSMUSG00000046585	24.5549	10.4941	17.6893	30.4833	80.8771	97.8476	112.404	126.142	35.0256	1.44411	1.35893	0.00362124	0.0745699	Cfap58	381229	cilia and flagella associated protein 58 [Source:MGI Symbol;Acc:MGI:2685815]
ENSMUSG00000085334	7.27551	15.2642	10.4528	7.62082	17.9727	18.8514	18.734	33.4662	17.6071	0.769748	0.498696	0.00366429	0.0752867	Gm12940		predicted gene 12940 [Source:MGI Symbol;Acc:MGI:3702626]
ENSMUSG00000037275	558.396	437.892	436.605	433.116	374.859	368.051	310.45	373.277	417.086	-0.309758	0.140833	0.00366173	0.0752867	Gemin5	216766	gem nuclear organelle associated protein 5 [Source:MGI Symbol;Acc:MGI:2449311]
ENSMUSG00000025722	612.962	381.605	505.754	482.652	404.386	377.925	370.22	323.507	440.002	-0.333961	0.157657	0.00370925	0.0761249	Wdr73	71968	WD repeat domain 73 [Source:MGI Symbol;Acc:MGI:1919218]
ENSMUSG00000102621	2.72832	3.81605	1.60812	3.81041	6.41882	16.1583	13.3815	16.3041	6.73456	1.39798	1.0714	0.00372056	0.0761423	Gm37674		predicted gene, 37674 [Source:MGI Symbol;Acc:MGI:5610902]
ENSMUSG00000037824	4876.41	4429.48	4086.24	4107.62	2951.37	3688.59	3597.83	3487.35	3818.08	-0.283658	0.125075	0.00372317	0.0761423	Tspan14	52588	tetraspanin 14 [Source:MGI Symbol;Acc:MGI:1196325]
ENSMUSG00000022900	76.3929	50.5627	61.1086	52.0756	91.1472	115.801	115.081	102.115	97.7285	0.574492	0.343939	0.00372255	0.0761423	Ildr1	106347	immunoglobulin-like domain containing receptor 1 [Source:MGI Symbol;Acc:MGI:2146574]
ENSMUSG00000051323	63.6607	21.9423	85.2305	60.9665	195.132	108.62	96.3465	102.115	110.919	0.743997	0.50494	0.00372675	0.0761423	Pcdh19	279653	protocadherin 19 [Source:MGI Symbol;Acc:MGI:2685563]
ENSMUSG00000062960	25984.5	29541	26793.7	24887.1	18087	18656.6	17122.9	17266.9	24347.2	-0.440678	0.231565	0.00373278	0.0761803	Kdr	16542	kinase insert domain protein receptor [Source:MGI Symbol;Acc:MGI:96683]
ENSMUSG00000066621	5324.77	4501.99	4502.74	4440.4	3548.32	3911.21	3186.57	3546.56	4167.46	-0.317649	0.147149	0.00376341	0.0767198	Tecpr1	70381	tectonin beta-propeller repeat containing 1 [Source:MGI Symbol;Acc:MGI:1917631]
ENSMUSG00000044641	71.8457	10.4941	54.6761	66.0471	87.296	144.527	126.678	151.027	109.869	0.870578	0.642166	0.0037723	0.0768154	Pard6b	58220	par-6 family cell polarity regulator beta [Source:MGI Symbol;Acc:MGI:2135605]
ENSMUSG00000015316	339.221	726.958	149.555	107.962	245.199	66.4287	44.6049	78.9459	144.949	-0.139847	0.261029	0.00378711	0.0768807	Slamf1	27218	signaling lymphocytic activation molecule family member 1 [Source:MGI Symbol;Acc:MGI:1351314]
ENSMUSG00000033900	40.0153	20.9883	24.1218	44.4548	59.0531	62.8379	76.7204	69.5068	42.64	0.715388	0.480049	0.00378911	0.0768807	Map9	213582	microtubule-associated protein 9 [Source:MGI Symbol;Acc:MGI:2442208]
ENSMUSG00000047642	3.63776	0.954013	4.82437	2.54027	17.9727	8.97685	11.5973	13.7297	5.54299	1.35586	1.01809	0.00379232	0.0768807	D930020B18Rik	216393	RIKEN cDNA D930020B18 gene [Source:MGI Symbol;Acc:MGI:2442001]
ENSMUSG00000021751	93.6722	56.2867	47.4396	170.198	109.12	250.454	314.91	278.885	94.9542	0.901832	0.676236	0.00378706	0.0768807	Acox2	93732	acyl-Coenzyme A oxidase 2, branched chain [Source:MGI Symbol;Acc:MGI:1934852]
ENSMUSG00000057176	170.975	55.3327	73.1695	114.312	252.902	224.421	203.398	162.182	133.721	0.694209	0.461412	0.00380235	0.0769986	Ccdc189	233899	coiled-coil domain containing 189 [Source:MGI Symbol;Acc:MGI:2685012]
ENSMUSG00000104140	35.4681	28.6204	45.0274	62.2367	24.3915	19.7491	24.0866	12.0135	32.6391	-0.73139	0.500167	0.00381247	0.0770821	Gm37140		predicted gene, 37140 [Source:MGI Symbol;Acc:MGI:5610368]
ENSMUSG00000027422	1105.88	1260.25	1362.88	934.82	2003.96	1831.28	1503.18	1538.59	1774.34	0.416296	0.216981	0.00382755	0.0770821	Rrbp1	81910	ribosome binding protein 1 [Source:MGI Symbol;Acc:MGI:1932395]
ENSMUSG00000058331	49.1097	84.9071	56.2843	52.0756	38.5129	32.3167	17.8419	42.9054	54.6113	-0.611652	0.383372	0.00382624	0.0770821	Zfp85	22746	zinc finger protein 85 [Source:MGI Symbol;Acc:MGI:107767]
ENSMUSG00000063576	1279.58	1340.39	1214.94	1303.16	1075.79	1069.14	1115.12	1005.7	1217.74	-0.226168	0.093343	0.00382032	0.0770821	Klhdc3	71765	kelch domain containing 3 [Source:MGI Symbol;Acc:MGI:2651568]
ENSMUSG00000038045	0	1.90803	4.82437	0	6.41882	12.5676	9.81307	5.14865	7.41838	0.11416	0.218262	0.00381549	0.0770821	Sult6b1	73671	sulfotransferase family, cytosolic, 6B, member 1 [Source:MGI Symbol;Acc:MGI:1920921]
ENSMUSG00000049728	231.907	142.148	229.157	194.331	165.606	132.857	123.109	104.689	168.067	-0.444456	0.240421	0.00383399	0.0771269	Zfp668	244219	zinc finger protein 668 [Source:MGI Symbol;Acc:MGI:2442943]
ENSMUSG00000026727	4544.47	5165.98	3980.1	4191.45	3427.65	3408.51	4041.2	3568.01	3652.51	-0.261442	0.108821	0.00386093	0.0774368	Rsu1	20163	Ras suppressor protein 1 [Source:MGI Symbol;Acc:MGI:103040]
ENSMUSG00000028179	29.102	25.7583	32.1624	26.6729	105.269	70.0194	31.2234	31.75	52.399	0.703535	0.473926	0.00385981	0.0774368	Cth	107869	cystathionase (cystathionine gamma-lyase) [Source:MGI Symbol;Acc:MGI:1339968]
ENSMUSG00000055110	0.909439	0	0	0	20.5402	1.79537	0.892097	0.858108	5.67865	0.042218	0.157129	0.0038621	0.0774368	A630012P03Rik	100504594	RIKEN cDNA A630012P03 gene [Source:MGI Symbol;Acc:MGI:2442968]
ENSMUSG00000030446	61.8419	61.0568	69.1492	77.4783	29.5266	33.2143	32.1155	54.0608	54.8749	-0.584071	0.359014	0.00388077	0.0777259	Zfp273	212569	zinc finger protein 273 [Source:MGI Symbol;Acc:MGI:3036278]
ENSMUSG00000028294	106.404	58.1948	73.9736	152.416	119.39	251.352	306.881	301.196	100.614	0.865785	0.649432	0.00390039	0.0780333	Cfap206	69329	cilia and flagella associated protein 206 [Source:MGI Symbol;Acc:MGI:1916579]
ENSMUSG00000031145	240.092	294.79	241.218	250.217	160.471	186.718	188.233	208.52	236.791	-0.353209	0.172049	0.00391104	0.078161	Prickle3	54630	prickle planar cell polarity protein 3 [Source:MGI Symbol;Acc:MGI:1859635]
ENSMUSG00000021241	785.755	814.727	779.939	741.76	948.702	866.266	925.997	1045.18	828.257	0.23375	0.0971774	0.00392032	0.0782609	Isca2	74316	iron-sulfur cluster assembly 2 [Source:MGI Symbol;Acc:MGI:1921566]
ENSMUSG00000055003	39.1059	8.58611	12.865	17.7819	26.959	61.0426	94.5623	90.9595	49.5862	1.12353	0.989593	0.00394123	0.0785926	Lrtm2	211187	leucine-rich repeats and transmembrane domains 2 [Source:MGI Symbol;Acc:MGI:2141485]
ENSMUSG00000028214	1395.99	1750.61	2011.76	1671.5	2802.46	1773.83	2636.15	2370.95	2397.43	0.371309	0.185204	0.00395404	0.0787489	Gem	14579	GTP binding protein (gene overexpressed in skeletal muscle) [Source:MGI Symbol;Acc:MGI:99844]
ENSMUSG00000032000	857.601	1075.17	915.021	961.493	1242.68	1247.78	1545.11	1535.16	1198.77	0.408972	0.213139	0.00395769	0.0787489	Birc3	11796	baculoviral IAP repeat-containing 3 [Source:MGI Symbol;Acc:MGI:1197007]
ENSMUSG00000027569	162.79	191.757	177.697	135.905	260.604	229.807	173.067	251.426	212.337	0.344745	0.165576	0.00396816	0.0788707	Mrgbp	73247	MRG/MORF4L binding protein [Source:MGI Symbol;Acc:MGI:1920497]
ENSMUSG00000021222	315.575	341.536	342.53	294.672	273.442	250.454	246.219	230.831	295.265	-0.300609	0.136823	0.00397243	0.0788707	Dcaf4	73828	DDB1 and CUL4 associated factor 4 [Source:MGI Symbol;Acc:MGI:1921078]
ENSMUSG00000038374	1548.77	1531.19	1516.46	1342.53	1765.18	1701.11	1737.81	1766.84	1640.09	0.199607	0.0794155	0.00398084	0.0789519	Rbm8a	60365	RNA binding motif protein 8a [Source:MGI Symbol;Acc:MGI:1913129]
ENSMUSG00000024870	5692.18	5465.54	5240.06	4859.54	4563.78	4674.24	4618.39	4090.6	4887.36	-0.209655	0.0849694	0.0040016	0.0792581	Rab1b	76308	RAB1B, member RAS oncogene family [Source:MGI Symbol;Acc:MGI:1923558]
ENSMUSG00000053536	1404.17	976.909	1177.95	1105.02	929.445	894.094	975.954	822.926	1073.95	-0.29262	0.13241	0.00400495	0.0792581	Cstf2t	83410	cleavage stimulation factor, 3' pre-RNA subunit 2, tau [Source:MGI Symbol;Acc:MGI:1932622]
ENSMUSG00000084960	89.125	67.7349	72.3655	134.634	53.9181	52.9634	66.0152	48.0541	72.6234	-0.500591	0.291189	0.00401177	0.0793073	B430010I23Rik		RIKEN cDNA B430010I23 gene [Source:MGI Symbol;Acc:MGI:1926099]
ENSMUSG00000002064	2168.1	1960.5	1829.24	2071.59	1743.35	1476.69	1769.92	1594.36	1769.47	-0.237687	0.100854	0.00403236	0.0795424	Sdf2	20316	stromal cell derived factor 2 [Source:MGI Symbol;Acc:MGI:108019]
ENSMUSG00000022575	1443.28	1549.32	1272.83	1066.91	2003.96	1657.13	1540.65	1995.96	1606.62	0.333566	0.160466	0.00402934	0.0795424	Gsdmd	69146	gasdermin D [Source:MGI Symbol;Acc:MGI:1916396]
ENSMUSG00000037172	187.344	361.571	267.752	213.383	156.619	192.105	181.096	157.034	221.882	-0.426557	0.230867	0.00404383	0.0796826	Dennd11	243780	DENN domain containing 11 [Source:MGI Symbol;Acc:MGI:2444256]
ENSMUSG00000017817	12.7321	5.72408	16.0812	11.4312	30.8103	41.2935	20.5182	24.027	28.0974	0.864153	0.643425	0.00407599	0.0802194	Jph2	59091	junctophilin 2 [Source:MGI Symbol;Acc:MGI:1891496]
ENSMUSG00000058794	640.245	1731.53	560.43	637.608	620.058	375.232	290.824	465.095	523.563	-0.682426	0.474185	0.00408161	0.0802194	Nfe2	18022	nuclear factor, erythroid derived 2 [Source:MGI Symbol;Acc:MGI:97308]
ENSMUSG00000040899	29.102	112.573	84.4264	68.5874	19.2565	39.4981	25.8708	20.5946	46.7524	-0.175625	0.353823	0.00408423	0.0802194	Ccr6	12458	chemokine (C-C motif) receptor 6 [Source:MGI Symbol;Acc:MGI:1333797]
ENSMUSG00000042745	7764.79	5310.99	7867.74	10460.8	6212.13	5205.67	4894.94	4572.86	5937.71	-0.421079	0.233971	0.00410912	0.0802771	Id1	15901	inhibitor of DNA binding 1, HLH protein [Source:MGI Symbol;Acc:MGI:96396]
ENSMUSG00000003617	634.788	428.352	973.718	699.845	1154.1	929.104	1282.84	1034.88	852.748	0.488176	0.28126	0.00409673	0.0802771	Cp	12870	ceruloplasmin [Source:MGI Symbol;Acc:MGI:88476]
ENSMUSG00000051256	968.553	847.163	894.92	906.877	879.378	673.264	711.001	622.986	851.455	-0.26835	0.117969	0.00410561	0.0802771	Jagn1	67767	jagunal homolog 1 [Source:MGI Symbol;Acc:MGI:1915017]
ENSMUSG00000112900	4.54719	26.7124	16.0812	22.8625	1.28376	3.59074	2.67629	8.58108	11.2927	-0.0991762	0.199164	0.00409235	0.0802771	Gm48204		predicted gene, 48204 [Source:MGI Symbol;Acc:MGI:6097593]
ENSMUSG00000018800	68.2079	12.4022	32.9665	38.1041	43.648	122.983	114.188	129.574	71.2388	0.914311	0.736845	0.00410765	0.0802771	Abca5	217265	ATP-binding cassette, sub-family A (ABC1), member 5 [Source:MGI Symbol;Acc:MGI:2386607]
ENSMUSG00000021411	1634.26	1410.98	1847.73	2523.76	3291.57	3434.54	3505.94	1772.85	2240.11	0.494498	0.286799	0.00411578	0.0803213	Pxdc1	66895	PX domain containing 1 [Source:MGI Symbol;Acc:MGI:1914145]
ENSMUSG00000087528	8.18495	7.6321	12.865	8.89095	7.70258	47.5773	26.7629	29.1757	18.7606	0.99048	0.805291	0.00413591	0.0806282	9830144P21Rik		RIKEN cDNA 9830144P21 gene [Source:MGI Symbol;Acc:MGI:3041171]
ENSMUSG00000031825	516.561	259.491	641.641	344.207	682.962	858.187	978.631	979.101	635.217	0.661666	0.450904	0.00414822	0.0806961	Crispld2	78892	cysteine-rich secretory protein LCCL domain containing 2 [Source:MGI Symbol;Acc:MGI:1926142]
ENSMUSG00000086507	12.7321	7.6321	19.2975	11.4312	44.9317	24.2375	21.4103	25.7432	29.0526	0.757034	0.536242	0.00414725	0.0806961	Adap2os		ArfGAP with dual PH domains 2, opposite strand [Source:MGI Symbol;Acc:MGI:3650197]
ENSMUSG00000025889	396.515	795.646	272.577	191.791	300.401	94.2569	130.246	123.568	196.605	-0.854941	0.698173	0.00415438	0.0807301	Snca	20617	synuclein, alpha [Source:MGI Symbol;Acc:MGI:1277151]
ENSMUSG00000086290	22.736	49.6087	29.7503	33.0235	46.2155	54.7588	54.4179	82.3784	47.1524	0.570812	0.355254	0.00416258	0.0808035	Snhg12	100039864	small nucleolar RNA host gene 12 [Source:MGI Symbol;Acc:MGI:1916721]
ENSMUSG00000006784	25.4643	31.4824	19.2975	72.3978	62.9044	84.3824	86.5334	74.6554	39.1269	0.711247	0.508736	0.00416719	0.0808072	Odad4	74407	outer dynein arm complex subunit 4 [Source:MGI Symbol;Acc:MGI:1921657]
ENSMUSG00000037007	232.816	150.734	181.718	295.942	143.782	146.323	141.843	144.162	203.254	-0.420249	0.227007	0.00417731	0.0808306	Zfp113	56314	zinc finger protein 113 [Source:MGI Symbol;Acc:MGI:1929116]
ENSMUSG00000074282	126.412	154.55	106.136	107.962	96.2823	80.7916	82.0729	93.5338	104.516	-0.373196	0.189573	0.00418474	0.0808306	Zfp94	22756	zinc finger protein 94 [Source:MGI Symbol;Acc:MGI:107610]
ENSMUSG00000000318	41.8342	77.275	32.9665	45.7249	35.9454	22.4421	26.7629	18.0203	40.6998	-0.639176	0.430525	0.00417723	0.0808306	Clec10a	17312	C-type lectin domain family 10, member A [Source:MGI Symbol;Acc:MGI:96975]
ENSMUSG00000115406	8.18495	7.6321	8.84467	2.54027	15.4052	17.9537	33.0076	16.3041	9.93272	1.0103	0.782235	0.00418608	0.0808306	Gm49300		predicted gene, 49300 [Source:MGI Symbol;Acc:MGI:6118795]
ENSMUSG00000019082	344.677	275.71	345.746	274.349	901.202	386.004	368.436	424.764	651.861	0.52006	0.312504	0.0042008	0.0810293	Slc25a22	68267	solute carrier family 25 (mitochondrial carrier, glutamate), member 22 [Source:MGI Symbol;Acc:MGI:1915517]
ENSMUSG00000030493	200.986	162.182	189.758	187.98	175.876	136.448	114.188	121.851	178.949	-0.342622	0.168023	0.00420998	0.0811208	Faap24	101831	Fanconi anemia core complex associated protein 24 [Source:MGI Symbol;Acc:MGI:2142208]
ENSMUSG00000028894	2821.08	3072.87	2893.01	2541.54	2175.98	2436.32	2310.53	2574.32	2632.5	-0.216946	0.0891016	0.00422345	0.0811239	Inpp5b	16330	inositol polyphosphate-5-phosphatase B [Source:MGI Symbol;Acc:MGI:103257]
ENSMUSG00000112261	1.81888	3.81605	8.04061	1.27014	5.13506	22.4421	27.655	28.3176	9.41828	1.49055	1.44486	0.0042151	0.0811239	Gm47599		predicted gene, 47599 [Source:MGI Symbol;Acc:MGI:6096651]
ENSMUSG00000067608	39.1059	29.5744	38.5949	45.7249	184.862	58.3495	45.497	48.9122	55.4291	0.736058	0.542309	0.00422271	0.0811239	Pcna-ps2		proliferating cell nuclear antigen pseudogene 2 [Source:MGI Symbol;Acc:MGI:97505]
ENSMUSG00000031893	21.8265	9.54013	19.2975	30.4833	30.8103	47.5773	85.6413	42.0473	20.9389	0.868111	0.687324	0.00423631	0.0812856	Tsnaxip1	72236	translin-associated factor X (Tsnax) interacting protein 1 [Source:MGI Symbol;Acc:MGI:1919486]
ENSMUSG00000040428	20.9171	13.3562	24.1218	29.2131	110.404	25.1352	46.3891	28.3176	61.613	0.799238	0.62306	0.0042445	0.0813573	Plekha4	69217	pleckstrin homology domain containing, family A (phosphoinositide binding specific) member 4 [Source:MGI Symbol;Acc:MGI:1916467]
ENSMUSG00000034442	192.801	144.056	162.42	179.089	150.2	110.415	110.62	114.128	149.679	-0.36786	0.188361	0.00426422	0.0816497	Trmt5	76357	TRM5 tRNA methyltransferase 5 [Source:MGI Symbol;Acc:MGI:1923607]
ENSMUSG00000026525	22.736	37.2065	43.4193	26.6729	15.4052	15.2606	16.0577	17.1622	23.4126	-0.685729	0.471262	0.00429528	0.0819561	Opn3	13603	opsin 3 [Source:MGI Symbol;Acc:MGI:1338022]
ENSMUSG00000029334	56.3852	17.1722	44.2233	22.8625	53.9181	69.1217	81.1808	128.716	52.5153	0.798901	0.607132	0.00430648	0.0819561	Prkg2	19092	protein kinase, cGMP-dependent, type II [Source:MGI Symbol;Acc:MGI:108173]
ENSMUSG00000025145	200.077	144.056	179.306	171.468	222.091	267.51	239.082	284.892	207.708	0.403673	0.214098	0.00430707	0.0819561	Lrrc45	217366	leucine rich repeat containing 45 [Source:MGI Symbol;Acc:MGI:2387183]
ENSMUSG00000072825	166.427	83.9531	126.238	107.962	259.32	232.5	210.535	215.385	205.989	0.622531	0.411754	0.00430711	0.0819561	Cep170b	217882	centrosomal protein 170B [Source:MGI Symbol;Acc:MGI:2145043]
ENSMUSG00000024142	226.45	205.113	270.164	221.004	141.214	177.742	167.714	160.466	209.234	-0.381922	0.197407	0.0043046	0.0819561	Mlst8	56716	MTOR associated protein, LST8 homolog (S. cerevisiae) [Source:MGI Symbol;Acc:MGI:1929514]
ENSMUSG00000035372	291.02	187.94	305.543	228.625	466.006	291.748	460.322	489.122	337.051	0.52364	0.318612	0.00430512	0.0819561	1810055G02Rik	72056	RIKEN cDNA 1810055G02 gene [Source:MGI Symbol;Acc:MGI:1919306]
ENSMUSG00000056592	50.0191	63.9188	42.6152	91.4498	33.3779	30.5213	33.0076	37.7568	49.8828	-0.585766	0.382532	0.00432897	0.0822865	Zfp658	210104	zinc finger protein 658 [Source:MGI Symbol;Acc:MGI:2652821]
ENSMUSG00000038429	2169.01	1923.29	2023.82	1755.33	1634.23	1708.29	1706.58	1634.7	1865.86	-0.203142	0.0827907	0.00433382	0.0822931	Usp5	22225	ubiquitin specific peptidase 5 (isopeptidase T) [Source:MGI Symbol;Acc:MGI:1347343]
ENSMUSG00000031712	171.884	265.215	173.677	185.44	457.02	234.296	294.392	249.709	315.619	0.451694	0.256195	0.00438631	0.0832033	Il15	16168	interleukin 15 [Source:MGI Symbol;Acc:MGI:103014]
ENSMUSG00000061852	8.18495	4.77006	9.64873	10.1611	23.1078	20.6468	28.5471	16.3041	9.2965	0.911928	0.728587	0.00439799	0.0832721	Gm53056		predicted gene 53056 [Source:MGI Symbol;Acc:MGI:6435214]
ENSMUSG00000085417	2.72832	10.4941	7.23655	21.5923	3.85129	1.79537	0	1.71622	7.33973	-0.0765974	0.177531	0.00439904	0.0832721	Gm13919		predicted gene 13919 [Source:MGI Symbol;Acc:MGI:3651616]
ENSMUSG00000036985	799.397	902.496	799.237	703.656	519.924	561.951	634.281	622.128	686.364	-0.346338	0.172556	0.00443814	0.0839253	Zdhhc9	208884	zinc finger, DHHC domain containing 9 [Source:MGI Symbol;Acc:MGI:2444393]
ENSMUSG00000038408	8.18495	9.54013	14.4731	0	29.5266	29.6236	26.7629	36.0405	18.4573	1.14473	1.07859	0.00445291	0.0841177	1700018A04Rik	71307	RIKEN cDNA 1700018A04 gene [Source:MGI Symbol;Acc:MGI:1916631]
ENSMUSG00000031548	8.18495	23.8503	27.3381	13.9715	93.7148	36.8051	44.6049	16.3041	53.677	0.854278	0.70393	0.00446851	0.0843253	Sfrp1	20377	secreted frizzled-related protein 1 [Source:MGI Symbol;Acc:MGI:892014]
ENSMUSG00000029551	291.02	229.917	259.712	219.734	215.672	189.412	159.685	183.635	234.718	-0.328615	0.160609	0.00447575	0.0843748	Psmg3	66506	proteasome (prosome, macropain) assembly chaperone 3 [Source:MGI Symbol;Acc:MGI:1913756]
ENSMUSG00000027831	4.54719	2.86204	6.43249	1.27014	0	0.897685	0	0	8.51923	-0.0582176	0.164804	0.00449793	0.0846184	Veph1	72789	ventricular zone expressed PH domain-containing 1 [Source:MGI Symbol;Acc:MGI:1920039]
ENSMUSG00000116811	130.959	129.746	92.467	118.123	148.917	174.151	162.362	192.216	128.839	0.392805	0.207774	0.00449337	0.0846184	Gm16385		predicted gene 16385 [Source:MGI Symbol;Acc:MGI:3780125]
ENSMUSG00000029442	30.0115	11.4482	16.0812	40.6444	59.0531	44.8842	54.4179	89.2432	28.0774	0.840066	0.713761	0.00455677	0.0856372	Wdr66	269701	WD repeat domain 66 [Source:MGI Symbol;Acc:MGI:1918495]
ENSMUSG00000040424	10.0038	7.6321	11.2569	1.27014	5.13506	42.1912	25.8708	51.4865	13.8323	1.20392	1.25307	0.00458682	0.0861136	Hipk4	233020	homeodomain interacting protein kinase 4 [Source:MGI Symbol;Acc:MGI:2685008]
ENSMUSG00000004535	4438.06	4543.96	4925.68	4383.24	4756.35	5455.23	5618.43	6178.38	5198.34	0.22506	0.0949022	0.00461021	0.086245	Tax1bp1	52440	Tax1 (human T cell leukemia virus type I) binding protein 1 [Source:MGI Symbol;Acc:MGI:1289308]
ENSMUSG00000085407	2.72832	1.90803	0	0	11.5539	15.2606	22.3024	26.6014	6.52267	0.0353871	0.154674	0.00461269	0.086245	1700095J03Rik	74293	RIKEN cDNA 1700095J03 gene [Source:MGI Symbol;Acc:MGI:1921543]
ENSMUSG00000010358	2146.28	1924.24	1858.18	1587.67	5701.2	2488.38	2133.9	2248.24	3202.36	0.513617	0.317953	0.00460385	0.086245	Ifi35	70110	interferon-induced protein 35 [Source:MGI Symbol;Acc:MGI:1917360]
ENSMUSG00000024622	426.527	402.593	489.673	553.779	353.035	427.298	346.134	326.081	455.869	-0.28908	0.13376	0.00460683	0.086245	Hmgxb3	106894	HMG box domain containing 3 [Source:MGI Symbol;Acc:MGI:2441817]
ENSMUSG00000044867	48.2003	63.9188	58.6964	60.9665	25.6753	43.0889	35.6839	26.6014	52.8512	-0.552164	0.355298	0.0046206	0.0863047	Gimap1os		GTPase, IMAP family member 1, opposite strand [Source:MGI Symbol;Acc:MGI:3781523]
ENSMUSG00000021701	9309.93	5468.4	10238.1	9265.64	11161	12160	16463.7	16752.8	9899.22	0.497463	0.308355	0.00464505	0.0866728	Plk2	20620	polo like kinase 2 [Source:MGI Symbol;Acc:MGI:1099790]
ENSMUSG00000038871	701.177	852.887	944.772	603.315	616.207	535.918	534.366	461.662	747.005	-0.392755	0.210443	0.0046563	0.0867941	Bpgm	12183	2,3-bisphosphoglycerate mutase [Source:MGI Symbol;Acc:MGI:1098242]
ENSMUSG00000032309	732.098	763.21	683.452	757.001	590.531	631.072	487.085	586.088	635.132	-0.280397	0.130605	0.00472787	0.0880384	Fbxo22	71999	F-box protein 22 [Source:MGI Symbol;Acc:MGI:1926014]
ENSMUSG00000007777	361.957	261.399	289.462	373.42	276.009	219.933	237.298	218.818	275.803	-0.333815	0.165667	0.00475726	0.0884956	0610009B22Rik	66050	RIKEN cDNA 0610009B22 gene [Source:MGI Symbol;Acc:MGI:1913300]
ENSMUSG00000000385	212.809	81.0911	151.163	222.274	192.565	421.912	466.567	465.095	262.345	0.756291	0.633555	0.00479018	0.0890175	Tmprss2	50528	transmembrane protease, serine 2 [Source:MGI Symbol;Acc:MGI:1354381]
ENSMUSG00000026383	348.315	175.538	243.63	281.97	408.237	527.839	694.052	544.041	431.226	0.687761	0.507166	0.00479742	0.0890615	Epb41l5	226352	erythrocyte membrane protein band 4.1 like 5 [Source:MGI Symbol;Acc:MGI:103006]
ENSMUSG00000039676	82.7589	45.7926	69.9533	107.962	151.484	157.993	160.577	177.628	87.5801	0.692772	0.535545	0.00480746	0.0890671	Capsl	75568	calcyphosine-like [Source:MGI Symbol;Acc:MGI:1922818]
ENSMUSG00000034259	1076.78	933.978	1024.37	1036.43	949.985	822.279	794.859	666.75	930.66	-0.268988	0.122401	0.00480311	0.0890671	Exosc4	109075	exosome component 4 [Source:MGI Symbol;Acc:MGI:1923576]
ENSMUSG00000067878	9.09439	8.58611	11.2569	3.81041	28.2428	17.056	19.6261	21.4527	15.7541	0.845585	0.694304	0.00481624	0.0891394	Map7d3	320923	MAP7 domain containing 3 [Source:MGI Symbol;Acc:MGI:2445051]
ENSMUSG00000046519	940.36	788.014	782.351	890.366	677.827	640.049	639.634	616.98	754.783	-0.309017	0.150994	0.0048326	0.0891714	Golph3l	229593	golgi phosphoprotein 3-like [Source:MGI Symbol;Acc:MGI:1917129]
ENSMUSG00000038668	69.1174	47.7006	106.94	83.829	236.213	107.722	164.146	108.122	124.313	0.645793	0.477209	0.00483133	0.0891714	Lpar1	14745	lysophosphatidic acid receptor 1 [Source:MGI Symbol;Acc:MGI:108429]
ENSMUSG00000005936	2658.29	2441.32	2270.67	2385.32	1748.49	2114.05	2024.17	2182.17	2186.86	-0.226682	0.0974839	0.00482602	0.0891714	Kctd20	66989	potassium channel tetramerisation domain containing 20 [Source:MGI Symbol;Acc:MGI:1914239]
ENSMUSG00000042351	151.876	474.144	159.204	171.468	150.2	100.541	63.3389	79.8041	153.396	-0.782022	0.699328	0.00484024	0.0892223	Grap2	17444	GRB2-related adaptor protein 2 [Source:MGI Symbol;Acc:MGI:1333842]
ENSMUSG00000059713	474.727	432.168	507.362	430.576	372.292	354.586	296.176	256.574	390.111	-0.38968	0.210886	0.00485004	0.0893131	Rcan3	53902	regulator of calcineurin 3 [Source:MGI Symbol;Acc:MGI:1858220]
ENSMUSG00000037610	80.9401	52.4707	32.1624	72.3978	79.5934	138.243	163.254	155.318	64.5699	0.738654	0.607466	0.00488841	0.0896886	Kcnmb2	72413	potassium large conductance calcium-activated channel, subfamily M, beta member 2 [Source:MGI Symbol;Acc:MGI:1919663]
ENSMUSG00000029417	1.81888	8.58611	54.6761	17.7819	435.196	39.4981	70.4757	12.0135	322.151	0.0536912	0.16262	0.00487894	0.0896886	Cxcl9	17329	chemokine (C-X-C motif) ligand 9 [Source:MGI Symbol;Acc:MGI:1352449]
ENSMUSG00000100880	6.36607	9.54013	15.2772	3.81041	43.648	17.056	21.4103	14.5878	17.9561	0.864095	0.747117	0.00489006	0.0896886	Gm6610		predicted gene 6610 [Source:MGI Symbol;Acc:MGI:3648858]
ENSMUSG00000033576	0	0	4.0203	1.27014	28.2428	4.48842	4.46049	4.29054	10.4729	0.0644852	0.168849	0.00488966	0.0896886	Apol6	71939	apolipoprotein L 6 [Source:MGI Symbol;Acc:MGI:1919189]
ENSMUSG00000022365	4363.49	4787.23	3578.07	3652.91	3643.32	3114.07	3353.39	2988.79	3459.81	-0.261487	0.117951	0.00492349	0.0902113	Derl1	67819	Der1-like domain family, member 1 [Source:MGI Symbol;Acc:MGI:1915069]
ENSMUSG00000027296	9.09439	6.67809	18.4934	25.4027	24.3915	52.9634	41.9286	42.0473	17.774	0.874119	0.831261	0.00493068	0.0902526	Itpka	228550	inositol 1,4,5-trisphosphate 3-kinase A [Source:MGI Symbol;Acc:MGI:1333822]
ENSMUSG00000028629	137.325	115.436	196.995	174.009	116.823	110.415	92.7781	86.6689	150.453	-0.441165	0.257374	0.00494689	0.0904589	Exo5	73172	exonuclease 5 [Source:MGI Symbol;Acc:MGI:1920422]
ENSMUSG00000020744	452.901	445.524	443.842	509.325	383.845	393.186	289.039	390.439	425.91	-0.27541	0.127326	0.00496189	0.0906426	Slc25a19	67283	solute carrier family 25 (mitochondrial thiamine pyrophosphate carrier), member 19 [Source:MGI Symbol;Acc:MGI:1914533]
ENSMUSG00000024803	62.7513	7.6321	20.1015	13.9715	86.0122	66.4287	64.231	52.3446	68.0988	0.818776	0.749905	0.00498743	0.0910181	Ankrd1		ankyrin repeat domain 1 (cardiac muscle) [Source:MGI Symbol;Acc:MGI:1097717]
ENSMUSG00000090919	3.63776	5.72408	12.865	19.052	1.28376	4.48842	1.78419	1.71622	12.9371	-0.100745	0.200451	0.005006	0.0912658	Pabpc4l	241989	poly(A) binding protein, cytoplasmic 4-like [Source:MGI Symbol;Acc:MGI:3643087]
ENSMUSG00000086324	1704.29	1843.15	1677.27	2154.15	3719.06	2178.68	2745.88	2217.35	2409.17	0.404579	0.225116	0.00502077	0.091444	Gm15564		predicted gene 15564 [Source:MGI Symbol;Acc:MGI:3783013]
ENSMUSG00000033767	361.047	688.797	488.065	500.434	326.076	391.391	350.594	381.858	461.021	-0.365164	0.192093	0.00504039	0.0915278	Tmem131l	229473	transmembrane 131 like [Source:MGI Symbol;Acc:MGI:2443399]
ENSMUSG00000020441	341.04	265.215	327.253	302.292	296.549	219.933	214.995	198.223	307.001	-0.318786	0.159736	0.00503652	0.0915278	2310033P09Rik	67862	RIKEN cDNA 2310033P09 gene [Source:MGI Symbol;Acc:MGI:1915112]
ENSMUSG00000036551	38.1964	8.58611	18.4934	40.6444	44.9317	89.7685	128.462	73.7973	33.3689	0.954327	1.14938	0.00503317	0.0915278	Akap14	434756	A kinase (PRKA) anchor protein 14 [Source:MGI Symbol;Acc:MGI:3618288]
ENSMUSG00000023039	1189.55	291.928	667.371	565.211	1233.7	1616.73	1747.62	1802.89	1463.84	0.757208	0.670786	0.00505834	0.0917628	Krt7	110310	keratin 7 [Source:MGI Symbol;Acc:MGI:96704]
ENSMUSG00000003555	4.54719	20.9883	4.0203	21.5923	0	5.38611	2.67629	3.43243	11.0224	-0.0988712	0.198459	0.00506847	0.0918553	Cyp17a1	13074	cytochrome P450, family 17, subfamily a, polypeptide 1 [Source:MGI Symbol;Acc:MGI:88586]
ENSMUSG00000020990	14.551	2.86204	13.669	8.89095	25.6753	40.3958	16.9498	24.027	13.6888	0.854697	0.771163	0.00508671	0.0920667	Cdkl1	71091	cyclin-dependent kinase-like 1 (CDC2-related kinase) [Source:MGI Symbol;Acc:MGI:1918341]
ENSMUSG00000054115	50.0191	50.5627	47.4396	82.5589	16.6889	26.0329	46.3891	20.5946	44.097	-0.66645	0.519156	0.0050902	0.0920667	Skp2	27401	S-phase kinase-associated protein 2 [Source:MGI Symbol;Acc:MGI:1351663]
ENSMUSG00000036598	80.0306	21.9423	28.9462	114.312	82.1609	208.263	226.593	157.034	70.5871	0.858189	0.902397	0.00511413	0.0923169	Ccdc113	244608	coiled-coil domain containing 113 [Source:MGI Symbol;Acc:MGI:3606076]
ENSMUSG00000041229	698.449	721.233	677.823	718.897	499.384	484.75	587	539.75	630.812	-0.317525	0.157938	0.00511152	0.0923169	Phf8	320595	PHD finger protein 8 [Source:MGI Symbol;Acc:MGI:2444341]
ENSMUSG00000094306	40.9248	31.4824	21.7096	50.8055	77.0258	47.5773	83.8571	61.7838	45.4712	0.593373	0.42974	0.00511985	0.0923289	Gm24924	115488991	predicted gene, 24924 [Source:MGI Symbol;Acc:MGI:5454701]
ENSMUSG00000078789	300.115	234.687	264.536	280.7	191.281	224.421	211.427	203.372	236.893	-0.293744	0.140629	0.00515129	0.0928043	Dph1	116905	diphthamide biosynthesis 1 [Source:MGI Symbol;Acc:MGI:2151233]
ENSMUSG00000050157	13.6416	12.4022	7.23655	24.1326	21.824	33.2143	33.0076	46.3378	14.0994	0.770857	0.688169	0.00516861	0.0929334	Gm867	333670	predicted gene 867 [Source:MGI Symbol;Acc:MGI:2685713]
ENSMUSG00000039007	659.343	502.765	640.837	582.993	837.014	845.619	997.365	776.588	751.417	0.389339	0.214579	0.00516435	0.0929334	Cpq	54381	carboxypeptidase Q [Source:MGI Symbol;Acc:MGI:1889205]
ENSMUSG00000048878	296.477	375.881	365.848	207.032	350.468	506.294	432.667	664.176	389.729	0.454407	0.273589	0.00518949	0.0932172	Hexim1	192231	hexamethylene bis-acetamide inducible 1 [Source:MGI Symbol;Acc:MGI:2385923]
ENSMUSG00000022325	106.404	136.424	125.433	171.468	75.7421	96.0523	85.6413	102.973	111.439	-0.407636	0.232122	0.00520155	0.093342	Pop1	67724	processing of precursor 1, ribonuclease P/MRP family, (S. cerevisiae) [Source:MGI Symbol;Acc:MGI:1914974]
ENSMUSG00000027344	20.9171	5.72408	17.6893	38.1041	34.6616	60.1449	69.5836	71.223	28.8972	0.874266	1.00637	0.00523706	0.0936666	Fsip1	71313	fibrous sheath-interacting protein 1 [Source:MGI Symbol;Acc:MGI:1918563]
ENSMUSG00000061118	524.746	393.053	426.152	416.605	335.062	355.483	323.831	319.216	393.324	-0.310268	0.15243	0.00522601	0.0936666	Dnajc30	66114	DnaJ heat shock protein family (Hsp40) member C30 [Source:MGI Symbol;Acc:MGI:1913364]
ENSMUSG00000010277	2351.81	2351.64	2283.53	2413.26	2183.68	1897.71	1959.94	1657.86	2128.59	-0.239572	0.104945	0.00524013	0.0936666	2610507B11Rik	72503	RIKEN cDNA 2610507B11 gene [Source:MGI Symbol;Acc:MGI:1919753]
ENSMUSG00000090946	105.495	111.619	112.569	138.445	83.4447	71.8148	61.5547	84.0946	96.9877	-0.441849	0.268159	0.0052397	0.0936666	Ccdc71l	72123	coiled-coil domain containing 71 like [Source:MGI Symbol;Acc:MGI:1919373]
ENSMUSG00000051627	168.246	300.514	239.61	303.563	169.457	184.923	123.109	128.716	222.264	-0.499359	0.325936	0.00524591	0.0936785	H1f4	50709	H1.4 linker histone, cluster member [Source:MGI Symbol;Acc:MGI:1931527]
ENSMUSG00000090231	18.1888	10.4941	15.2772	25.4027	35.9454	35.0097	39.2523	23.1689	29.5243	0.616897	0.462862	0.00526375	0.0939052	Cfb	14962	complement factor B [Source:MGI Symbol;Acc:MGI:105975]
ENSMUSG00000118633	6.36607	4.77006	9.64873	19.052	57.7694	26.9305	29.4392	12.8716	24.7795	0.912836	1.3193	0.0052741	0.0939983	Gm21104	65958	predicted gene, 21104 [Source:MGI Symbol;Acc:MGI:5434459]
ENSMUSG00000002007	66.389	119.252	104.528	78.7485	55.2019	28.7259	55.31	20.5946	62.5486	-0.728907	0.672448	0.00529041	0.0941972	Srpk3	56504	serine/arginine-rich protein specific kinase 3 [Source:MGI Symbol;Acc:MGI:1891338]
ENSMUSG00000032487	346.496	1333.71	882.055	524.566	1270.93	1402.18	1264.99	1797.74	981.861	0.58546	0.421261	0.00532588	0.0945525	Ptgs2	19225	prostaglandin-endoperoxide synthase 2 [Source:MGI Symbol;Acc:MGI:97798]
ENSMUSG00000053702	409.248	170.768	377.909	339.126	371.008	687.627	825.19	725.959	455.387	0.630865	0.507416	0.00531596	0.0945525	Nebl	74103	nebulette [Source:MGI Symbol;Acc:MGI:1921353]
ENSMUSG00000030470	30.0115	124.976	67.5411	151.146	19.2565	31.419	42.8207	37.7568	76.6213	-0.143292	0.26533	0.00532237	0.0945525	Csrp3	13009	cysteine and glycine-rich protein 3 [Source:MGI Symbol;Acc:MGI:1330824]
ENSMUSG00000030159	1405.08	2995.6	730.087	651.58	1190.05	482.954	464.783	483.115	698.023	-0.68933	0.619506	0.00535675	0.0950083	Clec1b	56760	C-type lectin domain family 1, member b [Source:MGI Symbol;Acc:MGI:1913287]
ENSMUSG00000052331	2319.07	2380.26	2327.76	2481.85	1359.51	1999.14	1746.73	1907.57	2038.83	-0.331006	0.169626	0.00537769	0.0952811	Ankrd44	329154	ankyrin repeat domain 44 [Source:MGI Symbol;Acc:MGI:3045243]
ENSMUSG00000041084	1623.35	1834.57	1675.66	1629.58	1588.02	1175.97	1430.03	1227.95	1633.27	-0.258562	0.118119	0.00538255	0.0952811	Ostc	66357	oligosaccharyltransferase complex subunit (non-catalytic) [Source:MGI Symbol;Acc:MGI:1913607]
ENSMUSG00000058297	213.718	24.8043	85.2305	76.2082	121.958	335.734	423.746	376.709	224.544	0.879175	1.45832	0.00540865	0.0954963	Spock2	94214	sparc/osteonectin, cwcv and kazal-like domains proteoglycan 2 [Source:MGI Symbol;Acc:MGI:1891351]
ENSMUSG00000034126	849.416	617.246	646.465	610.936	582.829	473.08	534.366	448.791	570.331	-0.320312	0.161669	0.00541219	0.0954963	Pomt2	217734	protein-O-mannosyltransferase 2 [Source:MGI Symbol;Acc:MGI:2444430]
ENSMUSG00000022122	12781.3	21792.5	14443.3	13171.3	8951.69	9090.85	8460.65	8226.68	11788.9	-0.547395	0.39156	0.0054156	0.0954963	Ednrb	13618	endothelin receptor type B [Source:MGI Symbol;Acc:MGI:102720]
ENSMUSG00000048175	1203.19	1042.74	1197.25	1322.21	1005.19	925.513	1060.7	857.25	1064.65	-0.250566	0.113062	0.00540777	0.0954963	Asb8	78541	ankyrin repeat and SOCS box-containing 8 [Source:MGI Symbol;Acc:MGI:1925791]
ENSMUSG00000016510	357.41	274.756	399.618	350.558	233.645	248.659	292.608	284.034	303.421	-0.297414	0.144493	0.00543765	0.0955134	Mtif3	76366	mitochondrial translational initiation factor 3 [Source:MGI Symbol;Acc:MGI:1923616]
ENSMUSG00000093661	604.777	442.662	590.985	605.855	798.501	728.92	660.152	796.324	746.165	0.316461	0.157436	0.00544462	0.0955134	Eif4e3	66892	eukaryotic translation initiation factor 4E member 3 [Source:MGI Symbol;Acc:MGI:1914142]
ENSMUSG00000030218	2428.2	1337.53	2697.62	1529.24	4842.36	3235.26	3783.38	3367.22	3564.33	0.602951	0.447916	0.0054218	0.0955134	Mgp	17313	matrix Gla protein [Source:MGI Symbol;Acc:MGI:96976]
ENSMUSG00000060188	200.986	127.838	188.15	405.173	508.371	410.242	445.156	411.034	274.952	0.604534	0.463365	0.0054307	0.0955134	Cxcl17	232983	chemokine (C-X-C motif) ligand 17 [Source:MGI Symbol;Acc:MGI:2387642]
ENSMUSG00000015656	17384.8	19700.4	14182.8	15895.8	20999.8	19620.7	21934.9	23585.1	18818.4	0.283618	0.134579	0.00544791	0.0955134	Hspa8	15481	heat shock protein 8 [Source:MGI Symbol;Acc:MGI:105384]
ENSMUSG00000025645	144.601	114.482	171.265	149.876	118.106	87.0754	99.9149	90.1013	136.632	-0.402717	0.230084	0.00543418	0.0955134	Ccdc51	66658	coiled-coil domain containing 51 [Source:MGI Symbol;Acc:MGI:1913908]
ENSMUSG00000015619	1273.21	911.082	1075.83	1540.68	893.5	688.524	696.728	821.209	993.332	-0.438796	0.266967	0.0054811	0.0957282	Gata3	14462	GATA binding protein 3 [Source:MGI Symbol;Acc:MGI:95663]
ENSMUSG00000028863	334.674	356.801	299.915	270.539	430.061	396.777	446.049	375.851	360.079	0.297728	0.144786	0.00548044	0.0957282	Meaf6	70088	MYST/Esa1-associated factor 6 [Source:MGI Symbol;Acc:MGI:1917338]
ENSMUSG00000053111	40.9248	27.6664	32.9665	29.2131	39.7967	74.5078	99.9149	103.831	33.9187	0.763334	0.736318	0.00547285	0.0957282	Fank1	66930	fibronectin type 3 and ankyrin repeat domains 1 [Source:MGI Symbol;Acc:MGI:1914180]
ENSMUSG00000040640	3.63776	6.67809	0.804061	2.54027	25.6753	12.5676	9.81307	13.7297	11.1683	0.084261	0.183781	0.00547704	0.0957282	Erc2	238988	ELKS/RAB6-interacting/CAST family member 2 [Source:MGI Symbol;Acc:MGI:1098749]
ENSMUSG00000047446	1404.17	1136.23	1131.31	1535.59	1276.06	1652.64	1885.89	2494.52	1253.13	0.362041	0.195024	0.00549967	0.0959608	Arl4a	11861	ADP-ribosylation factor-like 4A [Source:MGI Symbol;Acc:MGI:99437]
ENSMUSG00000027765	28.1926	199.389	100.508	66.0471	39.7967	43.9866	30.3313	33.4662	60.9959	-0.1595	0.301137	0.00551944	0.0962139	P2ry1	18441	purinergic receptor P2Y, G-protein coupled 1 [Source:MGI Symbol;Acc:MGI:105049]
ENSMUSG00000043415	150.967	127.838	180.914	162.577	202.835	224.421	236.406	284.034	176.603	0.427815	0.25495	0.00552787	0.096232	Otud1	71198	OTU domain containing 1 [Source:MGI Symbol;Acc:MGI:1918448]
ENSMUSG00000046242	125.503	74.413	103.724	184.17	165.606	340.223	372.005	344.101	127.608	0.775084	0.804105	0.005531	0.096232	Nme9	69797	NME/NM23 family member 9 [Source:MGI Symbol;Acc:MGI:4359686]
ENSMUSG00000011427	335.583	278.572	398.01	434.387	269.59	280.078	225.701	288.324	316.521	-0.332069	0.171812	0.00553969	0.0962916	Zfp790	233056	zinc finger protein 790 [Source:MGI Symbol;Acc:MGI:1923431]
ENSMUSG00000103945	67.2985	49.6087	47.4396	40.6444	32.0941	25.1352	22.3024	35.1824	46.563	-0.551278	0.394313	0.00556196	0.0963169	Gm38228		predicted gene, 38228 [Source:MGI Symbol;Acc:MGI:5611456]
ENSMUSG00000076594	24.5549	7.6321	3.21624	6.35068	1.28376	1.79537	2.67629	2.57432	7.53905	-0.0841092	0.183672	0.00555978	0.0963169	Igkv6-13		immunoglobulin kappa variable 6-13 [Source:MGI Symbol;Acc:MGI:1330829]
ENSMUSG00000031488	328.307	260.445	219.509	252.757	388.981	632.868	539.719	451.365	402.963	0.589623	0.450254	0.00557802	0.0963169	Rab11fip1	75767	RAB11 family interacting protein 1 (class I) [Source:MGI Symbol;Acc:MGI:1923017]
ENSMUSG00000036466	57.2947	33.3904	45.0274	58.4263	71.8908	71.8148	82.965	81.5203	60.0454	0.463827	0.292474	0.00556503	0.0963169	Megf11	214058	multiple EGF-like-domains 11 [Source:MGI Symbol;Acc:MGI:1920951]
ENSMUSG00000045414	211.899	191.757	303.935	198.141	287.563	411.14	370.22	386.149	319.918	0.467307	0.296578	0.00557331	0.0963169	Dipk2a	68861	divergent protein kinase domain 2A [Source:MGI Symbol;Acc:MGI:1916111]
ENSMUSG00000025616	389.24	402.593	421.328	431.846	468.574	483.852	577.187	477.966	473.859	0.238445	0.106102	0.00557284	0.0963169	Usp16	74112	ubiquitin specific peptidase 16 [Source:MGI Symbol;Acc:MGI:1921362]
ENSMUSG00000073411	162730	156185	151357	155281	243869	190520	193275	175252	191324	0.28365	0.135327	0.00554895	0.0963169	H2-D1		histocompatibility 2, D region locus 1 [Source:MGI Symbol;Acc:MGI:95896]
ENSMUSG00000023328	94.5817	331.996	106.94	68.5874	101.417	57.4518	31.2234	53.2027	81.0417	-0.745105	0.834445	0.0056426	0.0971676	Ache	11423	acetylcholinesterase [Source:MGI Symbol;Acc:MGI:87876]
ENSMUSG00000035032	32.7398	37.2065	24.9259	38.1041	50.0668	58.3495	73.152	90.1013	31.7406	0.644535	0.535781	0.00564323	0.0971676	Nek11	208583	NIMA (never in mitosis gene a)-related expressed kinase 11 [Source:MGI Symbol;Acc:MGI:2442276]
ENSMUSG00000031147	188.254	186.986	222.725	168.928	134.795	131.96	142.736	122.709	158.228	-0.383471	0.215373	0.00563298	0.0971676	Magix	54634	MAGI family member, X-linked [Source:MGI Symbol;Acc:MGI:1859644]
ENSMUSG00000039509	1036.76	782.29	929.494	981.815	757.421	807.916	738.656	709.655	807.207	-0.249622	0.11344	0.00565288	0.0972423	Nup133	234865	nucleoporin 133 [Source:MGI Symbol;Acc:MGI:2442620]
ENSMUSG00000029156	466.542	457.926	545.957	408.984	607.22	589.779	690.483	557.77	594.593	0.293554	0.142934	0.00565969	0.0972679	Sgcb	24051	sarcoglycan, beta (dystrophin-associated glycoprotein) [Source:MGI Symbol;Acc:MGI:1346523]
ENSMUSG00000069114	157.333	184.124	205.036	167.658	177.159	272.896	303.313	388.723	207.574	0.464368	0.295748	0.00568617	0.0975358	Zbtb10	229055	zinc finger and BTB domain containing 10 [Source:MGI Symbol;Acc:MGI:2139883]
ENSMUSG00000095571	49.1097	530.431	98.8995	10.1611	8.98635	15.2606	43.7128	28.3176	60.2813	-0.0483046	0.159869	0.00568454	0.0975358	Ighv5-17		immunoglobulin heavy variable 5-17 [Source:MGI Symbol;Acc:MGI:4439533]
ENSMUSG00000022759	73.6646	52.4707	68.3452	82.5589	87.296	172.355	264.953	163.041	73.3901	0.760473	0.806249	0.00569128	0.0975358	Lrrc74b	74685	leucine rich repeat containing 74B [Source:MGI Symbol;Acc:MGI:1921935]
ENSMUSG00000057137	701.177	660.177	603.046	547.429	527.627	456.024	372.897	396.446	569.75	-0.374342	0.211426	0.00571474	0.0977547	Tmem140	68487	transmembrane protein 140 [Source:MGI Symbol;Acc:MGI:1915737]
ENSMUSG00000024388	21.8265	20.9883	9.64873	11.4312	17.9727	48.475	36.576	48.0541	19.1114	0.742631	0.703605	0.00571163	0.0977547	Myo7b	17922	myosin VIIB [Source:MGI Symbol;Acc:MGI:107709]
ENSMUSG00000028457	4.54719	32.4364	16.8853	31.7534	5.13506	7.18148	6.24468	9.43919	11.5577	-0.135342	0.249292	0.00573033	0.0978383	Atp8b5	320571	ATPase, class I, type 8B, member 5 [Source:MGI Symbol;Acc:MGI:2444287]
ENSMUSG00000015452	12957.7	2742.79	6679.33	4710.94	11204.7	17530	20586.9	17682.2	14038.2	0.750031	0.816366	0.00572887	0.0978383	Ager	11596	advanced glycosylation end product-specific receptor [Source:MGI Symbol;Acc:MGI:893592]
ENSMUSG00000052861	91.8533	51.5167	54.6761	74.938	35.9454	202.877	230.161	217.101	74.3272	0.759604	0.847161	0.00575577	0.098065	Dnah6	330355	dynein, axonemal, heavy chain 6 [Source:MGI Symbol;Acc:MGI:107744]
ENSMUSG00000025486	321.941	348.215	273.381	255.297	228.51	247.761	210.535	233.405	233.721	-0.296932	0.146147	0.00575155	0.098065	Sirt3	64384	sirtuin 3 [Source:MGI Symbol;Acc:MGI:1927665]
ENSMUSG00000020122	81.8495	14.3102	71.5614	101.611	139.93	164.276	163.254	121.851	116.678	0.674203	0.632153	0.00576085	0.098065	Egfr	13649	epidermal growth factor receptor [Source:MGI Symbol;Acc:MGI:95294]
ENSMUSG00000006456	1038.58	888.186	877.23	939.901	739.448	704.683	816.269	625.561	814.01	-0.291119	0.142754	0.00576506	0.098065	Rbm14	56275	RNA binding motif protein 14 [Source:MGI Symbol;Acc:MGI:1929092]
ENSMUSG00000029299	478.365	644.912	551.586	589.343	391.548	350.995	381.818	478.824	427.765	-0.367835	0.199377	0.00577061	0.0980682	Abcg3	27405	ATP binding cassette subfamily G member 3 [Source:MGI Symbol;Acc:MGI:1351624]
ENSMUSG00000022270	435.621	482.73	481.632	627.447	598.234	757.646	789.506	973.095	624.997	0.432733	0.265658	0.00579876	0.0984541	Retreg1	66270	reticulophagy regulator 1 [Source:MGI Symbol;Acc:MGI:1913520]
ENSMUSG00000117775	89.125	75.367	102.92	132.094	50.0668	80.7916	54.4179	39.473	80.941	-0.533049	0.386044	0.00580408	0.0984541	Gm50462		predicted gene, 50462 [Source:MGI Symbol;Acc:MGI:6324728]
ENSMUSG00000020895	240.092	188.894	241.218	267.999	276.009	374.335	372.005	360.405	232.657	0.401038	0.233184	0.0058243	0.0986255	Tmem107	66910	transmembrane protein 107 [Source:MGI Symbol;Acc:MGI:1914160]
ENSMUSG00000035142	204.624	211.791	193.779	278.16	155.335	138.243	165.038	177.628	170.086	-0.34606	0.188757	0.00582498	0.0986255	Nubpl	76826	nucleotide binding protein-like [Source:MGI Symbol;Acc:MGI:1924076]
ENSMUSG00000021188	634.788	595.304	716.418	590.613	771.542	756.748	704.757	844.378	710.456	0.228585	0.101061	0.00583507	0.0987049	Trip11	109181	thyroid hormone receptor interactor 11 [Source:MGI Symbol;Acc:MGI:1924393]
ENSMUSG00000028278	85.4873	41.9766	40.203	69.8575	65.472	169.662	140.059	78.9459	83.9932	0.591708	0.470414	0.0058453	0.0987866	Rragd	52187	Ras-related GTP binding D [Source:MGI Symbol;Acc:MGI:1098604]
ENSMUSG00000118669	251.915	104.941	189.758	88.9095	264.455	290.85	309.558	292.615	233.85	0.552536	0.412182	0.00587279	0.0991595	Arvcf	11877	armadillo repeat gene deleted in velocardiofacial syndrome [Source:MGI Symbol;Acc:MGI:109620]
ENSMUSG00000034586	1874.35	1095.21	1213.33	1385.72	856.271	1161.6	985.767	1096.66	1072.99	-0.327688	0.172663	0.00588982	0.0993554	Hid1	217310	HID1 domain containing [Source:MGI Symbol;Acc:MGI:2445087]
ENSMUSG00002074868	19.0982	10.4941	10.4528	12.7014	15.4052	40.3958	33.0076	39.473	18.3003	0.75159	0.766132	0.00589584	0.0993652
ENSMUSG00000025810	22864.2	23149.1	22303	21063.9	15135.6	17391.7	15668.8	15087.3	19408.6	-0.362135	0.200841	0.00593266	0.0998019	Nrp1	18186	neuropilin 1 [Source:MGI Symbol;Acc:MGI:106206]
ENSMUSG00000073409	5583.05	4170.94	5967.74	6407.84	10684.8	7748.82	7717.53	6639.18	7771.22	0.404255	0.236199	0.00592757	0.0998019	H2-Q6	110557	histocompatibility 2, Q region locus 6 [Source:MGI Symbol;Acc:MGI:95935]
ENSMUSG00000031790	1639.72	1228.77	1656.37	1607.99	1200.32	1263.04	913.508	647.872	1275.3	-0.421621	0.258655	0.00593968	0.0998281	Mmp15	17388	matrix metallopeptidase 15 [Source:MGI Symbol;Acc:MGI:109320]
ENSMUSG00000068580	287.383	251.859	250.867	194.331	319.657	335.734	338.105	371.561	293.718	0.346539	0.18631	0.005953	0.0999071	Zfyve19	72008	zinc finger, FYVE domain containing 19 [Source:MGI Symbol;Acc:MGI:1919258]
ENSMUSG00000020878	33.6492	35.2985	24.1218	62.2367	57.7694	78.0986	90.9939	81.5203	36.1478	0.61776	0.527587	0.00595531	0.0999071	Lrrc46	69297	leucine rich repeat containing 46 [Source:MGI Symbol;Acc:MGI:1916547]
ENSMUSG00000032735	286.473	138.332	254.083	184.17	308.103	351.892	473.704	440.209	294.819	0.55161	0.41921	0.00599017	0.1004	Ablim3	319713	actin binding LIM protein family, member 3 [Source:MGI Symbol;Acc:MGI:2442582]
ENSMUSG00000026971	180.069	54.3787	124.629	59.6964	225.942	228.91	324.723	259.149	232.662	0.730737	0.865692	0.00601017	0.100522	Itgb6	16420	integrin beta 6 [Source:MGI Symbol;Acc:MGI:96615]
ENSMUSG00000037573	80.0306	168.86	149.555	179.089	245.199	289.055	270.305	367.27	203.368	0.627054	0.538374	0.00601398	0.100522	Tob1	22057	transducer of ErbB-2.1 [Source:MGI Symbol;Acc:MGI:1349721]
ENSMUSG00000052395	557.486	453.156	530.68	398.823	440.331	333.041	374.681	322.649	429.699	-0.309648	0.15718	0.00600309	0.100522	Rft1	328370	RFT1 homolog [Source:MGI Symbol;Acc:MGI:3607791]
ENSMUSG00000041040	1084.96	1238.31	931.907	972.924	1030.86	1373.46	1735.13	1840.64	1037.95	0.364166	0.202743	0.00603867	0.100752	Fam117b	72750	family with sequence similarity 117, member B [Source:MGI Symbol;Acc:MGI:1920000]
ENSMUSG00000102964	90.0345	75.367	98.8995	140.985	198.983	152.606	149.872	147.595	148.255	0.459717	0.30284	0.00606626	0.100752	9430034N14Rik		RIKEN cDNA 9430034N14 gene [Source:MGI Symbol;Acc:MGI:2444791]
ENSMUSG00000046441	149.148	161.228	224.333	121.933	125.809	85.2801	121.325	91.8176	142.504	-0.437887	0.277166	0.00606216	0.100752	Cmtr2	234728	cap methyltransferase 2 [Source:MGI Symbol;Acc:MGI:2384580]
ENSMUSG00000021950	183.707	169.814	94.8792	293.401	196.416	457.819	431.775	460.804	183.317	0.640653	0.579958	0.00605486	0.100752	Anxa8	11752	annexin A8 [Source:MGI Symbol;Acc:MGI:1201374]
ENSMUSG00000049502	1828.88	1630.41	1744.81	1934.42	4625.4	2207.41	2014.36	2259.4	2967.89	0.437084	0.275665	0.00605864	0.100752	Dtx3l	209200	deltex 3-like, E3 ubiquitin ligase [Source:MGI Symbol;Acc:MGI:2656973]
ENSMUSG00000024160	141.872	181.262	170.461	138.445	103.985	111.313	134.707	67.7905	140.232	-0.421243	0.25454	0.00606275	0.100752	Spsb3	79043	splA/ryanodine receptor domain and SOCS box containing 3 [Source:MGI Symbol;Acc:MGI:1891471]
ENSMUSG00000024421	100.948	31.4824	72.3655	68.5874	79.5934	220.83	242.65	173.338	154.944	0.749872	1.04236	0.00604291	0.100752	Lama3	16774	laminin, alpha 3 [Source:MGI Symbol;Acc:MGI:99909]
ENSMUSG00000063531	211.899	69.6429	121.413	127.014	152.768	361.767	570.942	426.48	246.357	0.731267	2.61647	0.00608686	0.100859	Sema3e	20349	sema domain, immunoglobulin domain (Ig), short basic domain, secreted, (semaphorin) 3E [Source:MGI Symbol;Acc:MGI:1340034]
ENSMUSG00000118653	38.1964	29.5744	36.9868	30.4833	78.3096	52.9634	57.0942	36.8986	47.8696	0.474906	0.318017	0.00608147	0.100859	Gm2296		predicted gene 2296 [Source:MGI Symbol;Acc:MGI:3780467]
ENSMUSG00000039179	293.749	369.203	327.253	207.032	174.592	146.323	128.462	158.75	199.349	-0.583196	0.51992	0.00608925	0.100859	Tekt5	70426	tektin 5 [Source:MGI Symbol;Acc:MGI:1917676]
ENSMUSG00000087006	188.254	117.344	188.15	212.113	431.345	273.794	267.629	216.243	304.217	0.489857	0.345006	0.00610134	0.100967	Gm13889	620695	predicted gene 13889 [Source:MGI Symbol;Acc:MGI:3652053]
ENSMUSG00000086916	9.09439	13.3562	15.2772	17.7819	1.28376	8.97685	3.56839	5.14865	10.4932	-0.166693	0.318459	0.00611138	0.101042	Gm15903		predicted gene 15903 [Source:MGI Symbol;Acc:MGI:3802037]
ENSMUSG00000029304	5159.25	2037.77	3661.69	2533.92	5860.38	5326.86	5944.94	7571.95	3863.07	0.556337	0.435959	0.00616046	0.101578	Spp1	20750	secreted phosphoprotein 1 [Source:MGI Symbol;Acc:MGI:98389]
ENSMUSG00000040703	1103.15	638.234	642.445	1496.22	1304.3	2707.42	3066.14	2876.38	1036.98	0.740243	0.992451	0.00615185	0.101578	Cyp2s1	74134	cytochrome P450, family 2, subfamily s, polypeptide 1 [Source:MGI Symbol;Acc:MGI:1921384]
ENSMUSG00000040978	20.9171	13.3562	11.2569	40.6444	16.6889	64.6333	91.886	62.6419	23.7562	0.74452	1.52001	0.00615832	0.101578	Gm11992	626870	predicted gene 11992 [Source:MGI Symbol;Acc:MGI:3651127]
ENSMUSG00000026492	306.481	308.146	290.266	360.719	189.997	228.012	274.766	223.108	258.628	-0.340822	0.183371	0.00618893	0.101956	Tfb2m	15278	transcription factor B2, mitochondrial [Source:MGI Symbol;Acc:MGI:107937]
ENSMUSG00000097194	26.3737	32.4364	41.8112	38.1041	103.985	69.1217	41.0365	64.3581	78.4372	0.602443	0.527993	0.00623584	0.102592	9330175E14Rik		RIKEN cDNA 9330175E14 gene [Source:MGI Symbol;Acc:MGI:2443913]
ENSMUSG00000042567	6.36607	14.3102	4.82437	10.1611	6.41882	41.2935	57.9863	41.1892	14.9503	0.0807634	0.180756	0.00624436	0.102592	Nek10	674895	NIMA (never in mitosis gene a)- related kinase 10 [Source:MGI Symbol;Acc:MGI:2685128]
ENSMUSG00000115338	716.638	749.854	734.912	628.717	1500.72	782.781	901.018	934.48	1010.14	0.383003	0.223404	0.0062393	0.102592	Pnp	18950	purine-nucleoside phosphorylase [Source:MGI Symbol;Acc:MGI:97365]
ENSMUSG00000030082	4891.87	4544.92	4319.42	4529.31	4217.16	3821.44	4048.34	3700.16	4404.19	-0.185074	0.0769414	0.00626651	0.102863	Sec61a1	53421	Sec61 alpha 1 subunit (S. cerevisiae) [Source:MGI Symbol;Acc:MGI:1858417]
ENSMUSG00000009281	297.387	193.665	417.308	180.359	700.935	473.978	436.236	486.547	479.45	0.578572	0.486715	0.00632015	0.103651	Rarres2	71660	retinoic acid receptor responder (tazarotene induced) 2 [Source:MGI Symbol;Acc:MGI:1918910]
ENSMUSG00000010492	18.1888	17.1722	10.4528	35.5638	23.1078	41.2935	48.1732	55.777	20.9458	0.638037	0.61874	0.00633852	0.103859	Uckl1os	100271841	uridine-cytidine kinase 1-like 1, opposite strand [Source:MGI Symbol;Acc:MGI:3801877]
ENSMUSG00000100033	14.551	22.8963	22.5137	26.6729	44.9317	32.3167	38.3602	54.0608	33.403	0.592899	0.511186	0.00637658	0.10394	Gm8337		predicted gene 8337 [Source:MGI Symbol;Acc:MGI:3644012]
ENSMUSG00000027010	989.47	1044.64	943.967	876.394	712.489	807.916	727.951	799.757	832.796	-0.266365	0.12817	0.00639931	0.10394	Slc25a12		solute carrier family 25 (mitochondrial carrier, Aralar), member 12 [Source:MGI Symbol;Acc:MGI:1926080]
ENSMUSG00000074673	14.551	24.8043	20.9056	29.2131	33.3779	42.1912	64.231	47.1959	21.8087	0.636206	0.60448	0.00638653	0.10394	Ttll9	74711	tubulin tyrosine ligase-like family, member 9 [Source:MGI Symbol;Acc:MGI:1913589]
ENSMUSG00000038990	443.806	452.202	505.754	463.6	308.103	397.674	356.839	381.858	366.3	-0.281527	0.140253	0.00640114	0.10394	Cables2	252966	CDK5 and Abl enzyme substrate 2 [Source:MGI Symbol;Acc:MGI:2182335]
ENSMUSG00000028710	561.124	537.109	519.423	508.055	440.331	455.126	419.286	467.669	466.387	-0.213643	0.093453	0.0063853	0.10394	Atpaf1	230649	ATP synthase mitochondrial F1 complex assembly factor 1 [Source:MGI Symbol;Acc:MGI:2180560]
ENSMUSG00000098715	24.5549	11.4482	24.1218	16.5118	10.2701	11.6699	4.46049	6.86486	14.9451	-0.705154	0.726525	0.00636072	0.10394	Gm28053		predicted gene, 28053 [Source:MGI Symbol;Acc:MGI:5547789]
ENSMUSG00000048776	20.0077	15.2642	36.1827	29.2131	17.9727	50.2704	85.6413	64.3581	67.2661	0.65431	0.649302	0.00637846	0.10394	Pthlh	19227	parathyroid hormone-like peptide [Source:MGI Symbol;Acc:MGI:97800]
ENSMUSG00000069893	516.561	549.511	648.877	473.761	939.715	764.827	569.158	773.155	853.992	0.346749	0.191074	0.00639314	0.10394	9930111J21Rik1	667214	RIKEN cDNA 9930111J21 gene 1 [Source:MGI Symbol;Acc:MGI:3041173]
ENSMUSG00000063529	41.8342	41.0225	34.5746	95.2602	77.0258	136.448	154.333	139.014	58.2787	0.689623	0.874816	0.00637531	0.10394	Stmnd1	380842	stathmin domain containing 1 [Source:MGI Symbol;Acc:MGI:2686420]
ENSMUSG00000076218	36.3776	57.2408	28.9462	33.0235	64.1882	68.224	54.4179	65.2162	47.2978	0.463684	0.311093	0.0063497	0.10394	Mir692-1	751529	microRNA 692-1 [Source:MGI Symbol;Acc:MGI:3629930]
ENSMUSG00000033022	802.125	355.847	857.933	398.823	1111.74	1237.91	1318.52	1302.61	809.782	0.617356	0.577013	0.00640603	0.10394	Cdo1	12583	cysteine dioxygenase 1, cytosolic [Source:MGI Symbol;Acc:MGI:105925]
ENSMUSG00000029168	815.767	1308.91	750.189	843.371	445.466	628.379	551.316	508.858	674.914	-0.515581	0.381474	0.0064219	0.104105	Dpysl5	65254	dihydropyrimidinase-like 5 [Source:MGI Symbol;Acc:MGI:1929772]
ENSMUSG00000044528	42.7436	46.7466	67.5411	30.4833	17.9727	40.3958	15.1657	10.2973	59.9387	-0.665283	0.700339	0.0064641	0.104697	Tram1l1		translocation associated membrane protein 1-like 1 [Source:MGI Symbol;Acc:MGI:2443503]
ENSMUSG00000097583	50.9286	51.5167	42.6152	64.777	20.5402	32.3167	24.9787	30.0338	40.8496	-0.572397	0.488809	0.0065216	0.105495	6430590A07Rik	619719	RIKEN cDNA 6430590A07 gene [Source:MGI Symbol;Acc:MGI:3648839]
ENSMUSG00000037101	65.4796	34.3445	45.0274	80.0186	61.6207	189.412	236.406	219.676	68.2109	0.107684	0.20829	0.00652494	0.105495	Ttc29	73301	tetratricopeptide repeat domain 29 [Source:MGI Symbol;Acc:MGI:1920551]
ENSMUSG00000021815	7.27551	7.6321	8.84467	40.6444	3.85129	1.79537	4.46049	6.86486	9.9947	-0.0977846	0.196588	0.00655392	0.10587	Mss51	74843	MSS51 mitochondrial translational activator [Source:MGI Symbol;Acc:MGI:1922093]
ENSMUSG00000105842	50.9286	59.1488	55.4802	135.905	32.0941	43.0889	17.8419	50.6284	52.3062	-0.609852	0.602856	0.00656447	0.105889	Gm43329		predicted gene 43329 [Source:MGI Symbol;Acc:MGI:5663466]
ENSMUSG00000030835	911.258	1554.09	1139.35	994.517	910.189	927.308	769.88	588.662	937.094	-0.367989	0.21841	0.00657824	0.105889	Nomo1	211548	nodal modulator 1 [Source:MGI Symbol;Acc:MGI:2385850]
ENSMUSG00000118423	105.495	191.757	162.42	113.042	114.255	88.8708	94.5623	84.9527	134.026	-0.407966	0.253844	0.00657425	0.105889	Lrrc70	113523645	leucine rich repeat containing 70 [Source:MGI Symbol;Acc:MGI:5317337]
ENSMUSG00000022043	7054.52	5076.3	5754.66	6732.99	4146.56	5311.6	5025.18	3953.3	5181.11	-0.307095	0.163835	0.00657199	0.105889	Trim35	66854	tripartite motif-containing 35 [Source:MGI Symbol;Acc:MGI:1914104]
ENSMUSG00000033486	20.0077	23.8503	10.4528	22.8625	41.0804	33.2143	35.6839	42.9054	23.7257	0.595159	0.539708	0.0065884	0.105959	Catsper2	212670	cation channel, sperm associated 2 [Source:MGI Symbol;Acc:MGI:2387404]
ENSMUSG00000028057	2437.3	2148.44	2070.46	2028.41	1882	1690.34	1821.66	1635.55	1925.58	-0.246191	0.114799	0.00660382	0.106114	Rit1	19769	Ras-like without CAAX 1 [Source:MGI Symbol;Acc:MGI:108053]
ENSMUSG00000033313	314.666	236.595	246.847	233.705	206.686	189.412	217.672	158.75	244.7	-0.31602	0.166703	0.00664221	0.106337	Fbxl8	50788	F-box and leucine-rich repeat protein 8 [Source:MGI Symbol;Acc:MGI:1354697]
ENSMUSG00000020473	513.833	343.445	544.349	603.315	595.667	835.745	878.716	711.372	542.587	0.41016	0.254979	0.00662507	0.106337	Aebp1	11568	AE binding protein 1 [Source:MGI Symbol;Acc:MGI:1197012]
ENSMUSG00000018569	483.822	263.307	354.591	442.007	851.136	619.403	601.274	575.791	558.752	0.497816	0.370346	0.00663599	0.106337	Cldn7	53624	claudin 7 [Source:MGI Symbol;Acc:MGI:1859285]
ENSMUSG00000021263	26.3737	22.8963	17.6893	19.052	25.6753	42.1912	84.7492	48.9122	33.6679	0.682797	0.808938	0.00664682	0.106337	Degs2	70059	delta(4)-desaturase, sphingolipid 2 [Source:MGI Symbol;Acc:MGI:1917309]
ENSMUSG00000024070	2203.57	2520.5	2053.57	2124.94	1526.4	1649.05	1827.02	1971.93	1906.64	-0.273897	0.134494	0.00663885	0.106337	Prkd3	75292	protein kinase D3 [Source:MGI Symbol;Acc:MGI:1922542]
ENSMUSG00000034429	311.938	229.917	258.104	264.188	207.97	225.319	172.175	188.784	256.416	-0.317344	0.167753	0.00667496	0.106694	Zfp707	69020	zinc finger protein 707 [Source:MGI Symbol;Acc:MGI:1916270]
ENSMUSG00000068617	40.9248	19.0803	36.1827	66.0471	41.0804	126.574	158.793	202.514	51.9237	0.100978	0.200336	0.00672788	0.107446	Efcab1	66793	EF-hand calcium binding domain 1 [Source:MGI Symbol;Acc:MGI:1914043]
ENSMUSG00000031774	969.462	922.53	952.008	998.327	843.433	738.795	914.4	800.615	926.113	-0.189302	0.0807554	0.00675628	0.107712	Psme3ip1	102122	proteasome activator subunit 3 interacting protein 1 [Source:MGI Symbol;Acc:MGI:1919637]
ENSMUSG00000024273	312.847	262.353	285.442	250.217	231.078	189.412	200.722	227.399	260.413	-0.299191	0.153769	0.00675163	0.107712	2700062C07Rik	68046	RIKEN cDNA 2700062C07 gene [Source:MGI Symbol;Acc:MGI:1915296]
ENSMUSG00000002409	346.496	320.548	340.922	388.662	264.455	315.087	223.916	145.02	307.027	-0.388475	0.237384	0.0067694	0.107733	Dyrk1b	13549	dual-specificity tyrosine-(Y)-phosphorylation regulated kinase 1b [Source:MGI Symbol;Acc:MGI:1330302]
ENSMUSG00000087256	15.4605	3.81605	1.60812	1.27014	20.5402	13.4653	19.6261	18.8784	17.1114	0.116067	0.218672	0.00676441	0.107733	Gm15990		predicted gene 15990 [Source:MGI Symbol;Acc:MGI:3801993]
ENSMUSG00000110689	40.0153	64.8729	60.3046	125.743	23.1078	35.9074	25.8708	30.0338	52.6553	-0.166946	0.316581	0.00678178	0.107742	Gm45731		predicted gene 45731 [Source:MGI Symbol;Acc:MGI:5804846]
ENSMUSG00000031994	50.9286	31.4824	131.866	60.9665	205.402	238.784	147.196	113.27	121.781	0.65241	1.66464	0.00677862	0.107742	Adamts8	30806	a disintegrin-like and metallopeptidase (reprolysin type) with thrombospondin type 1 motif, 8 [Source:MGI Symbol;Acc:MGI:1353468]
ENSMUSG00000025161	248.277	599.12	238.002	303.563	508.371	789.963	755.606	967.088	414.059	0.631764	0.697697	0.00680203	0.10797	Slc16a3	80879	solute carrier family 16 (monocarboxylic acid transporters), member 3 [Source:MGI Symbol;Acc:MGI:1933438]
ENSMUSG00000078528	8.18495	18.1262	6.43249	13.9715	1.28376	6.28379	1.78419	3.43243	6.98748	-0.109145	0.209613	0.00683104	0.108337	Gm17068		predicted gene 17068 [Source:MGI Symbol;Acc:MGI:4937895]
ENSMUSG00000057497	589.316	518.983	471.18	510.595	433.912	370.744	469.243	418.757	510.255	-0.245334	0.114885	0.00684396	0.108415	Fam136a	66488	family with sequence similarity 136, member A [Source:MGI Symbol;Acc:MGI:1913738]
ENSMUSG00000004500	205.533	184.124	226.745	256.568	182.294	136.448	155.225	131.291	218.881	-0.373326	0.222662	0.00684781	0.108415	Zfp324	243834	zinc finger protein 324 [Source:MGI Symbol;Acc:MGI:2444641]
ENSMUSG00000027646	72.7551	37.2065	65.933	54.6159	165.606	93.3592	99.0228	77.2297	119.561	0.545364	0.475312	0.0069122	0.109245	Src	20779	Rous sarcoma oncogene [Source:MGI Symbol;Acc:MGI:98397]
ENSMUSG00000044534	5256.56	5412.11	4690.09	4807.47	3159.34	3674.22	3905.6	3293.42	4103.35	-0.368024	0.218499	0.00690848	0.109245	Ackr2	59289	atypical chemokine receptor 2 [Source:MGI Symbol;Acc:MGI:1891697]
ENSMUSG00000043456	0.909439	0	0	1.27014	10.2701	4.48842	1.78419	2.57432	9.69677	0.0730879	0.174629	0.00692035	0.109279	Zfp536	243937	zinc finger protein 536 [Source:MGI Symbol;Acc:MGI:1926102]
ENSMUSG00000011263	101.857	95.4013	74.7777	67.3172	48.783	68.224	54.4179	57.4932	63.2666	-0.392377	0.240821	0.00693859	0.109473	Exoc3l2	74463	exocyst complex component 3-like 2 [Source:MGI Symbol;Acc:MGI:1921713]
ENSMUSG00000027656	457.448	121.16	561.235	175.279	1539.23	709.171	688.699	597.243	803.454	0.145196	0.26903	0.00699197	0.110087	Ccn5	22403	cellular communication network factor 5 [Source:MGI Symbol;Acc:MGI:1328326]
ENSMUSG00000032269	0	0	0	0	5.13506	4.48842	16.9498	0	7.32328	0.0218383	0.150913	0.00698746	0.110087	Htr3a	15561	5-hydroxytryptamine (serotonin) receptor 3A [Source:MGI Symbol;Acc:MGI:96282]
ENSMUSG00000033047	2973.87	2658.83	2566.56	2917.5	2394.22	2292.69	2484.49	2429.3	2568.98	-0.183646	0.0774035	0.00700157	0.110087	Eif3l	223691	eukaryotic translation initiation factor 3, subunit L [Source:MGI Symbol;Acc:MGI:2386251]
ENSMUSG00000024521	586.588	1294.6	963.265	806.537	946.134	1510.8	1595.07	2035.43	971.363	0.475183	0.347715	0.00699784	0.110087	Pmaip1	58801	phorbol-12-myristate-13-acetate-induced protein 1 [Source:MGI Symbol;Acc:MGI:1930146]
ENSMUSG00000037035	39.1059	18.1262	34.5746	73.6679	89.8635	72.7125	68.6915	74.6554	96.8996	0.537632	0.479674	0.00709278	0.110693	Inhbb	16324	inhibin beta-B [Source:MGI Symbol;Acc:MGI:96571]
ENSMUSG00000105692	47.2908	51.5167	57.8924	76.2082	29.5266	35.9074	33.0076	47.1959	48.0014	-0.433779	0.291758	0.00705785	0.110693	Gm43737		predicted gene 43737 [Source:MGI Symbol;Acc:MGI:5663874]
ENSMUSG00000066952	12.7321	9.54013	16.0812	10.1611	16.6889	37.7028	26.7629	23.1689	16.8228	0.630043	0.639954	0.00705691	0.110693	Myo1h	231646	myosin 1H [Source:MGI Symbol;Acc:MGI:1914674]
ENSMUSG00000037640	292.839	330.088	344.942	243.866	247.766	196.593	227.485	188.784	291.209	-0.354339	0.20694	0.00709829	0.110693	Zfp60	22718	zinc finger protein 60 [Source:MGI Symbol;Acc:MGI:99207]
ENSMUSG00000012640	667.528	878.646	751.797	901.797	358.17	505.397	545.963	686.486	661.508	-0.408782	0.266427	0.00706661	0.110693	Zfp715	69930	zinc finger protein 715 [Source:MGI Symbol;Acc:MGI:1917180]
ENSMUSG00000025724	2512.78	2251.47	2278.71	2345.94	1971.86	1891.42	2045.58	1962.49	2162.38	-0.217986	0.0947506	0.0070853	0.110693	Sec11a	56529	SEC11 homolog A, signal peptidase complex subunit [Source:MGI Symbol;Acc:MGI:1929464]
ENSMUSG00000038717	683.898	762.256	612.694	773.513	647.017	508.09	496.006	539.75	645.839	-0.281611	0.144637	0.00710065	0.110693	Atp5l	27425	ATP synthase, H+ transporting, mitochondrial F0 complex, subunit G [Source:MGI Symbol;Acc:MGI:1351597]
ENSMUSG00000000320	3238.51	7883.01	1842.91	1187.58	2730.57	825.87	823.406	965.372	1518.43	-0.138185	0.253296	0.00707423	0.110693	Alox12	11684	arachidonate 12-lipoxygenase [Source:MGI Symbol;Acc:MGI:87998]
ENSMUSG00000115301	30.0115	12.4022	12.0609	22.8625	6.41882	5.38611	12.4894	2.57432	12.9036	-0.133937	0.245415	0.00707595	0.110693	Gm6330		predicted gene 6330 [Source:MGI Symbol;Acc:MGI:3643757]
ENSMUSG00000071202	65.4796	24.8043	28.9462	67.3172	69.3233	103.234	114.188	102.115	48.9682	0.599987	0.654785	0.00708753	0.110693	Ccdc78	381077	coiled-coil domain containing 78 [Source:MGI Symbol;Acc:MGI:2685784]
ENSMUSG00000085772	33.6492	11.4482	7.23655	25.4027	21.824	43.0889	60.6626	60.9257	22.0365	0.63138	1.21867	0.00711082	0.110757	D630024D03Rik	414116	RIKEN cDNA D630024D03 gene [Source:MGI Symbol;Acc:MGI:3041224]
ENSMUSG00000015850	686.626	359.663	500.93	351.828	499.384	798.94	862.658	869.264	587.869	0.444823	0.306821	0.00714091	0.110969	Adamtsl4	229595	ADAMTS-like 4 [Source:MGI Symbol;Acc:MGI:2389008]
ENSMUSG00000005374	461.995	373.973	418.112	483.922	309.387	297.134	305.097	355.257	392.44	-0.329278	0.184191	0.0071381	0.110969	Tbl2		transducin (beta)-like 2 [Source:MGI Symbol;Acc:MGI:1351652]
ENSMUSG00000038299	838.503	801.371	787.176	892.906	649.585	584.393	712.786	693.351	747.26	-0.25908	0.126033	0.00714267	0.110969	Wdr36	225348	WD repeat domain 36 [Source:MGI Symbol;Acc:MGI:1917819]
ENSMUSG00000026374	2084.43	1923.29	1987.64	1751.52	1644.5	1726.25	1595.07	1581.49	1778.92	-0.207083	0.0904658	0.00716867	0.111184	Tsn	22099	translin [Source:MGI Symbol;Acc:MGI:109263]
ENSMUSG00000055370	88.2156	44.8386	81.2102	64.777	43.648	43.0889	37.4681	34.3243	56.3714	-0.507039	0.410283	0.00716419	0.111184	Gm9968	791329	predicted gene 9968 [Source:MGI Symbol;Acc:MGI:3642146]
ENSMUSG00000021810	1059.5	1092.34	1083.87	920.849	869.108	889.606	890.313	767.149	971.735	-0.23149	0.107151	0.00719635	0.111519	Ecd	70601	ecdysoneless cell cycle regulator [Source:MGI Symbol;Acc:MGI:1917851]
ENSMUSG00000061755	392.878	418.812	428.564	457.249	594.383	478.466	518.308	660.743	525.378	0.305924	0.162256	0.00724547	0.112185	Bod1l	665775	biorientation of chromosomes in cell division 1-like [Source:MGI Symbol;Acc:MGI:2444804]
ENSMUSG00000050144	818.495	830.945	665.762	621.097	611.072	610.426	528.122	626.419	697.069	-0.245413	0.116755	0.00725544	0.112245	Slc25a44	229517	solute carrier family 25, member 44 [Source:MGI Symbol;Acc:MGI:2444391]
ENSMUSG00000052572	52.7475	133.562	25.7299	36.834	30.8103	5.38611	14.2736	16.3041	25.7891	-0.0828482	0.182276	0.00730385	0.112898	Dlg2	23859	discs large MAGUK scaffold protein 2 [Source:MGI Symbol;Acc:MGI:1344351]
ENSMUSG00000106859	14.551	4.77006	12.865	11.4312	25.6753	22.4421	18.734	23.1689	16.3362	0.591252	0.586281	0.00735929	0.113659	Gm42737		predicted gene 42737 [Source:MGI Symbol;Acc:MGI:5662874]
ENSMUSG00000045435	538.388	471.282	463.139	419.145	404.386	333.041	355.947	391.297	452.891	-0.273583	0.137129	0.00737037	0.113734	Tmem60	212090	transmembrane protein 60 [Source:MGI Symbol;Acc:MGI:2673965]
ENSMUSG00000067714	10.0038	28.6204	32.9665	30.4833	8.98635	13.4653	1.78419	5.14865	18.6753	-0.0947905	0.19331	0.00738865	0.113824	Lpar5	381810	lysophosphatidic acid receptor 5 [Source:MGI Symbol;Acc:MGI:2685918]
ENSMUSG00000042189	48.2003	44.8386	49.0477	43.1846	25.6753	19.7491	11.5973	27.4595	35.4238	-0.595541	0.808631	0.00738867	0.113824	Tekt3	71062	tektin 3 [Source:MGI Symbol;Acc:MGI:1918312]
ENSMUSG00000021693	702.087	1048.46	529.876	544.888	543.032	473.08	438.02	513.149	488.829	-0.363647	0.221015	0.00740298	0.113949	Kif2a	16563	kinesin family member 2A [Source:MGI Symbol;Acc:MGI:108390]
ENSMUSG00000028655	106.404	54.3787	75.5817	39.3742	347.9	141.834	124.894	73.7973	108.631	0.160884	0.300296	0.00741803	0.114065	Mfsd2a	76574	major facilitator superfamily domain containing 2A [Source:MGI Symbol;Acc:MGI:1923824]
ENSMUSG00000024319	1754.31	1728.67	1473.84	1393.34	1154.1	1411.16	1354.2	1215.94	1411.54	-0.244021	0.116522	0.00742299	0.114065	Vps52	224705	VPS52 GARP complex subunit [Source:MGI Symbol;Acc:MGI:1330304]
ENSMUSG00000111868	12.7321	34.3445	31.3584	30.4833	15.4052	15.2606	6.24468	6.00676	20.8835	-0.156441	0.288787	0.00745042	0.11439	Gm47398		predicted gene, 47398 [Source:MGI Symbol;Acc:MGI:6096325]
ENSMUSG00000040498	16.3699	4.77006	9.64873	2.54027	20.5402	16.1583	33.0076	13.7297	17.5272	0.658808	0.98674	0.00746074	0.114452	Igsf23	70080	immunoglobulin superfamily, member 23 [Source:MGI Symbol;Acc:MGI:1917330]
ENSMUSG00000085498	12.7321	23.8503	18.4934	21.5923	8.98635	9.87453	7.13678	10.2973	15.6974	-0.598336	0.630053	0.00749065	0.114815	Gm14023	100503468	predicted gene 14023 [Source:MGI Symbol;Acc:MGI:3650639]
ENSMUSG00000020029	360.138	456.972	480.828	438.197	543.032	622.993	533.474	556.054	488.781	0.286419	0.148741	0.00757711	0.116043	Nudt4	71207	nudix (nucleoside diphosphate linked moiety X)-type motif 4 [Source:MGI Symbol;Acc:MGI:1918457]
ENSMUSG00000053153	37.287	16.2182	33.7706	104.151	60.3369	180.435	151.657	181.061	55.9547	0.108224	0.208387	0.00759561	0.116168	Spag16	66722	sperm associated antigen 16 [Source:MGI Symbol;Acc:MGI:1913972]
ENSMUSG00000043964	1156.81	1323.22	1215.74	1058.02	1105.32	935.388	929.565	885.568	1116.12	-0.242997	0.116299	0.00759801	0.116168	Orai3	269999	ORAI calcium release-activated calcium modulator 3 [Source:MGI Symbol;Acc:MGI:3039586]
ENSMUSG00000032261	1174.09	2114.09	886.075	770.973	1093.77	550.281	669.965	545.757	749.005	-0.484491	0.396976	0.00761118	0.116272	Sh3bgrl2	212531	SH3 domain binding glutamic acid-rich protein like 2 [Source:MGI Symbol;Acc:MGI:1915350]
ENSMUSG00000049154	165.518	93.4932	69.1492	228.625	213.105	352.79	340.781	396.446	146.207	0.187461	0.376703	0.00762259	0.116349	Fam183b	75429	family with sequence similarity 183, member B [Source:MGI Symbol;Acc:MGI:1922679]
ENSMUSG00000060183	0.909439	1.90803	2.41218	0	100.134	0	6.24468	0	59.7381	0.0255	0.151735	0.00763759	0.116481	Cxcl11		chemokine (C-X-C motif) ligand 11 [Source:MGI Symbol;Acc:MGI:1860203]
ENSMUSG00000051379	243.73	31.4824	172.873	129.554	222.091	337.53	513.848	418.757	322.064	0.142259	0.260315	0.00766698	0.11677	Flrt3	71436	fibronectin leucine rich transmembrane protein 3 [Source:MGI Symbol;Acc:MGI:1918686]
ENSMUSG00000018405	365.594	335.812	334.489	334.046	313.238	214.547	243.543	268.588	300.699	-0.301019	0.160835	0.00766932	0.11677	Mrm1	217038	mitochondrial rRNA methyltransferase 1 [Source:MGI Symbol;Acc:MGI:2443470]
ENSMUSG00000000148	950.364	685.935	841.048	863.693	697.084	724.432	673.533	618.696	814.198	-0.239858	0.114698	0.00770303	0.117186	Brat1	231841	BRCA1-associated ATM activator 1 [Source:MGI Symbol;Acc:MGI:1891679]
ENSMUSG00000093798	110.952	112.573	77.1898	99.0706	129.66	130.164	151.657	162.182	119.647	0.364873	0.224001	0.0077331	0.117448	Gm8355		predicted pseudogene 8355 [Source:MGI Symbol;Acc:MGI:3645191]
ENSMUSG00000035095	30.9209	27.6664	20.1015	53.3457	51.3506	64.6333	85.6413	77.2297	40.183	0.567044	0.79081	0.00773951	0.117448	Fam167a	219148	family with sequence similarity 167, member A [Source:MGI Symbol;Acc:MGI:3606565]
ENSMUSG00000023952	719.366	568.591	687.472	558.86	1041.13	850.108	764.527	759.426	876.396	0.315285	0.173029	0.00773555	0.117448	Gtpbp2	56055	GTP binding protein 2 [Source:MGI Symbol;Acc:MGI:1860138]
ENSMUSG00000027954	6419.73	3300.88	5039.05	5509.85	3376.3	3913.91	3774.46	2853.21	5124.82	-0.374483	0.233646	0.00774837	0.117485	Efna1	13636	ephrin A1 [Source:MGI Symbol;Acc:MGI:103236]
ENSMUSG00000108455	16.3699	36.2525	18.4934	13.9715	6.41882	6.28379	10.7052	4.29054	15.2386	-0.113321	0.21446	0.00776403	0.117625	Gm44745		predicted gene 44745 [Source:MGI Symbol;Acc:MGI:5753321]
ENSMUSG00000034438	258.281	262.353	336.902	274.349	622.626	400.367	301.529	427.338	473.056	0.41177	0.283601	0.00779574	0.118007	Gbp8	76074	guanylate-binding protein 8 [Source:MGI Symbol;Acc:MGI:1923324]
ENSMUSG00000024371	27.2832	22.8963	58.6964	30.4833	182.294	48.475	44.6049	53.2027	78.4652	0.192986	0.394193	0.0078113	0.118145	C2	12263	complement component 2 (within H-2S) [Source:MGI Symbol;Acc:MGI:88226]
ENSMUSG00000070867	21.8265	37.2065	29.7503	26.6729	64.1882	47.5773	51.7416	49.7703	39.4903	0.516781	0.46934	0.00783057	0.118318	Trabd2b	666048	TraB domain containing 2B [Source:MGI Symbol;Acc:MGI:3650152]
ENSMUSG00000094433	22.736	622.016	28.9462	0	7.70258	8.07916	10.7052	18.0203	49.4239	-0.0264077	0.151966	0.00783569	0.118318	Igkv5-43		immunoglobulin kappa chain variable 5-43 [Source:MGI Symbol;Acc:MGI:4943320]
ENSMUSG00000042788	32.7398	17.1722	14.4731	30.4833	35.9454	52.9634	62.4468	60.9257	24.0756	0.561185	1.12935	0.00785041	0.118345	Fam166b	329831	family with sequence similarity 166, member B [Source:MGI Symbol;Acc:MGI:2445194]
ENSMUSG00000000216	331.036	15.2642	188.15	73.6679	292.698	728.022	907.263	785.169	446.274	0.0665556	0.170008	0.00784689	0.118345	Scnn1g	20278	sodium channel, nonvoltage-gated 1 gamma [Source:MGI Symbol;Acc:MGI:104695]
ENSMUSG00000035104	291.93	241.365	302.327	238.786	379.994	296.236	396.091	340.669	322.959	0.293787	0.155304	0.00787185	0.118473	Eva1a	232146	eva-1 homolog A (C. elegans) [Source:MGI Symbol;Acc:MGI:2385247]
ENSMUSG00000074256	8.18495	19.0803	8.84467	8.89095	2.56753	4.48842	0.892097	6.00676	7.40314	-0.119199	0.222321	0.00787166	0.118473	Gm10655		predicted gene 10655 [Source:MGI Symbol;Acc:MGI:3642575]
ENSMUSG00000000308	153.695	89.6772	106.136	153.686	267.023	229.807	193.585	206.804	162.479	0.49684	0.437947	0.00788624	0.118496	Ckmt1	12716	creatine kinase, mitochondrial 1, ubiquitous [Source:MGI Symbol;Acc:MGI:99441]
ENSMUSG00000035385	65.4796	227.055	61.9127	25.4027	825.46	234.296	150.764	173.338	372.801	0.0828711	0.182316	0.00788838	0.118496	Ccl2	20296	chemokine (C-C motif) ligand 2 [Source:MGI Symbol;Acc:MGI:98259]
ENSMUSG00000041096	170.975	124.022	213.076	133.364	229.794	199.286	198.938	314.926	189.469	0.377714	0.238441	0.00789283	0.118496	Tspyl2	52808	TSPY-like 2 [Source:MGI Symbol;Acc:MGI:106244]
ENSMUSG00000072663	30.9209	9.54013	31.3584	60.9665	50.0668	59.2472	90.9939	119.277	37.0654	0.165427	0.309976	0.00790209	0.118538	Spef2	320277	sperm flagellar 2 [Source:MGI Symbol;Acc:MGI:2443727]
ENSMUSG00000017802	1222.29	1125.73	1167.5	985.626	910.189	915.639	887.637	904.446	993.572	-0.249859	0.121962	0.00793342	0.11891	Retreg3	67998	reticulophagy regulator family member 3 [Source:MGI Symbol;Acc:MGI:1915248]
ENSMUSG00000033904	87.3061	55.3327	123.825	87.6394	115.539	131.96	154.333	153.601	117.867	0.424683	0.296812	0.00795205	0.119092	Ccp110	101565	centriolar coiled coil protein 110 [Source:MGI Symbol;Acc:MGI:2141942]
ENSMUSG00000015944	414.704	392.099	323.232	311.183	202.835	310.599	262.277	288.324	293.412	-0.316606	0.176844	0.00797655	0.119361	Castor2	80909	cytosolic arginine sensor for mTORC1 subunit 2 [Source:MGI Symbol;Acc:MGI:1933384]
ENSMUSG00000102411	14.551	24.8043	32.1624	52.0756	10.2701	13.4653	11.5973	19.7365	24.4898	-0.564301	0.889775	0.00799	0.119465	Gm36936		predicted gene, 36936 [Source:MGI Symbol;Acc:MGI:5610164]
ENSMUSG00000022783	89.125	58.1948	87.6426	204.492	148.917	303.417	350.594	365.554	124.354	0.130423	0.239404	0.00801677	0.119669	Spag6l	50525	sperm associated antigen 6-like [Source:MGI Symbol;Acc:MGI:1354388]
ENSMUSG00000053279	2009.86	1443.42	1713.45	1519.08	2457.12	2742.43	3257.05	3484.78	1785.93	0.494653	0.44212	0.00801115	0.119669	Aldh1a1	11668	aldehyde dehydrogenase family 1, subfamily A1 [Source:MGI Symbol;Acc:MGI:1353450]
ENSMUSG00000013465	2815.62	2271.5	2135.59	2558.05	1939.77	1982.99	2079.48	2152.14	2229.24	-0.213909	0.0989514	0.00808607	0.120508	Nelfb	58202	negative elongation factor complex member B [Source:MGI Symbol;Acc:MGI:1931035]
ENSMUSG00000020527	52.7475	37.2065	41.8112	39.3742	53.9181	75.4055	74.0441	86.6689	61.5583	0.470098	0.378869	0.00808612	0.120508	Myo19	66196	myosin XIX [Source:MGI Symbol;Acc:MGI:1913446]
ENSMUSG00000030030	54.5663	28.6204	24.1218	92.72	69.3233	112.211	146.304	102.973	53.9463	0.531437	1.05191	0.00811707	0.12087	1700003E16Rik	71837	RIKEN cDNA 1700003E16 gene [Source:MGI Symbol;Acc:MGI:1919087]
ENSMUSG00000026357	622.966	1757.29	492.889	453.439	727.894	254.045	257.816	348.392	419.964	-0.532215	0.826343	0.00816609	0.121092	Rgs18	64214	regulator of G-protein signaling 18 [Source:MGI Symbol;Acc:MGI:1927498]
ENSMUSG00000027671	871.243	711.693	768.682	915.768	694.516	744.181	644.094	636.716	781.846	-0.214772	0.0998385	0.00815433	0.121092	Actl6a	56456	actin-like 6A [Source:MGI Symbol;Acc:MGI:1861453]
ENSMUSG00000048031	23.6454	107.803	74.7777	118.123	32.0941	39.4981	16.0577	10.2973	41.4107	-0.0925289	0.19097	0.00817642	0.121092	Fcrl5	329693	Fc receptor-like 5 [Source:MGI Symbol;Acc:MGI:3053558]
ENSMUSG00000028957	160.061	194.619	103.724	228.625	156.619	390.493	390.739	330.372	243.932	0.510792	0.497013	0.00817829	0.121092	Per3	18628	period circadian clock 3 [Source:MGI Symbol;Acc:MGI:1277134]
ENSMUSG00000038521	383.783	274.756	685.06	420.415	713.773	724.432	908.155	804.047	613.793	0.493867	0.44387	0.00816116	0.121092	C1s1	50908	complement component 1, s subcomponent 1 [Source:MGI Symbol;Acc:MGI:1355312]
ENSMUSG00000024664	602.958	188.894	495.302	455.979	775.393	777.395	907.263	755.135	845.646	0.508099	0.490085	0.00814418	0.121092	Fads3	60527	fatty acid desaturase 3 [Source:MGI Symbol;Acc:MGI:1928740]
ENSMUSG00000034480	188.254	250.905	188.15	227.354	255.469	271.999	359.515	305.486	271.948	0.343152	0.203653	0.00815991	0.121092	Diaph2	54004	diaphanous related formin 2 [Source:MGI Symbol;Acc:MGI:1858500]
ENSMUSG00000087150	274.651	310.054	318.408	311.183	278.577	196.593	217.672	232.547	236.984	-0.294884	0.159639	0.00822435	0.121675	BC064078		cDNA sequence BC064078 [Source:MGI Symbol;Acc:MGI:3040692]
ENSMUSG00000074749	337.402	320.548	288.658	289.591	399.251	464.103	492.438	382.716	374.17	0.345986	0.207885	0.00825132	0.121959	Kiz	228730	kizuna centrosomal protein [Source:MGI Symbol;Acc:MGI:2684960]
ENSMUSG00000046157	797.578	919.668	713.202	1032.62	789.515	610.426	542.395	518.297	883.952	-0.345664	0.209008	0.00826329	0.121959	Tmem229b	268567	transmembrane protein 229B [Source:MGI Symbol;Acc:MGI:2444389]
ENSMUSG00000014725	23.6454	32.4364	29.7503	49.5353	47.4993	100.541	88.3176	96.9662	37.2547	0.153043	0.280754	0.00826356	0.121959	Adam28	13522	a disintegrin and metallopeptidase domain 28 [Source:MGI Symbol;Acc:MGI:105988]
ENSMUSG00000056515	4315.29	4093.67	3874.77	3327.76	2684.35	2990.19	3077.74	3246.22	3347.1	-0.284518	0.151425	0.00828963	0.122245	Rab31	106572	RAB31, member RAS oncogene family [Source:MGI Symbol;Acc:MGI:1914603]
ENSMUSG00000039810	278.288	265.215	336.902	257.838	415.94	322.269	338.997	395.588	327.705	0.277896	0.144819	0.00829783	0.122268	Zc3h10	103284	zinc finger CCCH type containing 10 [Source:MGI Symbol;Acc:MGI:2143670]
ENSMUSG00000027536	44.5625	35.2985	45.8315	35.5638	62.9044	65.531	75.8283	108.122	67.402	0.525148	0.57079	0.00831258	0.122386	Chmp4c	66371	charged multivesicular body protein 4C [Source:MGI Symbol;Acc:MGI:1913621]
ENSMUSG00000020462	324.67	365.387	361.827	328.965	396.683	405.754	438.02	399.02	366.558	0.205151	0.0931973	0.00833149	0.122566	Cfap36	216618	cilia and flagella associated protein 36 [Source:MGI Symbol;Acc:MGI:1913994]
ENSMUSG00000103038	29.102	20.9883	40.203	25.4027	6.41882	5.38611	6.24468	22.3108	23.4347	-0.122141	0.226269	0.0083783	0.123156	Gm37124		predicted gene, 37124 [Source:MGI Symbol;Acc:MGI:5610352]
ENSMUSG00000037872	32.7398	22.8963	95.6832	46.995	192.565	52.9634	235.514	50.6284	187.022	0.127886	0.234959	0.00841521	0.123302	Ackr1	13349	atypical chemokine receptor 1 (Duffy blood group) [Source:MGI Symbol;Acc:MGI:1097689]
ENSMUSG00000015837	16001.6	15610.5	14464.3	13575.2	18690.3	17400.7	19018.6	18546.3	16134.2	0.241581	0.117593	0.00841266	0.123302	Sqstm1	18412	sequestosome 1 [Source:MGI Symbol;Acc:MGI:107931]
ENSMUSG00000021468	1641.54	1393.81	1509.22	1563.54	1219.58	1328.57	1319.41	1304.32	1384.18	-0.19988	0.0902677	0.00839708	0.123302	Sptlc1	268656	serine palmitoyltransferase, long chain base subunit 1 [Source:MGI Symbol;Acc:MGI:1099431]
ENSMUSG00000064348	41.8342	56.2867	28.9462	260.378	37.2292	17.9537	33.8997	29.1757	82.672	-0.0932088	0.191608	0.00840725	0.123302	mt-Tn		mitochondrially encoded tRNA asparagine [Source:MGI Symbol;Acc:MGI:102479]
ENSMUSG00000028583	270.103	64.8729	251.671	187.98	263.172	400.367	541.503	496.845	356.192	0.229903	0.570475	0.00844635	0.123306	Pdpn	14726	podoplanin [Source:MGI Symbol;Acc:MGI:103098]
ENSMUSG00000000399	2704.67	2527.18	2509.47	2278.62	2191.39	2018	2306.07	2067.18	2330.31	-0.187569	0.0842947	0.00844299	0.123306	Ndufa9	66108	NADH:ubiquinone oxidoreductase subunit A9 [Source:MGI Symbol;Acc:MGI:1913358]
ENSMUSG00000031832	279.198	214.653	238.806	236.245	182.294	206.468	152.549	147.595	219.822	-0.345365	0.209717	0.00842594	0.123306	Taf1c	21341	TATA-box binding protein associated factor, RNA polymerase I, C [Source:MGI Symbol;Acc:MGI:109576]
ENSMUSG00000090622	20.0077	8.58611	23.3178	6.35068	10.2701	5.38611	1.78419	2.57432	11.3966	-0.111636	0.211792	0.00844922	0.123306	A930033H14Rik	320700	RIKEN cDNA A930033H14 gene [Source:MGI Symbol;Acc:MGI:2444562]
ENSMUSG00000057719	60.023	7.6321	11.2569	29.2131	44.9317	76.3032	90.9939	129.574	65.2009	0.0979343	0.196455	0.00842917	0.123306	Sh3rf2	269016	SH3 domain containing ring finger 2 [Source:MGI Symbol;Acc:MGI:2444628]
ENSMUSG00000036160	404.7	331.996	292.678	402.633	313.238	293.543	237.298	277.169	345.805	-0.269959	0.139401	0.00845845	0.123342	Surf6	20935	surfeit gene 6 [Source:MGI Symbol;Acc:MGI:98447]
ENSMUSG00000042359	132.778	44.8386	94.0751	170.198	133.511	300.724	291.716	270.304	139.353	0.197298	0.406962	0.0084653	0.123344	Osbpl6	99031	oxysterol binding protein-like 6 [Source:MGI Symbol;Acc:MGI:2139014]
ENSMUSG00000001524	464.723	368.249	306.347	368.34	300.401	254.045	339.889	271.162	341.349	-0.282956	0.148248	0.00847951	0.123414	Gtf2h4	14885	general transcription factor II H, polypeptide 4 [Source:MGI Symbol;Acc:MGI:1338799]
ENSMUSG00000037126	76.3929	67.7349	105.332	55.886	110.404	141.834	103.483	136.439	103.99	0.432157	0.322812	0.00848359	0.123414	Psd	73728	pleckstrin and Sec7 domain containing [Source:MGI Symbol;Acc:MGI:1920978]
ENSMUSG00000033966	58.2041	34.3445	36.9868	80.0186	59.0531	114.006	152.549	136.439	49.5168	0.217887	0.498308	0.00851557	0.12378	Cdkl4	381113	cyclin-dependent kinase-like 4 [Source:MGI Symbol;Acc:MGI:3587025]
ENSMUSG00000037461	705.725	565.729	689.884	660.471	413.372	508.09	563.805	466.811	583.818	-0.309109	0.173653	0.00854037	0.123881	Ints7	77065	integrator complex subunit 7 [Source:MGI Symbol;Acc:MGI:1924315]
ENSMUSG00000056476	38.1964	113.527	20.1015	38.1041	28.2428	15.2606	19.6261	15.4459	26.2375	-0.126427	0.232214	0.00854078	0.123881	Med12l	329650	mediator complex subunit 12-like [Source:MGI Symbol;Acc:MGI:2139916]
ENSMUSG00000076577	331.036	299.56	9.64873	1.27014	15.4052	9.87453	25.8708	11.1554	69.7195	-0.0331346	0.153854	0.00854284	0.123881	Igkv8-30		immunoglobulin kappa chain variable 8-30 [Source:MGI Symbol;Acc:MGI:3642250]
ENSMUSG00000109108	42.7436	36.2525	31.3584	29.2131	21.824	18.8514	21.4103	12.0135	22.8999	-0.511309	0.545461	0.00856245	0.123973	Gm36371		predicted gene, 36371 [Source:MGI Symbol;Acc:MGI:5595530]
ENSMUSG00000012519	336.492	282.388	387.557	325.155	1066.81	387.8	387.17	401.595	656.106	0.453142	0.377484	0.00857449	0.123973	Mlkl	74568	mixed lineage kinase domain-like [Source:MGI Symbol;Acc:MGI:1921818]
ENSMUSG00000034275	11.8227	9.54013	9.64873	40.6444	3.85129	9.87453	5.35258	3.43243	16.1615	-0.109364	0.209006	0.00858985	0.123973	Igsf9b	235086	immunoglobulin superfamily, member 9B [Source:MGI Symbol;Acc:MGI:2685354]
ENSMUSG00000118672	61.8419	31.4824	62.7167	73.6679	197.7	105.927	65.1231	140.73	104.323	0.210457	0.4566	0.00857788	0.123973	Muc4	140474	mucin 4 [Source:MGI Symbol;Acc:MGI:2153525]
ENSMUSG00000024399	234.635	759.394	616.715	530.917	254.185	276.487	158.793	144.162	460.433	-0.134549	0.245549	0.00858872	0.123973	Ltb	16994	lymphotoxin B [Source:MGI Symbol;Acc:MGI:104796]
ENSMUSG00000024570	596.592	563.821	586.16	504.244	498.1	495.522	421.962	413.608	514.388	-0.240554	0.117598	0.00857874	0.123973	Rbfa	68731	ribosome binding factor A [Source:MGI Symbol;Acc:MGI:1915981]
ENSMUSG00000020173	101.857	39.1145	61.9127	83.829	150.2	142.732	115.973	109.838	119.447	0.487685	0.474738	0.00860358	0.124054	Cobl	12808	cordon-bleu WH2 repeat [Source:MGI Symbol;Acc:MGI:105056]
ENSMUSG00000067722	603.867	599.12	613.498	538.538	530.195	426.4	455.862	438.493	544.169	-0.268725	0.138994	0.00860901	0.124054	BC003965	214489	cDNA sequence BC003965 [Source:MGI Symbol;Acc:MGI:2670966]
ENSMUSG00000026580	322.851	329.134	418.916	414.064	890.932	447.047	643.202	403.311	670.033	0.426319	0.326872	0.00861764	0.12408	Selp	20344	selectin, platelet [Source:MGI Symbol;Acc:MGI:98280]
ENSMUSG00000029482	917.624	777.52	801.649	915.768	758.705	608.63	635.173	564.635	782.544	-0.301355	0.167979	0.00864833	0.124326	Aacs	78894	acetoacetyl-CoA synthetase [Source:MGI Symbol;Acc:MGI:1926144]
ENSMUSG00000032834	614.781	502.765	517.011	471.221	432.628	424.605	390.739	411.034	467.141	-0.265892	0.136824	0.00864798	0.124326	Pwp2	110816	PWP2 periodic tryptophan protein homolog (yeast) [Source:MGI Symbol;Acc:MGI:1341200]
ENSMUSG00000036529	1023.12	1315.58	1059.75	1131.69	953.837	985.658	800.211	555.196	1070.86	-0.326658	0.192558	0.00865755	0.124361	Sbf1	77980	SET binding factor 1 [Source:MGI Symbol;Acc:MGI:1925230]
ENSMUSG00000066687	380.145	477.006	336.902	535.998	486.547	863.573	924.213	733.682	575.205	0.469719	0.422193	0.00867376	0.124399	Zbtb16	235320	zinc finger and BTB domain containing 16 [Source:MGI Symbol;Acc:MGI:103222]
ENSMUSG00000006342	229.179	129.746	133.474	281.97	228.51	314.19	589.676	367.27	206.887	0.513356	0.605033	0.00866937	0.124399	Susd2	71733	sushi domain containing 2 [Source:MGI Symbol;Acc:MGI:1918983]
ENSMUSG00000038011	29.102	12.4022	31.3584	53.3457	44.9317	81.6893	83.8571	92.6757	33.0474	0.157418	0.289399	0.00868884	0.12442	Dnah10	56087	dynein, axonemal, heavy chain 10 [Source:MGI Symbol;Acc:MGI:1860299]
ENSMUSG00000079111	3117.56	2522.41	2797.33	2936.56	2362.13	2248.7	2666.48	2153.85	2577.1	-0.219656	0.103492	0.00868768	0.12442	Kdelr2	66913	KDEL (Lys-Asp-Glu-Leu) endoplasmic reticulum protein retention receptor 2 [Source:MGI Symbol;Acc:MGI:1914163]
ENSMUSG00000021363	30.0115	19.0803	20.9056	71.1276	33.3779	144.527	124.894	128.716	48.2885	0.0999424	0.198515	0.00871202	0.124635	Mak	17152	male germ cell-associated kinase [Source:MGI Symbol;Acc:MGI:96913]
ENSMUSG00000021650	711.181	772.75	672.195	582.993	629.044	545.792	527.229	584.372	622.116	-0.216459	0.101499	0.0087175	0.124635	Ptcd2	68927	pentatricopeptide repeat domain 2 [Source:MGI Symbol;Acc:MGI:1916177]
ENSMUSG00000025377	291.02	207.975	217.096	318.804	207.97	172.355	149.872	171.622	215.619	-0.374347	0.249048	0.00875496	0.125073	Tepsin	78777	TEPSIN, adaptor related protein complex 4 accessory protein [Source:MGI Symbol;Acc:MGI:1926027]
ENSMUSG00000046192	16.3699	26.7124	33.7706	46.995	24.3915	76.3032	87.4255	100.399	31.5666	0.170745	0.321322	0.0087867	0.125428	Iqub	214704	IQ motif and ubiquitin domain containing [Source:MGI Symbol;Acc:MGI:3041159]
ENSMUSG00000026127	1461.47	1489.21	1380.57	1181.23	1102.75	1155.32	1160.62	1178.18	1273.12	-0.214052	0.100494	0.00879743	0.125484	Imp4	27993	IMP4, U3 small nucleolar ribonucleoprotein [Source:MGI Symbol;Acc:MGI:106572]
ENSMUSG00000074457	11622.6	8118.65	8778.74	8664.87	7156.98	6983.99	7912.01	6887.18	7406.42	-0.270847	0.144033	0.00881381	0.125619	S100a16	67860	S100 calcium binding protein A16 [Source:MGI Symbol;Acc:MGI:1915110]
ENSMUSG00000025352	35.4681	70.5969	45.0274	40.6444	35.9454	32.3167	13.3815	26.6014	39.596	-0.477223	0.462511	0.00882147	0.12563	Gdf11	14561	growth differentiation factor 11 [Source:MGI Symbol;Acc:MGI:1338027]
ENSMUSG00000073802	1398.72	1826.93	1557.47	1427.63	1229.85	1015.28	800.211	777.446	1302.11	-0.431808	0.343159	0.00884409	0.125757	Cdkn2b	12579	cyclin dependent kinase inhibitor 2B [Source:MGI Symbol;Acc:MGI:104737]
ENSMUSG00000001750	1129.52	1179.16	971.306	918.309	2246.59	1374.36	1149.02	1270.86	1537.51	0.360357	0.227811	0.00884277	0.125757	Tcirg1	27060	T cell, immune regulator 1, ATPase, H+ transporting, lysosomal V0 protein A3 [Source:MGI Symbol;Acc:MGI:1350931]
ENSMUSG00000032020	390.149	998.851	421.328	414.064	387.697	314.19	282.795	243.703	369.667	-0.483269	0.484777	0.00885231	0.125776	Ubash3b	72828	ubiquitin associated and SH3 domain containing, B [Source:MGI Symbol;Acc:MGI:1920078]
ENSMUSG00000029145	909.439	794.692	766.27	655.39	693.233	665.184	531.69	582.655	728.828	-0.261789	0.134947	0.00886677	0.125786	Eif2b4	13667	eukaryotic translation initiation factor 2B, subunit 4 delta [Source:MGI Symbol;Acc:MGI:95300]
ENSMUSG00000032596	1490.57	1460.59	1481.08	1549.57	3185.02	1931.82	1550.46	1753.11	2333.37	0.342783	0.210503	0.00886659	0.125786	Uba7	74153	ubiquitin-like modifier activating enzyme 7 [Source:MGI Symbol;Acc:MGI:1349462]
ENSMUSG00000060679	454.719	501.811	435.801	464.87	451.885	325.86	317.587	364.696	438.421	-0.270265	0.139985	0.00890036	0.126067	Mrps9	69527	mitochondrial ribosomal protein S9 [Source:MGI Symbol;Acc:MGI:1916777]
ENSMUSG00000022442	640.245	699.291	576.512	732.869	367.157	531.429	562.913	477.966	513.664	-0.318683	0.18592	0.00889592	0.126067	Ttll1	319953	tubulin tyrosine ligase-like 1 [Source:MGI Symbol;Acc:MGI:2443047]
ENSMUSG00000036912	34.5587	16.2182	28.1421	44.4548	156.619	42.1912	49.0653	42.0473	65.4999	0.168205	0.313703	0.0089166	0.126199	Piwil4	330890	piwi-like RNA-mediated gene silencing 4 [Source:MGI Symbol;Acc:MGI:3041167]
ENSMUSG00000061751	389.24	532.339	309.563	256.568	301.685	200.184	182.88	266.014	302.809	-0.410367	0.306997	0.00892968	0.126286	Kalrn	545156	kalirin, RhoGEF kinase [Source:MGI Symbol;Acc:MGI:2685385]
ENSMUSG00000045377	2858.37	1894.67	2562.54	2315.46	1882	1897.71	2095.54	1696.48	2111.84	-0.265705	0.137896	0.00894774	0.126444	Tmem88	67020	transmembrane protein 88 [Source:MGI Symbol;Acc:MGI:1914270]
ENSMUSG00000026353	1288.68	1266.93	1284.09	1262.52	1521.26	1421.93	1513.89	1538.59	1407.21	0.194594	0.0882958	0.00896076	0.12653	Ubxn4	67812	UBX domain protein 4 [Source:MGI Symbol;Acc:MGI:1915062]
ENSMUSG00000096461	19.0982	42.9306	3.21624	0	1.28376	0	0.892097	1.71622	5.71446	-0.0286659	0.152537	0.00897001	0.126563	Igkv14-130		immunoglobulin kappa variable 14-130 [Source:MGI Symbol;Acc:MGI:3645770]
ENSMUSG00000020787	465.633	1105.7	279.813	389.932	481.412	193.9	233.729	197.365	314.538	-0.45939	0.91528	0.00897867	0.126588	P2rx1	18436	purinergic receptor P2X, ligand-gated ion channel, 1 [Source:MGI Symbol;Acc:MGI:1098235]
ENSMUSG00000022070	60.023	90.6312	67.5411	71.1276	33.3779	57.4518	30.3313	48.0541	63.0337	-0.447893	0.39481	0.00899414	0.126708	Bora	77744	bora, aurora kinase A activator [Source:MGI Symbol;Acc:MGI:1924994]
ENSMUSG00000040987	753.925	599.12	742.952	655.39	962.823	851.903	888.529	1082.07	772.504	0.325019	0.193334	0.00901992	0.126973	Mill2	243864	MHC I like leukocyte 2 [Source:MGI Symbol;Acc:MGI:2179989]
ENSMUSG00000078201	183.707	173.63	180.914	180.359	151.484	139.141	158.793	116.703	157.595	-0.264953	0.138609	0.00902838	0.126995	Tmem203	227615	transmembrane protein 203 [Source:MGI Symbol;Acc:MGI:2443597]
ENSMUSG00000105957	20.0077	22.8963	10.4528	36.834	8.98635	7.18148	16.9498	3.43243	15.4323	-0.16188	0.297761	0.00906197	0.127271	Gm43254		predicted gene 43254 [Source:MGI Symbol;Acc:MGI:5663391]
ENSMUSG00000050675	411.066	1257.39	275.793	267.999	372.292	140.039	165.93	190.5	238.944	-0.132429	0.241461	0.00906099	0.127271	Gp1ba	14723	glycoprotein 1b, alpha polypeptide [Source:MGI Symbol;Acc:MGI:1333744]
ENSMUSG00000085280	20.9171	25.7583	39.399	49.5353	8.98635	16.1583	20.5182	21.4527	24.1305	-0.505571	0.641765	0.0090847	0.127395	Gm16151		predicted gene 16151 [Source:MGI Symbol;Acc:MGI:3801826]
ENSMUSG00000058620	19.0982	22.8963	20.9056	11.4312	10.2701	3.59074	0.892097	7.72297	21.083	-0.0935448	0.191662	0.00907975	0.127395	Adra2b	11552	adrenergic receptor, alpha 2b [Source:MGI Symbol;Acc:MGI:87935]
ENSMUSG00000026942	893.979	735.544	865.974	796.375	753.569	576.314	665.504	646.155	815.899	-0.249495	0.125895	0.00910563	0.127452	Traf2	22030	TNF receptor-associated factor 2 [Source:MGI Symbol;Acc:MGI:101835]
ENSMUSG00000062661	20.9171	20.0343	20.9056	7.62082	43.648	43.0889	38.3602	24.027	21.7165	0.500375	0.944289	0.00910699	0.127452	Ncs1	14299	neuronal calcium sensor 1 [Source:MGI Symbol;Acc:MGI:109166]
ENSMUSG00000030087	64.5702	67.7349	61.9127	87.6394	157.903	184.025	136.491	169.047	116.924	0.174177	0.329462	0.00910968	0.127452	Klf15	66277	Kruppel-like factor 15 [Source:MGI Symbol;Acc:MGI:1929988]
ENSMUSG00000050538	24.5549	21.9423	36.1827	12.7014	38.5129	52.9634	36.576	42.0473	31.0052	0.47031	0.425131	0.00913973	0.127774	B230217C12Rik		RIKEN cDNA B230217C12 gene [Source:MGI Symbol;Acc:MGI:1915377]
ENSMUSG00000024824	831.227	806.141	815.318	703.656	752.286	600.551	585.216	613.547	766.44	-0.244869	0.12199	0.00916218	0.127991	Rad9a	19367	RAD9 checkpoint clamp component A [Source:MGI Symbol;Acc:MGI:1328356]
ENSMUSG00000039908	379.236	373.973	283.029	436.927	228.51	243.273	247.111	278.885	314.198	-0.366078	0.249929	0.00917158	0.128024	Slc26a11	268512	solute carrier family 26, member 11 [Source:MGI Symbol;Acc:MGI:2444589]
ENSMUSG00000115662	36.3776	57.2408	28.1421	49.5353	83.4447	50.2704	72.2599	70.3649	59.8615	0.425785	0.34225	0.00917945	0.128036	Gm7232		predicted gene 7232 [Source:MGI Symbol;Acc:MGI:3645247]
ENSMUSG00000032393	1151.35	1078.99	1120.06	1420.01	720.192	847.414	1033.94	973.095	1073.71	-0.297718	0.17024	0.00919664	0.128093	Dpp8	74388	dipeptidylpeptidase 8 [Source:MGI Symbol;Acc:MGI:1921638]
ENSMUSG00000018861	273.741	216.561	227.549	242.596	198.983	156.197	199.83	168.189	219.558	-0.299853	0.169527	0.00919751	0.128093	Fdxr	14149	ferredoxin reductase [Source:MGI Symbol;Acc:MGI:104724]
ENSMUSG00000086591	114.589	62.9648	75.5817	85.0991	120.674	96.95	159.685	168.189	101.041	0.425425	0.338712	0.00920758	0.128135	Dnah2os		dynein, axonemal, heavy chain 2, opposite strand [Source:MGI Symbol;Acc:MGI:1924973]
ENSMUSG00000045502	98.2194	548.557	243.63	129.554	513.506	599.653	598.597	798.041	355.526	0.143386	0.260546	0.00925283	0.128667	Hcar2	80885	hydroxycarboxylic acid receptor 2 [Source:MGI Symbol;Acc:MGI:1933383]
ENSMUSG00000026926	1302.32	1107.61	1180.36	1251.08	878.095	1056.58	1061.6	1022.01	1101.97	-0.215706	0.102838	0.00926269	0.128685	Pmpca	66865	peptidase (mitochondrial processing) alpha [Source:MGI Symbol;Acc:MGI:1918568]
ENSMUSG00000027495	1154.99	913.944	1161.87	944.981	743.299	869.857	861.766	864.115	923.804	-0.25084	0.127203	0.00928928	0.128685	Fam210b	67017	family with sequence similarity 210, member B [Source:MGI Symbol;Acc:MGI:1914267]
ENSMUSG00000033377	1873.44	1356.61	1723.91	1559.73	1508.42	2089.81	2881.47	2943.31	1559.06	0.359588	0.235176	0.00928815	0.128685	Palmd	114301	palmdelphin [Source:MGI Symbol;Acc:MGI:2148896]
ENSMUSG00000061702	13.6416	12.4022	17.6893	17.7819	7.70258	7.18148	2.67629	7.72297	10.122	-0.166685	0.309085	0.00928104	0.128685	Tmem91	320208	transmembrane protein 91 [Source:MGI Symbol;Acc:MGI:2443589]
ENSMUSG00000079547	3682.32	3882.83	4308.16	3720.23	5613.9	4950.73	4770.94	4989.9	3888.32	0.286144	0.155039	0.0092709	0.128685	H2-DMb1	14999	histocompatibility 2, class II, locus Mb1 [Source:MGI Symbol;Acc:MGI:95922]
ENSMUSG00000018209	3878.76	3775.03	3456.66	3774.85	2317.19	2927.35	2645.07	3041.99	3128.5	-0.318763	0.186904	0.00936485	0.129361	Stk4	58231	serine/threonine kinase 4 [Source:MGI Symbol;Acc:MGI:1929004]
ENSMUSG00000118462	36.3776	30.5284	32.1624	53.3457	52.6343	76.3032	94.5623	112.412	38.9836	0.196668	0.397838	0.00936638	0.129361	Lhb	16866	luteinizing hormone beta [Source:MGI Symbol;Acc:MGI:96782]
ENSMUSG00000019984	532.931	520.891	438.213	422.955	358.17	320.473	393.415	374.135	431.374	-0.295791	0.166646	0.00934777	0.129361	Med23	70208	mediator complex subunit 23 [Source:MGI Symbol;Acc:MGI:1917458]
ENSMUSG00000076666	6.36607	70.5969	439.017	16.5118	11.5539	22.4421	0	2.57432	42.1684	-0.025904	0.151827	0.00935635	0.129361	Ighv14-4		immunoglobulin heavy variable 14-4 [Source:MGI Symbol;Acc:MGI:4439765]
ENSMUSG00000020303	11.8227	8.58611	12.0609	5.08055	12.8376	26.9305	15.1657	24.027	14.4096	0.526261	0.757904	0.00938672	0.129482	Stc2	20856	stanniocalcin 2 [Source:MGI Symbol;Acc:MGI:1316731]
ENSMUSG00000022949	158.242	119.252	117.393	292.131	202.835	386.004	487.085	398.162	177.299	0.222352	0.508568	0.00938929	0.129482	Clic6	209195	chloride intracellular channel 6 [Source:MGI Symbol;Acc:MGI:2146607]
ENSMUSG00000026520	2035.32	1669.52	1783.41	1642.29	1625.25	1393.21	1564.74	1382.41	1552.12	-0.211409	0.0997895	0.00941007	0.12967	Pycr2	69051	pyrroline-5-carboxylate reductase family, member 2 [Source:MGI Symbol;Acc:MGI:1277956]
ENSMUSG00000044921	572.037	485.592	565.255	715.087	418.507	368.051	487.085	406.743	462.539	-0.332495	0.202969	0.00942058	0.129717	Rassf9	237504	Ras association (RalGDS/AF-6) domain family (N-terminal) member 9 [Source:MGI Symbol;Acc:MGI:2384307]
ENSMUSG00000021501	1208.64	931.116	925.474	952.602	810.055	871.652	814.485	762.858	876.286	-0.23803	0.118502	0.00945315	0.130068	Caml	12328	calcium modulating ligand [Source:MGI Symbol;Acc:MGI:104728]
ENSMUSG00000037336	843.959	2200.91	473.592	450.898	772.826	249.556	218.564	282.318	423.955	-0.124288	0.228804	0.00946972	0.130198	Mfsd2b	432628	major facilitator superfamily domain containing 2B [Source:MGI Symbol;Acc:MGI:3583946]
ENSMUSG00000044952	194.62	112.573	189.758	151.146	109.12	107.722	92.7781	101.257	135.629	-0.407392	0.319125	0.00949296	0.130419	Kctd21	622320	potassium channel tetramerisation domain containing 21 [Source:MGI Symbol;Acc:MGI:3643121]
ENSMUSG00000021091	260.1	136.424	415.699	158.767	1154.1	329.45	398.767	376.709	513.798	0.15822	0.288579	0.00951211	0.130584	Serpina3n	20716	serine (or cysteine) peptidase inhibitor, clade A, member 3N [Source:MGI Symbol;Acc:MGI:105045]
ENSMUSG00000040746	4362.58	3801.74	3722.8	3974.26	3201.71	3456.09	3593.37	3344.05	3568.74	-0.189625	0.0848164	0.00952219	0.130625	Rnf167	70510	ring finger protein 167 [Source:MGI Symbol;Acc:MGI:1917760]
ENSMUSG00000095298	0.909439	3.81605	4.82437	2.54027	12.8376	6.28379	7.13678	13.7297	6.41537	0.109131	0.208489	0.00952935	0.130625	Gm12407		predicted gene 12407 [Source:MGI Symbol;Acc:MGI:3693096]
ENSMUSG00000025163	602.958	1378.55	633.6	697.305	546.883	466.796	420.178	475.392	643.222	-0.447833	0.436647	0.00958366	0.131271	Cd7	12516	CD7 antigen [Source:MGI Symbol;Acc:MGI:88344]
ENSMUSG00000073408	0.909439	4.77006	0	7.62082	15.4052	4.48842	27.655	8.58108	11.1128	0.0698809	0.171836	0.00959279	0.131298	Mucl3	268949	mucin like 3 [Source:MGI Symbol;Acc:MGI:2685476]
ENSMUSG00000018999	994.017	945.426	855.521	798.916	613.639	785.474	814.485	689.919	824.747	-0.239087	0.120699	0.00970165	0.132662	Slc35b4	58246	solute carrier family 35, member B4 [Source:MGI Symbol;Acc:MGI:1931249]
ENSMUSG00000014773	1705.2	729.82	1421.58	1525.43	2072	1894.12	2219.54	2202.76	1607.68	0.400717	0.306362	0.00970701	0.132662	Dll1	13388	delta like canonical Notch ligand 1 [Source:MGI Symbol;Acc:MGI:104659]
ENSMUSG00000035722	1340.51	1367.1	1009.1	896.716	833.163	990.146	724.383	798.041	969.725	-0.323483	0.197937	0.00971506	0.132673	Abca7	27403	ATP-binding cassette, sub-family A (ABC1), member 7 [Source:MGI Symbol;Acc:MGI:1351646]
ENSMUSG00000028224	377.417	307.192	419.72	368.34	390.264	528.736	547.748	515.723	442.386	0.308036	0.180069	0.009727	0.132737	Nbn	27354	nibrin [Source:MGI Symbol;Acc:MGI:1351625]
ENSMUSG00000046185	258.281	206.067	265.34	393.742	201.551	180.435	186.448	211.095	259.476	-0.350702	0.231351	0.00974542	0.132889	Zfp84	74352	zinc finger protein 84 [Source:MGI Symbol;Acc:MGI:107780]
ENSMUSG00000045095	86.3967	78.229	106.136	102.881	109.12	165.174	137.383	145.02	117.209	0.376378	0.266057	0.00978971	0.133295	Magi1	14924	membrane associated guanylate kinase, WW and PDZ domain containing 1 [Source:MGI Symbol;Acc:MGI:1203522]
ENSMUSG00000054046	18.1888	23.8503	16.8853	26.6729	66.7557	33.2143	21.4103	42.9054	42.6055	0.464686	0.638443	0.00978391	0.133295	Klk13	626834	kallikrein related-peptidase 13 [Source:MGI Symbol;Acc:MGI:3615275]
ENSMUSG00000027792	29.102	20.9883	23.3178	31.7534	38.5129	32.3167	63.3389	66.9324	30.2607	0.468095	0.658616	0.00982839	0.133722	Bche	12038	butyrylcholinesterase [Source:MGI Symbol;Acc:MGI:894278]
ENSMUSG00000040040	102.767	103.033	115.785	128.284	152.768	188.514	189.125	176.77	116.042	0.404881	0.318567	0.00986103	0.134066	Ift88	21821	intraflagellar transport 88 [Source:MGI Symbol;Acc:MGI:98715]
ENSMUSG00000022665	80.0306	64.8729	151.163	104.151	91.1472	195.695	184.664	201.655	248.875	0.435938	0.396561	0.00989617	0.134444	Ccdc80	67896	coiled-coil domain containing 80 [Source:MGI Symbol;Acc:MGI:1915146]
ENSMUSG00000034659	11819.1	8483.08	8450.68	8440.06	6993.95	7351.14	7791.58	7087.97	7567.29	-0.262021	0.139913	0.00990942	0.134524	Tmem109	68539	transmembrane protein 109 [Source:MGI Symbol;Acc:MGI:1915789]
ENSMUSG00000020397	511.105	491.316	573.295	580.452	649.585	564.644	839.463	804.905	612.205	0.295755	0.169336	0.00992694	0.134662	Med7	66213	mediator complex subunit 7 [Source:MGI Symbol;Acc:MGI:1913463]
ENSMUSG00000092586	142.782	259.491	54.6761	129.554	124.525	61.0426	39.2523	49.7703	73.4766	-0.204496	0.42014	0.00995647	0.134962	Ly6g6c	68468	lymphocyte antigen 6 complex, locus G6C [Source:MGI Symbol;Acc:MGI:2148930]
ENSMUSG00000026611	19.0982	10.4941	9.64873	20.3222	20.5402	28.7259	49.0653	46.3378	15.0691	0.14403	0.260421	0.00998338	0.135227	Spata17	74717	spermatogenesis associated 17 [Source:MGI Symbol;Acc:MGI:1921967]
ENSMUSG00000110332	86.3967	55.3327	57.8924	154.957	168.173	192.105	235.514	194.791	86.0735	0.175298	0.329264	0.00999228	0.135247	Gm19935		predicted gene, 19935 [Source:MGI Symbol;Acc:MGI:5012120]
ENSMUSG00000107461	8.18495	13.3562	12.865	6.35068	23.1078	17.9537	36.576	19.7365	18.2446	0.167289	0.309407	0.0100116	0.135338	Gm44045		predicted gene, 44045 [Source:MGI Symbol;Acc:MGI:5690437]
ENSMUSG00000051354	80.0306	175.538	90.0548	99.0706	53.9181	52.0657	35.6839	66.0743	130.009	-0.211071	0.446185	0.0100138	0.135338	Samd3	268288	sterile alpha motif domain containing 3 [Source:MGI Symbol;Acc:MGI:2685469]
ENSMUSG00000026782	743.012	1082.8	851.5	1096.13	537.897	681.343	731.52	773.155	709.193	-0.326435	0.201238	0.0100777	0.1359	Abi2	329165	abl interactor 2 [Source:MGI Symbol;Acc:MGI:106913]
ENSMUSG00000037348	2823.81	2581.56	2565.76	2504.71	1799.84	1950.67	2003.65	1697.34	2317.4	-0.326289	0.214095	0.0100765	0.1359	Paqr7	71904	progestin and adipoQ receptor family member VII [Source:MGI Symbol;Acc:MGI:1919154]
ENSMUSG00000029859	163.699	119.252	189.758	142.255	159.187	282.771	327.4	280.601	211.7	0.438559	0.418545	0.0100635	0.1359	Epha1	13835	Eph receptor A1 [Source:MGI Symbol;Acc:MGI:107381]
ENSMUSG00000067158	207.352	79.183	140.711	110.502	192.565	323.167	378.249	373.277	272.612	0.153324	0.279146	0.0100926	0.135925	Col4a4	12829	collagen, type IV, alpha 4 [Source:MGI Symbol;Acc:MGI:104687]
ENSMUSG00000029345	725.732	720.279	656.918	616.016	535.33	582.597	518.308	622.986	652.11	-0.215754	0.104142	0.0100944	0.135925	Tfip11	54723	tuftelin interacting protein 11 [Source:MGI Symbol;Acc:MGI:1930075]
ENSMUSG00000103034	180.069	145.964	168.049	152.416	281.144	191.207	206.074	225.682	192.402	0.328053	0.206456	0.0101186	0.136065	Gm8797		predicted pseudogene 8797 [Source:MGI Symbol;Acc:MGI:3643769]
ENSMUSG00000036986	1416.91	1265.02	1330.72	1094.86	3323.67	1579.93	1370.26	1545.45	2177.74	0.380125	0.290317	0.0101197	0.136065	Pml	18854	promyelocytic leukemia [Source:MGI Symbol;Acc:MGI:104662]
ENSMUSG00000009772	501.101	799.463	610.282	565.211	1071.94	738.795	881.392	910.453	870.162	0.35951	0.243159	0.0101447	0.136301	Nuak2	74137	NUAK family, SNF1-like kinase, 2 [Source:MGI Symbol;Acc:MGI:1921387]
ENSMUSG00000026278	235.545	118.298	213.88	284.511	263.172	335.734	338.997	297.764	214.8	0.357844	0.243835	0.0101662	0.13649	Bok	51800	BCL2-related ovarian killer [Source:MGI Symbol;Acc:MGI:1858494]
ENSMUSG00000038366	5464.82	5099.2	4543.75	4555.98	3927.03	4447.13	3965.37	4101.76	4601.44	-0.2099	0.100455	0.0101738	0.136491	Lasp1	16796	LIM and SH3 protein 1 [Source:MGI Symbol;Acc:MGI:109656]
ENSMUSG00000036975	292.839	211.791	320.016	298.482	238.78	182.23	176.635	177.628	256.692	-0.354885	0.242629	0.0102279	0.136771	Tmem177	66343	transmembrane protein 177 [Source:MGI Symbol;Acc:MGI:1913593]
ENSMUSG00000034151	3.63776	0.954013	4.82437	2.54027	7.70258	32.3167	23.1945	26.6014	7.74912	0.0435652	0.157581	0.0102257	0.136771	Zbbx	213234	zinc finger, B-box domain containing [Source:MGI Symbol;Acc:MGI:2674085]
ENSMUSG00000079235	7.27551	4.77006	4.0203	17.7819	16.6889	32.3167	40.1444	45.4797	12.962	0.0704971	0.172359	0.0102088	0.136771	Ccdc13	100502861	coiled-coil domain containing 13 [Source:MGI Symbol;Acc:MGI:1920144]
ENSMUSG00000039364	8.18495	0	8.04061	8.89095	97.5661	13.4653	13.3815	25.7432	16.0328	0.0496401	0.160264	0.0102319	0.136771	Sectm1b	58210	secreted and transmembrane 1B [Source:MGI Symbol;Acc:MGI:1929083]
ENSMUSG00000062591	346.496	120.206	299.915	221.004	534.046	445.252	381.818	391.297	397.696	0.445873	0.482051	0.010232	0.136771	Tubb4a	22153	tubulin, beta 4A class IVA [Source:MGI Symbol;Acc:MGI:107848]
ENSMUSG00000020491	76.3929	40.0685	87.6426	54.6159	35.9454	41.2935	30.3313	37.7568	52.9544	-0.447109	0.492956	0.0102597	0.13704	2810021J22Rik	69944	RIKEN cDNA 2810021J22 gene [Source:MGI Symbol;Acc:MGI:1917194]
ENSMUSG00000027360	2139	3519.35	2499.02	3410.32	5011.81	4622.18	3907.39	5995.6	3536.63	0.429923	0.407773	0.0102812	0.137228	Hdc	15186	histidine decarboxylase [Source:MGI Symbol;Acc:MGI:96062]
ENSMUSG00000029467	1092.24	1061.82	1027.59	872.584	1236.26	1175.97	1196.3	1341.22	1120.95	0.227973	0.112881	0.0103005	0.137385	Atp2a2	11938	ATPase, Ca++ transporting, cardiac muscle, slow twitch 2 [Source:MGI Symbol;Acc:MGI:88110]
ENSMUSG00000028359	3.63776	8.58611	2.41218	1.27014	19.2565	22.4421	4.46049	8.58108	8.84875	0.0939826	0.191737	0.0103474	0.13781	Orm3	18407	orosomucoid 3 [Source:MGI Symbol;Acc:MGI:97445]
ENSMUSG00000090881	3.63776	9.54013	7.23655	11.4312	64.1882	20.6468	6.24468	10.2973	24.4339	0.0942716	0.192008	0.0103427	0.13781	Phf11		PHD finger protein 11 [Source:MGI Symbol;Acc:MGI:3644962]
ENSMUSG00000055320	154.605	58.1948	110.156	127.014	191.281	188.514	195.369	242.845	174.652	0.44785	0.539123	0.0103877	0.138145	Tead1	21676	TEA domain family member 1 [Source:MGI Symbol;Acc:MGI:101876]
ENSMUSG00000081249	13.6416	11.4482	7.23655	8.89095	24.3915	26.0329	20.5182	22.3108	14.1984	0.184701	0.354015	0.0103814	0.138145	Gm11517		predicted gene 11517 [Source:MGI Symbol;Acc:MGI:3650064]
ENSMUSG00000107227	12.7321	9.54013	16.8853	16.5118	7.70258	1.79537	6.24468	3.43243	10.9972	-0.108433	0.207095	0.0104278	0.138195	Gm42559		predicted gene 42559 [Source:MGI Symbol;Acc:MGI:5662696]
ENSMUSG00000032508	1034.03	1397.63	1095.13	988.166	1871.73	1323.19	1335.47	1632.98	1440.34	0.315016	0.191581	0.0104444	0.138195	Myd88	17874	myeloid differentiation primary response gene 88 [Source:MGI Symbol;Acc:MGI:108005]
ENSMUSG00000009070	49.1097	36.2525	24.9259	81.2887	88.5797	121.187	143.628	138.155	51.9224	0.123324	0.22685	0.010412	0.138195	Rsph14	71236	radial spoke head homolog 14 (Chlamydomonas) [Source:MGI Symbol;Acc:MGI:1918486]
ENSMUSG00000020034	2656.47	2885.89	2601.14	3024.19	1761.32	2155.34	2419.37	2460.2	2387.92	-0.263841	0.139027	0.0104417	0.138195	Tcp11l2	216198	t-complex 11 (mouse) like 2 [Source:MGI Symbol;Acc:MGI:2444679]
ENSMUSG00000021978	2218.12	1769.69	1780.99	1778.19	1462.21	1440.78	1576.34	1329.21	1626.11	-0.278372	0.15542	0.0104261	0.138195	Extl3	54616	exostosin-like glycosyltransferase 3 [Source:MGI Symbol;Acc:MGI:1860765]
ENSMUSG00000035629	592.954	566.683	583.748	445.818	344.049	497.317	417.501	430.77	496.928	-0.277377	0.153039	0.01043	0.138195	Rubcn	100502698	RUN domain and cysteine-rich domain containing, Beclin 1-interacting protein [Source:MGI Symbol;Acc:MGI:1915160]
ENSMUSG00000034371	93.6722	88.7232	79.602	101.611	53.9181	70.0194	61.5547	60.0676	75.3623	-0.361457	0.253465	0.0104223	0.138195	Tkfc	225913	triokinase, FMN cyclase [Source:MGI Symbol;Acc:MGI:2385084]
ENSMUSG00000074971	4107.03	7542.42	5609.93	4383.24	3295.42	3433.64	3179.43	2983.64	4452.38	-0.421372	0.402909	0.0104826	0.138601	Fibin	67606	fin bud initiation factor homolog (zebrafish) [Source:MGI Symbol;Acc:MGI:1914856]
ENSMUSG00000056724	1134.07	1176.3	963.265	1103.75	688.098	975.783	649.447	810.054	977.59	-0.329205	0.212705	0.0105335	0.139173	Nbeal2	235627	neurobeachin-like 2 [Source:MGI Symbol;Acc:MGI:2448554]
ENSMUSG00000039483	979.466	850.979	865.974	894.176	834.447	713.659	646.77	644.439	829.399	-0.256287	0.137856	0.0105911	0.139833	Asb6	72323	ankyrin repeat and SOCS box-containing 6 [Source:MGI Symbol;Acc:MGI:1919573]
ENSMUSG00000031770	4586.3	5158.35	3931.86	4251.15	4882.15	5646.44	5949.4	5976.72	4774.57	0.247937	0.130528	0.0106081	0.139957	Herpud1	64209	homocysteine-inducible, endoplasmic reticulum stress-inducible, ubiquitin-like domain member 1 [Source:MGI Symbol;Acc:MGI:1927406]
ENSMUSG00000099564	54.5663	25.7583	32.9665	57.1561	52.6343	87.0754	109.728	102.973	39.1172	0.242346	0.601289	0.0106177	0.139982	Gm28729	102635744	predicted gene 28729 [Source:MGI Symbol;Acc:MGI:5579435]
ENSMUSG00000035539	54.5663	31.4824	24.9259	106.691	123.241	127.471	99.9149	115.845	59.2222	0.189442	0.366638	0.0106279	0.140015	Ccdc180	381522	coiled-coil domain containing 180 [Source:MGI Symbol;Acc:MGI:2685871]
ENSMUSG00000026698	769.385	609.614	659.33	628.717	608.504	528.736	507.603	494.27	639.434	-0.244639	0.128906	0.0106507	0.140071	Pigc	67292	phosphatidylinositol glycan anchor biosynthesis, class C [Source:MGI Symbol;Acc:MGI:1914542]
ENSMUSG00000033430	774.842	584.81	714.006	721.437	585.396	592.472	512.956	537.176	611.869	-0.250474	0.132038	0.0106514	0.140071	Terf2ip	57321	telomeric repeat binding factor 2, interacting protein [Source:MGI Symbol;Acc:MGI:1929871]
ENSMUSG00000039542	357.41	441.708	545.153	354.368	240.064	292.645	249.787	272.02	322.223	-0.403428	0.350973	0.0106627	0.140071	Ncam1	17967	neural cell adhesion molecule 1 [Source:MGI Symbol;Acc:MGI:97281]
ENSMUSG00000079418	661.162	625.832	644.053	711.276	584.113	428.196	470.135	549.189	598.76	-0.278642	0.157078	0.0106562	0.140071	Atg4a	666468	autophagy related 4A, cysteine peptidase [Source:MGI Symbol;Acc:MGI:2147903]
ENSMUSG00000003849	96.4005	166.952	153.576	166.388	78.3096	104.131	103.483	90.1013	111.501	-0.38243	0.303194	0.0106886	0.140309	Nqo1	18104	NAD(P)H dehydrogenase, quinone 1 [Source:MGI Symbol;Acc:MGI:103187]
ENSMUSG00000075569	21.8265	15.2642	17.6893	58.4263	57.7694	76.3032	94.5623	111.554	34.5818	0.0945519	0.192381	0.0107255	0.140693	Rsph10b		radial spoke head 10 homolog B (Chlamydomonas) [Source:MGI Symbol;Acc:MGI:1922386]
ENSMUSG00000030207	383.783	416.903	288.658	356.908	220.807	269.305	346.134	193.074	308.288	-0.331699	0.214483	0.010735	0.140716	Fam234b	74525	family with sequence similarity 234, member B [Source:MGI Symbol;Acc:MGI:1921775]
ENSMUSG00000030451	984.922	938.748	886.879	964.033	717.624	822.279	699.404	862.399	847.994	-0.224056	0.111323	0.0107744	0.141133	Herc2	15204	HECT and RLD domain containing E3 ubiquitin protein ligase 2 [Source:MGI Symbol;Acc:MGI:103234]
ENSMUSG00000028645	563.852	633.464	529.072	646.499	744.583	701.99	827.866	797.182	669.412	0.275326	0.154403	0.0108465	0.141676	Slc2a1	20525	solute carrier family 2 (facilitated glucose transporter), member 1 [Source:MGI Symbol;Acc:MGI:95755]
ENSMUSG00000047228	54.5663	28.6204	27.3381	68.5874	70.607	80.7916	94.5623	110.696	45.3184	0.296987	0.95089	0.0108469	0.141676	A2ml1	232400	alpha-2-macroglobulin like 1 [Source:MGI Symbol;Acc:MGI:3039594]
ENSMUSG00000045374	672.985	495.133	430.173	557.59	363.305	456.024	345.242	388.723	503.273	-0.323033	0.205551	0.0108372	0.141676	Wdr81	192652	WD repeat domain 81 [Source:MGI Symbol;Acc:MGI:2681828]
ENSMUSG00000117571	1.81888	0.954013	1.60812	0	12.8376	4.48842	13.3815	4.29054	6.63704	0.0501729	0.160458	0.0108332	0.141676	4933433H22Rik	74473	RIKEN cDNA 4933433H22 gene [Source:MGI Symbol;Acc:MGI:1921723]
ENSMUSG00000028441	218.265	120.206	101.312	331.506	270.874	387.8	493.33	508	183.068	0.185375	0.353957	0.0108582	0.141722	1110017D15Rik	73721	RIKEN cDNA 1110017D15 gene [Source:MGI Symbol;Acc:MGI:1920971]
ENSMUSG00000029922	3254.88	5418.79	2193.48	2072.86	2774.21	1810.63	1789.55	1852.66	2193.5	-0.398413	0.324652	0.0108847	0.141894	Mkrn1	54484	makorin, ring finger protein, 1 [Source:MGI Symbol;Acc:MGI:1859353]
ENSMUSG00000112371	15.4605	28.6204	22.5137	16.5118	10.2701	4.48842	8.92097	6.86486	13.4517	-0.114961	0.214996	0.0108869	0.141894	Gm7791		predicted gene 7791 [Source:MGI Symbol;Acc:MGI:3644094]
ENSMUSG00000061232	65196.8	54719.3	60546.6	63014	105058	72599.4	75185.1	64956.2	76706.5	0.280425	0.159563	0.0109052	0.142031	H2-K1	14972	histocompatibility 2, K1, K region [Source:MGI Symbol;Acc:MGI:95904]
ENSMUSG00000028851	1678.82	1309.86	1380.57	1347.61	1975.71	1745.1	1815.42	1717.93	1658.96	0.256249	0.139333	0.0109447	0.142445	Nudc	18221	nudC nuclear distribution protein [Source:MGI Symbol;Acc:MGI:106014]
ENSMUSG00000070034	839.412	982.633	805.669	886.555	2255.57	1111.33	979.523	1154.16	1443.06	0.390929	0.319191	0.0109631	0.142554	Sp110	109032	Sp110 nuclear body protein [Source:MGI Symbol;Acc:MGI:1923364]
ENSMUSG00000033470	60.9324	84.9071	45.0274	74.938	47.4993	31.419	43.7128	27.4595	59.3239	-0.423954	0.505995	0.0109687	0.142554	Cysltr2	70086	cysteinyl leukotriene receptor 2 [Source:MGI Symbol;Acc:MGI:1917336]
ENSMUSG00000003166	2150.82	1664.75	1653.95	1950.93	1613.69	1579.03	1487.13	1460.5	1720.63	-0.218841	0.108017	0.0109933	0.142773	Dgcr2	13356	DiGeorge syndrome critical region gene 2 [Source:MGI Symbol;Acc:MGI:892866]
ENSMUSG00000032942	3.63776	2.86204	0	1.27014	0	24.2375	30.3313	12.0135	16.2005	0.0399034	0.156116	0.0110202	0.14302	Ucp3	22229	uncoupling protein 3 (mitochondrial, proton carrier) [Source:MGI Symbol;Acc:MGI:1099787]
ENSMUSG00000063145	45.4719	42.9306	78.798	62.2367	84.7284	102.336	92.7781	108.122	66.842	0.417811	0.418105	0.0110394	0.143168	Bbs5	72569	Bardet-Biedl syndrome 5 (human) [Source:MGI Symbol;Acc:MGI:1919819]
ENSMUSG00000051154	1572.42	1576.03	1460.17	1467.01	1326.13	1174.17	1361.34	1335.22	1397.07	-0.187599	0.0879318	0.011093	0.143761	Commd3	12238	COMM domain containing 3 [Source:MGI Symbol;Acc:MGI:88218]
ENSMUSG00000023953	289.202	212.745	179.306	233.705	156.619	161.583	181.988	118.419	191.566	-0.358276	0.262571	0.0111188	0.143993	Polh	80905	polymerase (DNA directed), eta (RAD 30 related) [Source:MGI Symbol;Acc:MGI:1891457]
ENSMUSG00000030203	485.64	742.222	603.046	472.491	590.531	737.897	829.65	931.047	575.097	0.299583	0.180256	0.0111291	0.144025	Dusp16	70686	dual specificity phosphatase 16 [Source:MGI Symbol;Acc:MGI:1917936]
ENSMUSG00000017144	257.371	254.721	228.353	265.458	261.888	316.883	444.264	435.061	323.203	0.349251	0.246639	0.0111843	0.144636	Rnd3	74194	Rho family GTPase 3 [Source:MGI Symbol;Acc:MGI:1921444]
ENSMUSG00000108122	10.0038	20.0343	8.84467	29.2131	1.28376	8.07916	9.81307	3.43243	10.0736	-0.108944	0.207603	0.0112102	0.144869	Gm44116		predicted gene, 44116 [Source:MGI Symbol;Acc:MGI:5690508]
ENSMUSG00000003348	1854.35	3284.67	1900.8	1601.64	1666.33	1438.09	1178.46	1180.76	1869.57	-0.38407	0.334711	0.0112358	0.145098	Mob3a	208228	MOB kinase activator 3A [Source:MGI Symbol;Acc:MGI:3050117]
ENSMUSG00000010044	75.4834	30.5284	31.3584	62.2367	41.0804	167.867	135.599	133.865	53.4175	0.13705	0.247343	0.0112449	0.145112	Zmynd10	114602	zinc finger, MYND domain containing 10 [Source:MGI Symbol;Acc:MGI:2387863]
ENSMUSG00000019737	9.09439	4.77006	0.804061	7.62082	19.2565	20.6468	16.9498	23.1689	13.0128	0.0786507	0.178153	0.0112619	0.14523	Syne4	233066	spectrin repeat containing, nuclear envelope family member 4 [Source:MGI Symbol;Acc:MGI:2141950]
ENSMUSG00000028019	1.81888	2.86204	3.21624	0	1.28376	24.2375	22.3024	5.14865	11.7168	0.0487846	0.159748	0.0112956	0.145417	Pdgfc	54635	platelet-derived growth factor, C polypeptide [Source:MGI Symbol;Acc:MGI:1859631]
ENSMUSG00000040998	1713.38	747.946	2372.78	1101.21	2223.48	3172.42	3185.68	2684.16	2362.25	0.400522	0.76478	0.0112932	0.145417	Npnt	114249	nephronectin [Source:MGI Symbol;Acc:MGI:2148811]
ENSMUSG00000036376	748.468	683.073	729.283	778.594	688.098	622.993	638.742	572.358	654.571	-0.185245	0.0868064	0.0113003	0.145417	Abt1	30946	activator of basal transcription 1 [Source:MGI Symbol;Acc:MGI:1353636]
ENSMUSG00000099553	21.8265	10.4941	24.9259	30.4833	14.1214	52.9634	82.0729	95.25	25.8188	0.104871	0.203077	0.0113708	0.145607	Gm29538	102636980	predicted gene 29538 [Source:MGI Symbol;Acc:MGI:5580244]
ENSMUSG00000028207	294.658	451.248	418.112	387.392	359.454	631.072	638.742	645.297	458.555	0.354355	0.256851	0.0113655	0.145607	Asph	65973	aspartate-beta-hydroxylase [Source:MGI Symbol;Acc:MGI:1914186]
ENSMUSG00000057068	96.4005	49.6087	60.3046	175.279	159.187	233.398	322.939	247.993	101.192	0.122968	0.226091	0.0113334	0.145607	Fam47e	384198	family with sequence similarity 47, member E [Source:MGI Symbol;Acc:MGI:2686227]
ENSMUSG00000030045	279.198	322.456	320.016	299.752	292.698	238.784	223.024	205.088	307.933	-0.263608	0.146312	0.0113468	0.145607	Mrpl19	56284	mitochondrial ribosomal protein L19 [Source:MGI Symbol;Acc:MGI:1926274]
ENSMUSG00000030125	58.2041	38.1605	57.8924	116.853	60.3369	175.946	195.369	210.236	68.7326	0.138874	0.25027	0.0113623	0.145607	Lrrc23	16977	leucine rich repeat containing 23 [Source:MGI Symbol;Acc:MGI:1315192]
ENSMUSG00000109325	5.45663	1.90803	13.669	27.943	34.6616	20.6468	33.0076	36.8986	25.7528	0.11851	0.219323	0.0113492	0.145607	Krt8-ps		keratin 8, pseudogene [Source:MGI Symbol;Acc:MGI:3779503]
ENSMUSG00000011837	883.065	791.83	894.116	763.352	807.488	640.947	602.166	541.466	737.72	-0.268758	0.151384	0.0113437	0.145607	Snapc2	102209	small nuclear RNA activating complex, polypeptide 2 [Source:MGI Symbol;Acc:MGI:1914861]
ENSMUSG00000026317	921.262	906.312	817.73	740.489	635.463	744.181	681.562	696.784	712.332	-0.229091	0.118366	0.0113916	0.145771	Cln8	26889	CLN8 transmembrane ER and ERGIC protein [Source:MGI Symbol;Acc:MGI:1349447]
ENSMUSG00000038023	1476.02	1392.86	1187.6	1428.9	1181.06	1127.49	1144.56	942.203	1289.78	-0.241461	0.129365	0.011442	0.146109	Atp6v0a2	21871	ATPase, H+ transporting, lysosomal V0 subunit A2 [Source:MGI Symbol;Acc:MGI:104855]
ENSMUSG00000110424	27.2832	49.6087	36.1827	39.3742	20.5402	17.056	25.8708	18.8784	29.6221	-0.414373	0.612751	0.0114403	0.146109	1700012D14Rik	75479	RIKEN cDNA 1700012D14 gene [Source:MGI Symbol;Acc:MGI:1922729]
ENSMUSG00000036098	35.4681	12.4022	41.0071	25.4027	33.3779	73.6102	60.6626	69.5068	54.5581	0.225318	0.495471	0.0114306	0.146109	Myrf	225908	myelin regulatory factor [Source:MGI Symbol;Acc:MGI:2684944]
ENSMUSG00000021390	996.745	625.832	1263.98	767.162	1295.32	1408.47	1870.73	2080.05	1045.5	0.415454	0.58816	0.0114611	0.146251	Ogn	18295	osteoglycin [Source:MGI Symbol;Acc:MGI:109278]
ENSMUSG00000060268	32.7398	13.3562	16.0812	36.834	30.8103	100.541	72.2599	65.2162	25.4747	0.108291	0.206966	0.0114807	0.146264	Armh1	381544	armadillo-like helical domain containing 1 [Source:MGI Symbol;Acc:MGI:2686507]
ENSMUSG00000001741	290.111	526.615	358.611	397.553	175.876	228.91	235.514	206.804	370.231	-0.407675	0.658402	0.0114701	0.146264	Il16	16170	interleukin 16 [Source:MGI Symbol;Acc:MGI:1270855]
ENSMUSG00000031119	183.707	101.125	175.285	146.066	256.753	218.137	230.161	195.649	235.251	0.358251	0.265912	0.0114861	0.146264	Gpc4	14735	glypican 4 [Source:MGI Symbol;Acc:MGI:104902]
ENSMUSG00000030889	47.2908	18.1262	37.7909	88.9095	33.3779	149.016	140.951	173.338	51.5677	0.115962	0.216372	0.0115493	0.146966	Vwa3a	233813	von Willebrand factor A domain containing 3A [Source:MGI Symbol;Acc:MGI:3041229]
ENSMUSG00000113357	23.6454	48.6546	17.6893	31.7534	16.6889	19.7491	10.7052	14.5878	21.9091	-0.331478	0.944965	0.01157	0.147025	Gm19195		predicted gene, 19195 [Source:MGI Symbol;Acc:MGI:5011380]
ENSMUSG00000003527	881.246	635.372	769.486	861.152	650.868	705.58	544.179	622.986	727.765	-0.243155	0.128995	0.0115633	0.147025	Ess2	27886	ess-2 splicing factor [Source:MGI Symbol;Acc:MGI:107854]
ENSMUSG00000111897	2.72832	0.954013	6.43249	10.1611	16.6889	10.7722	17.8419	7.72297	10.0899	0.122043	0.223856	0.0115937	0.147116	Gm19810		predicted gene, 19810 [Source:MGI Symbol;Acc:MGI:5011995]
ENSMUSG00000017314	79.1212	35.2985	94.8792	74.938	143.782	105.029	134.707	111.554	125.708	0.412328	0.474188	0.0115974	0.147116	Mpp2	50997	membrane protein, palmitoylated 2 (MAGUK p55 subfamily member 2) [Source:MGI Symbol;Acc:MGI:1858257]
ENSMUSG00000020573	193.711	711.693	326.449	447.088	187.43	255.84	181.096	209.378	353.857	-0.239525	0.549556	0.0116013	0.147116	Pik3cg	30955	phosphatidylinositol-4,5-bisphosphate 3-kinase catalytic subunit gamma [Source:MGI Symbol;Acc:MGI:1353576]
ENSMUSG00000032220	1346.88	1514.02	1604.91	1338.72	1027.01	1254.07	1187.38	1310.33	1418.39	-0.223989	0.111941	0.0116186	0.147132	Myo1e	71602	myosin IE [Source:MGI Symbol;Acc:MGI:106621]
ENSMUSG00000081281	65.4796	45.7926	45.8315	69.8575	80.8771	81.6893	85.6413	77.2297	68.7611	0.344969	0.244074	0.0116186	0.147132	Rpl7-ps9		ribosomal protein L7, pseudogene 9 [Source:MGI Symbol;Acc:MGI:3645367]
ENSMUSG00000000884	167.337	190.803	144.731	143.525	130.944	122.085	107.944	113.27	144.982	-0.309828	0.19673	0.0116467	0.147385	Gnb1l	13972	guanine nucleotide binding protein (G protein), beta polypeptide 1-like [Source:MGI Symbol;Acc:MGI:1338057]
ENSMUSG00000073633	137.325	74.413	121.413	152.416	134.795	220.83	281.011	273.736	128.395	0.386522	0.736416	0.0116887	0.14761	Fbxo36	66153	F-box protein 36 [Source:MGI Symbol;Acc:MGI:1289192]
ENSMUSG00000051786	325.579	264.261	263.732	269.269	129.66	204.672	183.772	251.426	255.654	-0.348708	0.248778	0.0116825	0.14761	Tubgcp6	328580	tubulin, gamma complex associated protein 6 [Source:MGI Symbol;Acc:MGI:2146071]
ENSMUSG00000024613	524.746	523.753	564.451	516.945	752.286	904.866	642.31	766.291	749.584	0.341055	0.239892	0.0116742	0.14761	Tcof1	21453	treacle ribosome biogenesis factor 1 [Source:MGI Symbol;Acc:MGI:892003]
ENSMUSG00000068373	6.36607	7.6321	14.4731	2.54027	7.70258	35.9074	36.576	17.1622	12.5035	0.0954784	0.193124	0.0116992	0.147641	D430041D05Rik	241589	RIKEN cDNA D430041D05 gene [Source:MGI Symbol;Acc:MGI:2181743]
ENSMUSG00000073838	1127.7	1012.21	956.028	884.015	916.608	777.395	888.529	740.547	922.15	-0.210861	0.104506	0.0117464	0.148032	Tufm	233870	Tu translation elongation factor, mitochondrial [Source:MGI Symbol;Acc:MGI:1923686]
ENSMUSG00000034473	902.163	780.382	746.169	925.929	676.544	566.439	715.462	616.98	713.17	-0.275615	0.159545	0.0117391	0.148032	Sec22a	317717	SEC22 homolog A, vesicle trafficking protein [Source:MGI Symbol;Acc:MGI:2447876]
ENSMUSG00000017548	272.832	331.996	308.759	295.942	382.562	356.381	380.925	411.034	329.663	0.254933	0.139406	0.011779	0.148239	Suz12	52615	SUZ12 polycomb repressive complex 2 subunit [Source:MGI Symbol;Acc:MGI:1261758]
ENSMUSG00000034706	90.9439	47.7006	59.5005	149.876	109.12	184.923	149.872	260.865	80.8369	0.216452	0.44788	0.0117777	0.148239	Dnai2	432611	dynein axonemal intermediate chain 2 [Source:MGI Symbol;Acc:MGI:2685574]
ENSMUSG00000036693	258.281	229.917	291.07	162.577	356.886	332.143	301.529	352.682	318.153	0.333163	0.228436	0.0117987	0.148282	Nop14	75416	NOP14 nucleolar protein [Source:MGI Symbol;Acc:MGI:1922666]
ENSMUSG00000023932	1064.04	1038.92	991.407	1009.76	933.296	789.065	814.485	943.061	944.558	-0.196153	0.0943118	0.0117934	0.148282	Cdc5l	71702	cell division cycle 5-like (S. pombe) [Source:MGI Symbol;Acc:MGI:1918952]
ENSMUSG00000024830	306.481	342.491	323.232	248.947	368.44	359.972	373.789	398.162	348.828	0.227782	0.117234	0.0118096	0.148318	Rps6kb2	58988	ribosomal protein S6 kinase, polypeptide 2 [Source:MGI Symbol;Acc:MGI:1927343]
ENSMUSG00000016253	1082.23	963.553	1095.94	984.356	897.351	944.364	846.6	850.385	965.547	-0.185815	0.087614	0.0118728	0.148424	Nelfcd	57314	negative elongation factor complex member C/D, Th1l [Source:MGI Symbol;Acc:MGI:1926424]
ENSMUSG00000034110	275.56	256.629	290.266	374.69	242.631	211.854	233.729	187.926	277.412	-0.308902	0.196071	0.0118599	0.148424	Kctd7		potassium channel tetramerisation domain containing 7 [Source:MGI Symbol;Acc:MGI:2442265]
ENSMUSG00000034931	691.174	541.879	632.796	767.162	442.899	559.258	562.913	440.209	628.99	-0.280652	0.164561	0.0118749	0.148424	Dhx8	217207	DEAH (Asp-Glu-Ala-His) box polypeptide 8 [Source:MGI Symbol;Acc:MGI:1306823]
ENSMUSG00000021379	9.09439	6.67809	7.23655	8.89095	10.2701	19.7491	16.0577	36.8986	14.5474	0.120448	0.221869	0.0118472	0.148424	Id4	15904	inhibitor of DNA binding 4 [Source:MGI Symbol;Acc:MGI:99414]
ENSMUSG00000021504	812.129	789.922	712.398	683.333	521.208	672.366	601.274	618.696	714.239	-0.23498	0.12595	0.0118741	0.148424	B4galt7	218271	xylosylprotein beta1,4-galactosyltransferase, polypeptide 7 (galactosyltransferase I) [Source:MGI Symbol;Acc:MGI:2384987]
ENSMUSG00000068015	1199.55	1075.17	1001.06	1143.12	1123.29	1421.93	1533.52	1470.8	1259.26	0.250317	0.13505	0.0118602	0.148424	Lrch1	380916	leucine-rich repeats and calponin homology (CH) domain containing 1 [Source:MGI Symbol;Acc:MGI:2443390]
ENSMUSG00000116366	11.8227	10.4941	10.4528	11.4312	5.13506	2.69305	6.24468	2.57432	7.52071	-0.125035	0.228058	0.0118596	0.148424	Gm49475		predicted gene, 49475 [Source:MGI Symbol;Acc:MGI:6155143]
ENSMUSG00000112627	179.159	136.424	164.028	90.1797	344.049	170.56	195.369	176.77	244.572	0.374243	0.309915	0.0119188	0.148871	4933412E12Rik	71086	RIKEN cDNA 4933412E12 gene [Source:MGI Symbol;Acc:MGI:1918336]
ENSMUSG00000026473	2385.46	2955.53	1982.01	2226.55	2342.87	3384.27	3314.14	3665.84	2388.5	0.291188	0.176297	0.0119484	0.149139	Glul	14645	glutamate-ammonia ligase (glutamine synthetase) [Source:MGI Symbol;Acc:MGI:95739]
ENSMUSG00000035237	12.7321	3.81605	12.0609	11.4312	35.9454	28.7259	13.3815	14.5878	17.701	0.158311	0.28478	0.0119699	0.149305	Lcat	16816	lecithin cholesterol acyltransferase [Source:MGI Symbol;Acc:MGI:96755]
ENSMUSG00000027702	25.4643	35.2985	28.1421	68.5874	52.6343	82.587	132.03	136.439	41.5283	0.115828	0.215968	0.0119815	0.149348	Lrrc34	71827	leucine rich repeat containing 34 [Source:MGI Symbol;Acc:MGI:1919077]
ENSMUSG00000044991	683.898	666.855	564.451	641.419	531.478	483.852	558.453	532.885	565.187	-0.220556	0.111729	0.0120344	0.149422	Shld1	73747	shieldin complex subunit 1 [Source:MGI Symbol;Acc:MGI:1920997]
ENSMUSG00000095497	76.3929	45.7926	151.163	0	0	0.897685	2.67629	0	19.2464	-0.0110629	0.149218	0.0120237	0.149422	Igkv1-122		immunoglobulin kappa chain variable 1-122 [Source:MGI Symbol;Acc:MGI:4439722]
ENSMUSG00000036411	23.6454	33.3904	52.264	22.8625	78.3096	52.9634	50.8495	50.6284	38.3233	0.407968	0.466175	0.0120186	0.149422	9530077C05Rik	68283	RIKEN cDNA 9530077C05 gene [Source:MGI Symbol;Acc:MGI:1915533]
ENSMUSG00000078954	90.0345	62.0108	81.2102	67.3172	268.307	124.778	91.886	90.9595	173.224	0.3357	0.821683	0.0120365	0.149422	Arhgap8	73167	Rho GTPase activating protein 8 [Source:MGI Symbol;Acc:MGI:1920417]
ENSMUSG00000022972	170.975	136.424	160.008	157.497	201.551	203.774	227.485	193.932	162.708	0.286998	0.171724	0.0120274	0.149422	Cfap298	68001	cilia and flagella associate protien 298 [Source:MGI Symbol;Acc:MGI:1915251]
ENSMUSG00000103585	204.624	161.228	170.461	212.113	125.809	157.993	133.815	129.574	178.843	-0.303766	0.194325	0.0120239	0.149422	Pcdhgb4	93701	protocadherin gamma subfamily B, 4 [Source:MGI Symbol;Acc:MGI:1935173]
ENSMUSG00000027854	1176.81	1187.75	1260.77	1343.8	1006.47	1086.2	1053.57	958.507	1130.09	-0.217632	0.110031	0.0120581	0.149561	Sike1	66641	suppressor of IKBKE 1 [Source:MGI Symbol;Acc:MGI:1913891]
ENSMUSG00000103672	15.4605	20.9883	27.3381	34.2937	7.70258	15.2606	10.7052	2.57432	17.0213	-0.113168	0.212321	0.0120722	0.149561	Gm37621		predicted gene, 37621 [Source:MGI Symbol;Acc:MGI:5610849]
ENSMUSG00000020027	971.281	611.522	1133.73	805.266	1649.64	1160.71	1298	1233.1	1267.34	0.365237	0.291791	0.0120679	0.149561	Socs2	216233	suppressor of cytokine signaling 2 [Source:MGI Symbol;Acc:MGI:1201787]
ENSMUSG00000064128	70.9362	83.9531	99.7036	74.938	145.065	102.336	114.188	117.561	116.958	0.338568	0.243255	0.0120939	0.149728	Cenpj	219103	centromere protein J [Source:MGI Symbol;Acc:MGI:2684927]
ENSMUSG00000020275	220.084	326.272	379.517	303.563	286.279	524.248	617.331	652.162	361.283	0.400583	0.438114	0.0121129	0.149863	Rel	19696	reticuloendotheliosis oncogene [Source:MGI Symbol;Acc:MGI:97897]
ENSMUSG00000095335	12.7321	107.803	116.589	27.943	20.5402	11.6699	29.4392	6.86486	26.2798	-0.0677365	0.170334	0.0121541	0.150169	Igkv3-5		immunoglobulin kappa chain variable 3-5 [Source:MGI Symbol;Acc:MGI:1330854]
ENSMUSG00000032537	3.63776	0	24.1218	34.2937	6.41882	1.79537	3.56839	0.858108	8.70413	-0.0568846	0.163732	0.0121486	0.150169	Ephb1	270190	Eph receptor B1 [Source:MGI Symbol;Acc:MGI:1096337]
ENSMUSG00000049858	695.721	614.384	594.201	626.177	505.803	451.535	504.035	518.297	529.059	-0.258963	0.146915	0.0121722	0.150291	Suox	211389	sulfite oxidase [Source:MGI Symbol;Acc:MGI:2446117]
ENSMUSG00000024965	3306.72	8241.71	2275.49	2216.39	2825.56	2050.31	1618.26	1890.41	2456.82	-0.302106	0.765895	0.0122098	0.150653	Fermt3	108101	fermitin family member 3 [Source:MGI Symbol;Acc:MGI:2147790]
ENSMUSG00000028833	1038.58	751.762	779.939	842.1	627.761	741.488	620.008	653.878	753.72	-0.268999	0.154034	0.0122422	0.150951	Ncdn	26562	neurochondrin [Source:MGI Symbol;Acc:MGI:1347351]
ENSMUSG00000032009	121.865	207.975	137.494	175.279	70.607	125.676	127.57	72.0811	147.533	-0.381204	0.368253	0.0122553	0.151011	Sesn3	75747	sestrin 3 [Source:MGI Symbol;Acc:MGI:1922997]
ENSMUSG00000036528	148.239	79.183	145.535	130.824	174.592	214.547	183.772	206.804	174.39	0.373265	0.315431	0.0122646	0.151023	Ppfibp2	19024	PTPRF interacting protein, binding protein 2 (liprin beta 2) [Source:MGI Symbol;Acc:MGI:894649]
ENSMUSG00000049001	291.93	110.665	188.15	139.715	254.185	377.925	518.308	372.419	408.992	0.190043	0.361677	0.0122911	0.151046	Ndnf	68169	neuron-derived neurotrophic factor [Source:MGI Symbol;Acc:MGI:1915419]
ENSMUSG00000032332	1488.75	1622.78	1460.17	1614.34	1290.18	1041.31	1011.64	817.777	1326.7	-0.353983	0.273491	0.012287	0.151046	Col12a1	12816	collagen, type XII, alpha 1 [Source:MGI Symbol;Acc:MGI:88448]
ENSMUSG00000117182	70.9362	85.8611	89.2508	73.6679	114.255	169.662	99.9149	154.459	123.868	0.397007	0.429086	0.0122799	0.151046	Gm18068		predicted gene, 18068 [Source:MGI Symbol;Acc:MGI:5010253]
ENSMUSG00000032525	460.176	573.362	586.964	566.481	649.585	725.329	702.08	730.25	637.409	0.264937	0.15071	0.0122997	0.15105	Nktr	18087	natural killer tumor recognition sequence [Source:MGI Symbol;Acc:MGI:97346]
ENSMUSG00000090387	64.5702	42.9306	41.8112	95.2602	77.0258	114.006	91.886	132.149	81.2561	0.394876	0.467308	0.0123275	0.15129	Gm17056		predicted gene 17056 [Source:MGI Symbol;Acc:MGI:4937883]
ENSMUSG00000038319	35.4681	13.3562	24.9259	5.08055	29.5266	41.2935	40.1444	68.6486	28.2763	0.158375	0.285468	0.0123541	0.151326	Kcnh2	16511	potassium voltage-gated channel, subfamily H (eag-related), member 2 [Source:MGI Symbol;Acc:MGI:1341722]
ENSMUSG00000074259	313.756	233.733	229.157	251.487	313.238	470.387	512.956	568.926	416.526	0.382768	0.617631	0.0123554	0.151326	Gramd2	546134	GRAM domain containing 2 [Source:MGI Symbol;Acc:MGI:3528937]
ENSMUSG00000010047	12564.8	9029.73	8442.64	9486.65	7376.51	8010.94	7597.1	6899.19	7553.34	-0.277009	0.171595	0.0123508	0.151326	Hyal2	15587	hyaluronoglucosaminidase 2 [Source:MGI Symbol;Acc:MGI:1196334]
ENSMUSG00000033282	31.8304	66.7809	45.0274	95.2602	92.431	71.8148	123.109	149.311	75.0895	0.367354	0.680681	0.0123743	0.151356	Rpgrip1l	244585	Rpgrip1-like [Source:MGI Symbol;Acc:MGI:1920563]
ENSMUSG00000060550	8760.63	7059.69	8691.09	9437.11	17769.9	11180.7	11527.7	8686.63	11804.6	0.340589	0.248169	0.0123669	0.151356	H2-Q7	15018	histocompatibility 2, Q region locus 7 [Source:MGI Symbol;Acc:MGI:95936]
ENSMUSG00000021125	122.774	106.849	94.8792	95.2602	216.956	146.323	153.441	141.588	147.631	0.373356	0.326941	0.0123879	0.151421	Arg2	11847	arginase type II [Source:MGI Symbol;Acc:MGI:1330806]
ENSMUSG00000026027	458.357	685.935	320.82	278.16	347.9	226.217	271.198	245.419	289.016	-0.381214	0.358049	0.0124117	0.15161	Stradb	227154	STE20-related kinase adaptor beta [Source:MGI Symbol;Acc:MGI:2144047]
ENSMUSG00000028309	406.519	441.708	464.747	492.813	469.858	587.086	622.684	584.372	506.523	0.248485	0.135884	0.0124723	0.152147	Rnf20	109331	ring finger protein 20 [Source:MGI Symbol;Acc:MGI:1925927]
ENSMUSG00000063388	12.7321	3.81605	20.9056	3.81041	89.8635	17.056	21.4103	6.86486	42.7497	0.0869294	0.184922	0.012469	0.152147	BC023105		cDNA sequence BC023105 [Source:MGI Symbol;Acc:MGI:2384767]
ENSMUSG00000052373	146.42	96.3553	134.278	153.686	94.9985	249.556	226.593	327.797	134.859	0.394205	0.450474	0.0124983	0.152363	Mpp3	13384	membrane protein, palmitoylated 3 (MAGUK p55 subfamily member 3) [Source:MGI Symbol;Acc:MGI:1328354]
ENSMUSG00000024036	226.45	219.423	246.847	196.871	336.346	281.873	304.205	314.068	311.718	0.314288	0.209939	0.0125183	0.152505	Slc37a1	224674	solute carrier family 37 (glycerol-3-phosphate transporter), member 1 [Source:MGI Symbol;Acc:MGI:2446181]
ENSMUSG00000044772	103.676	62.9648	72.3655	217.193	198.983	230.705	366.652	308.061	115.159	0.126433	0.230203	0.012532	0.15257	Sntn	218739	sentan, cilia apical structure protein [Source:MGI Symbol;Acc:MGI:3045373]
ENSMUSG00000047361	40.0153	35.2985	14.4731	73.6679	34.6616	105.029	99.0228	103.831	41.7693	0.174949	0.320743	0.0126685	0.152771	Gm973	381260	predicted gene 973 [Source:MGI Symbol;Acc:MGI:2685819]
ENSMUSG00000042474	293.749	1656.17	1614.55	622.367	480.128	433.582	235.514	198.223	611.503	-0.0845143	0.182889	0.0125752	0.152771	Fcmr	69169	Fc fragment of IgM receptor [Source:MGI Symbol;Acc:MGI:1916419]
ENSMUSG00000023224	3071.18	1742.98	3527.42	2376.43	6775.71	4108.7	4399.82	3843.47	4427.76	0.384732	0.568268	0.0125644	0.152771	Serping1	12258	serine (or cysteine) peptidase inhibitor, clade G, member 1 [Source:MGI Symbol;Acc:MGI:894696]
ENSMUSG00000002227	1051.31	749.854	762.25	823.048	1748.49	1070.04	928.673	1008.28	1259.9	0.321832	0.220298	0.0125703	0.152771	Mov10	17454	Mov10 RISC complex RNA helicase [Source:MGI Symbol;Acc:MGI:97054]
ENSMUSG00000043621	201.895	109.711	130.258	339.126	174.592	503.601	579.863	475.392	194.393	0.152829	0.274096	0.0126629	0.152771	Ubxn10	212190	UBX domain protein 10 [Source:MGI Symbol;Acc:MGI:2443123]
ENSMUSG00000053121	6.36607	17.1722	9.64873	6.35068	2.56753	1.79537	5.35258	1.71622	5.66121	-0.0877451	0.185484	0.0126822	0.152771	Gm5129	332993	predicted gene 5129 [Source:MGI Symbol;Acc:MGI:3648499]
ENSMUSG00000105356	21.8265	34.3445	18.4934	41.9145	15.4052	20.6468	9.81307	10.2973	19.8081	-0.203292	0.395914	0.0126666	0.152771	Gm42603		predicted gene 42603 [Source:MGI Symbol;Acc:MGI:5662740]
ENSMUSG00000092021	3.63776	0	9.64873	6.35068	60.3369	10.7722	3.56839	6.86486	46.2175	0.066208	0.169139	0.0126793	0.152771	Gbp11	634650	guanylate binding protein 11 [Source:MGI Symbol;Acc:MGI:3646307]
ENSMUSG00000030032	90.0345	77.275	57.0883	80.0186	83.4447	169.662	173.959	97.8243	78.7892	0.392555	0.488137	0.0126267	0.152771	Wdr54	75659	WD repeat domain 54 [Source:MGI Symbol;Acc:MGI:1922909]
ENSMUSG00000108169	55.4758	82.0451	61.9127	90.1797	23.1078	52.9634	32.1155	50.6284	49.8568	-0.380851	0.587007	0.0126473	0.152771	Gm43958		predicted gene, 43958 [Source:MGI Symbol;Acc:MGI:5690350]
ENSMUSG00000050973	198.258	104.941	211.468	180.359	147.633	105.927	110.62	76.3716	175.78	-0.374736	0.347394	0.0126537	0.152771	Gdpgp1	269952	GDP-D-glucose phosphorylase 1 [Source:MGI Symbol;Acc:MGI:2443429]
ENSMUSG00000020577	34686	35097.2	33325.9	32570.1	24522.5	24899.1	29330.4	25848.8	27963.4	-0.259632	0.157286	0.0125997	0.152771	Tspan13	66109	tetraspanin 13 [Source:MGI Symbol;Acc:MGI:1913359]
ENSMUSG00000024014	152.786	450.294	276.597	242.596	684.246	438.07	358.623	427.338	427.948	0.389727	0.452291	0.0126313	0.152771	Pim1	18712	proviral integration site 1 [Source:MGI Symbol;Acc:MGI:97584]
ENSMUSG00000045761	111.861	46.7466	75.5817	125.743	103.985	195.695	196.261	154.459	100.758	0.37776	0.623055	0.0125943	0.152771	Togaram2	320159	TOG array regulator of axonemal microtubules 2 [Source:MGI Symbol;Acc:MGI:2443498]
ENSMUSG00000024302	151.876	32.4364	115.785	106.691	181.011	156.197	203.398	193.074	156.601	0.385576	0.596241	0.0126467	0.152771	Dtna	13527	dystrobrevin alpha [Source:MGI Symbol;Acc:MGI:106039]
ENSMUSG00000003680	270.103	274.756	262.124	210.843	237.496	178.639	198.938	181.061	238.419	-0.265366	0.153168	0.0126688	0.152771	Taf6l	225895	TATA-box binding protein associated factor 6 like [Source:MGI Symbol;Acc:MGI:2444957]
ENSMUSG00000107215	12.7321	9.54013	12.865	21.5923	47.4993	22.4421	26.7629	31.75	31.8794	0.148901	0.265637	0.0126908	0.152774	Gm43197		predicted gene 43197 [Source:MGI Symbol;Acc:MGI:5663334]
ENSMUSG00000034587	57.2947	46.7466	36.1827	49.5353	62.9044	55.6565	116.865	88.3851	59.4314	0.390385	0.468053	0.0127146	0.15296	8430429K09Rik	71523	RIKEN cDNA 8430429K09 gene [Source:MGI Symbol;Acc:MGI:1918773]
ENSMUSG00000095127	15.4605	19.0803	20.1015	7.62082	6.41882	1.79537	0.892097	4.29054	10.5731	-0.0588855	0.164832	0.0127235	0.152966	Ighv1-82		immunoglobulin heavy variable 1-82 [Source:MGI Symbol;Acc:MGI:4439671]
ENSMUSG00000026213	478.365	523.753	378.713	511.865	264.455	419.219	364.868	337.236	387.603	-0.299759	0.195568	0.0127656	0.153372	Stk11ip	71728	serine/threonine kinase 11 interacting protein [Source:MGI Symbol;Acc:MGI:1918978]
ENSMUSG00000039983	781.208	706.923	739.736	687.144	613.639	538.611	608.41	578.365	652.877	-0.240752	0.131233	0.0129065	0.154802	Ccdc32	269336	coiled-coil domain containing 32 [Source:MGI Symbol;Acc:MGI:2685477]
ENSMUSG00000021508	171.884	111.619	287.854	124.473	587.964	377.028	385.386	133.007	366.949	0.17027	0.309653	0.01291	0.154802	Cxcl14	57266	chemokine (C-X-C motif) ligand 14 [Source:MGI Symbol;Acc:MGI:1888514]
ENSMUSG00000076867	45.4719	99.2173	74.7777	100.341	34.6616	35.0097	37.4681	39.473	61.8353	-0.161304	0.289703	0.0128987	0.154802	Trdv4		T cell receptor delta variable 4 [Source:MGI Symbol;Acc:MGI:4887419]
ENSMUSG00000071036	16.3699	12.4022	11.2569	13.9715	17.9727	30.5213	32.1155	21.4527	19.9954	0.33111	0.789355	0.012927	0.154903	Gm10309		predicted gene 10309 [Source:MGI Symbol;Acc:MGI:3641941]
ENSMUSG00000043257	621.147	682.119	628.776	612.206	535.33	531.429	562.913	555.196	576.572	-0.182689	0.0871356	0.0129388	0.154944	Pigv	230801	phosphatidylinositol glycan anchor biosynthesis, class V [Source:MGI Symbol;Acc:MGI:2442480]
ENSMUSG00000107118	7.27551	19.0803	16.8853	13.9715	3.85129	8.07916	2.67629	7.72297	8.8398	-0.129383	0.233746	0.0129911	0.155468	Gm42986		predicted gene 42986 [Source:MGI Symbol;Acc:MGI:5663123]
ENSMUSG00000056458	48.2003	42.9306	26.534	86.3693	51.3506	99.643	101.699	125.284	48.7131	0.312205	0.72532	0.0130325	0.155861	Mok	26448	MOK protein kinase [Source:MGI Symbol;Acc:MGI:1336881]
ENSMUSG00000053985	114.589	145.964	139.103	218.463	97.5661	97.8476	103.483	96.1081	116.89	-0.364876	0.328145	0.0130488	0.155955	Zfp14	243906	zinc finger protein 14 [Source:MGI Symbol;Acc:MGI:99160]
ENSMUSG00000029298	1597.88	1334.66	2001.31	1912.83	3091.3	2065.57	2103.57	2440.46	2661.55	0.319667	0.229923	0.0130959	0.156415	Gbp9	236573	guanylate-binding protein 9 [Source:MGI Symbol;Acc:MGI:3605620]
ENSMUSG00000059866	512.014	394.007	440.625	461.059	585.396	614.914	523.661	553.48	520.49	0.248663	0.138261	0.013119	0.15651	Tnip2	231130	TNFAIP3 interacting protein 2 [Source:MGI Symbol;Acc:MGI:2386643]
ENSMUSG00000007987	341.04	318.64	359.415	345.477	472.425	448.842	479.948	407.601	365.683	0.284358	0.175056	0.0131209	0.15651	Ift22	67286	intraflagellar transport 22 [Source:MGI Symbol;Acc:MGI:1914536]
ENSMUSG00000054598	26.3737	5.72408	20.1015	12.7014	38.5129	45.7819	61.5547	56.6351	22.8268	0.0864229	0.184438	0.013152	0.156778	9130230L23Rik		RIKEN cDNA 9130230L23 gene [Source:MGI Symbol;Acc:MGI:3041166]
ENSMUSG00000084289	33.6492	29.5744	32.1624	19.052	61.6207	35.9074	45.497	57.4932	38.9488	0.384482	0.484053	0.0131734	0.15693	Fth1-ps		ferritin heavy polypeptide 1, pseudogene [Source:MGI Symbol;Acc:MGI:3647597]
ENSMUSG00000002625	678.441	692.613	748.581	632.528	681.679	821.382	861.766	932.763	739.092	0.209108	0.105555	0.0131922	0.157052	Akap8l	54194	A kinase (PRKA) anchor protein 8-like [Source:MGI Symbol;Acc:MGI:1860606]
ENSMUSG00000026158	168.246	236.595	203.427	198.141	306.82	222.626	248.003	268.588	239.321	0.267146	0.157312	0.013211	0.157174	Ogfrl1	70155	opioid growth factor receptor-like 1 [Source:MGI Symbol;Acc:MGI:1917405]
ENSMUSG00000109684	19.0982	74.413	49.8518	12.7014	23.1078	5.38611	6.24468	4.29054	21.8225	-0.0630635	0.167266	0.0132453	0.157267	Gm45745		predicted gene 45745 [Source:MGI Symbol;Acc:MGI:5804860]
ENSMUSG00000032420	351.043	148.826	243.63	149.876	183.578	566.439	631.605	737.115	328.806	0.127316	0.230789	0.0132469	0.157267	Nt5e	23959	5' nucleotidase, ecto [Source:MGI Symbol;Acc:MGI:99782]
ENSMUSG00000104213	513.833	1718.18	1470.63	586.803	270.874	562.848	291.716	260.865	735.108	-0.0833467	0.181791	0.0132285	0.157267	Ighd		immunoglobulin heavy constant delta [Source:MGI Symbol;Acc:MGI:96447]
ENSMUSG00000069089	574.765	616.292	595.809	704.926	492.965	434.479	572.726	500.277	598.793	-0.23602	0.129528	0.0132532	0.157267	Cdk7	12572	cyclin-dependent kinase 7 [Source:MGI Symbol;Acc:MGI:102956]
ENSMUSG00000027330	728.461	935.886	671.391	549.969	573.843	605.04	467.459	514.865	624.887	-0.287298	0.182238	0.0132988	0.157501	Cdc25b	12531	cell division cycle 25B [Source:MGI Symbol;Acc:MGI:99701]
ENSMUSG00000038828	1895.27	1546.45	1598.47	1516.54	1436.53	1403.08	1384.53	1345.51	1634.02	-0.193134	0.0946193	0.0132962	0.157501	Tmem214	68796	transmembrane protein 214 [Source:MGI Symbol;Acc:MGI:1916046]
ENSMUSG00000043140	504.739	378.743	410.071	539.808	293.982	376.13	336.321	392.155	404.838	-0.272938	0.164561	0.0132835	0.157501	Tmem186	66690	transmembrane protein 186 [Source:MGI Symbol;Acc:MGI:1913940]
ENSMUSG00000056708	526.565	674.487	741.344	734.139	1612.41	903.969	1056.24	1450.2	1055.07	0.292833	0.677767	0.0134014	0.157736	Ier5	15939	immediate early response 5 [Source:MGI Symbol;Acc:MGI:1337072]
ENSMUSG00000047369	15.4605	3.81605	10.4528	34.2937	1.28376	5.38611	4.46049	6.86486	8.5427	-0.0814218	0.180062	0.0134522	0.157736	Dnah14	240960	dynein, axonemal, heavy chain 14 [Source:MGI Symbol;Acc:MGI:2444525]
ENSMUSG00000026893	61.8419	44.8386	59.5005	113.042	114.255	116.699	106.16	151.027	95.0717	0.365259	0.54873	0.0134126	0.157736	Gca	227960	grancalcin [Source:MGI Symbol;Acc:MGI:1918521]
ENSMUSG00000037754	7400.1	5996.92	6912.51	6966.7	4938.64	5740.69	5494.43	5244.76	5935.32	-0.252196	0.145913	0.0133841	0.157736	Ppp1r16b	228852	protein phosphatase 1, regulatory subunit 16B [Source:MGI Symbol;Acc:MGI:2151841]
ENSMUSG00000050395	10.0038	0	16.0812	13.9715	35.9454	17.056	24.0866	28.3176	23.2725	0.112333	0.210901	0.0133707	0.157736	Tnfsf15	326623	tumor necrosis factor (ligand) superfamily, member 15 [Source:MGI Symbol;Acc:MGI:2180140]
ENSMUSG00000033773	234.635	241.365	240.414	219.734	186.146	166.072	190.909	186.209	218.453	-0.262162	0.153113	0.0134411	0.157736	Rpap2	231571	RNA polymerase II associated protein 2 [Source:MGI Symbol;Acc:MGI:2141142]
ENSMUSG00000086513	3.63776	5.72408	8.84467	1.27014	7.70258	13.4653	17.8419	15.4459	12.2949	0.114725	0.213956	0.0134189	0.157736	Gvin-ps1		GTPase, very large interferon inducible, pseudogene 1 [Source:MGI Symbol;Acc:MGI:1924950]
ENSMUSG00000020091	2303.61	2437.5	2036.69	1801.05	1468.63	1649.05	1344.39	1217.66	1670.59	-0.350833	0.294955	0.013434	0.157736	Eif4ebp2	13688	eukaryotic translation initiation factor 4E binding protein 2 [Source:MGI Symbol;Acc:MGI:109198]
ENSMUSG00000035486	17.2793	23.8503	5.62843	38.1041	19.2565	81.6893	94.5623	84.9527	26.7669	0.0774746	0.177113	0.0133812	0.157736	Plk5	216166	polo like kinase 5 [Source:MGI Symbol;Acc:MGI:3026984]
ENSMUSG00000049755	616.6	590.534	677.019	603.315	519.924	552.076	545.071	483.115	555.293	-0.198512	0.0986035	0.0134033	0.157736	Zfp672	319475	zinc finger protein 672 [Source:MGI Symbol;Acc:MGI:2442105]
ENSMUSG00000021198	5.45663	7.6321	7.23655	11.4312	7.70258	24.2375	28.5471	34.3243	9.23467	0.0911437	0.188513	0.0133641	0.157736	Unc79	217843	unc-79 homolog [Source:MGI Symbol;Acc:MGI:2684729]
ENSMUSG00000019027	16.3699	13.3562	28.9462	25.4027	32.0941	73.6102	67.7994	42.0473	25.4322	0.112994	0.211852	0.0133505	0.157736	Dnah1	110084	dynein, axonemal, heavy chain 1 [Source:MGI Symbol;Acc:MGI:107721]
ENSMUSG00000004558	533.841	211.791	544.349	520.756	605.937	770.214	867.118	820.351	578.83	0.380322	0.455335	0.0133437	0.157736	Ndrg2	29811	N-myc downstream regulated gene 2 [Source:MGI Symbol;Acc:MGI:1352498]
ENSMUSG00000025420	13.6416	4.77006	10.4528	6.35068	14.1214	38.6004	22.3024	36.0405	12.8528	0.0868473	0.184716	0.0134566	0.157736	Katnal2	71206	katanin p60 subunit A-like 2 [Source:MGI Symbol;Acc:MGI:1924234]
ENSMUSG00000049670	52.7475	18.1262	41.8112	52.0756	55.2019	70.0194	94.5623	63.5	54.8409	0.373337	0.498821	0.0134343	0.157736	Morn4	226123	MORN repeat containing 4 [Source:MGI Symbol;Acc:MGI:2449568]
ENSMUSG00000042515	14.551	9.54013	6.43249	5.08055	15.4052	37.7028	26.7629	12.8716	13.3114	0.116067	0.215525	0.0134485	0.157736	Pwwp3b	245631	PWWP domain containing 3B [Source:MGI Symbol;Acc:MGI:2445062]
ENSMUSG00000076556	4.54719	483.684	364.24	64.777	2.56753	6.28379	88.3176	6.86486	74.298	-0.0322362	0.153499	0.0134838	0.157852	Igkv4-57		immunoglobulin kappa variable 4-57 [Source:MGI Symbol;Acc:MGI:2685035]
ENSMUSG00000073433	31.8304	15.2642	12.865	35.5638	43.648	37.7028	44.6049	68.6486	31.5514	0.185915	0.344502	0.0134777	0.157852	Arhgdig	14570	Rho GDP dissociation inhibitor (GDI) gamma [Source:MGI Symbol;Acc:MGI:108430]
ENSMUSG00000057816	22.736	27.6664	23.3178	74.938	41.0804	93.3592	108.836	97.8243	38.0888	0.133668	0.239994	0.0135076	0.158008	Cfap299	75784	cilia and flagella associated protein 299 [Source:MGI Symbol;Acc:MGI:1916571]
ENSMUSG00000024339	4376.22	3640.51	4404.65	3927.26	7986.3	5229.91	4572	4579.72	5922.22	0.304596	0.201552	0.0135144	0.158008	Tap2	21355	transporter 2, ATP-binding cassette, sub-family B (MDR/TAP) [Source:MGI Symbol;Acc:MGI:98484]
ENSMUSG00000074577	26.3737	15.2642	22.5137	16.5118	10.2701	12.5676	5.35258	9.43919	12.2772	-0.171514	0.310523	0.0135367	0.158082	Ripor3	69553	RIPOR family member 3 [Source:MGI Symbol;Acc:MGI:1916803]
ENSMUSG00000039632	21.8265	20.9883	18.4934	67.3172	50.0668	102.336	86.5334	68.6486	31.022	0.122878	0.224398	0.013538	0.158082	Odad3	77609	outer dynein arm docking complex subunit 3 [Source:MGI Symbol;Acc:MGI:1924859]
ENSMUSG00000040918	38.1964	79.183	70.7574	33.0235	70.607	124.778	157.901	58.3514	73.8647	0.317404	0.691678	0.0135892	0.158565	Slc19a2	116914	solute carrier family 19 (thiamine transporter), member 2 [Source:MGI Symbol;Acc:MGI:1928761]
ENSMUSG00000039521	11.8227	22.8963	10.4528	16.5118	3.85129	2.69305	5.35258	4.29054	10.6651	-0.0721771	0.173092	0.0135967	0.158565	Foxp3	20371	forkhead box P3 [Source:MGI Symbol;Acc:MGI:1891436]
ENSMUSG00000114622	8.18495	3.81605	7.23655	19.052	0	5.38611	2.67629	0	5.48006	-0.0662367	0.169151	0.013658	0.159178	Gm18990		predicted gene, 18990 [Source:MGI Symbol;Acc:MGI:5011175]
ENSMUSG00000041460	22.736	10.4941	18.4934	8.89095	14.1214	43.9866	31.2234	43.7635	31.4721	0.161725	0.289947	0.0136817	0.159251	Cacna2d4	319734	calcium channel, voltage-dependent, alpha 2/delta subunit 4 [Source:MGI Symbol;Acc:MGI:2442632]
ENSMUSG00000037816	417.432	272.848	369.064	359.449	632.896	413.833	435.343	501.135	443.722	0.314802	0.218851	0.013676	0.159251	Fbxw17	109082	F-box and WD-40 domain protein 17 [Source:MGI Symbol;Acc:MGI:1923584]
ENSMUSG00000070509	12.7321	4.77006	6.43249	13.9715	20.5402	22.4421	21.4103	18.8784	19.3861	0.151306	0.268238	0.013705	0.159347	Rgma	244058	repulsive guidance molecule family member A [Source:MGI Symbol;Acc:MGI:2679262]
ENSMUSG00000096727	3656.85	3402.96	4091.06	3651.64	7804	4367.24	4034.96	4150.67	4905.23	0.30537	0.206091	0.0137074	0.159347	Psmb9	16912	proteasome (prosome, macropain) subunit, beta type 9 (large multifunctional peptidase 2) [Source:MGI Symbol;Acc:MGI:1346526]
ENSMUSG00000068876	118.227	33.3904	79.602	101.611	114.255	191.207	219.456	241.128	154.758	0.133958	0.240393	0.0137264	0.159467	Cgn	70737	cingulin [Source:MGI Symbol;Acc:MGI:1927237]
ENSMUSG00000032744	351.043	142.148	340.922	212.113	535.33	380.618	413.933	425.622	459.163	0.377192	0.439996	0.0137695	0.159866	Heyl	56198	hairy/enhancer-of-split related with YRPW motif-like [Source:MGI Symbol;Acc:MGI:1860511]
ENSMUSG00000034159	229.179	69.6429	130.258	99.0706	209.254	298.929	334.536	343.243	225.361	0.141361	0.252099	0.0137878	0.159976	Mab21l4	71874	mab-21-like 4 [Source:MGI Symbol;Acc:MGI:1919124]
ENSMUSG00000078490	30.0115	10.4941	18.4934	26.6729	44.9317	49.3727	55.31	57.4932	34.0724	0.122643	0.223858	0.013806	0.160048	Cfap74	544678	cilia and flagella associated protein 74 [Source:MGI Symbol;Acc:MGI:1917130]
ENSMUSG00000038069	263.737	207.021	303.935	280.7	231.078	366.255	475.488	547.473	319.999	0.354907	0.316488	0.0138114	0.160048	Cdkn2aip	70925	CDKN2A interacting protein [Source:MGI Symbol;Acc:MGI:1918175]
ENSMUSG00000030259	200.986	187.94	250.063	193.061	238.78	300.724	319.371	344.101	239.364	0.331447	0.251441	0.0138272	0.16013	Rassf8	71323	Ras association (RalGDS/AF-6) domain family (N-terminal) member 8 [Source:MGI Symbol;Acc:MGI:1918573]
ENSMUSG00000086652	22.736	33.3904	16.8853	24.1326	15.4052	8.97685	1.78419	12.0135	25.3848	-0.112286	0.210431	0.0138436	0.160218	Gm14029		predicted gene 14029 [Source:MGI Symbol;Acc:MGI:3650450]
ENSMUSG00000114023	25.4643	26.7124	32.1624	39.3742	55.2019	44.8842	41.0365	49.7703	39.4894	0.356893	0.324282	0.0139084	0.160866	Gm6474		predicted gene 6474 [Source:MGI Symbol;Acc:MGI:3648182]
ENSMUSG00000024590	36.3776	207.021	120.609	59.6964	183.578	300.724	196.261	221.392	133.373	0.16233	0.290641	0.0139185	0.160881	Lmnb1	16906	lamin B1 [Source:MGI Symbol;Acc:MGI:96795]
ENSMUSG00000097439	9.09439	20.9883	12.865	11.4312	6.41882	6.28379	6.24468	3.43243	9.74389	-0.130631	0.234818	0.0139334	0.160952	Gm16754		predicted gene, 16754 [Source:MGI Symbol;Acc:MGI:4439678]
ENSMUSG00000101102	34.5587	56.2867	5.62843	20.3222	12.8376	8.97685	10.7052	13.7297	16.4594	-0.115593	0.21452	0.013948	0.161019	Gm28609		predicted gene 28609 [Source:MGI Symbol;Acc:MGI:5579315]
ENSMUSG00000048416	167.337	62.9648	56.2843	179.089	177.159	277.385	284.579	293.473	127.243	0.143618	0.255777	0.0140348	0.16177	Mlf1	17349	myeloid leukemia factor 1 [Source:MGI Symbol;Acc:MGI:1341819]
ENSMUSG00000028576	107.314	122.114	125.433	80.0186	132.228	153.504	189.125	193.074	118.809	0.35574	0.313479	0.0140396	0.16177	Ift74	67694	intraflagellar transport 74 [Source:MGI Symbol;Acc:MGI:1914944]
ENSMUSG00000037526	659.343	480.822	444.646	617.286	379.994	459.615	435.343	436.777	490.094	-0.258047	0.152651	0.0140348	0.16177	Atg14	100504663	autophagy related 14 [Source:MGI Symbol;Acc:MGI:1261775]
ENSMUSG00000040102	220.994	289.066	369.064	360.719	211.821	232.5	275.658	124.426	282.648	-0.334826	0.267212	0.0140638	0.161947	Klhl42	232539	kelch-like 42 [Source:MGI Symbol;Acc:MGI:2444786]
ENSMUSG00000015806	1369.62	1064.68	1131.31	1026.27	980.796	990.146	944.731	904.446	1018.03	-0.210639	0.108771	0.0140836	0.162072	Qdpr	110391	quinoid dihydropteridine reductase [Source:MGI Symbol;Acc:MGI:97836]
ENSMUSG00000111378	0	29.5744	39.399	12.7014	5.13506	4.48842	4.46049	2.57432	13.4942	-0.0539657	0.162175	0.0141139	0.162217	Gm47230		predicted gene, 47230 [Source:MGI Symbol;Acc:MGI:6096044]
ENSMUSG00000040524	151.876	124.976	188.954	130.824	207.97	246.863	159.685	213.669	186.203	0.307136	0.211682	0.01411	0.162217	Zfp609	214812	zinc finger protein 609 [Source:MGI Symbol;Acc:MGI:2674092]
ENSMUSG00000063409	15.4605	6.67809	8.84467	31.7534	33.3779	57.4518	58.8784	72.9392	21.3239	0.0704266	0.171968	0.0141388	0.162219	Lrrc43	381741	leucine rich repeat containing 43 [Source:MGI Symbol;Acc:MGI:2685907]
ENSMUSG00000033538	222.813	365.387	324.037	302.292	616.207	323.167	426.422	410.176	453.767	0.334404	0.261965	0.0141234	0.162219	Casp4	12363	caspase 4, apoptosis-related cysteine peptidase [Source:MGI Symbol;Acc:MGI:107700]
ENSMUSG00000034247	1036.76	1058.95	888.487	805.266	680.395	829.461	738.656	815.203	900.017	-0.232888	0.126894	0.0141407	0.162219	Plekhm1	353047	pleckstrin homology domain containing, family M (with RUN domain) member 1 [Source:MGI Symbol;Acc:MGI:2443207]
ENSMUSG00000036591	364.685	384.467	398.01	364.529	459.588	521.555	467.459	504.568	421.222	0.26493	0.158057	0.0141791	0.162252	Arhgap21	71435	Rho GTPase activating protein 21 [Source:MGI Symbol;Acc:MGI:1918685]
ENSMUSG00000040272	277.379	262.353	245.239	213.383	128.376	191.207	215.888	164.757	207.101	-0.320921	0.236933	0.0141744	0.162252	Accs	329470	1-aminocyclopropane-1-carboxylate synthase (non-functional) [Source:MGI Symbol;Acc:MGI:1919717]
ENSMUSG00000032013	4.54719	0	3.21624	5.08055	8.98635	15.2606	32.1155	10.2973	15.3089	0.0522637	0.161316	0.0141659	0.162252	Trim29	72169	tripartite motif-containing 29 [Source:MGI Symbol;Acc:MGI:1919419]
ENSMUSG00000020014	46.3814	51.5167	32.9665	86.3693	79.5934	117.597	171.283	176.77	62.2411	0.111874	0.210339	0.014165	0.162252	Cfap54	380654	cilia and flagella associated protein 54 [Source:MGI Symbol;Acc:MGI:1922208]
ENSMUSG00000090145	5.45663	7.6321	4.82437	5.08055	12.8376	21.5444	30.3313	16.3041	7.68226	0.0753598	0.175387	0.0142249	0.162675	Ugt1a6b	394435	UDP glucuronosyltransferase 1 family, polypeptide A6B [Source:MGI Symbol;Acc:MGI:3580629]
ENSMUSG00000037762	5190.17	3550.83	4036.39	4581.38	3645.89	3292.71	3494.34	2437.89	4200.24	-0.292789	0.191603	0.0142548	0.162849	Slc16a9	66859	solute carrier family 16 (monocarboxylic acid transporters), member 9 [Source:MGI Symbol;Acc:MGI:1914109]
ENSMUSG00000022261	660.253	394.961	833.007	643.959	844.717	982.965	1080.33	981.676	863.802	0.352499	0.317683	0.014258	0.162849	Sdc2	15529	syndecan 2 [Source:MGI Symbol;Acc:MGI:1349165]
ENSMUSG00000086866	0	0.954013	3.21624	0	14.1214	4.48842	0	6.86486	8.23729	0.0628805	0.167068	0.0142886	0.163041	4930512H18Rik		RIKEN cDNA 4930512H18 gene [Source:MGI Symbol;Acc:MGI:1922361]
ENSMUSG00000021365	3549.54	3569.91	3634.36	3523.36	3317.25	4418.4	4853.01	5890.91	3763.16	0.26608	0.159805	0.0142926	0.163041	Nedd9	18003	neural precursor cell expressed, developmentally down-regulated gene 9 [Source:MGI Symbol;Acc:MGI:97302]
ENSMUSG00000020532	502.01	382.559	410.875	368.34	335.062	320.473	305.989	308.919	402.978	-0.27242	0.169657	0.014333	0.1634	Acaca	107476	acetyl-Coenzyme A carboxylase alpha [Source:MGI Symbol;Acc:MGI:108451]
ENSMUSG00000073414	661.162	1468.23	286.246	294.672	562.289	178.639	146.304	142.446	278.424	-0.100988	0.197953	0.0143471	0.163459	Mpig6b	106722	megakaryocyte and platelet inhibitory receptor G6b [Source:MGI Symbol;Acc:MGI:2146995]
ENSMUSG00000026377	811.22	763.21	777.527	708.736	749.718	620.3	630.713	567.209	720.348	-0.205029	0.105149	0.0144068	0.164037	Nifk	67949	nucleolar protein interacting with the FHA domain of MKI67 [Source:MGI Symbol;Acc:MGI:1915199]
ENSMUSG00000024787	626.603	542.833	531.484	541.078	426.21	524.248	482.625	435.061	524.836	-0.206004	0.106605	0.0144289	0.164083	Snx15	69024	sorting nexin 15 [Source:MGI Symbol;Acc:MGI:1916274]
ENSMUSG00000072844	9.09439	2.86204	2.41218	3.81041	43.648	8.97685	2.67629	13.7297	38.0244	0.0710451	0.172239	0.0144245	0.164083	G530011O06Rik	654820	RIKEN cDNA G530011O06 gene [Source:MGI Symbol;Acc:MGI:3603513]
ENSMUSG00000029073	600.23	521.845	705.965	582.993	546.883	488.341	425.53	467.669	571.044	-0.241905	0.136658	0.0145015	0.164381	Cptp	79554	ceramide-1-phosphate transfer protein [Source:MGI Symbol;Acc:MGI:1933107]
ENSMUSG00000030168	1115.88	1220.18	1036.43	933.55	1469.91	1423.73	1295.33	1216.8	1152.48	0.243093	0.137158	0.0145007	0.164381	Adipor2	68465	adiponectin receptor 2 [Source:MGI Symbol;Acc:MGI:93830]
ENSMUSG00000041481	225.541	300.514	274.185	317.534	907.621	360.869	407.688	247.993	572.716	0.349067	0.503684	0.0145089	0.164381	Serpina3g	20715	serine (or cysteine) peptidase inhibitor, clade A, member 3G [Source:MGI Symbol;Acc:MGI:105046]
ENSMUSG00000094689	53.6569	97.3093	12.0609	2.54027	1.28376	5.38611	14.2736	12.0135	16.9872	-0.0513955	0.160939	0.0144643	0.164381	Ighv1-81		immunoglobulin heavy variable 1-81 [Source:MGI Symbol;Acc:MGI:4439635]
ENSMUSG00000061482	241.001	243.273	203.427	222.274	166.889	184.923	157.009	151.885	206.133	-0.300645	0.209163	0.0144882	0.164381	H4c4	319156	H4 clustered histone 4 [Source:MGI Symbol;Acc:MGI:2448423]
ENSMUSG00000071652	936.722	705.015	854.717	1042.78	712.489	703.785	754.714	530.311	805.369	-0.272439	0.168911	0.0145008	0.164381	Ints5	109077	integrator complex subunit 5 [Source:MGI Symbol;Acc:MGI:1923578]
ENSMUSG00000039611	1289.58	1234.49	1171.52	1287.92	910.189	1036.83	937.594	610.973	1064.37	-0.31651	0.240081	0.0145292	0.164508	Pgap4	67063	post-GPI attachment to proteins GalNAc transferase 4 [Source:MGI Symbol;Acc:MGI:1914313]
ENSMUSG00000102570	16.3699	34.3445	24.1218	68.5874	11.5539	13.4653	17.8419	22.3108	20.8698	-0.156652	0.277491	0.014562	0.164769	Gm37968		predicted gene, 37968 [Source:MGI Symbol;Acc:MGI:5611196]
ENSMUSG00000033860	14.551	2.86204	15.2772	15.2416	80.8771	35.0097	27.655	9.43919	19.6589	0.0809831	0.179634	0.0146693	0.164769	Fgg	99571	fibrinogen gamma chain [Source:MGI Symbol;Acc:MGI:95526]
ENSMUSG00000029075	4.54719	17.1722	12.865	10.1611	19.2565	20.6468	48.1732	27.4595	21.0364	0.109528	0.207161	0.014652	0.164769	Tnfrsf4		tumor necrosis factor receptor superfamily, member 4 [Source:MGI Symbol;Acc:MGI:104512]
ENSMUSG00000096844	4.54719	10.4941	4.0203	96.5304	0	5.38611	2.67629	8.58108	9.09313	-0.0404892	0.156252	0.0146239	0.164769	Igkv6-14		immunoglobulin kappa variable 6-14 [Source:MGI Symbol;Acc:MGI:1330830]
ENSMUSG00000081805	0.909439	2.86204	4.0203	6.35068	7.70258	8.07916	17.8419	11.1554	7.73699	0.0853717	0.183073	0.0146547	0.164769	Gm14335		predicted gene 14335 [Source:MGI Symbol;Acc:MGI:3801741]
ENSMUSG00000020420	44.5625	81.0911	72.3655	99.0706	53.9181	45.7819	53.5258	43.7635	67.4828	-0.339458	0.292525	0.014654	0.164769	Zfp607a	545938	zinc finger protein 607A [Source:MGI Symbol;Acc:MGI:3584526]
ENSMUSG00000037656	206.443	220.377	237.198	351.828	189.997	184.923	215.888	111.554	218.227	-0.325478	0.25287	0.0146022	0.164769	Slc20a2	20516	solute carrier family 20, member 2 [Source:MGI Symbol;Acc:MGI:97851]
ENSMUSG00000111264	12.7321	15.2642	26.534	20.3222	23.1078	32.3167	39.2523	35.1824	21.7921	0.357744	0.520746	0.0146162	0.164769	E030022I16Rik		RIKEN cDNA E030022I16 gene [Source:MGI Symbol;Acc:MGI:2444690]
ENSMUSG00000034664	4979.18	11063.7	2747.48	1975.06	4488.04	1603.27	1289.08	1420.17	2362.45	-0.121215	0.221484	0.0146469	0.164769	Itga2b	16399	integrin alpha 2b [Source:MGI Symbol;Acc:MGI:96601]
ENSMUSG00000076655	5.45663	7.6321	28.1421	19.052	7.70258	0.897685	0	0	6.01485	-0.0388544	0.155595	0.0146639	0.164769	Ighv4-1		immunoglobulin heavy variable 4-1 [Source:MGI Symbol;Acc:MGI:4439536]
ENSMUSG00000033075	661.162	590.534	726.067	830.669	490.398	548.485	587.892	538.034	626.153	-0.265104	0.160652	0.0146552	0.164769	Senp1	223870	SUMO1/sentrin specific peptidase 1 [Source:MGI Symbol;Acc:MGI:2445054]
ENSMUSG00000024260	390.149	422.628	435.801	386.121	418.507	536.816	541.503	529.453	461.321	0.235302	0.129991	0.0146638	0.164769	Sap130	269003	Sin3A associated protein [Source:MGI Symbol;Acc:MGI:1919782]
ENSMUSG00000024901	16.3699	0.954013	19.2975	1.27014	51.3506	26.0329	19.6261	35.1824	21.2147	0.0756869	0.175635	0.0146189	0.164769	Peli3	240518	pellino 3 [Source:MGI Symbol;Acc:MGI:1924963]
ENSMUSG00000034488	1030.39	1683.83	1501.18	1153.28	835.73	977.579	1088.36	890.716	1249.67	-0.314502	0.234095	0.0146941	0.164844	Edil3	13612	EGF-like repeats and discoidin I-like domains 3 [Source:MGI Symbol;Acc:MGI:1329025]
ENSMUSG00000050232	85.4873	190.803	92.467	118.123	65.472	58.3495	34.7918	40.3311	92.9638	-0.114351	0.212875	0.0146929	0.164844	Cxcr3	12766	chemokine (C-X-C motif) receptor 3 [Source:MGI Symbol;Acc:MGI:1277207]
ENSMUSG00000060703	532.022	675.441	584.552	463.6	903.77	781.883	914.4	683.054	673.799	0.329413	0.260294	0.0147171	0.165001	Cd302	66205	CD302 antigen [Source:MGI Symbol;Acc:MGI:1913455]
ENSMUSG00000067928	176.431	160.274	200.211	207.032	94.9985	115.801	140.059	148.453	157.07	-0.334654	0.280153	0.0147813	0.165619	Zfp760	240034	zinc finger protein 760 [Source:MGI Symbol;Acc:MGI:2679257]
ENSMUSG00000039347	2250.86	1863.19	1921.71	1841.7	1424.98	1642.76	1558.49	1475.95	1536.95	-0.261985	0.1583	0.0147905	0.165621	Atp6v0e2	76252	ATPase, H+ transporting, lysosomal V0 subunit E2 [Source:MGI Symbol;Acc:MGI:1923502]
ENSMUSG00000008206	4067.01	2951.71	3410.83	3623.7	2336.45	2845.66	2897.53	2774.26	3078.56	-0.260214	0.160206	0.0148752	0.16596	Cers4	67260	ceramide synthase 4 [Source:MGI Symbol;Acc:MGI:1914510]
ENSMUSG00000019948	273.741	354.893	282.225	346.747	181.011	217.24	269.413	257.432	247.179	-0.290971	0.19532	0.0148566	0.16596	Actr6	67019	ARP6 actin-related protein 6 [Source:MGI Symbol;Acc:MGI:1914269]
ENSMUSG00000047904	28.1926	4.77006	45.0274	25.4027	109.12	56.5541	58.8784	28.3176	74.4442	0.115433	0.213649	0.0148466	0.16596	Sstr2	20606	somatostatin receptor 2 [Source:MGI Symbol;Acc:MGI:98328]
ENSMUSG00000113326	169.156	270.94	170.461	379.771	130.944	178.639	99.9149	170.764	196.129	-0.348637	0.483577	0.0148395	0.16596	Gm47586		predicted gene, 47586 [Source:MGI Symbol;Acc:MGI:6096627]
ENSMUSG00000074782	10.9133	6.67809	12.0609	3.81041	16.6889	23.3398	14.2736	20.5946	15.1556	0.161076	0.286789	0.014867	0.16596	4833422C13Rik	373852	RIKEN cDNA 4833422C13 gene [Source:MGI Symbol;Acc:MGI:3603826]
ENSMUSG00000035984	130.959	62.9648	65.1289	191.791	134.795	303.417	305.097	378.426	123.326	0.110606	0.208576	0.0148753	0.16596	Nme5	75533	NME/NM23 family member 5 [Source:MGI Symbol;Acc:MGI:1922783]
ENSMUSG00000052062	402.881	509.443	482.437	560.13	360.738	449.74	303.313	316.642	439.89	-0.295345	0.203002	0.0148936	0.165963	Pard3b	72823	par-3 family cell polarity regulator beta [Source:MGI Symbol;Acc:MGI:1919301]
ENSMUSG00000029192	656.615	570.5	553.194	636.338	432.628	499.113	526.337	401.595	524.853	-0.265607	0.162735	0.0148848	0.165963	Tbc1d14	100855	TBC1 domain family, member 14 [Source:MGI Symbol;Acc:MGI:1098708]
ENSMUSG00000026889	1474.2	1232.58	1432.84	1449.23	1490.45	1702.91	1774.38	2090.35	1514.66	0.24758	0.143019	0.0149395	0.166271	Rbm18	67889	RNA binding motif protein 18 [Source:MGI Symbol;Acc:MGI:1915139]
ENSMUSG00000052833	1641.54	1605.6	1497.97	1514	1337.68	1370.76	1500.51	1329.21	1501.5	-0.152285	0.0706997	0.014937	0.166271	Sae1	56459	SUMO1 activating enzyme subunit 1 [Source:MGI Symbol;Acc:MGI:1929264]
ENSMUSG00000021474	408.338	573.362	378.713	392.472	372.292	315.985	325.615	303.77	392.951	-0.278704	0.182755	0.0149907	0.16674	Sfxn1	14057	sideroflexin 1 [Source:MGI Symbol;Acc:MGI:2137677]
ENSMUSG00000028248	538.388	603.89	700.337	692.224	724.043	873.447	875.147	838.372	672.588	0.271709	0.168426	0.015003	0.166775	Pnisr	66625	PNN interacting serine/arginine-rich [Source:MGI Symbol;Acc:MGI:1913875]
ENSMUSG00000079179	316.485	311.008	315.192	255.297	388.981	420.117	362.191	339.811	337.553	0.24375	0.139556	0.0150172	0.166831	Rab10os	74173	RAB10, member RAS oncogene family, opposite strand [Source:MGI Symbol;Acc:MGI:1921423]
ENSMUSG00000026333	134.597	124.976	113.373	133.364	94.9985	79.894	106.16	94.3919	105.336	-0.284963	0.190986	0.0150413	0.166874	Gin1	252876	gypsy retrotransposon integrase 1 [Source:MGI Symbol;Acc:MGI:2182036]
ENSMUSG00000034485	738.464	436.938	710.79	532.187	960.256	851.903	836.787	890.716	829.58	0.330029	0.266887	0.0150461	0.166874	Uaca	72565	uveal autoantigen with coiled-coil domains and ankyrin repeats [Source:MGI Symbol;Acc:MGI:1919815]
ENSMUSG00000020098	104.585	72.505	58.6964	87.6394	143.782	137.346	154.333	113.27	112.349	0.349315	0.481038	0.0150484	0.166874	Pcbd1	13180	pterin 4 alpha carbinolamine dehydratase/dimerization cofactor of hepatocyte nuclear factor 1 alpha (TCF1) 1 [Source:MGI Symbol;Acc:MGI:94873]
ENSMUSG00000054874	1051.31	893.91	821.75	938.631	798.501	783.679	660.152	786.027	846.672	-0.224509	0.121144	0.0150925	0.167261	Pcnx3	104401	pecanex homolog 3 [Source:MGI Symbol;Acc:MGI:1861733]
ENSMUSG00000047394	215.537	100.171	149.555	198.141	214.389	239.682	314.91	264.297	156.907	0.348155	0.342066	0.0151103	0.167357	Odf3b	70113	outer dense fiber of sperm tails 3B [Source:MGI Symbol;Acc:MGI:1917363]
ENSMUSG00000005505	220.084	161.228	219.509	254.027	121.958	175.049	171.283	154.459	198.048	-0.295845	0.202939	0.0151558	0.167555	Kbtbd4	67136	kelch repeat and BTB (POZ) domain containing 4 [Source:MGI Symbol;Acc:MGI:1914386]
ENSMUSG00000109455	5.45663	3.81605	8.04061	5.08055	16.6889	10.7722	13.3815	12.8716	8.44184	0.137815	0.245005	0.0151632	0.167555	Gm44710		predicted gene 44710 [Source:MGI Symbol;Acc:MGI:5753286]
ENSMUSG00000032344	83.6684	79.183	85.2305	62.2367	170.741	92.4615	120.433	80.6622	119.725	0.331929	0.277069	0.0151463	0.167555	Cgas	214763	cyclic GMP-AMP synthase [Source:MGI Symbol;Acc:MGI:2442261]
ENSMUSG00000031162	126.412	335.812	111.764	123.203	156.619	52.9634	61.5547	59.2095	102.482	-0.151824	0.268063	0.0151648	0.167555	Gata1	14460	GATA binding protein 1 [Source:MGI Symbol;Acc:MGI:95661]
ENSMUSG00000050069	54.5663	9.54013	28.1421	16.5118	44.9317	64.6333	86.5334	78.9459	47.2352	0.109307	0.206878	0.0152912	0.168378	Grem2	23893	gremlin 2, DAN family BMP antagonist [Source:MGI Symbol;Acc:MGI:1344367]
ENSMUSG00000029371	17.2793	76.321	42.6152	15.2416	23.1078	2.69305	0	7.72297	16.628	-0.0531158	0.16169	0.0152945	0.168378	Cxcl5	20311	chemokine (C-X-C motif) ligand 5 [Source:MGI Symbol;Acc:MGI:1096868]
ENSMUSG00000010045	2304.52	1767.79	1867.03	1917.91	1835.78	1566.46	1599.53	1325.78	1778.69	-0.230787	0.131328	0.0152795	0.168378	Tmem115	56395	transmembrane protein 115 [Source:MGI Symbol;Acc:MGI:1930765]
ENSMUSG00000014606	2280.87	2178.96	1983.62	2047.46	1812.67	1826.79	1987.59	1808.03	2017.16	-0.162579	0.0772175	0.01529	0.168378	Slc25a11	67863	solute carrier family 25 (mitochondrial carrier oxoglutarate carrier), member 11 [Source:MGI Symbol;Acc:MGI:1915113]
ENSMUSG00000063787	630.241	524.707	526.66	485.192	528.911	370.744	394.307	394.73	505.118	-0.260756	0.157376	0.0152884	0.168378	Chchd1	66121	coiled-coil-helix-coiled-coil-helix domain containing 1 [Source:MGI Symbol;Acc:MGI:1913371]
ENSMUSG00000075590	82.7589	57.2408	118.197	107.962	120.674	196.593	148.98	170.764	129.457	0.326109	0.534836	0.0152581	0.168378	Nrbp2	223649	nuclear receptor binding protein 2 [Source:MGI Symbol;Acc:MGI:2385017]
ENSMUSG00000042659	1395.08	1157.22	1887.93	1271.41	1424.98	878.833	917.076	743.122	1337.05	-0.319044	0.253861	0.0153207	0.168564	Arrdc4	66412	arrestin domain containing 4 [Source:MGI Symbol;Acc:MGI:1913662]
ENSMUSG00000026434	1336.88	1522.6	1411.93	1493.68	1287.62	1188.53	1245.37	1247.69	1310.19	-0.177311	0.0868899	0.0153323	0.168591	Nucks1	98415	nuclear casein kinase and cyclin-dependent kinase substrate 1 [Source:MGI Symbol;Acc:MGI:1934811]
ENSMUSG00000049489	652.977	575.27	643.249	628.717	638.031	437.173	454.97	461.662	602.727	-0.240727	0.140856	0.0153577	0.168769	Ccnq	69109	cyclin Q [Source:MGI Symbol;Acc:MGI:1916359]
ENSMUSG00000043572	191.892	137.378	124.629	179.089	146.349	82.587	116.865	76.3716	141.942	-0.334118	0.299688	0.0153859	0.168971	Pars2	230577	prolyl-tRNA synthetase (mitochondrial)(putative) [Source:MGI Symbol;Acc:MGI:2386296]
ENSMUSG00000021823	3836.01	3332.37	3322.38	3414.13	2346.72	2763.07	2708.41	2491.09	3104.58	-0.279125	0.192737	0.0153946	0.168971	Vcl	22330	vinculin [Source:MGI Symbol;Acc:MGI:98927]
ENSMUSG00000023949	26.3737	20.0343	14.4731	12.7014	19.2565	35.0097	54.4179	39.473	17.105	0.184928	0.336452	0.0154153	0.169012	Tcte1	21645	t-complex-associated testis expressed 1 [Source:MGI Symbol;Acc:MGI:98640]
ENSMUSG00000024885	1208.64	1244.03	1167.5	1478.44	1314.57	2198.43	2196.34	2243.95	1224.62	0.350827	0.343612	0.0154168	0.169012	Aldh3b1	67689	aldehyde dehydrogenase 3 family, member B1 [Source:MGI Symbol;Acc:MGI:1914939]
ENSMUSG00000021536	50.9286	21.9423	36.9868	19.052	61.6207	57.4518	73.152	65.2162	53.4331	0.201134	0.383024	0.0154503	0.169278	Adcy2	210044	adenylate cyclase 2 [Source:MGI Symbol;Acc:MGI:99676]
ENSMUSG00000030247	262.828	223.239	214.684	325.155	178.443	175.946	129.354	147.595	261.714	-0.343116	0.401755	0.0154763	0.16936	Kcnj8	16523	potassium inwardly-rectifying channel, subfamily J, member 8 [Source:MGI Symbol;Acc:MGI:1100508]
ENSMUSG00000082419	11.8227	12.4022	11.2569	8.89095	25.6753	17.056	22.3024	19.7365	19.2021	0.26151	0.543395	0.0154672	0.16936	Gm11425		predicted gene 11425 [Source:MGI Symbol;Acc:MGI:3650957]
ENSMUSG00000071103	27.2832	29.5744	26.534	60.9665	44.9317	70.9171	78.5046	78.9459	34.8665	0.212236	0.404588	0.0154882	0.169389	1700029J07Rik	69479	RIKEN cDNA 1700029J07 gene [Source:MGI Symbol;Acc:MGI:1916729]
ENSMUSG00000079197	3842.38	3674.86	3935.07	3395.07	7678.19	4177.83	3904.71	4404.67	5265.9	0.291266	0.199468	0.0155287	0.16973	Psme2	19188	proteasome (prosome, macropain) activator subunit 2 (PA28 beta) [Source:MGI Symbol;Acc:MGI:1096365]
ENSMUSG00000004105	916.714	444.57	980.954	684.603	1183.63	1230.73	1206.12	1245.11	1063.73	0.345018	0.386135	0.0155666	0.170042	Angptl2	26360	angiopoietin-like 2 [Source:MGI Symbol;Acc:MGI:1347002]
ENSMUSG00000087001	3.63776	6.67809	4.0203	7.62082	7.70258	18.8514	33.8997	11.1554	8.04537	0.0780782	0.177212	0.0156045	0.170355	Gm15475		predicted gene 15475 [Source:MGI Symbol;Acc:MGI:3705288]
ENSMUSG00000028328	119.137	42.9306	42.6152	38.1041	71.8908	144.527	188.233	164.757	119.704	0.121602	0.221802	0.0156329	0.170529	Tmod1	21916	tropomodulin 1 [Source:MGI Symbol;Acc:MGI:98775]
ENSMUSG00000001156	710.272	1815.49	924.67	831.939	1694.57	1633.79	1523.7	1815.76	1389.67	0.341024	0.341504	0.0156485	0.170529	Mxd1	17119	MAX dimerization protein 1 [Source:MGI Symbol;Acc:MGI:96908]
ENSMUSG00000021427	4641.78	4499.12	4436	4773.17	3627.92	3892.36	4286.53	4055.42	4163.74	-0.167938	0.0847849	0.0156422	0.170529	Ssr1	107513	signal sequence receptor, alpha [Source:MGI Symbol;Acc:MGI:105082]
ENSMUSG00000001948	47.2908	35.2985	38.5949	38.1041	34.6616	61.9403	86.5334	90.9595	40.5429	0.329588	0.519681	0.01572	0.171206	Spa17	20686	sperm autoantigenic protein 17 [Source:MGI Symbol;Acc:MGI:1333778]
ENSMUSG00000064307	67.2985	48.6546	43.4193	81.2887	87.296	120.29	105.267	96.9662	61.2671	0.330623	0.504054	0.0157498	0.171429	Lrrc51	69358	leucine rich repeat containing 51 [Source:MGI Symbol;Acc:MGI:1916608]
ENSMUSG00000029651	36.3776	19.0803	29.7503	24.1326	66.7557	44.8842	50.8495	51.4865	45.3503	0.202641	0.378374	0.0157876	0.171549	Mtus2	77521	microtubule associated tumor suppressor candidate 2 [Source:MGI Symbol;Acc:MGI:1915388]
ENSMUSG00000107792	81.8495	119.252	63.5208	107.962	43.648	71.8148	54.4179	53.2027	69.624	-0.33807	0.436081	0.0157824	0.171549	Gm43914		predicted gene, 43914 [Source:MGI Symbol;Acc:MGI:5690306]
ENSMUSG00000004791	81.8495	57.2408	168.049	115.582	302.968	178.639	151.657	120.135	185.123	0.29324	0.548137	0.015789	0.171549	Pgf	18654	placental growth factor [Source:MGI Symbol;Acc:MGI:105095]
ENSMUSG00000028444	4.54719	0	7.23655	2.54027	11.5539	16.1583	9.81307	10.2973	7.25012	0.0846175	0.182397	0.0158079	0.171551	Cntfr	12804	ciliary neurotrophic factor receptor [Source:MGI Symbol;Acc:MGI:99605]
ENSMUSG00000018736	2807.44	2251.47	2582.64	2331.97	2622.73	3010.83	2885.93	3362.07	2586.75	0.1987	0.103966	0.0158062	0.171551	Ndel1	83431	nudE neurodevelopment protein 1 like 1 [Source:MGI Symbol;Acc:MGI:1932915]
ENSMUSG00000031075	238.273	38.1605	162.42	113.042	154.052	357.279	355.947	392.155	324.718	0.126602	0.22841	0.0158284	0.171672	Ano1	101772	anoctamin 1, calcium activated chloride channel [Source:MGI Symbol;Acc:MGI:2142149]
ENSMUSG00000091086	42.7436	51.5167	31.3584	35.5638	64.1882	49.3727	73.152	55.777	50.8022	0.333068	0.296351	0.0158443	0.171742	Rpl6l		ribosomal protein L6-like [Source:MGI Symbol;Acc:MGI:3647789]
ENSMUSG00000068196	277.379	94.4472	385.949	179.089	387.697	435.377	423.746	433.345	373.143	0.282216	0.54712	0.0158661	0.171876	Col8a1	12837	collagen, type VIII, alpha 1 [Source:MGI Symbol;Acc:MGI:88463]
ENSMUSG00000071984	626.603	928.254	1325.9	937.361	596.95	684.036	615.547	251.426	996.647	-0.287396	0.544162	0.0158931	0.172067	Fndc1	68655	fibronectin type III domain containing 1 [Source:MGI Symbol;Acc:MGI:1915905]
ENSMUSG00000052273	43.6531	6.67809	24.1218	40.6444	34.6616	63.7356	71.3678	70.3649	33.0941	0.154638	0.272536	0.0159856	0.172892	Dnah3	381917	dynein, axonemal, heavy chain 3 [Source:MGI Symbol;Acc:MGI:2683040]
ENSMUSG00000058463	3.63776	2.86204	6.43249	6.35068	7.70258	22.4421	10.7052	8.58108	7.82348	0.112013	0.20955	0.0159882	0.172892	Gm5471		predicted pseudogene 5471 [Source:MGI Symbol;Acc:MGI:3648310]
ENSMUSG00000034771	128.231	119.252	135.082	92.72	150.2	226.217	153.441	163.041	149.701	0.321785	0.263422	0.0160131	0.173059	Tle2	21886	transducin-like enhancer of split 2 [Source:MGI Symbol;Acc:MGI:104635]
ENSMUSG00000046727	1262.3	565.729	852.305	980.545	1534.1	1436.3	1679.82	1707.64	1378.59	0.308744	0.523895	0.016024	0.173074	Cystm1	66060	cysteine-rich transmembrane module containing 1 [Source:MGI Symbol;Acc:MGI:1913310]
ENSMUSG00000032212	326.489	416.903	439.821	477.571	487.83	539.509	466.567	607.541	492.674	0.24723	0.147019	0.0160471	0.17312	Sltm	66660	SAFB-like, transcription modulator [Source:MGI Symbol;Acc:MGI:1913910]
ENSMUSG00000013419	97.31	77.275	68.3452	69.8575	133.511	131.062	111.512	96.9662	96.5006	0.333747	0.302434	0.0160398	0.17312	Zfp651	270210	zinc finger protein 651 [Source:MGI Symbol;Acc:MGI:2670992]
ENSMUSG00000035860	186.435	75.367	99.7036	327.695	213.105	422.81	513.848	555.196	176.711	0.108302	0.205654	0.0160609	0.173166	Cdhr3	68764	cadherin-related family member 3 [Source:MGI Symbol;Acc:MGI:1916014]
ENSMUSG00000027177	613.871	711.693	823.358	754.461	690.665	914.741	1008.07	1064.05	749.215	0.247917	0.14727	0.0160988	0.173468	Hipk3	15259	homeodomain interacting protein kinase 3 [Source:MGI Symbol;Acc:MGI:1314882]
ENSMUSG00000105864	23.6454	29.5744	33.7706	24.1326	14.1214	10.7722	12.4894	18.0203	19.9082	-0.180469	0.323295	0.0161079	0.173468	Gm10484		predicted gene 10484 [Source:MGI Symbol;Acc:MGI:3642756]
ENSMUSG00000038570	40.0153	45.7926	46.6355	95.2602	57.7694	120.29	186.448	177.628	59.9291	0.11494	0.213201	0.0161338	0.173645	Saxo2	330577	stabilizer of axonemal microtubules 2 [Source:MGI Symbol;Acc:MGI:1914618]
ENSMUSG00000108080	14.551	18.1262	11.2569	29.2131	10.2701	2.69305	6.24468	10.2973	10.4926	-0.114108	0.211674	0.0161579	0.1737	Gm10209		predicted gene 10209 [Source:MGI Symbol;Acc:MGI:3641874]
ENSMUSG00000059439	1145.89	1140.04	965.677	1044.05	783.096	928.206	896.558	975.669	949.3	-0.204359	0.107477	0.0161552	0.1737	Bcas3	192197	BCAS3 microtubule associated cell migration factor [Source:MGI Symbol;Acc:MGI:2385848]
ENSMUSG00000026694	386.512	292.882	344.942	428.036	260.604	290.85	251.571	278.885	319.596	-0.27804	0.189279	0.0161809	0.173807	Eef1aknmt	71449	EEF1A lysine and N-terminal methyltransferase [Source:MGI Symbol;Acc:MGI:1918699]
ENSMUSG00000018427	233.726	263.307	257.299	284.511	193.848	229.807	175.743	173.338	239.254	-0.281911	0.191559	0.0161869	0.173807	Ypel2	77864	yippee like 2 [Source:MGI Symbol;Acc:MGI:1925114]
ENSMUSG00000029372	5533.94	17451.8	3412.43	3168.99	5041.34	1831.28	1764.57	1698.2	2971.65	-0.0875915	0.185196	0.0162222	0.174084	Ppbp	57349	pro-platelet basic protein [Source:MGI Symbol;Acc:MGI:1888712]
ENSMUSG00000005947	18.1888	68.6889	78.798	25.4027	15.4052	28.7259	16.0577	19.7365	50.7267	-0.116916	0.215432	0.0162593	0.17438	Itgae	16407	integrin alpha E, epithelial-associated [Source:MGI Symbol;Acc:MGI:1298377]
ENSMUSG00000003477	10981.5	5273.78	10515.5	6029.34	12308.7	15933	16971.3	19292	9981.52	0.182665	0.329117	0.0162731	0.174425	Inmt	21743	indolethylamine N-methyltransferase [Source:MGI Symbol;Acc:MGI:102963]
ENSMUSG00000039264	664.8	1256.43	885.271	854.802	435.196	502.704	355.947	438.493	885.389	-0.146574	0.258122	0.0163174	0.174695	Gimap3	83408	GTPase, IMAP family member 3 [Source:MGI Symbol;Acc:MGI:1932723]
ENSMUSG00000059824	96.4005	109.711	73.9736	113.042	324.792	216.342	202.506	232.547	285.964	0.105871	0.202621	0.0163087	0.174695	Dbp	13170	D site albumin promoter binding protein [Source:MGI Symbol;Acc:MGI:94866]
ENSMUSG00000114895	42.7436	29.5744	17.6893	57.1561	8.98635	18.8514	16.9498	24.027	28.8623	-0.157391	0.276643	0.0163477	0.174918	4930579J19Rik	75854	RIKEN cDNA 4930579J19 gene [Source:MGI Symbol;Acc:MGI:1923104]
ENSMUSG00000025453	20.0077	38.1605	28.1421	25.4027	16.6889	11.6699	8.02887	11.1554	21.1902	-0.119237	0.218009	0.0163609	0.174956	Nnt	18115	nicotinamide nucleotide transhydrogenase [Source:MGI Symbol;Acc:MGI:109279]
ENSMUSG00000037922	117.318	636.326	450.274	336.586	156.619	194.798	132.922	91.8176	256.316	-0.0933654	0.190001	0.0164343	0.175638	Bank1	242248	B cell scaffold protein with ankyrin repeats 1 [Source:MGI Symbol;Acc:MGI:2442120]
ENSMUSG00000096957	8.18495	6.67809	11.2569	3.81041	19.2565	9.87453	33.8997	11.1554	14.4832	0.120736	0.220141	0.0164638	0.175851	E230013L22Rik	102132	RIKEN cDNA E230013L22 gene [Source:MGI Symbol;Acc:MGI:2142601]
ENSMUSG00000079260	422.889	341.536	372.28	243.866	273.442	279.18	228.377	228.257	321.752	-0.292956	0.21043	0.0164801	0.175922	Tmppe	100504715	transmembrane protein with metallophosphoesterase domain [Source:MGI Symbol;Acc:MGI:5317335]
ENSMUSG00000073418	605.686	450.294	1031.61	795.105	1974.43	1039.52	960.789	1014.28	934.854	0.302791	0.512695	0.0164928	0.175955	C4b	12268	complement component 4B (Chido blood group) [Source:MGI Symbol;Acc:MGI:88228]
ENSMUSG00000016255	3156.66	8291.32	1816.37	1486.06	2517.46	917.434	923.321	1044.32	1529.05	-0.0880537	0.184969	0.0165054	0.175987	Tubb1	545486	tubulin, beta 1 class VI [Source:MGI Symbol;Acc:MGI:107814]
ENSMUSG00000097924	5.45663	6.67809	6.43249	11.4312	17.9727	19.7491	19.6261	33.4662	11.2945	0.082134	0.180258	0.0166794	0.177532	A730020E08Rik		RIKEN cDNA A730020E08 gene [Source:MGI Symbol;Acc:MGI:2444999]
ENSMUSG00000031077	293.749	329.134	359.415	306.103	306.82	256.738	245.327	241.128	290.556	-0.224926	0.128158	0.0166772	0.177532	Fadd		Fas (TNFRSF6)-associated via death domain [Source:MGI Symbol;Acc:MGI:109324]
ENSMUSG00000040722	92.7628	117.344	88.4467	91.4498	83.4447	60.1449	64.231	57.4932	81.4384	-0.321521	0.283972	0.0166742	0.177532	Scamp5	56807	secretory carrier membrane protein 5 [Source:MGI Symbol;Acc:MGI:1928948]
ENSMUSG00000039577	32.7398	6.67809	19.2975	34.2937	25.6753	57.4518	82.0729	70.3649	27.5226	0.102735	0.199255	0.0167079	0.177732	Nphp4	260305	nephronophthisis 4 (juvenile) homolog (human) [Source:MGI Symbol;Acc:MGI:2384210]
ENSMUSG00000093479	5.45663	4.77006	0.804061	2.54027	10.2701	13.4653	6.24468	13.7297	8.78996	0.0826016	0.180535	0.0167323	0.177806	Gm20629		predicted gene 20629 [Source:MGI Symbol;Acc:MGI:5313076]
ENSMUSG00000049409	100.948	220.377	56.2843	71.1276	77.0258	43.0889	35.6839	59.2095	56.2209	-0.148494	0.260511	0.0167441	0.177806	Prokr1	58182	prokineticin receptor 1 [Source:MGI Symbol;Acc:MGI:1929676]
ENSMUSG00000020799	76.3929	39.1145	68.3452	138.445	136.079	203.774	219.456	236.838	84.7819	0.106763	0.203768	0.0167379	0.177806	Tekt1	21689	tektin 1 [Source:MGI Symbol;Acc:MGI:1333819]
ENSMUSG00000067341	24.5549	75.367	73.9736	30.4833	29.5266	11.6699	28.5471	15.4459	31.3288	-0.111613	0.20882	0.016781	0.178095	H2-Eb2	381091	histocompatibility 2, class II antigen E beta2 [Source:MGI Symbol;Acc:MGI:95902]
ENSMUSG00000060402	13.6416	13.3562	26.534	17.7819	39.7967	41.2935	43.7128	52.3446	27.9044	0.107681	0.204334	0.0168552	0.178779	Chst8	68947	carbohydrate sulfotransferase 8 [Source:MGI Symbol;Acc:MGI:1916197]
ENSMUSG00000031988	970.371	1136.23	1111.21	1186.31	790.799	992.839	959.004	475.392	955.416	-0.289856	0.208763	0.0168695	0.178827	Vps26b	69091	VPS26 retromer complex component B [Source:MGI Symbol;Acc:MGI:1917656]
ENSMUSG00000041220	107.314	129.746	128.65	129.554	109.12	62.8379	92.7781	85.8108	114.506	-0.306383	0.242455	0.0168833	0.178869	Elovl6	170439	ELOVL family member 6, elongation of long chain fatty acids (yeast) [Source:MGI Symbol;Acc:MGI:2156528]
ENSMUSG00000097915	127.321	145.964	123.021	154.957	107.836	100.541	88.3176	72.0811	115.855	-0.322697	0.297616	0.0169009	0.178952	A330009N23Rik	380977	RIKEN cDNA A330009N23 gene [Source:MGI Symbol;Acc:MGI:2443491]
ENSMUSG00000074918	1978.94	2882.07	2327.76	1978.87	1988.55	1512.6	1695.88	1488.82	1882.13	-0.289047	0.21087	0.0169769	0.179652	Inafm2	100043272	InaF motif containing 2 [Source:MGI Symbol;Acc:MGI:1915354]
ENSMUSG00000037347	1082.23	577.178	818.534	939.901	544.316	602.347	803.78	440.209	687.234	-0.307766	0.24894	0.0169937	0.179726	Chst7	60322	carbohydrate (N-acetylglucosamino) sulfotransferase 7 [Source:MGI Symbol;Acc:MGI:1891767]
ENSMUSG00000032387	291.93	794.692	221.117	134.634	267.023	118.494	129.354	143.304	175.614	-0.130722	0.233195	0.0170166	0.179864	Rbpms2	71973	RNA binding protein with multiple splicing 2 [Source:MGI Symbol;Acc:MGI:1919223]
ENSMUSG00000052852	1022.21	1153.4	1165.08	1207.9	650.868	821.382	877.824	720.811	865.38	-0.317713	0.285656	0.0170463	0.179973	Reep1	52250	receptor accessory protein 1 [Source:MGI Symbol;Acc:MGI:1098827]
ENSMUSG00000024986	938.541	1004.58	1329.11	1214.25	865.257	870.754	885.853	849.527	1004.77	-0.257471	0.162435	0.0170466	0.179973	Hhex	15242	hematopoietically expressed homeobox [Source:MGI Symbol;Acc:MGI:96086]
ENSMUSG00000037362	50.9286	22.8963	45.0274	78.7485	74.4583	87.9731	103.483	107.264	85.3911	0.196803	0.356362	0.0170761	0.180181	Ccn3	18133	cellular communication network factor 3 [Source:MGI Symbol;Acc:MGI:109185]
ENSMUSG00000059305	20.9171	15.2642	13.669	19.052	6.41882	5.38611	3.56839	13.7297	10.3097	-0.124974	0.225084	0.0171408	0.180759	Vpreb1	22362	pre-B lymphocyte gene 1 [Source:MGI Symbol;Acc:MGI:98936]
ENSMUSG00000069208	113.68	163.136	157.596	158.767	98.8498	114.006	113.296	100.399	131.762	-0.295312	0.221123	0.0172072	0.181355	Zfp825	235956	zinc finger protein 825 [Source:MGI Symbol;Acc:MGI:2385315]
ENSMUSG00000015947	54.5663	190.803	50.6558	27.943	478.844	226.217	125.786	296.047	234.744	0.0666853	0.169318	0.0172625	0.181833	Fcgr1	14129	Fc receptor, IgG, high affinity I [Source:MGI Symbol;Acc:MGI:95498]
ENSMUSG00000046733	3421.31	2041.59	2247.35	1996.65	3095.16	3942.63	4258.87	4178.99	3483.32	0.334666	0.38431	0.0172859	0.181871	Gprc5a	232431	G protein-coupled receptor, family C, group 5, member A [Source:MGI Symbol;Acc:MGI:1891250]
ENSMUSG00000020899	235.545	197.481	222.725	247.677	143.782	191.207	204.29	161.324	197.831	-0.252522	0.156809	0.017286	0.181871	Pfas	237823	phosphoribosylformylglycinamidine synthase (FGAR amidotransferase) [Source:MGI Symbol;Acc:MGI:2684864]
ENSMUSG00000034382	29.102	7.6321	16.0812	17.7819	50.0668	28.7259	28.5471	43.7635	34.0395	0.144518	0.253673	0.0173359	0.182291	AI661453	224833	expressed sequence AI661453 [Source:MGI Symbol;Acc:MGI:2146908]
ENSMUSG00000025936	395.606	266.169	328.057	259.108	347.9	451.535	557.561	579.223	368.172	0.325986	0.342515	0.0173844	0.182648	Gm4956	241041	predicted gene 4956 [Source:MGI Symbol;Acc:MGI:3647976]
ENSMUSG00000118662	258.281	201.297	215.488	232.435	278.577	291.748	315.802	273.736	220.433	0.251116	0.15526	0.0173898	0.182648	Tctn2	67978	tectonic family member 2 [Source:MGI Symbol;Acc:MGI:1915228]
ENSMUSG00000040225	1205.92	1423.39	1313.84	1313.32	1593.15	1698.42	1413.08	1830.34	1490.79	0.226753	0.134178	0.0174958	0.182956	Prrc2c	226562	proline-rich coiled-coil 2C [Source:MGI Symbol;Acc:MGI:1913754]
ENSMUSG00000027603	17.2793	5.72408	12.865	6.35068	32.0941	23.3398	22.3024	13.7297	24.3272	0.152974	0.267627	0.0174606	0.182956	Ggt7	207182	gamma-glutamyltransferase 7 [Source:MGI Symbol;Acc:MGI:1913385]
ENSMUSG00000060860	642.064	788.968	730.087	618.556	1087.35	878.833	1015.21	683.054	845.299	0.267975	0.177586	0.0174855	0.182956	Ube2s	77891	ubiquitin-conjugating enzyme E2S [Source:MGI Symbol;Acc:MGI:1925141]
ENSMUSG00000110738	3.63776	0.954013	1.60812	3.81041	10.2701	5.38611	5.35258	12.0135	7.99833	0.0806785	0.178902	0.0174987	0.182956	Gm47092		predicted gene, 47092 [Source:MGI Symbol;Acc:MGI:6095822]
ENSMUSG00000015889	2700.12	2473.75	2215.19	2230.36	1830.65	2021.59	2085.72	2037.15	2149.59	-0.209171	0.113608	0.0174418	0.182956	Lta4h	16993	leukotriene A4 hydrolase [Source:MGI Symbol;Acc:MGI:96836]
ENSMUSG00000020020	79.1212	148.826	116.589	80.0186	89.8635	55.6565	51.7416	37.7568	79.8446	-0.22545	0.415392	0.017507	0.182956	Usp44	327799	ubiquitin specific peptidase 44 [Source:MGI Symbol;Acc:MGI:3045318]
ENSMUSG00000050974	12.7321	14.3102	10.4528	16.5118	35.9454	16.1583	29.4392	18.8784	20.6688	0.222405	0.412211	0.0174776	0.182956	Gm9847		predicted pseudogene 9847 [Source:MGI Symbol;Acc:MGI:3642840]
ENSMUSG00000021361	2111.72	2433.69	1912.06	1873.45	1846.05	1587.11	1731.56	1596.94	1873.64	-0.224844	0.128509	0.0174619	0.182956	Tmem14c	66154	transmembrane protein 14C [Source:MGI Symbol;Acc:MGI:1913404]
ENSMUSG00000035179	28.1926	25.7583	16.8853	62.2367	73.1746	75.4055	97.2386	83.2365	34.4424	0.103453	0.199799	0.0175092	0.182956	Ppp1r32	67752	protein phosphatase 1, regulatory subunit 32 [Source:MGI Symbol;Acc:MGI:1915002]
ENSMUSG00000024737	176.431	258.537	171.265	113.042	521.208	288.157	259.6	228.257	316.678	0.244917	0.463463	0.017523	0.182995	Slc15a3	65221	solute carrier family 15, member 3 [Source:MGI Symbol;Acc:MGI:1929691]
ENSMUSG00000022967	2065.34	1915.66	2027.04	2047.46	1365.92	1588.9	1905.52	1657.86	1919.06	-0.22593	0.129884	0.0175484	0.183157	Ifnar1	15975	interferon (alpha and beta) receptor 1 [Source:MGI Symbol;Acc:MGI:107658]
ENSMUSG00000046806	98.2194	104.941	101.312	85.0991	37.2292	90.6662	64.231	70.3649	83.5217	-0.315655	0.278968	0.0175904	0.183385	Cyren	78412	cell cycle regulator of NHEJ [Source:MGI Symbol;Acc:MGI:1925662]
ENSMUSG00000054619	3365.83	1956.68	2823.06	1498.76	3176.03	4395.06	5026.97	4553.98	3189.6	0.255788	0.48093	0.0175872	0.183385	Mettl7a1	70152	methyltransferase like 7A1 [Source:MGI Symbol;Acc:MGI:1916523]
ENSMUSG00000015748	433.802	349.169	368.26	377.23	419.791	438.07	456.754	476.25	438.761	0.18597	0.0956809	0.0176205	0.183394	Prpf3	70767	pre-mRNA processing factor 3 [Source:MGI Symbol;Acc:MGI:1918017]
ENSMUSG00000104273	6.36607	14.3102	19.2975	24.1326	5.13506	3.59074	4.46049	6.86486	10.6402	-0.0789538	0.177611	0.0176228	0.183394	A530064N14Rik		RIKEN cDNA A530064N14 gene [Source:MGI Symbol;Acc:MGI:3028068]
ENSMUSG00000076614	20.9171	89.6772	60.3046	715.087	2.56753	8.97685	60.6626	4.29054	87.1423	-0.0246715	0.151471	0.0176055	0.183394	Ighg1		immunoglobulin heavy constant gamma 1 (G1m marker) [Source:MGI Symbol;Acc:MGI:96446]
ENSMUSG00000046324	912.167	824.267	930.298	1173.61	596.95	771.111	891.205	640.149	769.386	-0.270805	0.181495	0.0176313	0.183394	Ermp1	226090	endoplasmic reticulum metallopeptidase 1 [Source:MGI Symbol;Acc:MGI:106250]
ENSMUSG00000030483	1987.12	697.383	882.859	1378.1	1463.49	3540.47	4500.63	3819.44	1893.74	0.0907292	0.187582	0.0176653	0.183643	Cyp2b10	13088	cytochrome P450, family 2, subfamily b, polypeptide 10 [Source:MGI Symbol;Acc:MGI:88598]
ENSMUSG00000006818	1698.83	1510.2	1582.39	1508.92	2229.9	1696.62	1932.28	1704.2	1765.19	0.204101	0.110025	0.0176864	0.183758	Sod2	20656	superoxide dismutase 2, mitochondrial [Source:MGI Symbol;Acc:MGI:98352]
ENSMUSG00000036745	657.524	474.144	570.883	604.585	644.45	703.785	862.658	912.169	637.422	0.283676	0.201732	0.017734	0.184148	Ttll7	70892	tubulin tyrosine ligase-like family, member 7 [Source:MGI Symbol;Acc:MGI:1918142]
ENSMUSG00000024843	197.348	166.952	270.969	386.121	577.694	503.601	309.558	359.547	398.969	0.283871	0.479413	0.0177572	0.184284	Chka	12660	choline kinase alpha [Source:MGI Symbol;Acc:MGI:107760]
ENSMUSG00000034292	115.499	111.619	148.751	208.302	202.835	294.441	215.888	264.297	161.378	0.300049	0.458002	0.0177716	0.184329	Traf3ip1	74019	TRAF3 interacting protein 1 [Source:MGI Symbol;Acc:MGI:1921269]
ENSMUSG00000057388	618.419	708.831	670.587	627.447	689.381	461.41	475.488	477.108	656.35	-0.236174	0.140269	0.0177854	0.184363	Mrpl18	67681	mitochondrial ribosomal protein L18 [Source:MGI Symbol;Acc:MGI:1914931]
ENSMUSG00000040247	159.152	445.524	210.664	232.435	124.525	133.755	107.052	176.77	260.749	-0.177991	0.313246	0.0177951	0.184363	Tbc1d10c	108995	TBC1 domain family, member 10c [Source:MGI Symbol;Acc:MGI:1922072]
ENSMUSG00000101337	48.2003	47.7006	27.3381	50.8055	39.7967	94.2569	104.375	86.6689	42.4354	0.199066	0.358822	0.0178144	0.184433	Dnah7c	100101919	dynein, axonemal, heavy chain 7C [Source:MGI Symbol;Acc:MGI:3639762]
ENSMUSG00000042589	28.1926	7.6321	10.4528	20.3222	42.3642	29.6236	24.0866	29.1757	21.3931	0.206656	0.376417	0.017822	0.184433	Cux2	13048	cut-like homeobox 2 [Source:MGI Symbol;Acc:MGI:107321]
ENSMUSG00000105378	30.0115	43.8846	39.399	21.5923	23.1078	25.1352	15.1657	20.5946	31.2794	-0.319927	0.411618	0.0178806	0.184711	Gm42515		predicted gene 42515 [Source:MGI Symbol;Acc:MGI:5662652]
ENSMUSG00000018733	283.745	209.883	276.597	327.695	258.037	198.388	181.096	177.628	240.328	-0.279422	0.198986	0.0178893	0.184711	Pex12	103737	peroxisomal biogenesis factor 12 [Source:MGI Symbol;Acc:MGI:2144177]
ENSMUSG00000024966	1425.09	1363.28	1224.58	1287.92	1609.84	1526.96	1634.32	1518.85	1467.98	0.196451	0.103209	0.0178743	0.184711	Stip1	20867	stress-induced phosphoprotein 1 [Source:MGI Symbol;Acc:MGI:109130]
ENSMUSG00000025060	944.907	1058.95	1105.58	988.166	1182.35	1333.06	1170.43	1380.7	1060.34	0.227525	0.131157	0.0178708	0.184711	Slk	20874	STE20-like kinase [Source:MGI Symbol;Acc:MGI:103241]
ENSMUSG00000098243	8.18495	36.2525	21.7096	49.5353	11.5539	11.6699	9.81307	13.7297	23.5674	-0.108373	0.204758	0.017934	0.184731	Gm4258		predicted gene 4258 [Source:MGI Symbol;Acc:MGI:3782435]
ENSMUSG00000036078	1492.39	1236.4	1184.38	1333.64	1005.19	1062.86	1158.83	1087.22	1127.55	-0.214425	0.1193	0.0179417	0.184731	Sigmar1	18391	sigma non-opioid intracellular receptor 1 [Source:MGI Symbol;Acc:MGI:1195268]
ENSMUSG00000000861	44.5625	267.124	94.0751	91.4498	102.701	37.7028	35.6839	34.3243	89.0363	-0.109383	0.205946	0.0179185	0.184731	Bcl11a	14025	B cell CLL/lymphoma 11A (zinc finger protein) [Source:MGI Symbol;Acc:MGI:106190]
ENSMUSG00000076934	129.14	659.223	205.84	151.146	121.958	44.8842	82.965	60.9257	192.897	-0.061223	0.165961	0.0179252	0.184731	Iglv1		immunoglobulin lambda variable 1 [Source:MGI Symbol;Acc:MGI:96530]
ENSMUSG00000024498	497.463	524.707	617.519	538.538	698.368	739.692	606.626	707.939	681.895	0.241596	0.146392	0.0179232	0.184731	Tcerg1	56070	transcription elongation regulator 1 (CA150) [Source:MGI Symbol;Acc:MGI:1926421]
ENSMUSG00000026479	246.458	59.1488	279.813	196.871	281.144	382.414	454.97	542.324	436.901	0.138001	0.243478	0.0180033	0.184798	Lamc2	16782	laminin, gamma 2 [Source:MGI Symbol;Acc:MGI:99913]
ENSMUSG00000028699	612.962	352.031	456.707	872.584	726.61	1099.66	1271.24	1187.62	600.941	0.198014	0.355415	0.0179988	0.184798	Tspan1	66805	tetraspanin 1 [Source:MGI Symbol;Acc:MGI:1914055]
ENSMUSG00000033024	311.028	610.568	260.516	434.387	234.929	202.877	165.038	259.149	513.702	-0.195877	0.350481	0.0180088	0.184798	Klra9	16640	killer cell lectin-like receptor subfamily A, member 9 [Source:MGI Symbol;Acc:MGI:1321153]
ENSMUSG00000031877	3397.66	3593.77	2993.52	2878.13	1849.9	2129.31	2744.09	2223.36	2162.07	-0.304699	0.25716	0.0179904	0.184798	Ces2g	72361	carboxylesterase 2G [Source:MGI Symbol;Acc:MGI:1919611]
ENSMUSG00000052504	30.9209	10.4941	28.1421	35.5638	55.2019	61.0426	77.6125	40.3311	42.1442	0.125673	0.225887	0.0179687	0.184798	Epha3	13837	Eph receptor A3 [Source:MGI Symbol;Acc:MGI:99612]
ENSMUSG00000090113	50.9286	42.9306	19.2975	50.8055	65.472	124.778	94.5623	107.264	43.2439	0.109324	0.206112	0.0179945	0.184798	Nhlrc4	621239	NHL repeat containing 4 [Source:MGI Symbol;Acc:MGI:3687200]
ENSMUSG00000073538	77.3023	241.365	133.474	133.364	82.1609	85.2801	78.5046	95.25	111.954	-0.278381	0.469598	0.0180404	0.184989	E330020D12Rik		Riken cDNA E330020D12 gene [Source:MGI Symbol;Acc:MGI:3761270]
ENSMUSG00000075419	1180.45	849.071	818.534	1080.89	826.744	794.451	727.951	617.838	871.471	-0.265339	0.182692	0.018068	0.184989	Dolk	227697	dolichol kinase [Source:MGI Symbol;Acc:MGI:2677836]
ENSMUSG00000070544	1147.71	1129.55	1325.9	1188.85	1377.48	1292.67	1406.84	1536.01	1289.68	0.184275	0.0949079	0.0180521	0.184989	Top1	21969	topoisomerase (DNA) I [Source:MGI Symbol;Acc:MGI:98788]
ENSMUSG00000019261	2871.1	2113.14	2037.49	1854.4	1924.36	1847.44	1723.53	1451.92	1972.99	-0.248776	0.155581	0.0180644	0.184989	Map1s	270058	microtubule-associated protein 1S [Source:MGI Symbol;Acc:MGI:2443304]
ENSMUSG00000040181	22079.4	19345.5	19485.6	20751.5	15206.2	15374.6	16729.5	15245.1	17887.7	-0.264487	0.172049	0.0181636	0.185148	Fmo1	14261	flavin containing monooxygenase 1 [Source:MGI Symbol;Acc:MGI:1310002]
ENSMUSG00000030325	1053.13	1973.85	683.452	1110.1	536.613	711.864	566.482	651.304	1443.83	-0.168118	0.293331	0.0181645	0.185148	Klrb1c	17059	killer cell lectin-like receptor subfamily B member 1C [Source:MGI Symbol;Acc:MGI:107538]
ENSMUSG00000108950	19.0982	5.72408	18.4934	30.4833	26.959	28.7259	57.0942	67.7905	28.0059	0.104289	0.200431	0.0181642	0.185148	9130015G15Rik		RIKEN cDNA 9130015G15 gene [Source:MGI Symbol;Acc:MGI:1921817]
ENSMUSG00000108521	114.589	120.206	116.589	157.497	71.8908	91.5639	84.7492	82.3784	102.943	-0.317377	0.328084	0.0181024	0.185148	Gm44639		predicted gene 44639 [Source:MGI Symbol;Acc:MGI:5753215]
ENSMUSG00000000244	228.269	562.867	311.172	297.212	154.052	233.398	155.225	179.345	338.395	-0.176097	0.309865	0.0181161	0.185148	Tspan32	27027	tetraspanin 32 [Source:MGI Symbol;Acc:MGI:1350360]
ENSMUSG00000031781	1469.65	1099.02	1400.67	1225.68	1209.31	1083.51	1084.79	937.054	1216.02	-0.207948	0.114141	0.0181409	0.185148	Ciapin1	109006	cytokine induced apoptosis inhibitor 1 [Source:MGI Symbol;Acc:MGI:1922083]
ENSMUSG00000036091	45.4719	105.895	73.1695	50.8055	56.4856	35.0097	41.0365	32.6081	52.1574	-0.291325	0.456103	0.018131	0.185148	Hyal3	109685	hyaluronoglucosaminidase 3 [Source:MGI Symbol;Acc:MGI:1330288]
ENSMUSG00000032977	534.75	567.637	558.018	656.66	516.073	508.09	410.365	448.791	576.728	-0.222688	0.127863	0.0181483	0.185148	Fam207a	108707	family with sequence similarity 207, member A [Source:MGI Symbol;Acc:MGI:1916334]
ENSMUSG00000031365	390.149	420.72	366.652	346.747	292.698	316.883	247.111	348.392	329.051	-0.240536	0.147684	0.0182109	0.185518	Zfp275	27081	zinc finger protein 275 [Source:MGI Symbol;Acc:MGI:1350985]
ENSMUSG00000097333	177.341	156.458	184.13	210.843	107.836	95.1546	82.965	185.351	168.552	-0.31589	0.337389	0.0182486	0.185798	Zfp87	170763	zinc finger protein 87 [Source:MGI Symbol;Acc:MGI:107768]
ENSMUSG00000032462	662.981	1028.43	989.799	988.166	706.07	755.851	616.439	544.041	784.82	-0.299031	0.232363	0.0182756	0.18597	Pik3cb	74769	phosphatidylinositol-4,5-bisphosphate 3-kinase catalytic subunit beta [Source:MGI Symbol;Acc:MGI:1922019]
ENSMUSG00000030340	510.195	284.296	307.955	367.069	397.967	873.447	982.199	615.264	571.735	0.170486	0.298896	0.0183049	0.18613	Scnn1a	20276	sodium channel, nonvoltage-gated 1 alpha [Source:MGI Symbol;Acc:MGI:101782]
ENSMUSG00000011256	220.084	243.273	327.253	248.947	215.672	217.24	174.851	188.784	282.681	-0.260639	0.17409	0.0183218	0.18613	Adam19	11492	a disintegrin and metallopeptidase domain 19 (meltrin beta) [Source:MGI Symbol;Acc:MGI:105377]
ENSMUSG00000024758	6052.32	6797.34	5596.26	6120.79	4572.77	5204.78	5608.61	5402.65	5140.21	-0.190863	0.100695	0.0183219	0.18613	Rtn3	20168	reticulon 3 [Source:MGI Symbol;Acc:MGI:1339970]
ENSMUSG00000019256	2141.73	2551.03	3046.59	2489.47	1496.87	1603.27	1763.68	1955.63	2273.06	-0.312422	0.304072	0.0183477	0.186289	Ahr	11622	aryl-hydrocarbon receptor [Source:MGI Symbol;Acc:MGI:105043]
ENSMUSG00000030718	1162.26	1039.87	1079.85	1131.69	921.743	980.272	1023.24	1011.71	1035.19	-0.141386	0.0669856	0.0183792	0.186505	Ppme1	72590	protein phosphatase methylesterase 1 [Source:MGI Symbol;Acc:MGI:1919840]
ENSMUSG00000029557	219.175	145.01	195.387	147.336	184.862	113.108	86.5334	65.2162	160.678	-0.311059	0.375913	0.0184644	0.187162	Mrm2	68017	mitochondrial rRNA methyltransferase 2 [Source:MGI Symbol;Acc:MGI:1915267]
ENSMUSG00000071550	52.7475	25.7583	33.7706	96.5304	59.0531	118.494	142.736	157.892	48.3507	0.115057	0.212427	0.0184578	0.187162	Cfap44	212517	cilia and flagella associated protein 44 [Source:MGI Symbol;Acc:MGI:1277238]
ENSMUSG00000040044	892.16	747.946	836.223	951.332	703.503	685.831	774.34	736.257	806.117	-0.19014	0.100287	0.0185539	0.187618	Orc3	50793	origin recognition complex, subunit 3 [Source:MGI Symbol;Acc:MGI:1354944]
ENSMUSG00000032898	1110.42	875.784	970.502	1027.54	581.545	813.302	819.837	872.696	839.81	-0.252717	0.162112	0.0185283	0.187618	Fbxo21	231670	F-box protein 21 [Source:MGI Symbol;Acc:MGI:1924223]
ENSMUSG00000020843	994.926	813.773	839.44	878.934	885.797	684.934	698.512	608.399	827.326	-0.221029	0.127207	0.0185708	0.187618	Timm22	56322	translocase of inner mitochondrial membrane 22 [Source:MGI Symbol;Acc:MGI:1929742]
ENSMUSG00000046215	693.902	1065.63	680.236	596.964	639.314	388.698	361.299	347.534	632.459	-0.231433	0.400622	0.0185378	0.187618	Rprml	104582	reprimo-like [Source:MGI Symbol;Acc:MGI:2144486]
ENSMUSG00000034006	1725.21	1452.96	1590.43	1492.41	1287.62	1368.97	1202.55	1429.61	1455.8	-0.193057	0.102324	0.0185709	0.187618	Slc66a2	66943	solute carrier family 66 member 2 [Source:MGI Symbol;Acc:MGI:1914193]
ENSMUSG00000035776	1457.83	1244.03	1374.94	1383.18	1165.66	1052.09	1144.56	1185.91	1222.41	-0.204336	0.111581	0.0185612	0.187618	Cd99l2	171486	CD99 antigen-like 2 [Source:MGI Symbol;Acc:MGI:2177151]
ENSMUSG00000021903	136.416	72.505	131.866	104.151	139.93	178.639	253.356	157.892	172.957	0.304877	0.424951	0.018583	0.187636	Galnt15	78754	polypeptide N-acetylgalactosaminyltransferase 15 [Source:MGI Symbol;Acc:MGI:1926004]
ENSMUSG00000089911	974.919	1059.91	1081.46	1146.93	821.609	952.444	916.184	866.689	1003.06	-0.201545	0.109664	0.0185977	0.187681	Mfsd14a	15247	major facilitator superfamily domain containing 14A [Source:MGI Symbol;Acc:MGI:1201609]
ENSMUSG00000050855	60.023	64.8729	54.6761	80.0186	64.1882	30.5213	27.655	41.1892	53.0895	-0.304482	0.388811	0.0186198	0.1878	Zfp940	233057	zinc finger protein 940 [Source:MGI Symbol;Acc:MGI:2446235]
ENSMUSG00000061461	1154.99	1120.96	965.677	920.849	1006.47	758.544	829.65	790.318	988.16	-0.22348	0.129354	0.0186333	0.187832	Smim20	66278	small integral membrane protein 20 [Source:MGI Symbol;Acc:MGI:1913528]
ENSMUSG00000104114	46.3814	37.2065	39.399	82.5589	29.5266	22.4421	16.0577	44.6216	43.2381	-0.223077	0.403309	0.0187456	0.188861	Gm37297		predicted gene, 37297 [Source:MGI Symbol;Acc:MGI:5610525]
ENSMUSG00000113423	113.68	140.24	143.123	157.497	83.4447	106.824	70.4757	115.845	107.522	-0.306948	0.279364	0.0187661	0.188963	Gm3791		predicted gene 3791 [Source:MGI Symbol;Acc:MGI:3781964]
ENSMUSG00000043088	107.314	52.4707	76.3858	78.7485	141.214	193.9	200.722	134.723	145.698	0.120842	0.2164	0.0187847	0.189046	Il17re	57890	interleukin 17 receptor E [Source:MGI Symbol;Acc:MGI:1889371]
ENSMUSG00000109378	0	2.86204	5.62843	2.54027	7.70258	20.6468	9.81307	13.7297	7.22884	0.0540259	0.162007	0.0188099	0.189163	Gm49396		predicted gene, 49396 [Source:MGI Symbol;Acc:MGI:6121629]
ENSMUSG00000054611	1242.29	1262.16	1400.67	1248.54	1160.52	1094.28	944.731	1166.17	1199.72	-0.190708	0.101198	0.018817	0.189163	Kdm2a	225876	lysine (K)-specific demethylase 2A [Source:MGI Symbol;Acc:MGI:1354736]
ENSMUSG00000102697	702.087	1312.72	1387.01	1290.46	821.609	850.108	565.59	370.703	1053.74	-0.217281	0.389162	0.0188551	0.189442	Pcdhac2	353237	protocadherin alpha subfamily C, 2 [Source:MGI Symbol;Acc:MGI:1891443]
ENSMUSG00000116380	20.0077	41.9766	38.5949	19.052	77.0258	53.8611	49.9574	49.7703	49.5113	0.18408	0.323948	0.0188722	0.189509	Gm39556		predicted gene, 39556 [Source:MGI Symbol;Acc:MGI:5622441]
ENSMUSG00000106558	18.1888	10.4941	5.62843	10.1611	14.1214	17.9537	25.8708	30.8919	15.1491	0.160444	0.278819	0.0188917	0.189602	Gm5552		predicted gene 5552 [Source:MGI Symbol;Acc:MGI:3643001]
ENSMUSG00000066026	6015.03	5539	4989.2	4535.66	3914.2	4375.32	3028.67	3804.85	4203.98	-0.289559	0.229533	0.0189322	0.189813	Dhrs3	20148	dehydrogenase/reductase (SDR family) member 3 [Source:MGI Symbol;Acc:MGI:1315215]
ENSMUSG00000022661	9139.86	7634.96	10284.7	10365.6	11865.8	9620.49	13780.2	12708.6	10432.4	0.249277	0.15878	0.0189336	0.189813	Cd200	17470	CD200 antigen [Source:MGI Symbol;Acc:MGI:1196990]
ENSMUSG00000020279	36.3776	53.4247	87.6426	77.4783	25.6753	9.87453	16.0577	20.5946	36.3978	-0.0635611	0.16723	0.0189783	0.190158	Il9r	16199	interleukin 9 receptor [Source:MGI Symbol;Acc:MGI:96564]
ENSMUSG00000095771	16.3699	69.6429	52.264	20.3222	3.85129	11.6699	13.3815	16.3041	27.3222	-0.0654051	0.168301	0.0190067	0.190338	Igkv14-111		immunoglobulin kappa variable 14-111 [Source:MGI Symbol;Acc:MGI:4439863]
ENSMUSG00000005949	850.325	643.004	631.992	642.689	535.33	593.37	594.137	551.764	608.799	-0.214384	0.12106	0.0190464	0.190527	Ctns	83429	cystinosis, nephropathic [Source:MGI Symbol;Acc:MGI:1932872]
ENSMUSG00000049562	182.797	216.561	201.015	195.601	205.402	119.392	127.57	96.9662	200.656	-0.302469	0.274992	0.0190462	0.190527	Ap5b1	381201	adaptor-related protein complex 5, beta 1 subunit [Source:MGI Symbol;Acc:MGI:2685808]
ENSMUSG00000035615	19.0982	18.1262	18.4934	48.2652	51.3506	47.5773	97.2386	34.3243	38.5735	0.119779	0.217681	0.0190837	0.190795	Frmpd1	666060	FERM and PDZ domain containing 1 [Source:MGI Symbol;Acc:MGI:2446274]
ENSMUSG00000034532	30.9209	11.4482	19.2975	21.5923	52.6343	55.6565	32.1155	45.4797	26.4871	0.122697	0.221363	0.0190955	0.190809	Fbxo16	50759	F-box protein 16 [Source:MGI Symbol;Acc:MGI:1354706]
ENSMUSG00000027510	150.967	315.778	196.191	132.094	169.457	122.983	104.375	116.703	164.753	-0.307579	0.350911	0.0191179	0.190928	Rbm38	56190	RNA binding motif protein 38 [Source:MGI Symbol;Acc:MGI:1889294]
ENSMUSG00000109279	21.8265	39.1145	18.4934	25.4027	41.0804	41.2935	44.6049	50.6284	29.2636	0.273642	0.451748	0.0191501	0.191145	Gm45220		predicted gene 45220 [Source:MGI Symbol;Acc:MGI:5753796]
ENSMUSG00000004110	13.6416	19.0803	40.203	33.0235	3.85129	21.5444	11.5973	4.29054	18.3046	-0.101144	0.197004	0.0192164	0.191669	Cacna1e	12290	calcium channel, voltage-dependent, R type, alpha 1E subunit [Source:MGI Symbol;Acc:MGI:106217]
ENSMUSG00000083907	0.909439	3.81605	0.804061	0	5.13506	8.07916	3.56839	4.29054	5.59111	0.079852	0.178245	0.0192235	0.191669	Plk-ps1		polo like kinase, pseudogene 1 [Source:MGI Symbol;Acc:MGI:103247]
ENSMUSG00000025089	47.2908	33.3904	49.8518	90.1797	39.7967	117.597	151.657	148.453	55.1783	0.138561	0.243197	0.0192588	0.191916	Gfra1	14585	glial cell line derived neurotrophic factor family receptor alpha 1 [Source:MGI Symbol;Acc:MGI:1100842]
ENSMUSG00000040189	80.0306	64.8729	54.6761	90.1797	86.0122	154.402	158.793	131.291	68.0772	0.200486	0.35552	0.019274	0.191963	Odad1	211535	outer dynein arm docking complex subunit 1 [Source:MGI Symbol;Acc:MGI:2446120]
ENSMUSG00000085375	8.18495	10.4941	12.865	13.9715	26.959	17.9537	13.3815	35.1824	13.5742	0.149484	0.259662	0.0193588	0.192493	Gm12506		predicted gene 12506 [Source:MGI Symbol;Acc:MGI:3651170]
ENSMUSG00000029131	1255.03	1339.43	1401.48	1234.57	1541.8	1416.55	1478.21	1558.32	1399.14	0.1638	0.0815949	0.0193561	0.192493	Dnajb6	23950	DnaJ heat shock protein family (Hsp40) member B6 [Source:MGI Symbol;Acc:MGI:1344381]
ENSMUSG00000114891	17.2793	14.3102	17.6893	11.4312	6.41882	6.28379	8.92097	8.58108	12.3844	-0.16608	0.288711	0.0193565	0.192493	Gm47272		predicted gene, 47272 [Source:MGI Symbol;Acc:MGI:6096111]
ENSMUSG00000043323	170.975	245.181	209.86	186.71	302.968	284.566	272.09	276.311	233.808	0.289795	0.231296	0.0193872	0.192569	Fbrsl1	381668	fibrosin-like 1 [Source:MGI Symbol;Acc:MGI:1920907]
ENSMUSG00000103103	30.9209	31.4824	28.9462	45.7249	17.9727	11.6699	30.3313	16.3041	25.7731	-0.231264	0.410782	0.0193875	0.192569	4833445I07Rik		RIKEN cDNA 4833445I07 gene [Source:MGI Symbol;Acc:MGI:2143268]
ENSMUSG00000009681	811.22	585.764	725.263	629.988	899.919	886.913	890.313	1112.97	899.038	0.284315	0.218735	0.0194335	0.192921	Bcr	110279	BCR activator of RhoGEF and GTPase [Source:MGI Symbol;Acc:MGI:88141]
ENSMUSG00000024501	1255.94	1293.64	1694.16	1254.89	960.256	1096.97	1000.04	798.041	1260.53	-0.294879	0.252168	0.0194749	0.193227	Dpysl3	22240	dihydropyrimidinase-like 3 [Source:MGI Symbol;Acc:MGI:1349762]
ENSMUSG00000040836	2.72832	4.77006	10.4528	6.35068	19.2565	17.056	11.5973	12.0135	10.363	0.111197	0.20743	0.0195523	0.19344	Gpr161	240888	G protein-coupled receptor 161 [Source:MGI Symbol;Acc:MGI:2685054]
ENSMUSG00000074797	700.268	619.154	672.195	652.85	685.53	517.066	512.064	468.527	615.019	-0.211682	0.120865	0.0195223	0.19344	Itpa	16434	inosine triphosphatase (nucleoside triphosphate pyrophosphatase) [Source:MGI Symbol;Acc:MGI:96622]
ENSMUSG00000108825	13.6416	20.0343	4.0203	26.6729	6.41882	10.7722	4.46049	1.71622	10.83	-0.0911675	0.187309	0.0195149	0.19344	Gm45838		predicted gene 45838 [Source:MGI Symbol;Acc:MGI:5804953]
ENSMUSG00000020838	409.248	1267.88	361.827	318.804	539.181	233.398	173.959	149.311	288.1	-0.126049	0.225504	0.0195422	0.19344	Slc6a4	15567	solute carrier family 6 (neurotransmitter transporter, serotonin), member 4 [Source:MGI Symbol;Acc:MGI:96285]
ENSMUSG00000094502	8.18495	155.504	11.2569	0	2.56753	1.79537	9.81307	1.71622	19.7457	-0.0256361	0.151679	0.0195564	0.19344	Ighv1-69		immunoglobulin heavy variable 1-69 [Source:MGI Symbol;Acc:MGI:4439632]
ENSMUSG00000022518	61.8419	21.9423	32.9665	83.829	73.1746	101.438	111.512	105.547	51.1649	0.158878	0.275032	0.0195598	0.19344	4930562C15Rik	78809	RIKEN cDNA 4930562C15 gene [Source:MGI Symbol;Acc:MGI:1926059]
ENSMUSG00000000171	3404.94	3241.73	3184.89	2965.77	2816.58	2631.11	3056.32	2859.22	2948.98	-0.147901	0.0716773	0.0195819	0.19345	Sdhd	66925	succinate dehydrogenase complex, subunit D, integral membrane protein [Source:MGI Symbol;Acc:MGI:1914175]
ENSMUSG00000020530	1192.27	1385.23	1253.53	1334.91	1423.69	1434.5	1511.21	1487.1	1377.81	0.154701	0.0761185	0.0195774	0.19345	Ggnbp2	217039	gametogenetin binding protein 2 [Source:MGI Symbol;Acc:MGI:2387356]
ENSMUSG00000118590	32.7398	19.0803	25.7299	43.1846	91.1472	38.6004	45.497	51.4865	24.4977	0.180812	0.312703	0.0195956	0.19348	Gm15433		predicted pseudogene 15433 [Source:MGI Symbol;Acc:MGI:3705860]
ENSMUSG00000023011	206.443	69.6429	194.583	104.151	227.226	289.055	328.292	280.601	186.788	0.161539	0.279971	0.0196555	0.193841	Faim2	72393	Fas apoptotic inhibitory molecule 2 [Source:MGI Symbol;Acc:MGI:1919643]
ENSMUSG00000022951	1691.56	1196.33	1730.34	1416.2	2190.1	1617.63	1839.5	2267.12	1529.56	0.258196	0.176777	0.0196639	0.193841	Rcan1	54720	regulator of calcineurin 1 [Source:MGI Symbol;Acc:MGI:1890564]
ENSMUSG00000052105	255.552	165.044	207.448	139.715	292.698	294.441	258.708	314.068	262.936	0.306011	0.312762	0.0196614	0.193841	Mtcl1	68617	microtubule crosslinking factor 1 [Source:MGI Symbol;Acc:MGI:1915867]
ENSMUSG00000026069	21.8265	62.0108	39.399	52.0756	24.3915	19.7491	16.0577	20.5946	35.7372	-0.126728	0.226141	0.0197039	0.193886	Il1rl1	17082	interleukin 1 receptor-like 1 [Source:MGI Symbol;Acc:MGI:98427]
ENSMUSG00000043164	330.126	173.63	193.779	552.509	345.333	726.227	849.277	874.412	301.296	0.117289	0.214748	0.0197005	0.193886	Tmem212	208613	transmembrane protein 212 [Source:MGI Symbol;Acc:MGI:2685410]
ENSMUSG00000062524	947.635	1608.47	771.898	1050.4	635.463	584.393	394.307	665.034	1472.6	-0.169172	0.29367	0.0196996	0.193886	Ncr1	17086	natural cytotoxicity triggering receptor 1 [Source:MGI Symbol;Acc:MGI:1336212]
ENSMUSG00000032298	219.175	166.952	188.15	252.757	155.335	151.709	174.851	123.568	165.145	-0.277329	0.210027	0.0197109	0.193886	Neil1	72774	nei endonuclease VIII-like 1 (E. coli) [Source:MGI Symbol;Acc:MGI:1920024]
ENSMUSG00000079043	80.9401	83.9531	102.116	121.933	60.3369	49.3727	54.4179	84.0946	89.0404	-0.301975	0.354361	0.019747	0.194136	Fastkd5	380601	FAST kinase domains 5 [Source:MGI Symbol;Acc:MGI:2139469]
ENSMUSG00000026932	435.621	489.408	473.592	326.425	341.481	362.665	336.321	285.75	345.562	-0.256881	0.172971	0.0197711	0.194179	Nacc2	67991	nucleus accumbens associated 2, BEN and BTB (POZ) domain containing [Source:MGI Symbol;Acc:MGI:1915241]
ENSMUSG00000053846	261.918	75.367	271.773	132.094	365.873	289.952	300.637	336.378	357.385	0.238885	0.41806	0.0197726	0.194179	Lipg	16891	lipase, endothelial [Source:MGI Symbol;Acc:MGI:1341803]
ENSMUSG00000048652	20.9171	30.5284	16.8853	3.81041	3.85129	4.48842	9.81307	6.00676	13.2968	-0.081157	0.179127	0.0198333	0.194671	Samd13	75015	sterile alpha motif domain containing 13 [Source:MGI Symbol;Acc:MGI:2686498]
ENSMUSG00000003411	11.8227	6.67809	12.0609	16.5118	12.8376	27.8282	33.0076	16.3041	18.3406	0.168965	0.2923	0.0198676	0.194798	Rab3b	69908	RAB3B, member RAS oncogene family [Source:MGI Symbol;Acc:MGI:1917158]
ENSMUSG00000019817	40.0153	20.0343	28.1421	45.7249	34.6616	65.531	59.7705	88.3851	65.6235	0.183982	0.320212	0.019864	0.194798	Plagl1	22634	pleiomorphic adenoma gene-like 1 [Source:MGI Symbol;Acc:MGI:1100874]
ENSMUSG00000014633	261.918	228.963	251.671	238.786	192.565	189.412	164.146	229.115	238.645	-0.2395	0.15033	0.0198803	0.194818	Cmc2	66531	COX assembly mitochondrial protein 2 [Source:MGI Symbol;Acc:MGI:1913781]
ENSMUSG00000036687	125.503	74.413	91.6629	130.824	213.105	178.639	124.894	183.635	150.435	0.277206	0.42678	0.0199374	0.195273	Tmem184a	231832	transmembrane protein 184a [Source:MGI Symbol;Acc:MGI:2385897]
ENSMUSG00000027315	220.084	123.068	172.873	274.349	345.333	359.074	380.925	326.939	391.616	0.21421	0.379331	0.0199516	0.195308	Spint1	20732	serine protease inhibitor, Kunitz type 1 [Source:MGI Symbol;Acc:MGI:1338033]
ENSMUSG00000079671	156.424	206.067	196.191	233.705	128.376	138.243	123.109	97.8243	171.22	-0.285922	0.404141	0.0199981	0.195345	2610203C22Rik	72481	RIKEN cDNA 2610203C22 gene [Source:MGI Symbol;Acc:MGI:1919731]
ENSMUSG00000026994	40.9248	51.5167	32.1624	72.3978	62.9044	107.722	95.4544	82.3784	77.3686	0.215366	0.379901	0.0199964	0.195345	Galnt3	14425	polypeptide N-acetylgalactosaminyltransferase 3 [Source:MGI Symbol;Acc:MGI:894695]
ENSMUSG00000031785	3474.06	4153.77	2995.93	2565.68	3116.98	2194.84	2214.19	2020.84	3007.72	-0.28274	0.223084	0.019972	0.195345	Adgrg1	14766	adhesion G protein-coupled receptor G1 [Source:MGI Symbol;Acc:MGI:1340051]
ENSMUSG00000072437	7.27551	20.0343	13.669	17.7819	28.2428	21.5444	33.0076	24.027	20.6527	0.203592	0.357829	0.0199937	0.195345	Nanos1	332397	nanos C2HC-type zinc finger 1 [Source:MGI Symbol;Acc:MGI:2669254]
ENSMUSG00000028636	246.458	226.101	261.32	209.572	222.091	131.062	165.93	163.899	223.467	-0.28427	0.22774	0.0200733	0.195974	Ppcs	106564	phosphopantothenoylcysteine synthetase [Source:MGI Symbol;Acc:MGI:1915237]
ENSMUSG00000036353	552.029	1068.49	280.617	221.004	494.249	129.267	207.859	188.784	242.186	-0.139063	0.244763	0.0200885	0.195996	P2ry12	70839	purinergic receptor P2Y, G-protein coupled 12 [Source:MGI Symbol;Acc:MGI:1918089]
ENSMUSG00000020142	239.182	92.5392	269.36	257.838	288.847	342.916	368.436	333.804	246.436	0.301335	0.351813	0.0200969	0.195996	Slc1a4	55963	solute carrier family 1 (glutamate/neutral amino acid transporter), member 4 [Source:MGI Symbol;Acc:MGI:2135601]
ENSMUSG00000048988	34.5587	12.4022	28.9462	25.4027	47.4993	73.6102	42.8207	37.7568	51.9769	0.154972	0.267867	0.0201376	0.196184	Elfn1	243312	leucine rich repeat and fibronectin type III, extracellular 1 [Source:MGI Symbol;Acc:MGI:2442479]
ENSMUSG00000006435	73.6646	71.5509	59.5005	50.8055	91.1472	114.904	99.9149	78.0878	69.5422	0.303027	0.305962	0.0201377	0.196184	Neurl1a	18011	neuralized E3 ubiquitin protein ligase 1A [Source:MGI Symbol;Acc:MGI:1334263]
ENSMUSG00000027079	276.469	295.744	319.212	259.108	273.442	414.73	495.114	484.831	365.997	0.294205	0.270577	0.020218	0.196833	Clp1	98985	CLP1, cleavage and polyadenylation factor I subunit [Source:MGI Symbol;Acc:MGI:2138968]
[truncated: 53,550 more rows]
