# Supplementary material for: Aging is associated with an insufficient early inflammatory response of lung endothelial cells in SARS-CoV-2 infection
Source: Front Immunol. 2024 Jun 7;15:1397990. doi: 10.3389/fimmu.2024.1397990 (PMC11190167; doi:10.3389/fimmu.2024.1397990)
Supplement: Supplementary file 2 [file DataSheet_2.xlsx]

## Sheet: Legend
Supplementary Table 2.	Normalized counts and differential expression from bulk RNA-seq of lung endothelial cells of young (15 weeks) SARS-CoV-2 infected mice compared with mock mice.
baseMean:	mean of normalized counts for all samples
log2FoldChange:	log2 fold change
lfcSE:	standard error
stat:	Wald statistic
pvalue:	Wald test p-value
padj:	Benjamini-Hochberg adjusted p-values

## Sheet: young_cov19_vs_young_mock
	Normalized counts								DE: young SARS-CoV-2 infected mice versus mock mice
ensembl	Mouse.10 (young_mock)	Mouse.11 (young_mock)	Mouse.12 (young_mock)	Mouse.13 (young_mock)	Mouse.14 (young_cov19)	Mouse.15 (young_cov19)	Mouse.17 (young_cov19)	Mouse.18 (young_cov19)	baseMean	log2FoldChange	lfcSE	pvalue	padj	symbol	entrez	description
ENSMUSG00000067203	128.583	147.377	153.396	186.696	568.815	733.665	898.207	665.004	367.789	2.19204	0.168245	4.93495e-40	8.66182e-36	H2-K2		histocompatibility 2, K region locus 2 [Source:MGI Symbol;Acc:MGI:95906]
ENSMUSG00000034459	914.731	802.623	1123.01	708.274	17217.6	18311.1	19418.5	19888.2	6951.56	4.34165	0.350563	1.58783e-36	1.39348e-32	Ifit1	15957	interferon-induced protein with tetratricopeptide repeats 1 [Source:MGI Symbol;Acc:MGI:99450]
ENSMUSG00000066861	43.1324	49.8326	27.4598	16.7441	1039.18	1224.88	1536.8	1191.24	450.237	5.1195	0.428054	2.64629e-34	1.54825e-30	Oas1g	23960	2'-5' oligoadenylate synthetase 1G [Source:MGI Symbol;Acc:MGI:97429]
ENSMUSG00000023341	45.5738	20.1451	27.4598	46.8834	700.081	856.997	1413.75	915.849	334.218	4.72149	0.396618	6.92021e-34	3.03659e-30	Mx2	17858	MX dynamin-like GTPase 2 [Source:MGI Symbol;Acc:MGI:97244]
ENSMUSG00000040328	54.5258	48.7723	76.698	41.8602	544.507	605.063	599.215	624.442	232.595	3.37761	0.298067	7.05473e-31	2.47649e-27	Olfr56		olfactory receptor 56 [Source:MGI Symbol;Acc:MGI:1333785]
ENSMUSG00000032690	249.842	259.766	296.376	159.069	1841.36	3483.86	2494.06	2513.78	1395.51	3.36982	0.299803	1.32559e-30	3.8778e-27	Oas2	246728	2'-5' oligoadenylate synthetase 2 [Source:MGI Symbol;Acc:MGI:2180852]
ENSMUSG00000074896	1671.58	1298.83	1787.73	1251.62	41794.6	52011.2	53759.5	46515.1	16769.1	4.93614	0.445484	8.13096e-30	2.03878e-26	Ifit3	15959	interferon-induced protein with tetratricopeptide repeats 3 [Source:MGI Symbol;Acc:MGI:1101055]
ENSMUSG00000053835	791.031	838.672	887.235	738.413	2760.21	3461.72	3127.73	2998.39	1737.45	1.89364	0.175011	1.67621e-28	3.6776e-25	H2-T24	15042	histocompatibility 2, T region locus 24 [Source:MGI Symbol;Acc:MGI:95958]
ENSMUSG00000025498	1152.37	1684.77	1149.52	1157.85	23300.8	37111.2	43627	34548.2	12140	4.67343	0.437006	5.59022e-28	1.09022e-24	Irf7	54123	interferon regulatory factor 7 [Source:MGI Symbol;Acc:MGI:1859212]
ENSMUSG00000062488	461.435	350.949	588.965	473.857	13713.6	16694.1	17160.7	14706.9	5293.57	4.96843	0.468788	1.54263e-27	2.70762e-24	Ifit3b	667370	interferon-induced protein with tetratricopeptide repeats 3B [Source:MGI Symbol;Acc:MGI:3698419]
ENSMUSG00000028037	578.625	550.279	765.086	481.392	8889.56	10686.6	9653.88	9694.33	3444.48	3.95939	0.39275	3.3904e-25	4.95902e-22	Ifi44	99899	interferon-induced protein 44 [Source:MGI Symbol;Acc:MGI:2443016]
ENSMUSG00000035692	410.164	311.719	363.605	329.021	9011.11	10723.5	13048.6	9900.34	3620.93	4.82408	0.478298	3.20583e-25	4.95902e-22	Isg15	100038882	ISG15 ubiquitin-like modifier [Source:MGI Symbol;Acc:MGI:1855694]
ENSMUSG00000040033	1164.57	1005.13	1684.52	1032.27	4532.29	5697.5	5651.32	6148.35	2573.13	2.13071	0.213745	1.08598e-24	1.46624e-21	Stat2	20847	signal transducer and activator of transcription 2 [Source:MGI Symbol;Acc:MGI:103039]
ENSMUSG00000040296	1119	1395.31	1359.73	1114.32	4345.12	5152.52	4962.29	4977.39	2409.43	1.93053	0.193638	1.42017e-24	1.78048e-21	Ddx58	230073	DEAD/H box helicase 58 [Source:MGI Symbol;Acc:MGI:2442858]
ENSMUSG00000030107	1167.01	930.915	1259.36	1072.46	14781.9	19865.9	19546.5	16757.5	6448.38	3.92561	0.395745	1.75625e-24	2.05504e-21	Usp18	24110	ubiquitin specific peptidase 18 [Source:MGI Symbol;Acc:MGI:1344364]
ENSMUSG00000057346	76.4989	39.2299	106.998	50.2322	978.411	1738.24	1840.71	1306.53	654.411	4.33738	0.444718	8.31061e-24	9.11674e-21	Apol9a	223672	apolipoprotein L 9a [Source:MGI Symbol;Acc:MGI:3606001]
ENSMUSG00000025492	28338.8	20411.2	22096.6	21523.7	99725	120268	117889	101272	56819.9	2.20585	0.225988	9.47592e-24	9.78361e-21	Ifitm3	66141	interferon induced transmembrane protein 3 [Source:MGI Symbol;Acc:MGI:1913391]
ENSMUSG00000057143	261.236	225.837	256.607	193.394	980.842	907.595	1102.46	767.477	484.525	1.96342	0.203611	2.9999e-23	2.92524e-20	Trim12c	319236	tripartite motif-containing 12C [Source:MGI Symbol;Acc:MGI:4821183]
ENSMUSG00000029798	236.007	283.091	402.428	231.068	1855.94	2088.21	2207.37	2420.91	901.098	2.83642	0.294784	3.31402e-23	3.06146e-20	Herc6	67138	hect domain and RLD 6 [Source:MGI Symbol;Acc:MGI:1914388]
ENSMUSG00000027580	1414.42	1509.82	1711.98	1314.41	3860.17	5199.96	4550.09	4064.75	2592.51	1.54094	0.16103	7.39883e-23	6.49321e-20	Helz2	229003	helicase with zinc finger 2, transcriptional coactivator [Source:MGI Symbol;Acc:MGI:2385169]
ENSMUSG00000052776	526.54	689.174	606.009	592.74	5118.12	7282.89	6913.73	5837.73	2579.38	3.31059	0.347759	8.5858e-23	7.17609e-20	Oas1a	246730	2'-5' oligoadenylate synthetase 1A [Source:MGI Symbol;Acc:MGI:2180860]
ENSMUSG00000045932	383.308	471.819	567.187	284.649	8766.81	12264.7	13951.7	11323.2	3778.98	4.6618	0.494097	1.94593e-22	1.5525e-19	Ifit2	15958	interferon-induced protein with tetratricopeptide repeats 2 [Source:MGI Symbol;Acc:MGI:99449]
ENSMUSG00000068246	169.274	179.185	209.262	122.232	2297.14	3694.68	3377.5	2962.1	1307.89	4.09542	0.433899	2.05088e-22	1.56509e-19	Apol9b	71898	apolipoprotein L 9b [Source:MGI Symbol;Acc:MGI:1919148]
ENSMUSG00000070327	1908.4	1304.13	1747.96	1625.01	10006.5	14609	11947.4	11241	5086.71	2.79912	0.299194	4.45512e-22	3.25818e-19	Rnf213	672511	ring finger protein 213 [Source:MGI Symbol;Acc:MGI:1289196]
ENSMUSG00000040483	1574.74	1245.81	1509.34	1523.71	7580.56	8925.21	9258.91	8319.49	3977.8	2.48757	0.267228	7.14285e-22	5.01486e-19	Xaf1	327959	XIAP associated factor 1 [Source:MGI Symbol;Acc:MGI:3772572]
ENSMUSG00000068245	1652.86	1360.32	1777.31	1688.64	11055.4	13509.6	13014.2	11479.1	5294.57	2.85246	0.307983	8.44298e-22	5.69966e-19	Phf11d	219132	PHD finger protein 11D [Source:MGI Symbol;Acc:MGI:1277133]
ENSMUSG00000041827	159.508	155.859	129.724	128.929	3290.14	4585.41	4729.74	3941.99	1361.93	4.74294	0.513349	1.21997e-21	7.93073e-19	Oasl1	231655	2'-5' oligoadenylate synthetase-like 1 [Source:MGI Symbol;Acc:MGI:2180849]
ENSMUSG00000079017	748.712	1500.28	535.939	671.437	14309.1	13729.9	21058.6	12088.6	6026.73	4.06489	0.442149	2.02267e-21	1.26793e-18	Ifi27l2a	76933	interferon, alpha-inducible protein 27 like 2A [Source:MGI Symbol;Acc:MGI:1924183]
ENSMUSG00000057596	199.385	290.513	285.014	273.765	1408.67	1572.74	1653.69	1494.39	724.054	2.49215	0.27179	2.55644e-21	1.54726e-18	Trim30d	209387	tripartite motif-containing 30D [Source:MGI Symbol;Acc:MGI:3035181]
ENSMUSG00000026466	1162.95	1293.53	1112.59	1135.25	2509.84	2705.92	2961.62	2932.21	1761	1.21456	0.132118	2.87706e-21	1.68327e-18	Tor1aip1	208263	torsin A interacting protein 1 [Source:MGI Symbol;Acc:MGI:3582693]
ENSMUSG00000029561	2197.31	1801.39	2353.02	1863.61	14129.2	16683.5	15578.4	15528.9	6731.72	2.84596	0.312139	3.53187e-21	1.99972e-18	Oasl2	23962	2'-5' oligoadenylate synthetase-like 2 [Source:MGI Symbol;Acc:MGI:1344390]
ENSMUSG00000090942	35.808	32.8683	70.0698	35.9997	329.378	449.054	470.021	398.149	162.16	3.16181	0.347261	4.08063e-21	2.23822e-18	F830016B08Rik	240328	RIKEN cDNA F830016B08 gene [Source:MGI Symbol;Acc:MGI:3588218]
ENSMUSG00000024079	371.915	345.647	376.862	315.626	1412.32	1789.89	1693.06	1677.99	743.377	2.17056	0.240192	8.90004e-21	4.73374e-18	Eif2ak2	19106	eukaryotic translation initiation factor 2-alpha kinase 2 [Source:MGI Symbol;Acc:MGI:1353449]
ENSMUSG00000028268	1090.52	841.853	1282.09	644.646	6493.98	7028.85	8552.65	8668.54	3016.11	2.92126	0.326347	1.54544e-20	7.97812e-18	Gbp3	55932	guanylate binding protein 3 [Source:MGI Symbol;Acc:MGI:1926263]
ENSMUSG00000037921	298.671	362.612	441.25	242.789	1328.45	1567.47	1781.65	1874.39	751.293	2.23279	0.249998	2.29876e-20	1.1528e-17	Ddx60	234311	DExD/H box helicase 60 [Source:MGI Symbol;Acc:MGI:2384570]
ENSMUSG00000026773	983.092	781.417	1327.54	1290.13	2677.56	3638.81	3697.41	3691.15	1992.3	1.60866	0.179748	2.46814e-20	1.20336e-17	Pfkfb3	170768	6-phosphofructo-2-kinase/fructose-2,6-biphosphatase 3 [Source:MGI Symbol;Acc:MGI:2181202]
ENSMUSG00000034855	69.9883	89.0625	71.9636	58.6042	10380.9	12714.8	16833.4	10760.7	3781.14	7.27379	0.818233	2.66865e-20	1.26595e-17	Cxcl10	15945	chemokine (C-X-C motif) ligand 10 [Source:MGI Symbol;Acc:MGI:1352450]
ENSMUSG00000026896	826.839	873.661	972.455	765.204	3737.41	4058.35	3901.66	4114.91	1938.65	2.15026	0.242572	4.31058e-20	1.94951e-17	Ifih1	71586	interferon induced with helicase C domain 1 [Source:MGI Symbol;Acc:MGI:1918836]
ENSMUSG00000027514	229.497	622.377	335.199	293.858	4373.07	5925.19	7346.84	5349.92	2220.93	3.86385	0.436516	4.33176e-20	1.94951e-17	Zbp1	58203	Z-DNA binding protein 1 [Source:MGI Symbol;Acc:MGI:1927449]
ENSMUSG00000033538	167.646	256.585	211.156	210.975	647.818	850.672	1042.17	882.758	453.767	1.97014	0.225188	1.22689e-19	5.3836e-17	Casp4	12363	caspase 4, apoptosis-related cysteine peptidase [Source:MGI Symbol;Acc:MGI:107700]
ENSMUSG00000034422	1166.2	896.987	1074.72	1063.25	4224.79	5889.35	5498.75	5774.76	2455.65	2.28801	0.263902	2.22259e-19	9.51486e-17	Parp14	547253	poly (ADP-ribose) polymerase family, member 14 [Source:MGI Symbol;Acc:MGI:1919489]
ENSMUSG00000017830	444.345	444.252	418.525	399.346	2738.34	3533.4	3510.39	3223.62	1355.67	2.85984	0.330013	2.35279e-19	9.83243e-17	Dhx58	80861	DEXH (Asp-Glu-X-His) box polypeptide 58 [Source:MGI Symbol;Acc:MGI:1931560]
ENSMUSG00000073491	604.667	622.377	670.397	530.787	3742.27	4333.47	4035.78	4060.48	1656.85	2.66639	0.308306	2.48674e-19	1.01505e-16	Ifi213	623121	interferon activated gene 213 [Source:MGI Symbol;Acc:MGI:3695276]
ENSMUSG00000029605	63.4778	26.5067	38.8224	47.7206	491.029	593.468	641.049	475.003	207.081	3.54337	0.40935	2.6447e-19	1.055e-16	Oas1b		2'-5' oligoadenylate synthetase 1B [Source:MGI Symbol;Acc:MGI:97430]
ENSMUSG00000039236	588.39	416.685	450.719	461.299	4922.44	6209.8	7515.41	4871.72	2168.47	3.52663	0.408812	3.1529e-19	1.22977e-16	Isg20	57444	interferon-stimulated protein [Source:MGI Symbol;Acc:MGI:1928895]
ENSMUSG00000035929	620.943	542.857	559.611	529.112	1374.64	1848.92	1924.38	1808.21	1030.61	1.58919	0.183895	3.81293e-19	1.45488e-16	H2-Q4	15015	histocompatibility 2, Q region locus 4 [Source:MGI Symbol;Acc:MGI:95933]
ENSMUSG00000020638	1304.55	1332.76	1654.22	1139.43	14013.8	19239.7	18015.8	17140.7	6393.76	3.56271	0.416933	6.49409e-19	2.4252e-16	Cmpk2	22169	cytidine monophosphate (UMP-CMP) kinase 2, mitochondrial [Source:MGI Symbol;Acc:MGI:99830]
ENSMUSG00000033355	2364.14	2015.57	2943.88	2231.98	10563.2	11153.6	12101.2	10296.4	5310.27	2.14995	0.255916	2.48812e-18	9.09824e-16	Rtp4	67775	receptor transporter protein 4 [Source:MGI Symbol;Acc:MGI:1915025]
ENSMUSG00000022906	1193.06	1214.01	1415.6	1180.46	4814.27	5262.15	4599.31	5182.34	2477.88	1.93359	0.230968	2.64177e-18	9.46292e-16	Parp9	80285	poly (ADP-ribose) polymerase family, member 9 [Source:MGI Symbol;Acc:MGI:1933117]
ENSMUSG00000039997	902.524	1226.73	978.136	983.714	3613.44	3621.95	3846.29	3846.99	1909.38	1.81993	0.217264	3.21409e-18	1.12827e-15	Ifi203	15950	interferon activated gene 203 [Source:MGI Symbol;Acc:MGI:96428]
ENSMUSG00000006930	214.848	202.511	271.757	178.324	1204.48	1846.81	1873.93	1694	697.609	2.85167	0.344278	5.81155e-18	2.00008e-15	Hap1	15114	huntingtin-associated protein 1 [Source:MGI Symbol;Acc:MGI:1261831]
ENSMUSG00000020641	388.191	584.208	568.133	320.649	19433.3	27784.4	29931.2	26791.2	8170.03	5.64521	0.685793	8.66437e-18	2.92456e-15	Rsad2	58185	radical S-adenosyl methionine domain containing 2 [Source:MGI Symbol;Acc:MGI:1929628]
ENSMUSG00000082292	286.464	312.779	631.575	210.138	4647.76	6651.48	4644.84	4993.4	2051.54	3.75571	0.456858	9.92905e-18	3.2882e-15	Gm12250		predicted gene 12250 [Source:MGI Symbol;Acc:MGI:3649299]
ENSMUSG00000022586	113.935	265.067	71.9636	110.511	2814.91	2717.51	3415.65	1749.51	1189.29	4.1375	0.506872	1.56979e-17	5.1024e-15	Ly6i	57248	lymphocyte antigen 6 complex, locus I [Source:MGI Symbol;Acc:MGI:1888480]
ENSMUSG00000054404	3479.89	2525.56	3818.8	3630.95	8035.13	10722.5	10683.7	11450.2	5832.94	1.56168	0.191116	2.0236e-17	6.45786e-15	Slfn5	327978	schlafen 5 [Source:MGI Symbol;Acc:MGI:1329004]
ENSMUSG00000106734	217.289	337.165	311.526	251.161	975.98	1219.61	1608.16	1208.32	579.072	2.10748	0.259139	2.30163e-17	7.21397e-15	Gm20559		predicted gene, 20559 [Source:MGI Symbol;Acc:MGI:5295666]
ENSMUSG00000026083	555.838	513.17	486.701	515.717	830.13	854.889	1024.94	939.332	650.632	0.797165	0.0972919	3.00817e-17	9.26306e-15	Eif5b	226982	eukaryotic translation initiation factor 5B [Source:MGI Symbol;Acc:MGI:2441772]
ENSMUSG00000026104	1703.32	1764.29	2280.11	1834.31	8171.25	9300.47	8289.34	9334.61	4063.01	2.14933	0.266278	3.87708e-17	1.17328e-14	Stat1	20846	signal transducer and activator of transcription 1 [Source:MGI Symbol;Acc:MGI:103063]
ENSMUSG00000031551	165.205	96.4844	165.706	205.952	1423.25	1895.3	2078.18	1886.14	657.47	3.42206	0.424878	4.01302e-17	1.19384e-14	Ido1	15930	indoleamine 2,3-dioxygenase 1 [Source:MGI Symbol;Acc:MGI:96416]
ENSMUSG00000034575	163.577	131.473	154.343	195.906	481.305	594.522	525.39	493.149	280.439	1.64995	0.204181	4.09039e-17	1.1959e-14	Tent4a	210106	terminal nucleotidyltransferase 4A [Source:MGI Symbol;Acc:MGI:2682295]
ENSMUSG00000090231	4.88291	6.36161	7.57511	4.18602	52.263	49.5435	86.1294	58.7082	29.5243	3.33819	0.41182	4.15622e-17	1.1959e-14	Cfb	14962	complement factor B [Source:MGI Symbol;Acc:MGI:105975]
ENSMUSG00000037849	533.865	1008.31	676.079	573.484	4510.41	6146.56	5566.42	4947.5	2064.92	2.84045	0.352893	4.25158e-17	1.20361e-14	Ifi206	102639543	interferon activated gene 206 [Source:MGI Symbol;Acc:MGI:3646410]
ENSMUSG00000018899	5071.71	4489.17	6090.39	5687.12	11386	11927.3	12536.8	11677.6	7880.41	1.1255	0.139484	5.7016e-17	1.58848e-14	Irf1	16362	interferon regulatory factor 1 [Source:MGI Symbol;Acc:MGI:96590]
ENSMUSG00000033880	8068.19	7018.97	8174.49	8676.77	26141.2	35662.9	31436	27681.5	15860.8	1.86715	0.233	6.53238e-17	1.7915e-14	Lgals3bp	19039	lectin, galactoside-binding, soluble, 3 binding protein [Source:MGI Symbol;Acc:MGI:99554]
ENSMUSG00000067212	15172.8	15746	17023.2	18679.7	44153.7	61340.1	55473.5	54177	31005.1	1.64461	0.205155	6.74692e-17	1.82188e-14	H2-T23	15040	histocompatibility 2, T region locus 23 [Source:MGI Symbol;Acc:MGI:95957]
ENSMUSG00000001123	9754.42	8360.21	9206.6	9927.56	29352.3	36532.5	32050	29039.2	17462.8	1.72586	0.214735	7.50234e-17	1.99517e-14	Lgals9	16859	lectin, galactose binding, soluble 9 [Source:MGI Symbol;Acc:MGI:109496]
ENSMUSG00000030921	1124.7	1453.63	1417.49	1200.55	6085.6	7300.81	7147.51	6372.51	3097.02	2.30344	0.291279	1.40261e-16	3.67443e-14	Trim30a	20128	tripartite motif-containing 30A [Source:MGI Symbol;Acc:MGI:98178]
ENSMUSG00000026088	251.47	182.366	210.209	219.347	967.472	977.166	1125.83	865.68	457.877	2.12457	0.268696	1.49191e-16	3.85088e-14	Mitd1	69028	MIT, microtubule interacting and transport, domain containing 1 [Source:MGI Symbol;Acc:MGI:1916278]
ENSMUSG00000039699	438.648	291.574	416.631	372.555	1632.31	2073.45	2057.26	2065.46	863.981	2.29675	0.290852	1.60547e-16	4.08396e-14	Batf2	74481	basic leucine zipper transcription factor, ATF-like 2 [Source:MGI Symbol;Acc:MGI:1921731]
ENSMUSG00000090272	865.902	959.542	859.775	994.597	3066.5	3591.38	4163.74	3994.3	1813.88	1.95377	0.247543	1.84263e-16	4.62027e-14	Mndal	100040462	myeloid nuclear differentiation antigen like [Source:MGI Symbol;Acc:MGI:3780953]
ENSMUSG00000040253	2565.97	2355.91	3725.06	1844.36	10541.3	11352.8	11698.8	13958.7	5428.39	2.11696	0.269415	2.13552e-16	5.27923e-14	Gbp7	229900	guanylate binding protein 7 [Source:MGI Symbol;Acc:MGI:2444421]
ENSMUSG00000028270	3507.56	2750.33	4245.85	2604.54	15671.6	16291.4	17906.3	20199.9	7576.02	2.34721	0.29933	2.41411e-16	5.88505e-14	Gbp2	14469	guanylate binding protein 2 [Source:MGI Symbol;Acc:MGI:102772]
ENSMUSG00000027951	1104.35	1243.69	1337.95	1064.09	2645.96	3714.71	3367.66	3189.46	1771.77	1.40448	0.178367	2.53544e-16	6.09616e-14	Adar	56417	adenosine deaminase, RNA-specific [Source:MGI Symbol;Acc:MGI:1889575]
ENSMUSG00000105504	215.662	181.306	291.642	184.185	1967.76	2125.1	2415.32	2461.48	817.774	3.25982	0.416786	2.58463e-16	6.13047e-14	Gbp5	229898	guanylate binding protein 5 [Source:MGI Symbol;Acc:MGI:2429943]
ENSMUSG00000002307	777.196	978.627	740.467	780.273	4555.39	6682.05	7661.83	6419.48	2461.14	2.85892	0.366239	2.6755e-16	6.26138e-14	Daxx	13163	Fas death domain-associated protein [Source:MGI Symbol;Acc:MGI:1197015]
ENSMUSG00000042726	1302.92	1131.31	1408.02	1268.36	5259.11	6590.34	6656.57	6160.1	2921.26	2.20233	0.281929	2.93157e-16	6.77038e-14	Trafd1	231712	TRAF type zinc finger domain containing 1 [Source:MGI Symbol;Acc:MGI:1923551]
ENSMUSG00000066363	205.082	200.391	311.526	187.534	1766	2505.64	2415.32	2041.98	796.875	3.1713	0.406965	3.24073e-16	7.38718e-14	Serpina3f	238393	serine (or cysteine) peptidase inhibitor, clade A, member 3F [Source:MGI Symbol;Acc:MGI:2182838]
ENSMUSG00000069892	644.544	632.98	739.52	677.297	1524.13	2176.75	1816.1	1928.83	1064.2	1.42509	0.182024	3.30411e-16	7.43508e-14	9930111J21Rik2	245240	RIKEN cDNA 9930111J21 gene 2 [Source:MGI Symbol;Acc:MGI:3711310]
ENSMUSG00000091549	72.4298	84.8214	48.2913	66.1391	239.437	348.913	312.527	297.811	146.301	2.07979	0.266546	3.35261e-16	7.44874e-14	Gm6548		predicted gene 6548 [Source:MGI Symbol;Acc:MGI:3644071]
ENSMUSG00000104713	323.086	306.417	616.425	272.928	2184.11	2510.91	2438.69	2301.36	987.213	2.55639	0.329976	4.6387e-16	1.01773e-13	Gbp6	100702	guanylate binding protein 6 [Source:MGI Symbol;Acc:MGI:2140937]
ENSMUSG00000039501	1852.25	1662.5	2258.33	1769.01	7291.29	10758.3	9315.51	10291	4240.97	2.25024	0.290204	4.85901e-16	1.05291e-13	Znfx1	98999	zinc finger, NFX1-type containing 1 [Source:MGI Symbol;Acc:MGI:2138982]
ENSMUSG00000002227	782.079	669.029	882.501	680.646	1982.35	2442.39	2202.45	2375.02	1259.9	1.53221	0.19793	6.26067e-16	1.34009e-13	Mov10	17454	Mov10 RISC complex RNA helicase [Source:MGI Symbol;Acc:MGI:97054]
ENSMUSG00000063268	955.422	852.455	998.021	1015.53	2865.95	3649.35	3817.99	3814.97	1731.16	1.82902	0.237983	7.93375e-16	1.67775e-13	Parp10	671535	poly (ADP-ribose) polymerase family, member 10 [Source:MGI Symbol;Acc:MGI:3712326]
ENSMUSG00000060802	56037.9	63505.8	68594.5	67236.6	115370	131885	126305	116102	91235.1	0.914206	0.117858	8.59204e-16	1.79533e-13	B2m	12010	beta-2 microglobulin [Source:MGI Symbol;Acc:MGI:88127]
ENSMUSG00000035517	996.113	913.951	841.784	761.018	1855.94	2439.23	2425.16	2135.91	1326.8	1.29675	0.168091	9.29571e-16	1.91951e-13	Tdrd7	100121	tudor domain containing 7 [Source:MGI Symbol;Acc:MGI:2140279]
ENSMUSG00000047098	1314.32	1145.09	1401.4	1137.76	2652.04	4089.97	3282.76	3614.29	2013.32	1.40575	0.182822	9.98753e-16	2.03838e-13	Rnf31	268749	ring finger protein 31 [Source:MGI Symbol;Acc:MGI:1934704]
ENSMUSG00000058163	78.9403	113.449	113.627	61.1158	1101.17	1274.43	1478.97	1318.27	470.751	3.69867	0.485345	1.13667e-15	2.2932e-13	Gm5431	432555	predicted gene 5431 [Source:MGI Symbol;Acc:MGI:3645205]
ENSMUSG00000031617	391.446	407.143	438.41	466.322	189.605	188.687	211.632	198.541	336.316	-1.08034	0.140677	1.30608e-15	2.60504e-13	Tmem184c	234463	transmembrane protein 184C [Source:MGI Symbol;Acc:MGI:2384562]
ENSMUSG00000019082	340.176	307.478	378.756	360.835	1133.98	1504.22	1834.56	1248.88	651.861	1.97664	0.261559	2.05111e-15	4.04507e-13	Slc25a22	68267	solute carrier family 25 (mitochondrial carrier, glutamate), member 22 [Source:MGI Symbol;Acc:MGI:1915517]
ENSMUSG00000053475	9.76582	3.1808	9.46889	12.558	69.2788	93.8164	118.12	96.068	43.8253	3.29836	0.433982	2.07636e-15	4.04935e-13	Tnfaip6	21930	tumor necrosis factor alpha induced protein 6 [Source:MGI Symbol;Acc:MGI:1195266]
ENSMUSG00000034438	181.481	287.333	338.039	206.789	734.112	917.082	1069.24	951.073	473.056	1.80096	0.238236	2.32035e-15	4.47546e-13	Gbp8	76074	guanylate-binding protein 8 [Source:MGI Symbol;Acc:MGI:1923324]
ENSMUSG00000040511	878.11	640.402	905.226	683.158	1657.83	1828.89	1914.53	1626.75	1173.53	1.14243	0.15053	2.47379e-15	4.66882e-13	Pvr	52118	poliovirus receptor [Source:MGI Symbol;Acc:MGI:107741]
ENSMUSG00000056116	2509.81	2736.55	2828.36	2740.17	9077.95	13373.6	14863.5	12885.9	5924	2.1503	0.284573	2.45881e-15	4.66882e-13	H2-T22	15039	histocompatibility 2, T region locus 22 [Source:MGI Symbol;Acc:MGI:95956]
ENSMUSG00000076441	644.544	768.694	678.919	590.228	1250.66	1319.75	1446.97	1491.19	1083.08	1.00924	0.133616	3.63661e-15	6.7904e-13	Ass1	11898	argininosuccinate synthetase 1 [Source:MGI Symbol;Acc:MGI:88090]
ENSMUSG00000047735	1027.04	1603.12	1529.23	1048.18	3936.74	4229.12	4596.85	4808.74	2157.88	1.69835	0.229888	8.67833e-15	1.60339e-12	Samd9l	209086	sterile alpha motif domain containing 9-like [Source:MGI Symbol;Acc:MGI:1343184]
ENSMUSG00000021453	1294.78	849.274	848.413	1251.62	2581.55	3769.52	6102.89	3212.94	2287.13	1.82236	0.247086	9.4413e-15	1.72618e-12	Gadd45g	23882	growth arrest and DNA-damage-inducible 45 gamma [Source:MGI Symbol;Acc:MGI:1346325]
ENSMUSG00000041645	2066.28	2116.29	2088.84	2155.8	3435.99	3910.77	4198.19	4059.41	2752.75	0.864345	0.116052	1.05192e-14	1.90343e-12	Ddx24	27225	DEAD box helicase 24 [Source:MGI Symbol;Acc:MGI:1351337]
ENSMUSG00000042901	618.502	537.556	557.718	643.809	1532.64	1637.04	1707.82	1642.76	970.541	1.42063	0.192539	1.07429e-14	1.92408e-12	Aida	108909	axin interactor, dorsalization associated [Source:MGI Symbol;Acc:MGI:1919737]
ENSMUSG00000027078	1463.24	1431.36	1856.85	1699.52	8385.17	10347.2	9703.1	8851.07	4243.32	2.44393	0.333413	1.12523e-14	1.99496e-12	Ube2l6	56791	ubiquitin-conjugating enzyme E2L 6 [Source:MGI Symbol;Acc:MGI:1914500]
ENSMUSG00000016496	688.49	1027.4	1543.43	850.598	6446.57	9044.32	8349.63	8585.28	3101.31	2.8791	0.393738	1.30033e-14	2.25975e-12	Cd274	60533	CD274 antigen [Source:MGI Symbol;Acc:MGI:1926446]
ENSMUSG00000024805	343.431	435.77	410.95	432.834	980.842	1024.6	901.898	862.477	598.441	1.17896	0.159969	1.2882e-14	2.25975e-12	Pcgf5	76073	polycomb group ring finger 5 [Source:MGI Symbol;Acc:MGI:1923505]
ENSMUSG00000001627	925.311	822.768	834.209	1236.55	1849.87	2212.59	2265.2	2416.64	1572.18	1.15814	0.157315	1.45315e-14	2.50055e-12	Ifrd1	15982	interferon-related developmental regulator 1 [Source:MGI Symbol;Acc:MGI:1316717]
ENSMUSG00000021306	882.179	961.663	935.526	991.249	624.725	592.414	556.15	557.195	786.014	-0.674622	0.0913194	1.98498e-14	3.38256e-12	Gpr137b	83924	G protein-coupled receptor 137B [Source:MGI Symbol;Acc:MGI:1891463]
ENSMUSG00000049401	1212.59	1018.92	914.695	1243.25	3188.04	4223.85	4332.31	4107.44	1981.52	1.79236	0.246281	2.0078e-14	3.38856e-12	Ogfr	72075	opioid growth factor receptor [Source:MGI Symbol;Acc:MGI:1919325]
ENSMUSG00000046718	4482.51	3074.78	3717.49	4674.11	17917.7	28516	28471.9	22806.5	10709.3	2.51996	0.348769	2.11131e-14	3.52931e-12	Bst2	69550	bone marrow stromal cell antigen 2 [Source:MGI Symbol;Acc:MGI:1916800]
ENSMUSG00000073555	648.613	537.556	1003.7	360.835	3352.12	4531.65	3799.54	4104.24	1888.58	2.53374	0.351446	2.35135e-14	3.89348e-12	Gm4951	240327	predicted gene 4951 [Source:MGI Symbol;Acc:MGI:3644953]
ORF3a	1.62764	4.24107	0.946889	1.67441	3743.49	5378.1	6245.61	5079.86	1427.5	10.8294	1.51354	2.48842e-14	4.08194e-12
ENSMUSG00000073489	75.6851	287.333	184.643	118.883	1817.05	2402.33	3236.01	2929.01	984.346	3.82417	0.530666	2.67663e-14	4.35003e-12	Ifi204	15951	interferon activated gene 204 [Source:MGI Symbol;Acc:MGI:96429]
ENSMUSG00000039994	302.74	180.246	297.323	254.51	590.693	920.244	1133.22	901.972	468.336	1.71564	0.237199	2.84539e-14	4.58186e-12	Timeless	21853	timeless circadian clock 1 [Source:MGI Symbol;Acc:MGI:1321393]
ENSMUSG00000032596	1514.52	1497.1	1773.52	1440.83	3557.53	4456.81	4411.06	4280.36	2333.37	1.37518	0.190489	3.34125e-14	5.33142e-12	Uba7	74153	ubiquitin-like modifier activating enzyme 7 [Source:MGI Symbol;Acc:MGI:1349462]
ENSMUSG00000047562	0	0	0	0	47.4013	61.1388	77.5165	101.405	19.0767	9.83579	2.68976	3.64118e-14	5.75765e-12	Mmp10	17384	matrix metallopeptidase 10 [Source:MGI Symbol;Acc:MGI:97007]
ENSMUSG00000041936	1681.35	1095.26	1237.58	1321.94	3065.28	4436.78	3864.75	3825.64	2143.31	1.46299	0.203	4.29627e-14	6.73286e-12	Agrn	11603	agrin [Source:MGI Symbol;Acc:MGI:87961]
ENSMUSG00000074151	440.276	753.85	801.068	444.555	1900.91	2417.09	2486.68	2980.24	1144.28	1.9359	0.272047	6.44572e-14	1.0012e-11	Nlrc5	434341	NLR family, CARD domain containing 5 [Source:MGI Symbol;Acc:MGI:3612191]
ENSMUSG00000036986	1145.86	1439.84	1280.19	1079.15	3477.31	4693.98	4526.72	4273.96	2177.74	1.71693	0.242171	7.91652e-14	1.21622e-11	Pml	18854	promyelocytic leukemia [Source:MGI Symbol;Acc:MGI:104662]
ENSMUSG00000039697	304.368	407.143	382.543	258.696	718.312	820.103	969.571	911.579	543.55	1.29451	0.182122	7.9686e-14	1.21622e-11	Ncoa7	211329	nuclear receptor coactivator 7 [Source:MGI Symbol;Acc:MGI:2444847]
ENSMUSG00000038305	436.206	296.875	399.587	277.951	978.411	1118.42	1384.22	1494.39	614.574	1.75172	0.249444	1.19885e-13	1.81398e-11	Spats2l	67198	spermatogenesis associated, serine-rich 2-like [Source:MGI Symbol;Acc:MGI:1914448]
ENSMUSG00000002325	2221.72	2285.94	2692.95	2376.82	4738.91	5343.32	5025.04	4254.75	3286.41	0.982459	0.138927	1.35344e-13	2.0304e-11	Irf9	16391	interferon regulatory factor 9 [Source:MGI Symbol;Acc:MGI:107587]
ENSMUSG00000023249	318.203	206.752	177.068	245.301	636.879	772.668	807.156	666.072	396.842	1.5475	0.220228	1.37686e-13	2.04801e-11	Parp3	235587	poly (ADP-ribose) polymerase family, member 3 [Source:MGI Symbol;Acc:MGI:1891258]
ENSMUSG00000018143	1988.16	1687.95	1556.69	1479.34	2850.15	3470.15	3932.42	3542.78	2588.26	1.00427	0.142407	1.46967e-13	2.1677e-11	Mafk	17135	v-maf musculoaponeurotic fibrosarcoma oncogene family, protein K (avian) [Source:MGI Symbol;Acc:MGI:99951]
ENSMUSG00000046879	3558.01	3281.53	4589.57	2418.68	14766.1	14577.4	15633.7	15945.2	7318.83	2.05973	0.294953	1.58866e-13	2.32368e-11	Irgm1	15944	immunity-related GTPase family M member 1 [Source:MGI Symbol;Acc:MGI:107567]
ENSMUSG00000050014	318.203	294.754	324.783	189.208	1180.17	1340.84	1410.06	1633.16	713.901	2.21917	0.319717	2.08145e-13	3.01931e-11	Apol10b	328561	apolipoprotein L 10B [Source:MGI Symbol;Acc:MGI:3043522]
ENSMUSG00000026222	2120.81	4195.48	2687.27	2417.01	7576.91	8865.12	9169.09	8803.03	4821.88	1.53446	0.221954	3.17428e-13	4.5668e-11	Sp100	20684	nuclear antigen Sp100 [Source:MGI Symbol;Acc:MGI:109561]
ENSMUSG00000017652	947.284	736.886	764.139	879.901	1632.31	1827.84	1716.44	1468.77	1204.51	0.963805	0.138966	3.83751e-13	5.4761e-11	Cd40	21939	CD40 antigen [Source:MGI Symbol;Acc:MGI:88336]
ENSMUSG00000049502	1569.85	1940.29	2003.62	1451.71	4646.54	6201.37	5236.67	6191.05	2967.89	1.60984	0.236494	4.77445e-13	6.75815e-11	Dtx3l	209200	deltex 3-like, E3 ubiquitin ligase [Source:MGI Symbol;Acc:MGI:2656973]
ENSMUSG00000012519	377.612	295.815	308.686	362.509	1108.46	1469.44	1552.79	1447.42	656.106	1.97409	0.289299	4.89611e-13	6.84615e-11	Mlkl	74568	mixed lineage kinase domain-like [Source:MGI Symbol;Acc:MGI:1921818]
ENSMUSG00000091649	426.441	1225.67	569.08	678.135	5030.61	7404.12	7569.55	5601.83	2620.52	3.02054	0.444046	4.91462e-13	6.84615e-11	Phf11b	236451	PHD finger protein 11B [Source:MGI Symbol;Acc:MGI:3645789]
ENSMUSG00000038866	142.418	169.643	153.396	164.929	481.305	446.946	414.652	564.667	271.973	1.54036	0.225357	5.21822e-13	7.21182e-11	Zcchc2	227449	zinc finger, CCHC domain containing 2 [Source:MGI Symbol;Acc:MGI:2444114]
ENSMUSG00000005043	1318.39	1018.92	1209.18	1329.48	599.201	601.901	588.141	758.937	941.806	-0.904341	0.131449	5.70052e-13	7.81684e-11	Sgsh	27029	N-sulfoglucosamine sulfohydrolase (sulfamidase) [Source:MGI Symbol;Acc:MGI:1350341]
ENSMUSG00000078153	563.162	471.819	480.073	545.019	1144.92	1539.01	1634	1486.92	809.083	1.43881	0.211038	5.95967e-13	8.10885e-11	Psme2b	621823	protease (prosome, macropain) activator subunit 2B [Source:MGI Symbol;Acc:MGI:1341073]
ENSMUSG00000031494	420.744	405.022	261.341	504.834	133.696	87.4917	77.5165	56.5734	210.635	-2.08292	0.307535	6.85734e-13	9.25847e-11	Cd209a	170786	CD209a antigen [Source:MGI Symbol;Acc:MGI:2157942]
ENSMUSG00000038400	158.694	142.076	115.52	171.627	364.625	355.237	422.034	373.598	237.894	1.3129	0.193685	8.41516e-13	1.1275e-10	Pmepa1	65112	prostate transmembrane protein, androgen induced 1 [Source:MGI Symbol;Acc:MGI:1929600]
ENSMUSG00000054072	3137.27	3084.32	5868.82	1600.73	21630.8	22034.2	24131	28603.7	9333.73	2.69802	0.403589	9.70446e-13	1.2904e-10	Iigp1	60440	interferon inducible GTPase 1 [Source:MGI Symbol;Acc:MGI:1926259]
ENSMUSG00000028633	331.224	356.25	312.473	305.579	802.176	874.917	844.068	723.712	500.74	1.26519	0.187339	1.00512e-12	1.32646e-10	Ctps	51797	cytidine 5'-triphosphate synthase [Source:MGI Symbol;Acc:MGI:1858304]
ENSMUSG00000078349	184.737	153.739	140.14	128.929	776.652	891.783	912.972	711.971	358.661	2.34065	0.349939	1.15138e-12	1.50814e-10	AW011738	100382	expressed sequence AW011738 [Source:MGI Symbol;Acc:MGI:2140540]
ENSMUSG00000020572	1167.83	1181.14	1667.47	1526.22	3570.9	3460.67	2922.25	3237.49	2107.62	1.20398	0.180098	1.67507e-12	2.17784e-10	Nampt	59027	nicotinamide phosphoribosyltransferase [Source:MGI Symbol;Acc:MGI:1929865]
ENSMUSG00000079363	1477.89	1752.62	3040.46	1203.06	7269.41	7477.91	9158.02	10422.3	3782.66	2.10662	0.318278	1.72171e-12	2.22202e-10	Gbp4	17472	guanylate binding protein 4 [Source:MGI Symbol;Acc:MGI:97072]
S	4.88291	2.12054	0	0.837203	3934.31	6800.11	7624.92	6341.56	1719.96	11.1297	1.69329	1.83981e-12	2.35711e-10
ENSMUSG00000116639	30.1113	24.3862	35.0349	11.7208	120.326	150.739	146.42	177.192	74.7016	2.45349	0.371152	1.9829e-12	2.52202e-10	Gm49730		predicted gene, 49730 [Source:MGI Symbol;Acc:MGI:6215212]
ENSMUSG00000050565	1805.86	1693.25	2084.1	1582.31	3790.89	3618.78	3824.15	3663.39	2341.85	1.01826	0.152392	2.08195e-12	2.62895e-10	Tor1aip2	240832	torsin A interacting protein 2 [Source:MGI Symbol;Acc:MGI:3582695]
ENSMUSG00000022216	3588.94	3757.59	3182.49	3851.97	7625.53	8813.47	9566.52	8595.95	5249.79	1.21862	0.183658	2.3677e-12	2.96842e-10	Psme1	19186	proteasome (prosome, macropain) activator subunit 1 (PA28 alpha) [Source:MGI Symbol;Acc:MGI:1096367]
ENSMUSG00000000386	8.13818	29.6875	18.9378	10.8836	861.731	1194.31	1846.86	1103.71	379.576	5.9493	0.914451	3.00052e-12	3.73512e-10	Mx1		MX dynamin-like GTPase 1 [Source:MGI Symbol;Acc:MGI:97243]
ENSMUSG00000026946	999.368	1089.96	1033.06	1204.74	2526.85	2651.1	3221.24	2888.45	1637.68	1.32845	0.203284	4.3039e-12	5.28737e-10	Nmi	64685	N-myc (and STAT) interactor [Source:MGI Symbol;Acc:MGI:1928368]
ENSMUSG00000046169	35.808	51.9531	67.2291	35.9997	130.05	150.739	185.793	184.664	86.8618	1.70439	0.261928	4.30774e-12	5.28737e-10	Adamts6	108154	a disintegrin-like and metallopeptidase (reprolysin type) with thrombospondin type 1 motif, 6 [Source:MGI Symbol;Acc:MGI:1347348]
ENSMUSG00000021208	9.76582	2.12054	1.89378	25.9533	133.696	129.656	193.176	85.3938	54.1851	3.58097	0.549715	4.36185e-12	5.31661e-10	Ifi27l2b	217845	interferon, alpha-inducible protein 27 like 2B [Source:MGI Symbol;Acc:MGI:1916390]
ENSMUSG00000018986	61.0363	57.2545	65.3353	70.3251	254.022	287.774	328.522	363.991	139.247	2.18446	0.336952	4.7859e-12	5.79325e-10	Slfn3	20557	schlafen 3 [Source:MGI Symbol;Acc:MGI:1329005]
ENSMUSG00000020034	2646.54	3555.08	3126.63	2633	1407.45	1585.39	1635.23	1653.44	2387.92	-0.893287	0.13627	5.0475e-12	6.06806e-10	Tcp11l2	216198	t-complex 11 (mouse) like 2 [Source:MGI Symbol;Acc:MGI:2444679]
ENSMUSG00000037447	1068.54	1524.67	1220.54	887.435	2390.73	2942.04	4211.73	3318.62	2376.98	1.38837	0.214805	5.37962e-12	6.42334e-10	Arid5a	214855	AT rich interactive domain 5A (MRF1-like) [Source:MGI Symbol;Acc:MGI:2443039]
ENSMUSG00000038774	864.275	1049.67	1092.71	860.645	1486.46	2005.98	1809.95	1828.49	1208.6	0.850874	0.130092	6.09908e-12	7.23318e-10	Ascc3	77987	activating signal cointegrator 1 complex subunit 3 [Source:MGI Symbol;Acc:MGI:1925237]
ENSMUSG00000099775	3.25527	15.904	6.62822	1.67441	192.036	146.522	324.831	143.035	72.2704	4.68542	0.736368	7.54868e-12	8.89224e-10	Gm5960		predicted gene 5960 [Source:MGI Symbol;Acc:MGI:3779540]
ENSMUSG00000056144	384.936	426.228	392.012	319.812	929.794	1075.2	1080.31	912.646	581.914	1.33618	0.207482	7.93834e-12	9.28891e-10	Trim34a	94094	tripartite motif-containing 34A [Source:MGI Symbol;Acc:MGI:2137359]
ENSMUSG00000037089	2023.97	1808.82	1994.15	2022.68	1217.85	1451.52	1203.35	1255.29	1530.34	-0.595376	0.0908723	1.0657e-11	1.23875e-09	Slc35b2	73836	solute carrier family 35, member B2 [Source:MGI Symbol;Acc:MGI:1921086]
ENSMUSG00000072620	1170.27	2829.85	1572.78	1658.5	9991.95	12008.5	13069.5	11096.9	5005.2	2.55253	0.405227	1.35927e-11	1.56959e-09	Slfn2	20556	schlafen 2 [Source:MGI Symbol;Acc:MGI:1313258]
ENSMUSG00000108801	4.06909	1.06027	6.62822	2.51161	44.9705	61.1388	94.7424	45.8992	21.7631	3.91354	0.61644	1.50028e-11	1.7211e-09	Gm39090		predicted gene, 39090 [Source:MGI Symbol;Acc:MGI:5621975]
ENSMUSG00000117964	5.69673	11.6629	9.46889	4.18602	52.263	65.3553	77.5165	80.0567	27.8582	3.03179	0.481726	1.55239e-11	1.76932e-09	Gm36043		predicted gene, 36043 [Source:MGI Symbol;Acc:MGI:5595202]
ENSMUSG00000026031	2322.64	1593.58	2170.27	1666.87	3239.09	4188.01	4089.92	3927.05	2730.58	0.955096	0.150071	1.79393e-11	2.02789e-09	Cflar	12633	CASP8 and FADD-like apoptosis regulator [Source:MGI Symbol;Acc:MGI:1336166]
ENSMUSG00000031877	2149.29	1520.42	2325.56	3441.74	858.085	978.221	610.289	899.837	2162.07	-1.42955	0.226883	1.80236e-11	2.02789e-09	Ces2g	72361	carboxylesterase 2G [Source:MGI Symbol;Acc:MGI:1919611]
ENSMUSG00000020044	8039.71	6648.94	8725.58	8055.57	12994	15846.5	15807.2	15765.8	12339.9	0.908552	0.142067	1.83916e-11	2.05611e-09	Timp3	21859	tissue inhibitor of metalloproteinase 3 [Source:MGI Symbol;Acc:MGI:98754]
ENSMUSG00000023952	588.39	573.605	645.778	793.669	1096.31	1549.55	1402.68	1422.87	876.396	1.02974	0.162356	1.93545e-11	2.15006e-09	Gtpbp2	56055	GTP binding protein 2 [Source:MGI Symbol;Acc:MGI:1860138]
ENSMUSG00000070427	523.285	514.23	723.423	424.462	2125.77	3546.05	3861.06	3119.01	1324.57	2.41666	0.388003	2.20455e-11	2.4336e-09	Il18bp	16068	interleukin 18 binding protein [Source:MGI Symbol;Acc:MGI:1333800]
ENSMUSG00000078853	2723.03	2602.96	5127.4	2360.91	16348.6	19666.7	16997	18195.3	7612.26	2.35862	0.380069	2.49252e-11	2.7343e-09	Igtp	16145	interferon gamma induced GTPase [Source:MGI Symbol;Acc:MGI:107729]
ENSMUSG00000005949	743.83	718.862	764.139	768.553	461.859	425.863	359.283	455.789	608.799	-0.783677	0.123768	2.79715e-11	3.04942e-09	Ctns	83429	cystinosis, nephropathic [Source:MGI Symbol;Acc:MGI:1932872]
ENSMUSG00000071350	222.172	318.08	233.882	204.278	856.869	1002.47	1098.77	1197.65	478.448	1.99327	0.321467	3.01727e-11	3.26909e-09	Setdb2	239122	SET domain, bifurcated 2 [Source:MGI Symbol;Acc:MGI:2685139]
ENSMUSG00000024066	10075.9	7907.48	13079.4	9683.93	21013.4	26505.8	23614.2	25152.7	15002.9	1.18055	0.190667	3.13124e-11	3.37175e-09	Xdh	22436	xanthine dehydrogenase [Source:MGI Symbol;Acc:MGI:98973]
ENSMUSG00000042997	633.964	578.906	744.255	568.461	324.516	402.673	348.209	374.665	502.816	-0.769287	0.122206	3.79669e-11	4.06339e-09	Nhlrc3	212114	NHL repeat containing 3 [Source:MGI Symbol;Acc:MGI:2444520]
ENSMUSG00000035852	55.3396	53.0134	47.3445	29.3021	401.088	327.83	314.988	277.53	133.634	2.70511	0.440151	3.85202e-11	4.09761e-09	Misp	78906	mitotic spindle positioning [Source:MGI Symbol;Acc:MGI:1926156]
ENSMUSG00000029298	1751.34	1780.19	2561.33	1303.53	4280.7	4501.08	4691.59	5167.39	2661.55	1.27644	0.206144	4.19167e-11	4.42717e-09	Gbp9	236573	guanylate-binding protein 9 [Source:MGI Symbol;Acc:MGI:3605620]
ENSMUSG00000066258	499.684	692.355	652.407	560.089	1505.9	1648.64	1839.48	1737.76	904.653	1.42163	0.229881	4.23749e-11	4.42717e-09	Trim12a	76681	tripartite motif-containing 12A [Source:MGI Symbol;Acc:MGI:1923931]
ENSMUSG00000067297	35.808	12.7232	41.6631	16.7441	86.2946	127.548	215.324	155.844	78.5481	2.33182	0.379295	4.21844e-11	4.42717e-09	Ifit1bl2	112419	interferon induced protein with tetratricopeptide repeats 1B like 2 [Source:MGI Symbol;Acc:MGI:2148249]
ENSMUSG00000024429	505.381	428.348	422.312	544.182	841.069	825.374	826.843	779.218	595.158	0.753022	0.119928	4.28758e-11	4.453e-09	Gnl1	14670	guanine nucleotide binding protein-like 1 [Source:MGI Symbol;Acc:MGI:95764]
ENSMUSG00000112627	161.95	151.618	154.343	134.79	371.918	546.033	498.32	437.643	244.572	1.54826	0.251289	4.34575e-11	4.48686e-09	4933412E12Rik	71086	RIKEN cDNA 4933412E12 gene [Source:MGI Symbol;Acc:MGI:1918336]
ENSMUSG00000026628	4433.68	3566.74	2572.7	2087.98	10910.8	8736.52	20207.2	11387.3	10166.5	1.91694	0.314794	5.05551e-11	5.18914e-09	Atf3	11910	activating transcription factor 3 [Source:MGI Symbol;Acc:MGI:109384]
ENSMUSG00000027456	94.4029	103.906	81.4325	81.2087	215.129	286.72	310.066	172.922	165.279	1.38395	0.225484	5.33392e-11	5.44308e-09	Sdcbp2	228765	syndecan binding protein (syntenin) 2 [Source:MGI Symbol;Acc:MGI:2385156]
ENSMUSG00000070034	639.661	1195.98	722.476	823.808	2277.69	2438.17	3221.24	2755.02	1443.06	1.58545	0.25902	5.5158e-11	5.59615e-09	Sp110	109032	Sp110 nuclear body protein [Source:MGI Symbol;Acc:MGI:1923364]
ENSMUSG00000020407	1120.63	916.071	1100.29	1255.8	2146.43	2996.85	3597.75	3011.2	1844.14	1.35586	0.221136	5.70471e-11	5.75454e-09	Upp1	22271	uridine phosphorylase 1 [Source:MGI Symbol;Acc:MGI:1097668]
ENSMUSG00000037411	177.412	160.1	213.997	292.184	516.552	534.437	958.498	684.218	345.872	1.59666	0.26132	5.92505e-11	5.94266e-09	Serpine1	18787	serine (or cysteine) peptidase inhibitor, clade E, member 1 [Source:MGI Symbol;Acc:MGI:97608]
ENSMUSG00000010358	1771.68	1641.29	1654.22	2252.08	5336.9	6449.09	6266.53	5777.96	3202.36	1.61948	0.267296	7.39215e-11	7.37199e-09	Ifi35	70110	interferon-induced protein 35 [Source:MGI Symbol;Acc:MGI:1917360]
ENSMUSG00000024339	3991.78	4278.18	4777.06	4028.62	7384.88	10864.8	10259.2	10454.3	5922.22	1.13805	0.186232	7.48303e-11	7.42046e-09	Tap2	21355	transporter 2, ATP-binding cassette, sub-family B (MDR/TAP) [Source:MGI Symbol;Acc:MGI:98484]
ENSMUSG00000044703	37.4356	160.1	61.5478	92.0923	777.867	1290.24	1422.37	864.612	418.371	3.4575	0.574444	7.84613e-11	7.73682e-09	Phf11a	219131	PHD finger protein 11A [Source:MGI Symbol;Acc:MGI:1918441]
ENSMUSG00000020893	545.258	460.156	563.399	496.461	1036.75	1262.83	1343.62	1414.33	1316.57	1.23482	0.20263	7.92152e-11	7.76751e-09	Per1	18626	period circadian clock 1 [Source:MGI Symbol;Acc:MGI:1098283]
ENSMUSG00000026864	12401	12541.9	10718.8	11401	16975.7	19202.8	20496.3	18339.4	15276.2	0.646862	0.10442	8.0662e-11	7.86544e-09	Hspa5	14828	heat shock protein 5 [Source:MGI Symbol;Acc:MGI:95835]
ENSMUSG00000018476	512.705	389.118	475.338	443.718	737.758	764.235	994.18	994.838	735.408	0.899159	0.146802	8.9019e-11	8.63238e-09	Kdm6b	216850	KDM1 lysine (K)-specific demethylase 6B [Source:MGI Symbol;Acc:MGI:2448492]
ENSMUSG00000062585	862.647	880.022	1083.24	1496.08	357.333	528.113	329.753	380.002	648.101	-1.37028	0.226435	9.06076e-11	8.73816e-09	Cnr2	12802	cannabinoid receptor 2 (macrophage) [Source:MGI Symbol;Acc:MGI:104650]
ENSMUSG00000037997	170.902	222.656	232.935	151.534	754.774	1072.04	957.267	925.455	398.501	2.14557	0.35705	9.52318e-11	9.13392e-09	Parp11	101187	poly (ADP-ribose) polymerase family, member 11 [Source:MGI Symbol;Acc:MGI:2141505]
ENSMUSG00000027639	2645.72	4860.27	2778.17	3147.88	10316.5	11718.6	12160.2	12231.6	6059.96	1.70462	0.283851	1.09518e-10	1.04471e-08	Samhd1	56045	SAM domain and HD domain, 1 [Source:MGI Symbol;Acc:MGI:1927468]
ENSMUSG00000037321	4272.54	4991.74	7010.77	4232.9	14211.9	18876.1	17848.5	18561.4	8651.53	1.67747	0.27952	1.1354e-10	1.07722e-08	Tap1	21354	transporter 1, ATP-binding cassette, sub-family B (MDR/TAP) [Source:MGI Symbol;Acc:MGI:98483]
ENSMUSG00000060519	3606.84	3406.64	4457.01	3187.23	7885.63	11187.3	10569.3	9935.57	5640.65	1.36144	0.227399	1.21819e-10	1.14955e-08	Tor3a	30935	torsin family 3, member A [Source:MGI Symbol;Acc:MGI:1353652]
ENSMUSG00000035373	13.8349	23.3259	9.46889	10.8836	841.069	991.924	1642.61	510.228	302.459	5.80598	0.981939	1.24743e-10	1.17085e-08	Ccl7	20306	chemokine (C-C motif) ligand 7 [Source:MGI Symbol;Acc:MGI:99512]
ENSMUSG00000074578	195.316	216.295	163.812	179.999	390.149	315.181	434.338	444.048	261.576	1.01988	0.170005	1.5832e-10	1.4781e-08	Zfas1	68949	zinc finger, NFX1-type containing 1, antisense RNA 1 [Source:MGI Symbol;Acc:MGI:1916199]
ENSMUSG00000043061	643.73	595.87	624	654.693	429.042	360.508	370.357	404.553	516.742	-0.661643	0.108951	1.82707e-10	1.69233e-08	Tmem18	211986	transmembrane protein 18 [Source:MGI Symbol;Acc:MGI:2387176]
ENSMUSG00000033781	773.127	770.815	810.537	637.112	1413.53	1302.89	1389.14	1289.45	946.773	0.815617	0.13536	1.83194e-10	1.69233e-08	Asb13	142688	ankyrin repeat and SOCS box-containing 13 [Source:MGI Symbol;Acc:MGI:2145525]
ENSMUSG00000051790	84.6371	23.3259	64.3885	98.79	202.975	313.073	366.665	380.002	173.73	2.10184	0.356352	1.98158e-10	1.82098e-08	Nlgn2	216856	neuroligin 2 [Source:MGI Symbol;Acc:MGI:2681835]
ENSMUSG00000026536	46.3876	149.498	49.2382	32.6509	1058.63	1362.97	1761.96	1491.19	511.859	4.13015	0.70723	2.1992e-10	2.01043e-08	Ifi211	381308	interferon activated gene 211 [Source:MGI Symbol;Acc:MGI:3041120]
ENSMUSG00000069793	57.7811	115.569	62.4947	75.3483	582.185	771.614	675.501	847.533	258.86	3.04664	0.520929	2.31819e-10	2.10823e-08	Slfn9	237886	schlafen 9 [Source:MGI Symbol;Acc:MGI:2445121]
ENSMUSG00000049659	1018.9	1035.88	1094.6	956.923	1536.29	1662.34	1862.86	1959.79	1246.96	0.74304	0.123867	2.50209e-10	2.26374e-08	Aftph	216549	aftiphilin [Source:MGI Symbol;Acc:MGI:1923012]
ENSMUSG00000055413	706.394	745.368	1063.36	722.506	1488.89	2031.28	2304.58	1916.02	1245.95	1.19475	0.202722	2.56559e-10	2.3093e-08	H2-Q5	15016	histocompatibility 2, Q region locus 5 [Source:MGI Symbol;Acc:MGI:95934]
ENSMUSG00000006127	5147.4	5420.09	5333.83	5923.21	3431.12	3801.15	2945.63	3269.52	4772.55	-0.669398	0.11163	2.63463e-10	2.35934e-08	Inpp5k	19062	inositol polyphosphate 5-phosphatase K [Source:MGI Symbol;Acc:MGI:1194899]
ENSMUSG00000069893	693.373	605.413	786.865	612.833	1149.79	1619.12	1610.62	1350.29	853.992	1.03652	0.175736	3.03121e-10	2.7007e-08	9930111J21Rik1	667214	RIKEN cDNA 9930111J21 gene 1 [Source:MGI Symbol;Acc:MGI:3041173]
ENSMUSG00000020921	441.903	432.589	490.489	504.834	272.254	289.882	271.923	306.35	384.443	-0.684022	0.114465	3.19471e-10	2.832e-08	Tmem101	76547	transmembrane protein 101 [Source:MGI Symbol;Acc:MGI:1923797]
ENSMUSG00000041481	214.848	426.228	304.898	279.626	1137.63	1462.06	1290.71	1005.51	572.716	1.89716	0.326819	3.39934e-10	2.99825e-08	Serpina3g	20715	serine (or cysteine) peptidase inhibitor, clade A, member 3G [Source:MGI Symbol;Acc:MGI:105046]
ENSMUSG00000023087	27.6698	41.3504	60.6009	54.4182	128.834	110.682	141.498	137.698	82.1884	1.42369	0.244194	3.53824e-10	3.10516e-08	Noct	12457	nocturnin [Source:MGI Symbol;Acc:MGI:109382]
ENSMUSG00000093661	677.91	531.194	628.734	482.229	1027.03	1057.28	1284.56	1021.52	746.165	0.877567	0.149322	3.96363e-10	3.46117e-08	Eif4e3	66892	eukaryotic translation initiation factor 4E member 3 [Source:MGI Symbol;Acc:MGI:1914142]
ENSMUSG00000091971	249.028	205.692	237.669	207.626	652.679	2266.35	8973.46	1227.54	1332.86	3.659	0.640448	4.88e-10	4.24029e-08	Hspa1a	193740	heat shock protein 1A [Source:MGI Symbol;Acc:MGI:96244]
ENSMUSG00000037523	1492.54	1404.85	1568.05	1701.2	952.887	949.759	760.4	925.455	1171.78	-0.745646	0.127336	5.26132e-10	4.5491e-08	Mavs	228607	mitochondrial antiviral signaling protein [Source:MGI Symbol;Acc:MGI:2444773]
ENSMUSG00000026158	170.088	153.739	175.174	179.999	335.455	275.125	319.909	367.193	239.321	0.8902	0.152749	5.48638e-10	4.72044e-08	Ogfrl1	70155	opioid growth factor receptor-like 1 [Source:MGI Symbol;Acc:MGI:1917405]
ENSMUSG00000038507	567.231	377.455	409.056	899.993	3742.27	2297.98	1763.19	2028.1	1213.97	2.00452	0.353426	6.04896e-10	5.17909e-08	Parp12	243771	poly (ADP-ribose) polymerase family, member 12 [Source:MGI Symbol;Acc:MGI:2143990]
ENSMUSG00000042406	1929.56	1391.07	1530.17	2324.91	3123.62	3845.42	3998.87	3920.64	2598.43	1.00274	0.17331	6.11548e-10	5.21063e-08	Atf4	11911	activating transcription factor 4 [Source:MGI Symbol;Acc:MGI:88096]
ENSMUSG00000085501	21.1593	8.48214	4.73445	8.37203	81.433	49.5435	70.134	77.9218	31.997	2.54133	0.444611	6.36187e-10	5.39438e-08	Gm11772		predicted gene 11772 [Source:MGI Symbol;Acc:MGI:3649468]
ENSMUSG00000096727	3087.63	3426.79	3673.93	3264.26	6644.69	7881.63	7848.85	7496.51	4905.23	1.09571	0.190037	6.4054e-10	5.40517e-08	Psmb9	16912	proteasome (prosome, macropain) subunit, beta type 9 (large multifunctional peptidase 2) [Source:MGI Symbol;Acc:MGI:1346526]
ENSMUSG00000022867	568.859	623.437	584.231	716.646	1170.45	1333.46	1322.7	1295.85	855.21	0.989899	0.171611	6.96313e-10	5.8477e-08	Usp25	30940	ubiquitin specific peptidase 25 [Source:MGI Symbol;Acc:MGI:1353655]
ENSMUSG00000079197	3625.56	4056.58	3664.46	4155.04	7832.15	8169.41	9169.09	8569.27	5265.9	1.06796	0.185826	7.2849e-10	6.08879e-08	Psme2	19188	proteasome (prosome, macropain) activator subunit 2 (PA28 beta) [Source:MGI Symbol;Acc:MGI:1096365]
ENSMUSG00000029209	771.499	661.607	757.511	709.948	476.444	458.541	383.891	480.34	650.772	-0.660091	0.11364	9.26239e-10	7.7049e-08	Gnpda2	67980	glucosamine-6-phosphate deaminase 2 [Source:MGI Symbol;Acc:MGI:1915230]
ENSMUSG00000031712	189.62	191.908	236.722	236.928	459.428	518.626	629.975	555.06	315.619	1.27013	0.223843	9.46204e-10	7.83385e-08	Il15	16168	interleukin 15 [Source:MGI Symbol;Acc:MGI:103014]
ENSMUSG00000073409	4590.75	5533.54	6150.99	4167.6	8360.86	14152.6	13382.1	13081.3	7771.22	1.19896	0.210526	9.56409e-10	7.88117e-08	H2-Q6	110557	histocompatibility 2, Q region locus 6 [Source:MGI Symbol;Acc:MGI:95935]
ENSMUSG00000038508	120.445	102.846	83.3262	118.883	183.528	461.703	419.573	267.923	269.839	1.55879	0.2763	1.00005e-09	8.20227e-08	Gdf15	23886	growth differentiation factor 15 [Source:MGI Symbol;Acc:MGI:1346047]
ENSMUSG00000001750	962.747	1340.18	1043.47	974.504	2109.96	2682.73	2690.93	2556.48	1537.51	1.15554	0.20398	1.0756e-09	8.78092e-08	Tcirg1	27060	T cell, immune regulator 1, ATPase, H+ transporting, lysosomal V0 protein A3 [Source:MGI Symbol;Acc:MGI:1350931]
ENSMUSG00000048852	213.22	272.489	461.135	119.72	1022.17	1130.01	1390.38	1339.62	559.59	2.07408	0.371942	1.19804e-09	9.73517e-08	Gm12185	620913	predicted gene 12185 [Source:MGI Symbol;Acc:MGI:3652173]
ENSMUSG00000023905	681.166	300.056	432.728	483.903	1282.27	1368.24	1625.39	1259.56	779.952	1.46174	0.26034	1.23293e-09	9.97249e-08	Tnfrsf12a	27279	tumor necrosis factor receptor superfamily, member 12a [Source:MGI Symbol;Acc:MGI:1351484]
ENSMUSG00000029380	29.2974	24.3862	12.3096	6.69763	74.1405	108.574	124.272	93.9332	118.6	2.32803	0.418923	1.3804e-09	1.11141e-07	Cxcl1	14825	chemokine (C-X-C motif) ligand 1 [Source:MGI Symbol;Acc:MGI:108068]
ENSMUSG00000024338	4349.04	5895.09	5273.22	4998.1	12056.9	13037.3	14414.4	13257.4	7767.75	1.29165	0.230685	1.43849e-09	1.15289e-07	Psmb8		proteasome (prosome, macropain) subunit, beta type 8 (large multifunctional peptidase 7) [Source:MGI Symbol;Acc:MGI:1346527]
ENSMUSG00000070031	207.524	371.094	237.669	236.091	602.847	678.851	1077.85	766.409	452.003	1.4883	0.267407	1.58658e-09	1.2658e-07	Sp140	434484	Sp140 nuclear body protein [Source:MGI Symbol;Acc:MGI:3702467]
ENSMUSG00000079339	20.3454	101.786	24.6191	20.9301	1665.12	2618.43	3188.02	1977.93	729.053	5.48075	1.0022	1.59398e-09	1.26595e-07	Ifit1bl1	667373	interferon induced protein with tetratricpeptide repeats 1B like 1 [Source:MGI Symbol;Acc:MGI:3650685]
ENSMUSG00000024335	2866.27	2518.14	2686.32	2727.61	3717.96	4354.56	5648.86	5182.34	3477.33	0.771606	0.136128	1.74792e-09	1.38196e-07	Brd2	14312	bromodomain containing 2 [Source:MGI Symbol;Acc:MGI:99495]
ENSMUSG00000030199	472.828	626.618	638.203	579.345	881.178	1042.52	1096.3	881.691	751.106	0.718651	0.126966	1.86028e-09	1.4642e-07	Etv6	14011	ets variant 6 [Source:MGI Symbol;Acc:MGI:109336]
ENSMUSG00000111118	3.25527	12.7232	6.62822	7.53483	179.882	79.0588	159.955	134.495	50.4976	3.96551	0.725163	1.86912e-09	1.46459e-07	Gm6545		predicted gene 6545 [Source:MGI Symbol;Acc:MGI:3643874]
ENSMUSG00000029417	5.69673	28.6272	17.9909	25.9533	820.407	959.246	1528.18	1128.27	322.151	5.48384	1.00995	2.0695e-09	1.61439e-07	Cxcl9	17329	chemokine (C-X-C motif) ligand 9 [Source:MGI Symbol;Acc:MGI:1352449]
ENSMUSG00000039682	725.926	837.612	905.226	734.227	1646.89	1773.02	2012.97	1612.88	1076.78	1.07866	0.194354	2.20494e-09	1.71244e-07	Lap3	66988	leucine aminopeptidase 3 [Source:MGI Symbol;Acc:MGI:1914238]
ENSMUSG00000037816	277.512	207.812	301.111	353.3	554.23	653.553	755.478	594.554	443.722	1.10358	0.199575	2.50059e-09	1.93349e-07	Fbxw17	109082	F-box and WD-40 domain protein 17 [Source:MGI Symbol;Acc:MGI:1923584]
ENSMUSG00000038668	81.3818	24.3862	35.0349	57.767	182.313	258.259	235.01	191.069	124.313	1.9948	0.367248	3.03687e-09	2.33785e-07	Lpar1	14745	lysophosphatidic acid receptor 1 [Source:MGI Symbol;Acc:MGI:108429]
ENSMUSG00000041571	3400.13	3002.68	2478.96	3467.7	6452.65	7077.34	9012.83	7399.37	4501.97	1.20464	0.220673	3.09049e-09	2.36875e-07	Selenow	20364	selenoprotein W [Source:MGI Symbol;Acc:MGI:1100878]
ENSMUSG00000031370	221.358	241.741	234.828	236.928	420.534	352.075	394.965	343.71	290.724	0.661702	0.118153	3.10652e-09	2.37068e-07	Zrsr2	22184	zinc finger (CCCH type), RNA binding motif and serine/arginine rich 2 [Source:MGI Symbol;Acc:MGI:103287]
ENSMUSG00000035673	1870.97	1655.08	1912.72	1532.92	2506.19	3701	4749.42	3875.81	2561	1.03143	0.187979	3.2796e-09	2.49193e-07	Sbno2	216161	strawberry notch 2 [Source:MGI Symbol;Acc:MGI:2448490]
ENSMUSG00000013495	757.664	777.176	802.962	693.204	467.936	420.593	417.113	425.902	644.25	-0.768801	0.138707	3.39586e-09	2.56914e-07	Tmem175	72392	transmembrane protein 175 [Source:MGI Symbol;Acc:MGI:1919642]
ENSMUSG00000090222	102.541	116.629	153.396	104.65	212.698	342.588	367.896	347.98	178.896	1.33732	0.2461	3.58452e-09	2.6976e-07	Ifi203-ps		interferon activated gene 203, pseudogene [Source:MGI Symbol;Acc:MGI:3840117]
ENSMUSG00000020089	458.179	424.107	444.091	442.043	1533.86	1452.57	1648.76	1321.47	740.721	1.65189	0.305406	3.59639e-09	2.6976e-07	Ppa1	67895	pyrophosphatase (inorganic) 1 [Source:MGI Symbol;Acc:MGI:97831]
ENSMUSG00000024457	1020.53	1274.44	929.845	900.831	1606.78	1943.79	2020.35	1872.26	1252.25	0.810972	0.146888	3.75179e-09	2.80219e-07	Trim26	22670	tripartite motif-containing 26 [Source:MGI Symbol;Acc:MGI:1337056]
ENSMUSG00000024308	16514	17157.3	19025.8	15780.4	27529.2	34855.4	32980.2	36044.7	22169.2	0.893041	0.163043	4.24637e-09	3.15815e-07	Tapbp	21356	TAP binding protein [Source:MGI Symbol;Acc:MGI:1201689]
ENSMUSG00000024472	275.07	282.031	287.854	370.881	666.049	754.748	839.147	760.005	439.545	1.23872	0.229686	4.71382e-09	3.47993e-07	Dcp2	70640	decapping mRNA 2 [Source:MGI Symbol;Acc:MGI:1917890]
ENSMUSG00000063388	7.32436	4.24107	13.2564	6.69763	120.326	131.765	151.342	72.5847	42.7497	3.67437	0.690712	4.71868e-09	3.47993e-07	BC023105		cDNA sequence BC023105 [Source:MGI Symbol;Acc:MGI:2384767]
ENSMUSG00000038884	226.241	169.643	160.024	141.487	336.671	439.567	406.039	442.98	253.028	1.15198	0.214147	5.37767e-09	3.94019e-07	Shfl	319278	shiftless antiviral inhibitor of ribosomal frameshifting [Source:MGI Symbol;Acc:MGI:2441788]
ENSMUSG00000091144	41.5047	65.7366	18.9378	34.3253	232.145	440.621	545.076	389.609	159.368	3.12444	0.590228	5.38768e-09	3.94019e-07	Phf11c	628705	PHD finger protein 11C [Source:MGI Symbol;Acc:MGI:3648476]
ENSMUSG00000033487	847.184	889.565	1043.47	797.855	1360.05	1483.14	1631.54	1750.57	1096.49	0.760529	0.139538	5.93173e-09	4.32007e-07	Fndc3a	319448	fibronectin type III domain containing 3A [Source:MGI Symbol;Acc:MGI:1196463]
ENSMUSG00000069520	689.304	726.283	684.601	632.088	322.086	430.08	452.795	421.632	570.354	-0.711135	0.130161	5.97957e-09	4.33692e-07	Tmem19	67226	transmembrane protein 19 [Source:MGI Symbol;Acc:MGI:1914476]
ENSMUSG00000055172	813.004	529.074	801.068	744.274	1211.77	1862.62	2053.57	1781.53	1087.26	1.18728	0.222575	6.7963e-09	4.909e-07	C1ra	50909	complement component 1, r subcomponent A [Source:MGI Symbol;Acc:MGI:1355313]
ENSMUSG00000066677	2190.8	2074.94	1943.96	2160.82	6265.48	7682.4	4027.17	6233.75	2852.65	1.44161	0.273424	8.18553e-09	5.88822e-07	Ifi208	100033459	interferon activated gene 208 [Source:MGI Symbol;Acc:MGI:2442822]
ENSMUSG00000025212	2675.02	2731.25	2385.21	2936.91	1808.54	1866.84	1840.71	1851.98	2462.08	-0.520096	0.094674	8.42432e-09	6.03525e-07	Sfxn3	94280	sideroflexin 3 [Source:MGI Symbol;Acc:MGI:2137679]
ENSMUSG00000104126	75.6851	74.2187	48.2913	87.9063	114.249	218.202	191.946	204.945	127.718	1.27036	0.2413	9.58794e-09	6.84095e-07	Gm37486		predicted gene, 37486 [Source:MGI Symbol;Acc:MGI:5610714]
ENSMUSG00000043279	819.515	607.533	646.725	601.112	1084.15	1439.92	1508.5	1453.83	913.329	0.979325	0.184823	9.91691e-09	7.04703e-07	Trim56	384309	tripartite motif-containing 56 [Source:MGI Symbol;Acc:MGI:2685298]
ENSMUSG00000054855	214.848	144.196	124.989	171.627	535.999	521.788	1159.06	611.633	318.497	1.97654	0.380464	1.04613e-08	7.40388e-07	Rnd1	223881	Rho family GTPase 1 [Source:MGI Symbol;Acc:MGI:2444878]
ENSMUSG00000027579	312.506	206.752	379.702	402.695	119.111	159.172	123.042	101.405	292.701	-1.29062	0.246868	1.10791e-08	7.80962e-07	Srms	20811	src-related kinase lacking C-terminal regulatory tyrosine and N-terminal myristylation sites [Source:MGI Symbol;Acc:MGI:101865]
ENSMUSG00000114761	2.44145	5.30134	9.46889	3.34881	86.2946	89.5999	147.65	72.5847	32.8926	4.00051	0.779157	1.2009e-08	8.43126e-07	Gm47242		predicted gene, 47242 [Source:MGI Symbol;Acc:MGI:6096064]
ENSMUSG00000020918	485.035	463.337	507.533	430.322	687.926	943.435	1040.94	809.106	593.699	0.837715	0.158405	1.29566e-08	9.0603e-07	Kat2a	14534	K(lysine) acetyltransferase 2A [Source:MGI Symbol;Acc:MGI:1343101]
ENSMUSG00000073490	60.2225	189.788	97.5296	50.2322	401.088	442.729	900.668	445.115	276.791	2.30687	0.449308	1.32506e-08	9.22918e-07	Ifi207	226691	interferon activated gene 207 [Source:MGI Symbol;Acc:MGI:2138302]
ENSMUSG00000034485	725.112	431.529	534.992	442.043	866.593	1236.48	1450.67	1627.82	829.58	1.20371	0.231416	1.37324e-08	9.52694e-07	Uaca	72565	uveal autoantigen with coiled-coil domains and ankyrin repeats [Source:MGI Symbol;Acc:MGI:1919815]
ENSMUSG00000034947	571.3	533.315	537.833	576.833	1041.61	1428.33	1629.08	1056.75	834.863	1.14431	0.219941	1.41522e-08	9.77953e-07	Tmem106a	217203	transmembrane protein 106A [Source:MGI Symbol;Acc:MGI:1922056]
ENSMUSG00000115338	722.67	796.261	695.963	706.599	1401.38	1323.97	2086.79	1479.45	1010.14	1.04198	0.201498	1.82936e-08	1.25918e-06	Pnp	18950	purine-nucleoside phosphorylase [Source:MGI Symbol;Acc:MGI:97365]
ENSMUSG00000052143	21.1593	12.7232	10.4158	13.3953	42.5396	55.8682	72.5948	69.3825	31.0598	1.91648	0.374941	1.86907e-08	1.28148e-06	Gm9869		predicted gene 9869 [Source:MGI Symbol;Acc:MGI:3642719]
ENSMUSG00000041849	480.966	616.016	622.106	509.857	346.394	353.129	251.006	331.968	410.793	-0.752246	0.143749	1.93819e-08	1.3237e-06	Card6	239319	caspase recruitment domain family, member 6 [Source:MGI Symbol;Acc:MGI:3032959]
ENSMUSG00000050043	2280.32	2232.92	2301.89	2246.22	1745.34	1716.1	1444.51	1428.21	1921.74	-0.495517	0.0926342	2.0879e-08	1.42042e-06	Tmx2	66958	thioredoxin-related transmembrane protein 2 [Source:MGI Symbol;Acc:MGI:1914208]
ENSMUSG00000050370	274.257	229.018	245.244	421.113	656.326	704.15	1284.56	898.77	533.826	1.49653	0.294796	2.25521e-08	1.52832e-06	Ch25h	12642	cholesterol 25-hydroxylase [Source:MGI Symbol;Acc:MGI:1333869]
ENSMUSG00000042772	1063.66	1079.35	1200.66	1102.6	1484.02	1910.06	1843.17	1798.61	1303.01	0.630333	0.119934	2.30897e-08	1.55873e-06	Smg7	226517	SMG7 nonsense mediated mRNA decay factor [Source:MGI Symbol;Acc:MGI:2682334]
ENSMUSG00000027422	1582.06	1167.35	1023.59	1648.45	2261.89	3210.84	3403.34	2551.14	1774.34	1.01273	0.197468	2.47609e-08	1.66514e-06	Rrbp1	81910	ribosome binding protein 1 [Source:MGI Symbol;Acc:MGI:1932395]
ENSMUSG00000025993	441.903	398.661	447.878	565.112	188.39	266.692	243.623	244.44	324.749	-0.91765	0.178663	2.52829e-08	1.69376e-06	Slc40a1	53945	solute carrier family 40 (iron-regulated transporter), member 1 [Source:MGI Symbol;Acc:MGI:1315204]
ENSMUSG00000097194	30.9251	76.3393	35.0349	28.4649	117.896	140.198	242.393	166.518	78.4372	1.8433	0.367375	2.54766e-08	1.70025e-06	9330175E14Rik		RIKEN cDNA 9330175E14 gene [Source:MGI Symbol;Acc:MGI:2443913]
ENSMUSG00000030966	466.318	559.821	564.346	375.904	1124.26	1096.28	1523.26	1066.36	661.533	1.21154	0.23844	2.58393e-08	1.71792e-06	Trim21	20821	tripartite motif-containing 21 [Source:MGI Symbol;Acc:MGI:106657]
ENSMUSG00000035062	219.731	230.078	223.466	237.766	119.111	141.252	136.577	120.619	183.746	-0.770799	0.149009	2.65806e-08	1.76054e-06	Zc4h2	245522	zinc finger, C4H2 domain containing [Source:MGI Symbol;Acc:MGI:2679294]
ENSMUSG00000099241	13.8349	16.9643	22.7253	10.0464	57.1246	57.9764	86.1294	85.3938	34.6443	2.03601	0.405926	2.68303e-08	1.7704e-06	Gvin-ps2		GTPase, very large interferon inducible, pseudogene 2 [Source:MGI Symbol;Acc:MGI:5011037]
ENSMUSG00000072844	2.44145	16.9643	7.57511	3.34881	104.526	78.0047	248.545	59.7757	38.0244	3.76181	0.758657	2.74396e-08	1.80382e-06	G530011O06Rik	654820	RIKEN cDNA G530011O06 gene [Source:MGI Symbol;Acc:MGI:3603513]
ENSMUSG00000040746	4003.98	3743.81	4220.28	4119.88	2728.61	2997.91	2663.86	3164.91	3568.74	-0.458284	0.0861563	2.76684e-08	1.81207e-06	Rnf167	70510	ring finger protein 167 [Source:MGI Symbol;Acc:MGI:1917760]
ENSMUSG00000030878	146.487	92.2433	198.847	172.464	443.627	369.995	294.07	369.328	243.255	1.19435	0.235715	2.82879e-08	1.84576e-06	Cdr2	12585	cerebellar degeneration-related 2 [Source:MGI Symbol;Acc:MGI:1100885]
ENSMUSG00000039531	363.777	522.712	504.692	380.09	785.16	806.399	994.18	812.309	542.306	0.887013	0.173882	3.16382e-08	2.05672e-06	Zup1	72580	zinc finger containing ubiquitin peptidase 1 [Source:MGI Symbol;Acc:MGI:1919830]
ENSMUSG00000049624	517.588	414.565	539.727	483.903	309.931	269.854	319.909	242.305	392.458	-0.736636	0.143258	3.22666e-08	2.08215e-06	Slc17a5	235504	solute carrier family 17 (anion/sugar transporter), member 5 [Source:MGI Symbol;Acc:MGI:1924105]
ENSMUSG00000024042	987.975	1046.48	1342.69	1191.34	1847.43	2219.97	2270.13	1840.24	1963.72	0.788609	0.154572	3.22484e-08	2.08215e-06	Sik1	17691	salt inducible kinase 1 [Source:MGI Symbol;Acc:MGI:104754]
ENSMUSG00000029299	452.483	442.132	657.141	439.532	277.115	283.557	185.793	239.103	427.765	-0.952773	0.187589	3.25618e-08	2.08586e-06	Abcg3	27405	ATP binding cassette subfamily G member 3 [Source:MGI Symbol;Acc:MGI:1351624]
ENSMUSG00000032661	50.4567	389.118	124.042	120.557	1102.38	1166.91	2028.96	1037.53	618.122	2.76233	0.557938	3.2535e-08	2.08586e-06	Oas3	246727	2'-5' oligoadenylate synthetase 3 [Source:MGI Symbol;Acc:MGI:2180850]
ENSMUSG00000024737	104.169	297.935	95.6358	127.255	504.398	567.115	647.201	706.634	316.678	1.82397	0.36856	3.68226e-08	2.35022e-06	Slc15a3	65221	solute carrier family 15, member 3 [Source:MGI Symbol;Acc:MGI:1929691]
ENSMUSG00000092021	4.06909	5.30134	17.044	5.86042	82.6484	103.303	246.084	173.99	46.2175	3.93798	0.802696	3.82541e-08	2.43274e-06	Gbp11	634650	guanylate binding protein 11 [Source:MGI Symbol;Acc:MGI:3646307]
ENSMUSG00000036167	2320.19	1767.47	3340.62	3122.77	1415.96	1346.11	1229.19	1419.67	2052.23	-0.905876	0.179341	3.94427e-08	2.49927e-06	Pphln1	223828	periphilin 1 [Source:MGI Symbol;Acc:MGI:1917029]
ENSMUSG00000078920	3975.5	4318.47	5833.78	2741	14615.4	14595.3	13233.2	14108.1	7600.29	1.63049	0.328825	4.12822e-08	2.60642e-06	Ifi47	15953	interferon gamma inducible protein 47 [Source:MGI Symbol;Acc:MGI:99448]
ENSMUSG00000061232	53735.6	64236.3	64021.1	58428.4	87671.7	118603	113174	106158	76706.5	0.789273	0.15335	4.80714e-08	3.02419e-06	H2-K1	14972	histocompatibility 2, K1, K region [Source:MGI Symbol;Acc:MGI:95904]
ENSMUSG00000032372	849.626	695.536	956.358	608.647	1550.87	1817.3	1808.72	1930.97	1368.17	1.11386	0.224939	5.09209e-08	3.19201e-06	Plscr2	18828	phospholipid scramblase 2 [Source:MGI Symbol;Acc:MGI:1270860]
ENSMUSG00000022575	1092.14	1182.2	1125.85	1370.5	1711.31	2201	2337.8	2155.13	1606.62	0.771318	0.152869	5.26687e-08	3.28982e-06	Gsdmd	69146	gasdermin D [Source:MGI Symbol;Acc:MGI:1916396]
ENSMUSG00000054196	205.082	183.426	149.608	158.231	91.1563	72.7341	91.0511	58.7082	187.543	-1.08156	0.218536	5.48919e-08	3.41653e-06	Cthrc1	68588	collagen triple helix repeat containing 1 [Source:MGI Symbol;Acc:MGI:1915838]
ENSMUSG00000043162	319.83	289.453	337.092	370.044	223.637	210.823	142.729	154.776	261.563	-0.798125	0.158995	5.57978e-08	3.46065e-06	Pyurf	66459	Pigy upstream reading frame [Source:MGI Symbol;Acc:MGI:1913709]
ENSMUSG00000040428	22.7869	25.4464	38.8224	29.3021	89.9409	140.198	200.559	140.9	61.613	2.13617	0.439445	5.73151e-08	3.54223e-06	Plekha4	69217	pleckstrin homology domain containing, family A (phosphoinositide binding specific) member 4 [Source:MGI Symbol;Acc:MGI:1916467]
ENSMUSG00000027495	1240.26	983.928	1067.14	1175.43	777.867	689.393	611.519	720.51	923.804	-0.638553	0.126273	6.26888e-08	3.86075e-06	Fam210b	67017	family with sequence similarity 210, member B [Source:MGI Symbol;Acc:MGI:1914267]
ENSMUSG00000043953	3793.21	4195.48	4092.45	3024.82	6060.07	7299.76	6315.75	6123.8	5260.62	0.731825	0.145167	6.37969e-08	3.91526e-06	Ccrl2	54199	chemokine (C-C motif) receptor-like 2 [Source:MGI Symbol;Acc:MGI:1920904]
ENSMUSG00000008348	8528.81	7660.43	5963.51	8219.66	10834.2	11936.8	12757	13158.1	9938.04	0.647365	0.127499	6.40379e-08	3.91635e-06	Ubc	22190	ubiquitin C [Source:MGI Symbol;Acc:MGI:98889]
ENSMUSG00000032515	4121.99	2639.01	3797.97	2576.07	5575.12	8689.09	8101.09	6520.88	7137.36	1.06803	0.216451	6.47976e-08	3.94905e-06	Csrnp1	215418	cysteine-serine-rich nuclear protein 1 [Source:MGI Symbol;Acc:MGI:2387989]
ENSMUSG00000068606	12.2073	11.6629	4.73445	4.18602	85.0792	88.5458	98.4336	73.6522	31.7374	3.15507	0.655087	6.53047e-08	3.96619e-06	Gm4841	225594	predicted gene 4841 [Source:MGI Symbol;Acc:MGI:3643814]
ENSMUSG00000025790	1431.51	922.433	1260.31	2000.08	3110.25	3547.1	3507.93	3251.37	1940.87	1.17097	0.239785	6.68973e-08	4.0489e-06	Slco3a1	108116	solute carrier organic anion transporter family, member 3a1 [Source:MGI Symbol;Acc:MGI:1351867]
ENSMUSG00000072244	35.808	31.808	69.1229	26.7905	111.818	121.223	137.807	202.81	64.5414	1.68488	0.348914	7.2212e-08	4.35555e-06	Trim6	94088	tripartite motif-containing 6 [Source:MGI Symbol;Acc:MGI:2137352]
ENSMUSG00000090877	186.364	142.076	122.149	155.72	334.24	1585.39	6549.53	673.544	894.29	3.62864	0.760129	7.31188e-08	4.39514e-06	Hspa1b	15511	heat shock protein 1B [Source:MGI Symbol;Acc:MGI:99517]
ENSMUSG00000006418	3715.08	4039.62	4070.68	3800.9	6887.77	8205.25	7847.62	6725.83	5161.61	0.871909	0.175859	7.50454e-08	4.49178e-06	Rnf114	81018	ring finger protein 114 [Source:MGI Symbol;Acc:MGI:1933159]
ENSMUSG00000025228	4422.29	4205.02	4413.45	4966.29	3319.31	3294.12	2959.16	3348.5	4001.6	-0.45856	0.0893441	7.52383e-08	4.49178e-06	Actr1a	54130	ARP1 actin-related protein 1A, centractin alpha [Source:MGI Symbol;Acc:MGI:1858964]
ENSMUSG00000059555	2072.79	2485.27	2319.88	2057.01	1276.19	1469.44	1317.78	1454.9	1775.72	-0.656725	0.131039	7.71031e-08	4.5875e-06	Tor4a	227612	torsin family 4, member A [Source:MGI Symbol;Acc:MGI:2442720]
ENSMUSG00000037788	1468.94	1955.13	1884.31	1868.64	1092.66	1249.13	1107.38	1119.73	1435.36	-0.615255	0.122743	8.01263e-08	4.75127e-06	Vopp1	232023	vesicular, overexpressed in cancer, prosurvival protein 1 [Source:MGI Symbol;Acc:MGI:2141658]
ENSMUSG00000028776	4658.29	2738.67	3816.91	4602.94	6547.45	10440	11235	8990.9	6464.34	1.1525	0.236915	8.09383e-08	4.78326e-06	Tinagl1	94242	tubulointerstitial nephritis antigen-like 1 [Source:MGI Symbol;Acc:MGI:2137617]
ENSMUSG00000009772	496.429	792.02	560.558	619.53	935.872	1491.58	1665.99	1281.97	870.162	1.05125	0.215459	8.35076e-08	4.91854e-06	Nuak2	74137	NUAK family, SNF1-like kinase, 2 [Source:MGI Symbol;Acc:MGI:1921387]
ENSMUSG00000025173	1925.49	1660.38	1701.56	1781.57	1306.57	1239.64	1162.75	1277.7	1600.45	-0.480673	0.0946404	8.89833e-08	5.22353e-06	Wdr45b	66840	WD repeat domain 45B [Source:MGI Symbol;Acc:MGI:1914090]
ENSMUSG00000034708	10165.4	10666.3	10305.9	9995.37	14042.9	19211.3	19374.2	18021.3	13167.6	0.736538	0.148526	9.07223e-08	5.30786e-06	Grn	14824	granulin [Source:MGI Symbol;Acc:MGI:95832]
ENSMUSG00000024803	45.5738	21.2054	21.7784	15.9069	199.328	126.494	167.337	118.484	68.0988	2.35855	0.495405	9.20951e-08	5.37027e-06	Ankrd1		ankyrin repeat domain 1 (cardiac muscle) [Source:MGI Symbol;Acc:MGI:1097717]
ENSMUSG00000021003	186.364	179.185	230.094	185.022	99.6642	104.358	78.7469	102.473	155.548	-0.950607	0.195481	1.00064e-07	5.81566e-06	Galc	14420	galactosylceramidase [Source:MGI Symbol;Acc:MGI:95636]
ENSMUSG00000072640	220.545	188.728	248.085	294.696	133.696	126.494	87.3599	118.484	187.788	-0.964	0.198377	1.00518e-07	5.82273e-06	Lyrm9	66274	LYR motif containing 9 [Source:MGI Symbol;Acc:MGI:1913524]
ENSMUSG00000020464	358.894	464.397	420.419	327.346	662.403	835.915	899.437	721.578	501.642	0.927947	0.190865	1.02996e-07	5.94665e-06	Pnpt1	71701	polyribonucleotide nucleotidyltransferase 1 [Source:MGI Symbol;Acc:MGI:1918951]
ENSMUSG00000016206	1722.85	1903.18	2060.43	1691.99	2425.97	3381.61	3453.79	3347.44	2332.56	0.729333	0.148152	1.08725e-07	6.25684e-06	H2-M3	14991	histocompatibility 2, M region locus 3 [Source:MGI Symbol;Acc:MGI:95915]
ENSMUSG00000026102	421.558	458.036	371.18	417.764	612.57	776.884	716.105	810.174	535.06	0.758347	0.154845	1.12469e-07	6.45119e-06	Inpp1	16329	inositol polyphosphate-1-phosphatase [Source:MGI Symbol;Acc:MGI:104848]
ENSMUSG00000037820	6084.1	6527.01	6020.32	6275.67	8258.76	11858.8	12199.6	10290	8414.58	0.732099	0.148594	1.1291e-07	6.45536e-06	Tgm2	21817	transglutaminase 2, C polypeptide [Source:MGI Symbol;Acc:MGI:98731]
ENSMUSG00000110545	31.7389	31.808	22.7253	37.6741	54.6938	80.1129	99.6641	131.293	52.5452	1.45077	0.304052	1.14036e-07	6.48956e-06	Gm7730		predicted gene 7730 [Source:MGI Symbol;Acc:MGI:3647355]
ENSMUSG00000022553	4499.6	4634.43	4062.15	4802.2	3184.39	3209.79	2811.51	3169.18	3969.56	-0.510838	0.102578	1.14248e-07	6.48956e-06	Maf1	68877	MAF1 homolog, negative regulator of RNA polymerase III [Source:MGI Symbol;Acc:MGI:1916127]
ENSMUSG00000039911	206.71	198.27	217.784	175.813	298.993	446.946	534.002	433.374	323.304	1.02815	0.214003	1.20686e-07	6.83317e-06	Spsb1	74646	splA/ryanodine receptor domain and SOCS box containing 1 [Source:MGI Symbol;Acc:MGI:1921896]
ENSMUSG00000041633	361.335	464.397	449.772	298.044	202.975	206.607	180.872	236.968	281.555	-0.865173	0.178807	1.23736e-07	6.98334e-06	Kctd12b	207474	potassium channel tetramerisation domain containing 12b [Source:MGI Symbol;Acc:MGI:2444667]
ENSMUSG00000028737	480.153	416.685	384.437	390.137	269.823	239.285	188.254	208.147	347.876	-0.828983	0.171057	1.26038e-07	7.08177e-06	Aldh4a1	212647	aldehyde dehydrogenase 4 family, member A1 [Source:MGI Symbol;Acc:MGI:2443883]
ENSMUSG00000115902	166.833	139.955	215.891	158.231	352.471	475.407	671.81	407.755	283.7	1.37969	0.290933	1.26287e-07	7.08177e-06	D730005E14Rik	109361	RIKEN cDNA D730005E14 gene [Source:NCBI gene (formerly Entrezgene);Acc:109361]
ENSMUSG00000043592	52.0843	100.725	76.698	100.464	17.0158	36.8941	9.84336	29.8878	55.2707	-1.66596	0.35238	1.32585e-07	7.41124e-06	Unc5cl	76589	unc-5 family C-terminal like [Source:MGI Symbol;Acc:MGI:1923839]
ENSMUSG00000082079	14.6487	6.36161	8.522	20.0929	54.6938	119.115	65.2123	68.315	38.0428	2.42123	0.515125	1.33945e-07	7.43987e-06	Dnmt3c		DNA methyltransferase 3C [Source:MGI Symbol;Acc:MGI:3649996]
ENSMUSG00000045349	4.88291	5.30134	6.62822	4.18602	19.4467	23.1906	31.9909	49.1014	14.2247	2.37728	0.50275	1.33733e-07	7.43987e-06	Sh2d5	230863	SH2 domain containing 5 [Source:MGI Symbol;Acc:MGI:2446215]
ENSMUSG00000045962	1070.17	990.29	819.059	1039.81	1535.07	1495.79	1371.92	1580.85	1199.77	0.579162	0.116916	1.34947e-07	7.47187e-06	Wnk1	232341	WNK lysine deficient protein kinase 1 [Source:MGI Symbol;Acc:MGI:2442092]
ENSMUSG00000020346	4724.21	4702.29	5261.86	5516.33	3606.14	3861.23	3451.33	3711.43	4227.35	-0.445779	0.0886346	1.37345e-07	7.58074e-06	Mgat1	17308	mannoside acetylglucosaminyltransferase 1 [Source:MGI Symbol;Acc:MGI:96973]
ENSMUSG00000031556	2768.61	2246.71	2404.15	2339.98	1798.82	1669.72	1620.46	1435.68	2086.99	-0.551836	0.111587	1.46141e-07	8.04096e-06	Tm2d2	69742	TM2 domain containing 2 [Source:MGI Symbol;Acc:MGI:1916992]
ENSMUSG00000117269	3.25527	1.06027	3.78756	3.34881	24.3084	54.8141	33.2214	35.2249	12.3671	3.38943	0.71913	1.474e-07	8.0849e-06	Gm9706		predicted gene 9706 [Source:MGI Symbol;Acc:MGI:3780113]
ENSMUSG00000079491	96.0305	152.679	82.3793	143.162	215.129	308.856	356.822	334.103	202.533	1.2623	0.268186	1.61683e-07	8.84067e-06	H2-T10		histocompatibility 2, T region locus 10 [Source:MGI Symbol;Acc:MGI:95942]
ENSMUSG00000082088	13.8349	11.6629	6.62822	14.2325	27.9546	54.8141	51.6777	50.1689	25.5657	1.83829	0.392712	1.66856e-07	9.09522e-06	Gm15753		predicted gene 15753 [Source:MGI Symbol;Acc:MGI:3783195]
ENSMUSG00000031652	681.979	743.248	622.106	786.134	1176.52	1354.54	1406.37	1390.85	938.683	0.861461	0.178364	1.69224e-07	9.19571e-06	N4bp1	80750	NEDD4 binding protein 1 [Source:MGI Symbol;Acc:MGI:2136825]
ENSMUSG00000034842	541.189	171.763	306.792	190.045	877.532	1643.37	1440.82	979.894	569.39	1.87367	0.404396	1.72929e-07	9.36805e-06	Art3	109979	ADP-ribosyltransferase 3 [Source:MGI Symbol;Acc:MGI:1202729]
ENSMUSG00000038539	64.2916	37.1094	12.3096	36.8369	98.4488	174.983	166.107	121.686	85.9374	1.7499	0.375883	1.73807e-07	9.38663e-06	Atf5	107503	activating transcription factor 5 [Source:MGI Symbol;Acc:MGI:2141857]
ENSMUSG00000023206	301.926	301.116	315.314	231.905	483.736	390.023	518.007	502.756	383.23	0.678513	0.140303	1.81156e-07	9.75354e-06	Il15ra	16169	interleukin 15 receptor, alpha chain [Source:MGI Symbol;Acc:MGI:104644]
ENSMUSG00000027555	36.6218	18.0246	11.3627	16.7441	198.113	168.659	200.559	111.012	71.7127	2.79349	0.60674	1.82855e-07	9.8149e-06	Car13	71934	carbonic anhydrase 13 [Source:MGI Symbol;Acc:MGI:1931322]
ENSMUSG00000102964	83.0094	112.388	123.096	64.4646	198.113	181.308	284.227	271.125	148.255	1.19936	0.25596	1.83724e-07	9.8315e-06	9430034N14Rik		RIKEN cDNA 9430034N14 gene [Source:MGI Symbol;Acc:MGI:2444791]
ENSMUSG00000024736	193.689	159.04	137.299	153.208	303.854	298.315	282.997	376.8	227.142	0.906916	0.191043	1.86802e-07	9.96581e-06	Tmem132a	98170	transmembrane protein 132A [Source:MGI Symbol;Acc:MGI:2147810]
ENSMUSG00000041235	341.804	587.388	421.366	483.903	692.788	825.374	1050.78	852.871	590.467	0.842612	0.177265	1.97234e-07	1.04904e-05	Chd7	320790	chromodomain helicase DNA binding protein 7 [Source:MGI Symbol;Acc:MGI:2444748]
ENSMUSG00000038383	1500.68	1448.33	1535.85	1427.43	1067.14	1175.34	878.52	1019.39	1257.65	-0.488687	0.0994562	2.1326e-07	1.13086e-05	Pigu	228812	phosphatidylinositol glycan anchor biosynthesis, class U [Source:MGI Symbol;Acc:MGI:3039607]
ENSMUSG00000022548	52.0843	32.8683	167.599	28.4649	1045.26	2725.95	2834.89	2023.83	701.125	4.54654	1.00495	2.16413e-07	1.14412e-05	Apod	11815	apolipoprotein D [Source:MGI Symbol;Acc:MGI:88056]
ENSMUSG00000031897	4321.37	4031.14	4202.29	4872.52	8817.85	10288.2	10601.3	9489.39	6119.34	1.08643	0.233549	2.42439e-07	1.27787e-05	Psmb10	19171	proteasome (prosome, macropain) subunit, beta type 10 [Source:MGI Symbol;Acc:MGI:1096380]
ENSMUSG00000085795	119.631	97.5446	83.3262	105.488	213.913	154.955	254.697	182.529	136.936	0.916663	0.195666	2.50864e-07	1.31438e-05	Zfp703	353310	zinc finger protein 703 [Source:MGI Symbol;Acc:MGI:2662729]
ENSMUSG00000040043	1356.63	983.928	1301.97	1216.46	2003.01	2328.54	2149.54	1934.17	1480.79	0.743331	0.156543	2.50637e-07	1.31438e-05	Rbms2	56516	RNA binding motif, single stranded interacting protein 2 [Source:MGI Symbol;Acc:MGI:1861776]
ENSMUSG00000043230	48.0153	130.413	100.37	56.0926	27.9546	23.1906	15.9955	25.6181	63.0753	-1.70139	0.371902	2.60589e-07	1.36127e-05	Fam124b	241128	family with sequence similarity 124, member B [Source:MGI Symbol;Acc:MGI:3026880]
ENSMUSG00000086507	25.2284	7.42187	13.2564	14.2325	48.6167	67.4635	68.9035	52.3037	29.0526	1.80992	0.39483	2.68271e-07	1.39724e-05	Adap2os		ArfGAP with dual PH domains 2, opposite strand [Source:MGI Symbol;Acc:MGI:3650197]
ENSMUSG00000031886	613.619	338.225	639.15	1045.67	239.437	241.393	83.6686	247.642	592.108	-1.56624	0.34349	2.75042e-07	1.42826e-05	Ces2e	234673	carboxylesterase 2E [Source:MGI Symbol;Acc:MGI:2443170]
ENSMUSG00000038957	1767.61	1582.98	2032.97	1768.17	1133.98	1108.93	1124.6	1352.42	1397.16	-0.566691	0.118004	2.87415e-07	1.48811e-05	Edc3	353190	enhancer of mRNA decapping 3 [Source:MGI Symbol;Acc:MGI:2142951]
ENSMUSG00000003545	2122.44	1546.93	1319.02	1894.59	3739.84	2749.14	7594.15	4726.55	3444.87	1.33723	0.293822	3.02276e-07	1.56046e-05	Fosb	14282	FBJ osteosarcoma oncogene B [Source:MGI Symbol;Acc:MGI:95575]
ENSMUSG00000021266	4230.23	4386.33	4895.42	5259.31	7156.38	9378.48	8407.46	9068.82	6026.8	0.80158	0.1713	3.10923e-07	1.60039e-05	Wars	22375	tryptophanyl-tRNA synthetase [Source:MGI Symbol;Acc:MGI:104630]
ENSMUSG00000057156	237.635	217.355	235.775	170.789	117.896	114.899	51.6777	102.473	161.419	-1.06723	0.232229	3.22676e-07	1.65603e-05	Homez	239099	homeodomain leucine zipper-encoding gene [Source:MGI Symbol;Acc:MGI:2678023]
ENSMUSG00000118841	230.31	172.824	164.759	235.254	354.902	440.621	452.795	355.452	295.52	0.925763	0.200053	3.2606e-07	1.66851e-05	Rn7s2	103949	7S RNA 2 [Source:MGI Symbol;Acc:MGI:97953]
ENSMUSG00000028914	681.979	883.203	734.786	725.018	430.258	497.543	476.173	480.34	599.408	-0.640801	0.135434	3.30775e-07	1.68772e-05	Casp9	12371	caspase 9 [Source:MGI Symbol;Acc:MGI:1277950]
ENSMUSG00000024786	26.856	16.9643	8.522	15.9069	60.7709	82.2211	75.0556	111.012	43.9724	2.082	0.462388	3.37821e-07	1.71371e-05	Majin	622554	membrane anchored junction protein [Source:MGI Symbol;Acc:MGI:1923913]
ORF6	0	0	0	0.837203	534.784	733.665	1050.78	1197.65	253.696	10.8205	2.5944	3.37433e-07	1.71371e-05
ENSMUSG00000035385	48.8291	165.402	37.8756	73.6739	972.334	924.461	1390.38	588.15	372.801	3.29303	0.73572	3.39902e-07	1.7193e-05	Ccl2	20296	chemokine (C-C motif) ligand 2 [Source:MGI Symbol;Acc:MGI:98259]
ENSMUSG00000035778	3188.54	2910.43	4333.91	3353.84	2237.58	2322.22	2014.2	2215.97	2793.79	-0.611067	0.129274	3.60255e-07	1.81701e-05	Ggta1	14594	glycoprotein galactosyltransferase alpha 1, 3 [Source:MGI Symbol;Acc:MGI:95704]
ENSMUSG00000017929	245.773	342.466	288.801	365.858	518.983	483.84	584.45	540.116	359.652	0.726722	0.155589	3.67407e-07	1.84777e-05	B4galt5	56336	UDP-Gal:betaGlcNAc beta 1,4-galactosyltransferase, polypeptide 5 [Source:MGI Symbol;Acc:MGI:1927169]
ENSMUSG00000086324	1730.99	1655.08	1286.82	2064.54	3728.9	3933.96	3268	2638.67	2409.17	0.940111	0.204422	3.71709e-07	1.86407e-05	Gm15564		predicted gene 15564 [Source:MGI Symbol;Acc:MGI:3783013]
ENSMUSG00000034810	11799.5	8550	14613.3	12096.7	5538.66	4948.03	3217.55	6219.87	10026.7	-1.14594	0.252462	3.79307e-07	1.89675e-05	Scn7a	20272	sodium channel, voltage-gated, type VII, alpha [Source:MGI Symbol;Acc:MGI:102965]
ENSMUSG00000078954	180.668	82.7009	88.0607	59.4414	437.55	371.049	402.347	273.26	173.224	1.701	0.379907	3.84595e-07	1.91773e-05	Arhgap8	73167	Rho GTPase activating protein 8 [Source:MGI Symbol;Acc:MGI:1920417]
ENSMUSG00000037242	27457.4	20648.7	28536.4	28807.3	35170.5	47801	44499.4	43370.4	33884.6	0.653955	0.139406	3.94428e-07	1.96119e-05	Clic4	29876	chloride intracellular channel 4 (mitochondrial) [Source:MGI Symbol;Acc:MGI:1352754]
ENSMUSG00000118607	2.44145	4.24107	0.946889	2.51161	15.8004	16.8659	24.6084	11.7416	41.142	2.55267	0.556756	4.01355e-07	1.98999e-05	Gm7592	101055758	predicted gene 7592 [Source:MGI Symbol;Acc:MGI:3644077]
ENSMUSG00000025534	1495.8	1711.27	1418.44	1567.24	996.642	1116.31	1077.85	1088.77	1422.52	-0.50534	0.106089	4.3382e-07	2.1449e-05	Gusb	110006	glucuronidase, beta [Source:MGI Symbol;Acc:MGI:95872]
ENSMUSG00000019087	9350.77	9487.28	9518.13	9404.3	7373.94	7839.47	6559.37	7018.3	8476.86	-0.373895	0.0774062	4.4421e-07	2.19011e-05	Atp6ap1	54411	ATPase, H+ transporting, lysosomal accessory protein 1 [Source:MGI Symbol;Acc:MGI:109629]
ENSMUSG00000045973	1254.09	1173.72	1125.85	1128.55	952.887	817.995	777.626	908.377	1027.6	-0.418263	0.0869049	4.50487e-07	2.21483e-05	Slc25a51	230125	solute carrier family 25, member 51 [Source:MGI Symbol;Acc:MGI:2684984]
ENSMUSG00000034974	58.5949	71.0379	86.1669	83.7203	123.973	150.739	124.272	147.304	95.7527	0.812262	0.177035	4.70881e-07	2.30863e-05	Dapk3	13144	death-associated protein kinase 3 [Source:MGI Symbol;Acc:MGI:1203520]
ENSMUSG00000028822	6011.67	6286.33	5509	6767.95	4657.48	4695.04	4233.88	4477.84	5613	-0.423472	0.0884892	5.00101e-07	2.44506e-05	Tmem50a	71817	transmembrane protein 50A [Source:MGI Symbol;Acc:MGI:1919067]
ENSMUSG00000021270	2570.85	2362.28	2021.61	2087.98	3753.21	3085.4	4696.51	3417.89	3094.44	0.678948	0.146836	5.06374e-07	2.46885e-05	Hsp90aa1	15519	heat shock protein 90, alpha (cytosolic), class A member 1 [Source:MGI Symbol;Acc:MGI:96250]
ENSMUSG00000118866	42.3185	40.2902	32.1942	35.9997	69.2788	105.412	135.346	77.9218	64.0079	1.2553	0.280991	5.1269e-07	2.49272e-05	Rn7s1	103948	7S RNA 1 [Source:MGI Symbol;Acc:MGI:97950]
ENSMUSG00000022964	4982.19	3683.37	4324.44	3427.51	3021.53	2034.45	1830.87	2130.58	3230.8	-0.803988	0.176317	5.16176e-07	2.50274e-05	Tmem50b	77975	transmembrane protein 50B [Source:MGI Symbol;Acc:MGI:1925225]
ENSMUSG00000024371	39.8771	37.1094	40.7162	16.7441	110.603	203.445	182.102	156.911	78.4652	2.09283	0.476756	5.32426e-07	2.57442e-05	C2	12263	complement component 2 (within H-2S) [Source:MGI Symbol;Acc:MGI:88226]
ENSMUSG00000048796	502.126	589.509	593.699	583.531	342.748	333.101	365.435	397.081	448.266	-0.616331	0.132841	5.36915e-07	2.58899e-05	Cyb561d1	72023	cytochrome b-561 domain containing 1 [Source:MGI Symbol;Acc:MGI:1919273]
ENSMUSG00000052459	4205.81	4014.17	4058.37	3738.11	3215.99	2965.23	2511.29	2803.05	3497.63	-0.455581	0.095919	5.54053e-07	2.66431e-05	Atp6v1a	11964	ATPase, H+ transporting, lysosomal V1 subunit A [Source:MGI Symbol;Acc:MGI:1201780]
ENSMUSG00000057134	541.189	586.328	668.504	561.763	410.811	297.261	367.896	374.665	450.912	-0.655891	0.142426	5.55625e-07	2.66457e-05	Ado	211488	2-aminoethanethiol (cysteamine) dioxygenase [Source:MGI Symbol;Acc:MGI:2685083]
ENSMUSG00000024052	1463.24	1193.86	1583.2	1139.43	2085.66	2119.83	1994.51	2017.43	1546.73	0.578528	0.123595	5.7212e-07	2.7362e-05	Lpin2	64898	lipin 2 [Source:MGI Symbol;Acc:MGI:1891341]
ENSMUSG00000036158	5834.26	4405.41	6725.75	7386.64	3478.53	4079.43	2839.81	3738.11	4963.54	-0.724939	0.160291	5.73685e-07	2.73623e-05	Prickle1	106042	prickle planar cell polarity protein 1 [Source:MGI Symbol;Acc:MGI:1916034]
ENSMUSG00000047789	468.759	385.937	454.507	422.788	288.054	251.934	243.623	286.069	361.9	-0.652285	0.141509	5.81505e-07	2.76601e-05	Slc38a9	268706	solute carrier family 38, member 9 [Source:MGI Symbol;Acc:MGI:1918839]
ENSMUSG00000028426	646.171	603.292	615.478	711.623	875.101	877.025	905.589	879.556	736.345	0.434612	0.0915515	6.0424e-07	2.86638e-05	Rad23b	19359	RAD23 homolog B, nucleotide excision repair protein [Source:MGI Symbol;Acc:MGI:105128]
ENSMUSG00000057554	1429.88	1595.7	1641.91	1516.17	1886.33	2060.8	2161.85	2130.58	1764.87	0.397172	0.0831676	6.06366e-07	2.86872e-05	Lgals8	56048	lectin, galactose binding, soluble 8 [Source:MGI Symbol;Acc:MGI:1928481]
ENSMUSG00000030022	323.086	173.884	267.97	217.673	399.872	562.898	636.127	572.138	390.362	1.05509	0.236605	6.17678e-07	2.91438e-05	Adamts9	101401	a disintegrin-like and metallopeptidase (reprolysin type) with thrombospondin type 1 motif, 9 [Source:MGI Symbol;Acc:MGI:1916320]
ENSMUSG00000062901	2133.02	2433.31	2462.86	1727.15	1266.47	1231.21	1109.84	1515.74	1894.87	-0.719592	0.158099	6.26676e-07	2.94891e-05	Klhl24	75785	kelch-like 24 [Source:MGI Symbol;Acc:MGI:1923035]
ENSMUSG00000021091	315.761	113.449	129.724	267.905	585.831	1385.11	1502.34	690.622	513.798	2.13245	0.491422	6.52673e-07	3.06303e-05	Serpina3n	20716	serine (or cysteine) peptidase inhibitor, clade A, member 3N [Source:MGI Symbol;Acc:MGI:105045]
ENSMUSG00000055994	31.7389	34.9888	45.4507	41.8602	70.4942	114.899	109.507	106.742	61.4784	1.27524	0.288919	6.61619e-07	3.09673e-05	Nod2	257632	nucleotide-binding oligomerization domain containing 2 [Source:MGI Symbol;Acc:MGI:2429397]
ENSMUSG00000002233	2308.8	1800.33	1821.81	3420.81	3834.64	6211.91	5728.84	4931.49	3440.62	1.05135	0.238866	6.64742e-07	3.10307e-05	Rhoc	11853	ras homolog family member C [Source:MGI Symbol;Acc:MGI:106028]
ENSMUSG00000000276	648.613	682.812	991.393	875.715	437.55	442.729	408.5	544.385	651.096	-0.746995	0.164925	6.68618e-07	3.11289e-05	Dgke	56077	diacylglycerol kinase, epsilon [Source:MGI Symbol;Acc:MGI:1889276]
ENSMUSG00000020694	275.884	249.163	231.041	255.347	464.29	439.567	366.665	426.969	331.354	0.697661	0.153109	6.82977e-07	3.17133e-05	Tlk2	24086	tousled-like kinase 2 (Arabidopsis) [Source:MGI Symbol;Acc:MGI:1346023]
ENSMUSG00000034243	588.39	441.071	393.906	514.88	711.019	806.399	743.174	849.668	602.127	0.638863	0.139298	6.92458e-07	3.20686e-05	Golgb1	224139	golgi autoantigen, golgin subfamily b, macrogolgin 1 [Source:MGI Symbol;Acc:MGI:1099447]
ENSMUSG00000022587	86788	67535.9	83875.4	101180	145276	163612	140293	133140	108858	0.726761	0.160219	6.99272e-07	3.2299e-05	Ly6e	17069	lymphocyte antigen 6 complex, locus E [Source:MGI Symbol;Acc:MGI:106651]
ENSMUSG00000003032	3632.88	1715.51	2264.96	2908.44	5121.77	4654.98	6532.3	5560.2	5603.17	0.973967	0.219447	7.02998e-07	3.23859e-05	Klf4	16600	Kruppel-like factor 4 (gut) [Source:MGI Symbol;Acc:MGI:1342287]
ENSMUSG00000100801	361.335	318.08	294.482	358.323	529.922	512.301	644.74	527.307	457.558	0.683901	0.150262	7.26779e-07	3.33938e-05	Gm15459		predicted gene 15459 [Source:MGI Symbol;Acc:MGI:3705702]
ENSMUSG00000079547	2181.03	2678.24	3169.24	1866.96	3698.52	4033.05	4412.29	4254.75	3888.32	0.681964	0.149904	7.30533e-07	3.34786e-05	H2-DMb1	14999	histocompatibility 2, class II, locus Mb1 [Source:MGI Symbol;Acc:MGI:95922]
ENSMUSG00000039908	497.243	258.705	500.904	473.857	176.236	260.367	204.25	184.664	314.198	-0.985935	0.222493	7.33561e-07	3.35299e-05	Slc26a11	268512	solute carrier family 26, member 11 [Source:MGI Symbol;Acc:MGI:2444589]
ENSMUSG00000022677	1014.02	1071.93	1073.77	1019.71	794.883	714.691	663.197	681.016	926.443	-0.519828	0.112058	7.36958e-07	3.35977e-05	Cep20	66086	centrosomal protein 20 [Source:MGI Symbol;Acc:MGI:1913336]
ENSMUSG00000112532	103.355	124.051	83.3262	118.046	61.9863	59.0306	45.5256	45.8992	85.7829	-0.935938	0.21033	7.48962e-07	3.40564e-05	Gm36283	102640148	predicted gene, 36283 [Source:MGI Symbol;Acc:MGI:5595442]
ENSMUSG00000009585	1110.05	1720.81	1290.61	1472.64	2372.5	2910.42	3253.23	2728.33	1766.01	0.938419	0.210409	7.58313e-07	3.43926e-05	Apobec3	80287	apolipoprotein B mRNA editing enzyme, catalytic polypeptide 3 [Source:MGI Symbol;Acc:MGI:1933111]
ENSMUSG00000060183	0	1.06027	0.946889	0	194.467	171.821	248.545	227.361	59.7381	7.9496	1.87061	7.84603e-07	3.54932e-05	Cxcl11		chemokine (C-X-C motif) ligand 11 [Source:MGI Symbol;Acc:MGI:1860203]
ENSMUSG00000040152	2085	1928.63	2173.11	1743.06	2842.86	5042.9	4332.31	3636.71	3091.64	0.925559	0.208422	7.86744e-07	3.54985e-05	Thbs1	21825	thrombospondin 1 [Source:MGI Symbol;Acc:MGI:98737]
ENSMUSG00000060550	7086.73	9822.32	9115.7	8373.71	12504.2	20613.3	20073.1	18170.7	11804.6	0.976176	0.220197	8.17898e-07	3.68096e-05	H2-Q7	15018	histocompatibility 2, Q region locus 7 [Source:MGI Symbol;Acc:MGI:95936]
ENSMUSG00000020628	1094.59	1228.85	1014.12	1133.57	884.824	821.157	735.791	739.724	977.193	-0.465471	0.099999	8.23062e-07	3.69473e-05	Trappc12	217449	trafficking protein particle complex 12 [Source:MGI Symbol;Acc:MGI:2445089]
ENSMUSG00000071076	293.788	201.451	162.865	314.788	708.588	410.052	521.698	488.88	366.286	1.03837	0.236534	8.44643e-07	3.78193e-05	Jund	16478	jun D proto-oncogene [Source:MGI Symbol;Acc:MGI:96648]
ENSMUSG00000031227	513.519	497.266	550.143	473.02	285.623	334.155	207.941	315.957	450.522	-0.769248	0.172158	8.58201e-07	3.83286e-05	Magee1	107528	MAGE family member E1 [Source:MGI Symbol;Acc:MGI:2148149]
ENSMUSG00000002996	1993.04	1997.54	2378.59	1551.34	1143.71	1118.42	997.871	1241.41	1566.94	-0.753986	0.169609	8.89564e-07	3.96285e-05	Hbp1	73389	high mobility group box transcription factor 1 [Source:MGI Symbol;Acc:MGI:894659]
ENSMUSG00000058927	75.6851	59.375	64.3885	63.6274	133.696	103.303	166.107	120.619	93.3963	0.911361	0.206454	8.92319e-07	3.96506e-05	Gm10053		predicted gene 10053 [Source:MGI Symbol;Acc:MGI:3704493]
ENSMUSG00000021665	955.422	1449.39	1065.25	1162.88	714.666	753.694	653.353	606.296	1002.91	-0.70952	0.158533	9.01778e-07	3.99697e-05	Hexb	15212	hexosaminidase B [Source:MGI Symbol;Acc:MGI:96074]
ENSMUSG00000061273	490.732	525.893	625.894	481.392	357.333	238.23	220.245	251.912	455.494	-0.916665	0.20844	9.31804e-07	4.11965e-05	Mmgt1	236792	membrane magnesium transporter 1 [Source:MGI Symbol;Acc:MGI:2384305]
ENSMUSG00000029998	2176.96	2293.36	2438.24	1618.31	1253.1	1037.25	1095.07	1272.37	1714.74	-0.808283	0.182479	9.51085e-07	4.19433e-05	Pcyox1	66881	prenylcysteine oxidase 1 [Source:MGI Symbol;Acc:MGI:1914131]
ENSMUSG00000106458	17.904	10.6027	16.0971	16.7441	35.2471	48.4894	46.756	46.9666	28.955	1.39403	0.32171	9.59838e-07	4.20127e-05	Gm42633		predicted gene 42633 [Source:MGI Symbol;Acc:MGI:5662770]
ENSMUSG00000032712	1529.98	1855.47	1590.77	1587.34	2357.91	2449.77	2751.22	2260.8	1795.86	0.547154	0.119912	9.5817e-07	4.20127e-05	Resf1	67246	retroelement silencing factor 1 [Source:MGI Symbol;Acc:MGI:1914496]
ENSMUSG00000021877	5933.55	6153.79	6147.2	5571.59	8217.44	8111.43	7893.15	7578.7	6941.93	0.399533	0.0853094	9.59592e-07	4.20127e-05	Arf4	11843	ADP-ribosylation factor 4 [Source:MGI Symbol;Acc:MGI:99433]
ENSMUSG00000039206	600.598	786.719	686.495	571.81	367.056	416.376	449.103	418.43	579.816	-0.632812	0.141034	9.96427e-07	4.3377e-05	Daglb	231871	diacylglycerol lipase, beta [Source:MGI Symbol;Acc:MGI:2442032]
ENSMUSG00000030956	1705.76	1780.19	2010.25	1984.17	1239.73	1457.84	1299.32	1336.41	1589.49	-0.462313	0.100133	1.00044e-06	4.3377e-05	Fam53b	77938	family with sequence similarity 53, member B [Source:MGI Symbol;Acc:MGI:1925188]
ENSMUSG00000023021	2205.45	1807.76	2152.28	2044.45	1572.75	1368.24	1380.53	1193.38	1807.49	-0.541211	0.118644	9.99239e-07	4.3377e-05	Cers5	71949	ceramide synthase 5 [Source:MGI Symbol;Acc:MGI:1919199]
ENSMUSG00000097006	461.435	415.625	490.489	534.136	695.219	1105.77	994.18	1097.31	611.392	0.953797	0.217879	1.00089e-06	4.3377e-05	9530082P21Rik	638247	RIKEN cDNA 9530082P21 gene [Source:MGI Symbol;Acc:MGI:3603340]
ENSMUSG00000024486	1516.96	723.103	1066.2	846.412	2686.07	2854.55	3628.51	2180.74	1713.45	1.33057	0.309001	1.02078e-06	4.41298e-05	Hbegf	15200	heparin-binding EGF-like growth factor [Source:MGI Symbol;Acc:MGI:96070]
ENSMUSG00000043017	85.4509	62.5558	64.3885	68.6507	100.88	228.743	212.863	157.979	118.639	1.20735	0.279968	1.06517e-06	4.59359e-05	Ptgir	19222	prostaglandin I receptor (IP) [Source:MGI Symbol;Acc:MGI:99535]
ENSMUSG00000078616	2.44145	15.904	0.946889	1.67441	74.1405	43.2188	120.581	87.5286	27.777	3.62293	0.86894	1.0843e-06	4.6646e-05	Trim30c	434219	tripartite motif-containing 30C [Source:MGI Symbol;Acc:MGI:4821257]
ENSMUSG00000028088	915.545	734.766	965.827	924.272	543.292	570.277	380.2	528.374	882.053	-0.750164	0.169507	1.10459e-06	4.72874e-05	Fmo5	14263	flavin containing monooxygenase 5 [Source:MGI Symbol;Acc:MGI:1310004]
ENSMUSG00000024074	1739.13	1054.97	1569	1440.83	2157.37	3084.35	2379.63	3135.02	2022.97	0.824427	0.187427	1.10251e-06	4.72874e-05	Crim1	50766	cysteine rich transmembrane BMP regulator 1 (chordin like) [Source:MGI Symbol;Acc:MGI:1354756]
ENSMUSG00000115979	10.5796	2.12054	3.78756	4.18602	30.3854	27.407	28.2997	32.0227	18.6618	2.25596	0.527728	1.14972e-06	4.90994e-05	Gm49410		predicted gene, 49410 [Source:MGI Symbol;Acc:MGI:6155035]
ENSMUSG00000021572	95.2167	116.629	81.4325	108.836	36.4625	36.8941	35.6822	45.8992	73.9687	-1.25636	0.293483	1.17783e-06	5.01779e-05	Cep72	74470	centrosomal protein 72 [Source:MGI Symbol;Acc:MGI:1921720]
ENSMUSG00000069874	3099.83	3073.72	6211.59	2456.35	10288.5	11116.7	9847.05	11001.9	5555.88	1.38129	0.324184	1.18841e-06	5.05058e-05	Irgm2	54396	immunity-related GTPase family M member 2 [Source:MGI Symbol;Acc:MGI:1926262]
ENSMUSG00000037204	1382.68	1254.3	1255.57	1321.94	965.042	873.863	868.677	1066.36	1158.66	-0.442086	0.0963788	1.19832e-06	5.08041e-05	Atg101	68118	autophagy related 101 [Source:MGI Symbol;Acc:MGI:1915368]
ENSMUSG00000073411	146608	164608	157575	172038	196606	282169	269680	243433	191324	0.590895	0.131582	1.21128e-06	5.12298e-05	H2-D1		histocompatibility 2, D region locus 1 [Source:MGI Symbol;Acc:MGI:95896]
ENSMUSG00000034981	93.5891	73.1585	72.9105	88.7435	137.342	219.256	260.849	179.327	111.437	1.17031	0.273043	1.22323e-06	5.16108e-05	Parm1	231440	prostate androgen-regulated mucin-like protein 1 [Source:MGI Symbol;Acc:MGI:2443349]
ENSMUSG00000000171	3292.71	3288.95	3098.22	3253.37	2694.58	2518.29	2497.75	2379.28	2948.98	-0.344403	0.0737531	1.2503e-06	5.2512e-05	Sdhd	66925	succinate dehydrogenase complex, subunit D, integral membrane protein [Source:MGI Symbol;Acc:MGI:1914175]
ENSMUSG00000049672	315.761	287.333	362.658	272.091	200.544	216.094	191.946	181.462	258.931	-0.605552	0.135403	1.25057e-06	5.2512e-05	Zbtb14	22666	zinc finger and BTB domain containing 14 [Source:MGI Symbol;Acc:MGI:1195345]
ENSMUSG00000025408	285.65	226.897	155.29	375.067	427.827	587.143	723.487	552.925	388.312	1.04141	0.242124	1.25881e-06	5.27318e-05	Ddit3	13198	DNA-damage inducible transcript 3 [Source:MGI Symbol;Acc:MGI:109247]
ENSMUSG00000026074	588.39	470.759	508.479	545.856	680.634	795.858	828.073	903.039	656.673	0.56431	0.125485	1.27567e-06	5.3311e-05	Map4k4	26921	mitogen-activated protein kinase kinase kinase kinase 4 [Source:MGI Symbol;Acc:MGI:1349394]
ENSMUSG00000038633	6409.63	6264.06	6468.2	6027.03	4978.35	4903.75	4569.78	4870.65	5613.29	-0.368649	0.0787736	1.3612e-06	5.67502e-05	Degs1	13244	delta(4)-desaturase, sphingolipid 1 [Source:MGI Symbol;Acc:MGI:1097711]
ENSMUSG00000107075	4.88291	0	4.73445	0	17.0158	26.3529	33.2214	16.0113	12.2945	2.93818	0.690751	1.39396e-06	5.7978e-05	Gm43068		predicted gene 43068 [Source:MGI Symbol;Acc:MGI:5663205]
ENSMUSG00000027173	77.3127	56.1942	88.0607	82.0459	36.4625	20.0282	29.5301	32.0227	56.7362	-1.25435	0.295425	1.42224e-06	5.90145e-05	Depdc7	211896	DEP domain containing 7 [Source:MGI Symbol;Acc:MGI:2139258]
ENSMUSG00000033213	8.13818	5.30134	8.522	5.02322	53.4784	49.5435	107.047	190.001	34.717	3.52353	0.85466	1.46724e-06	6.05951e-05	AA467197	433470	expressed sequence AA467197 [Source:MGI Symbol;Acc:MGI:3034182]
ENSMUSG00000022433	610.363	403.962	553.93	653.856	890.901	947.651	846.529	1041.8	746.091	0.693474	0.157644	1.46586e-06	6.05951e-05	Csnk1e	27373	casein kinase 1, epsilon [Source:MGI Symbol;Acc:MGI:1351660]
ENSMUSG00000021943	23.6007	34.9888	29.3536	46.0462	2.43084	8.43294	18.4563	3.20227	35.5528	-1.87515	0.445615	1.48442e-06	6.1161e-05	Gdf10	14560	growth differentiation factor 10 [Source:MGI Symbol;Acc:MGI:95684]
ENSMUSG00000028894	2801.98	3123.55	2996.9	3294.39	2135.49	2371.76	2309.5	2260.8	2632.5	-0.408092	0.0890846	1.49452e-06	6.14327e-05	Inpp5b	16330	inositol polyphosphate-5-phosphatase B [Source:MGI Symbol;Acc:MGI:103257]
ENSMUSG00000008384	2487.84	1502.4	1771.63	1957.38	3107.82	3357.36	4845.4	3700.75	3246.85	0.885319	0.205508	1.52404e-06	6.23543e-05	Sertad1	55942	SERTA domain containing 1 [Source:MGI Symbol;Acc:MGI:1913438]
ENSMUSG00000075602	60012.6	40235	59105.8	81804	124613	152660	122903	120286	86754.1	1.0196	0.238957	1.52343e-06	6.23543e-05	Ly6a	110454	lymphocyte antigen 6 complex, locus A [Source:MGI Symbol;Acc:MGI:107527]
ENSMUSG00000103304	6.51054	5.30134	8.522	4.18602	43.755	17.92	70.134	44.8317	21.6166	2.58172	0.623246	1.57939e-06	6.44684e-05	Gm5979		predicted gene 5979 [Source:MGI Symbol;Acc:MGI:3643641]
ENSMUSG00000037035	89.52	43.471	60.6009	81.2087	213.913	143.36	247.315	199.608	96.8996	1.40725	0.335657	1.59748e-06	6.50294e-05	Inhbb	16324	inhibin beta-B [Source:MGI Symbol;Acc:MGI:96571]
ENSMUSG00000107215	2.44145	23.3259	22.7253	9.20923	60.7709	86.4376	67.6731	52.3037	31.8794	2.02554	0.49106	1.6028e-06	6.50294e-05	Gm43197		predicted gene 43197 [Source:MGI Symbol;Acc:MGI:5663334]
ENSMUSG00000050578	0	1.06027	0	2.51161	18.2313	14.7576	17.2259	51.2363	7.68557	4.37619	1.01476	1.60425e-06	6.50294e-05	Mmp13	17386	matrix metallopeptidase 13 [Source:MGI Symbol;Acc:MGI:1340026]
ENSMUSG00000027130	611.991	713.56	679.866	688.181	353.687	490.164	449.103	461.127	566.944	-0.577543	0.130251	1.61475e-06	6.53044e-05	Slc12a6	107723	solute carrier family 12, member 6 [Source:MGI Symbol;Acc:MGI:2135960]
ENSMUSG00000049281	5839.96	2882.87	5564.87	4754.48	2294.71	1975.42	1634	2512.71	3199.12	-1.07894	0.254833	1.62458e-06	6.55509e-05	Scn3b	235281	sodium channel, voltage-gated, type III, beta [Source:MGI Symbol;Acc:MGI:1918882]
ENSMUSG00000032667	4400.31	3596.43	3952.31	4239.6	3233.01	3073.81	2516.21	2518.05	3380.66	-0.48442	0.107915	1.67049e-06	6.72488e-05	Pon2	330260	paraoxonase 2 [Source:MGI Symbol;Acc:MGI:106687]
ENSMUSG00000021114	1241.89	1335.94	1220.54	1411.52	1817.05	1779.35	2090.48	1817.82	1441.26	0.497105	0.110735	1.69862e-06	6.82245e-05	Atp6v1d	73834	ATPase, H+ transporting, lysosomal V1 subunit D [Source:MGI Symbol;Acc:MGI:1921084]
ENSMUSG00000024248	1784.7	1890.46	1650.43	1830.13	1389.22	1165.85	1247.65	1310.79	1561.91	-0.458517	0.101941	1.76254e-06	7.06302e-05	Cox7a2l	20463	cytochrome c oxidase subunit 7A2 like [Source:MGI Symbol;Acc:MGI:106015]
ENSMUSG00000091523	26.856	45.5915	17.044	13.3953	88.7255	49.5435	104.586	173.99	145.58	1.84018	0.446879	1.77382e-06	7.09205e-05	AU040972	104522	expressed sequence AU040972 [Source:MGI Symbol;Acc:MGI:2144426]
ENSMUSG00000028069	123.7	85.8817	84.2731	131.441	183.528	249.826	237.471	230.563	136.304	0.99089	0.233992	1.83412e-06	7.31648e-05	Gpatch4	66614	G patch domain containing 4 [Source:MGI Symbol;Acc:MGI:1913864]
ENSMUSG00000000876	1479.52	1193.86	1345.53	1319.43	1041.61	887.566	863.755	858.208	1125.21	-0.516435	0.116141	1.86806e-06	7.43498e-05	Pxmp4	59038	peroxisomal membrane protein 4 [Source:MGI Symbol;Acc:MGI:1891701]
ENSMUSG00000000184	2526.09	4488.11	1904.19	2698.31	5530.15	7165.89	7225.03	7150.66	3730.35	1.11713	0.266287	1.90091e-06	7.52276e-05	Ccnd2	12444	cyclin D2 [Source:MGI Symbol;Acc:MGI:88314]
ENSMUSG00000069808	1210.96	1119.64	1142.9	1672.73	735.328	919.19	609.058	835.792	1077.26	-0.677826	0.156463	1.89697e-06	7.52276e-05	Tlcd3a	116972	TLC domain containing 3A [Source:MGI Symbol;Acc:MGI:2151840]
ENSMUSG00000051335	357.266	317.02	403.375	375.067	658.756	593.468	445.412	630.847	520.678	0.634013	0.145237	1.90298e-06	7.52276e-05	Gfod1	328232	glucose-fructose oxidoreductase domain containing 1 [Source:MGI Symbol;Acc:MGI:2145304]
ENSMUSG00000027669	1761.92	1220.37	1764.05	1692.82	2603.42	3040.07	2993.61	2871.37	1917.28	0.77452	0.180365	1.92384e-06	7.58226e-05	Gnb4	14696	guanine nucleotide binding protein (G protein), beta 4 [Source:MGI Symbol;Acc:MGI:104581]
ENSMUSG00000025165	0	0	0	0	35.2471	14.7576	43.0647	28.8204	13.5011	8.00922	2.84502	1.92667e-06	7.58226e-05	Sectm1a	209588	secreted and transmembrane 1A [Source:MGI Symbol;Acc:MGI:2384805]
ENSMUSG00000031812	12223.5	9944.25	11040.7	12686.1	8949.12	8388.66	7902.99	7490.1	10408.1	-0.455724	0.102878	1.9623e-06	7.7052e-05	Map1lc3b	67443	microtubule-associated protein 1 light chain 3 beta [Source:MGI Symbol;Acc:MGI:1914693]
ENSMUSG00000036376	751.968	729.464	675.132	715.809	539.645	570.277	509.394	519.835	654.571	-0.40415	0.0893871	1.97501e-06	7.73781e-05	Abt1	30946	activator of basal transcription 1 [Source:MGI Symbol;Acc:MGI:1353636]
ENSMUSG00000042719	586.763	626.618	739.52	623.716	817.976	1394.6	1360.85	1245.68	801.507	0.832854	0.19574	2.04189e-06	7.97172e-05	Naa25	231713	N(alpha)-acetyltransferase 25, NatB auxiliary subunit [Source:MGI Symbol;Acc:MGI:2442563]
ENSMUSG00000038417	1069.36	1224.61	1158.99	892.459	837.423	694.663	713.644	641.521	864.321	-0.552766	0.125616	2.0438e-06	7.97172e-05	Fig4	103199	FIG4 phosphoinositide 5-phosphatase [Source:MGI Symbol;Acc:MGI:2143585]
ENSMUSG00000004936	1574.74	1923.33	1700.61	1532.92	2325.09	2272.68	2352.56	2254.4	1874.03	0.429244	0.0954894	2.05702e-06	8.00551e-05	Map2k1	26395	mitogen-activated protein kinase kinase 1 [Source:MGI Symbol;Acc:MGI:1346866]
ENSMUSG00000026353	1226.42	1232.03	1077.56	1342.87	1532.64	1497.9	1728.74	1779.39	1407.21	0.401864	0.0890769	2.13415e-06	8.28731e-05	Ubxn4	67812	UBX domain protein 4 [Source:MGI Symbol;Acc:MGI:1915062]
ENSMUSG00000022106	777.196	958.482	815.271	750.134	556.661	585.035	590.602	609.498	704.128	-0.466005	0.104643	2.1389e-06	8.28742e-05	Rcbtb2	105670	regulator of chromosome condensation (RCC1) and BTB (POZ) domain containing protein 2 [Source:MGI Symbol;Acc:MGI:1917200]
ENSMUSG00000036737	224.614	196.15	140.14	185.022	303.854	305.694	305.144	311.687	248.521	0.665082	0.153896	2.16877e-06	8.38464e-05	Oxsr1	108737	oxidative-stress responsive 1 [Source:MGI Symbol;Acc:MGI:1917378]
ENSMUSG00000021188	623.385	620.257	548.249	614.507	830.13	774.776	841.608	899.837	710.456	0.450034	0.100776	2.17795e-06	8.40162e-05	Trip11	109181	thyroid hormone receptor interactor 11 [Source:MGI Symbol;Acc:MGI:1924393]
ENSMUSG00000000148	1014.83	1052.85	1093.66	961.946	694.003	731.557	649.662	773.881	814.198	-0.500716	0.113311	2.22116e-06	8.54953e-05	Brat1	231841	BRCA1-associated ATM activator 1 [Source:MGI Symbol;Acc:MGI:1891679]
ENSMUSG00000038967	1508	1009.37	1131.53	1095.9	837.423	713.637	613.98	622.307	971.39	-0.710707	0.166063	2.25945e-06	8.67788e-05	Pdk2	18604	pyruvate dehydrogenase kinase, isoenzyme 2 [Source:MGI Symbol;Acc:MGI:1343087]
ENSMUSG00000022504	759.292	1091.02	1298.18	668.925	1936.16	1846.81	1763.19	2241.59	1388.8	0.94353	0.22511	2.26534e-06	8.6815e-05	Ciita	12265	class II transactivator [Source:MGI Symbol;Acc:MGI:108445]
ENSMUSG00000020100	769.058	1018.92	979.083	761.018	522.63	562.898	548.768	638.319	721.626	-0.589847	0.135809	2.29459e-06	8.77443e-05	Slc29a3	71279	solute carrier family 29 (nucleoside transporters), member 3 [Source:MGI Symbol;Acc:MGI:1918529]
ENSMUSG00000019997	1669.14	800.502	1265.99	1304.36	2583.98	2507.74	2793.05	2418.78	1886.56	0.935115	0.226044	2.31404e-06	8.82957e-05	Ccn2	14219	cellular communication network factor 2 [Source:MGI Symbol;Acc:MGI:95537]
ENSMUSG00000055148	2742.57	1817.3	2353.02	2666.49	5273.7	4379.86	5153	3632.44	3928.11	0.868297	0.206092	2.31949e-06	8.83116e-05	Klf2	16598	Kruppel-like factor 2 (lung) [Source:MGI Symbol;Acc:MGI:1342772]
ENSMUSG00000037552	271.001	256.585	281.226	267.905	342.748	509.138	568.454	546.52	365.351	0.801694	0.189215	2.35177e-06	8.9347e-05	Plekhg2	101497	pleckstrin homology domain containing, family G (with RhoGef domain) member 2 [Source:MGI Symbol;Acc:MGI:2141874]
ENSMUSG00000004270	2233.12	2272.15	2601.1	1915.52	1507.12	1630.72	1547.87	1682.26	1968.92	-0.473099	0.107128	2.41457e-06	9.15346e-05	Lpcat3	14792	lysophosphatidylcholine acyltransferase 3 [Source:MGI Symbol;Acc:MGI:1315211]
ENSMUSG00000061119	1386.75	1750.5	1646.64	1423.25	1033.1	900.216	1032.32	1149.61	1377.75	-0.554037	0.127336	2.51172e-06	9.50125e-05	Prcp	72461	prolylcarboxypeptidase (angiotensinase C) [Source:MGI Symbol;Acc:MGI:1919711]
ENSMUSG00000056515	3811.92	3067.35	4249.64	4833.17	2568.18	2818.71	2227.06	2367.54	3347.1	-0.627053	0.14648	2.55842e-06	9.65707e-05	Rab31	106572	RAB31, member RAS oncogene family [Source:MGI Symbol;Acc:MGI:1914603]
ENSMUSG00000030275	860.206	854.576	705.432	708.274	1147.35	1297.62	1145.52	1473.04	1002.99	0.645747	0.150829	2.66858e-06	0.000100083	Etnk1	75320	ethanolamine kinase 1 [Source:MGI Symbol;Acc:MGI:1922570]
ENSMUSG00000063628	112.307	108.147	53.9727	97.1156	205.406	196.066	275.614	178.26	140.96	1.09601	0.265938	2.66381e-06	0.000100083	Gm7665		predicted pseudogene 7665 [Source:MGI Symbol;Acc:MGI:3645651]
ENSMUSG00000051323	87.8923	31.808	58.7071	55.2554	156.789	183.416	292.84	173.99	110.919	1.61561	0.398714	2.65726e-06	0.000100083	Pcdh19	279653	protocadherin 19 [Source:MGI Symbol;Acc:MGI:2685563]
ENSMUSG00000052331	2192.43	3033.43	2898.43	1947.33	1402.59	1583.28	1400.22	1641.7	2038.83	-0.685279	0.161037	2.71458e-06	0.000101591	Ankrd44	329154	ankyrin repeat domain 44 [Source:MGI Symbol;Acc:MGI:3045243]
ENSMUSG00000022371	227.055	173.884	187.484	149.859	85.0792	66.4094	56.5993	109.945	161.321	-1.1049	0.26896	2.74378e-06	0.000102466	Col14a1	12818	collagen, type XIV, alpha 1 [Source:MGI Symbol;Acc:MGI:1341272]
ENSMUSG00000045795	126.142	89.0625	86.1669	135.627	221.206	219.256	241.162	255.114	149.155	1.00368	0.242174	2.75702e-06	0.000102741	Whamm	434204	WAS protein homolog associated with actin, golgi membranes and microtubules [Source:MGI Symbol;Acc:MGI:2142282]
ENSMUSG00000049658	327.969	335.045	392.959	331.532	459.428	518.626	625.054	493.149	405.469	0.556454	0.128581	2.78214e-06	0.000103458	Bdp1	544971	B double prime 1, subunit of RNA polymerase III transcription initiation factor IIIB [Source:MGI Symbol;Acc:MGI:1347077]
ENSMUSG00000078921	2573.29	2739.73	4879.32	1957.38	9348.99	9313.12	9100.19	8432.64	4571.2	1.42271	0.35286	2.78956e-06	0.000103514	Tgtp2	100039796	T cell specific GTPase 2 [Source:MGI Symbol;Acc:MGI:3710083]
ENSMUSG00000027956	230.31	183.426	251.872	145.673	85.0792	60.0847	41.8343	134.495	157.575	-1.21023	0.296627	2.84388e-06	0.000105307	Tmem144	70652	transmembrane protein 144 [Source:MGI Symbol;Acc:MGI:1917902]
ENSMUSG00000000275	1676.46	1673.1	1265.04	1450.04	2185.32	3022.15	3536.23	3397.61	2015.28	0.919535	0.221303	2.87001e-06	0.000106051	Trim25	217069	tripartite motif-containing 25 [Source:MGI Symbol;Acc:MGI:102749]
ENSMUSG00000032501	811.376	1087.83	695.017	679.809	1205.69	1556.93	1795.18	1247.82	1226.7	0.762637	0.181403	2.89312e-06	0.000106659	Trib1	211770	tribbles pseudokinase 1 [Source:MGI Symbol;Acc:MGI:2443397]
ENSMUSG00000000346	13975.7	16613.3	15460.8	14684.5	11969.4	10786.8	11605.3	11102.3	13754.9	-0.402159	0.0894963	2.89861e-06	0.000106659	Dazap2	23994	DAZ associated protein 2 [Source:MGI Symbol;Acc:MGI:1344344]
ENSMUSG00000025956	358.08	293.694	314.367	297.207	188.39	203.445	173.489	185.732	246.149	-0.693911	0.163968	2.97165e-06	0.000109118	Mettl21a	67099	methyltransferase like 21A [Source:MGI Symbol;Acc:MGI:1914349]
ENSMUSG00000098934	22.7869	11.6629	35.9818	12.558	55.9092	75.8964	57.8298	65.1128	37.8353	1.46556	0.363232	3.1185e-06	0.000114271	Gvin-ps4		GTPase, very large interferon inducible, pseudogene 4 [Source:MGI Symbol;Acc:MGI:5011038]
ENSMUSG00000046207	429.696	449.554	581.39	558.415	306.285	317.289	300.223	252.979	410.42	-0.718304	0.171169	3.16312e-06	0.000115665	Pik3r6	104709	phosphoinositide-3-kinase regulatory subunit 5 [Source:MGI Symbol;Acc:MGI:2144613]
ENSMUSG00000091191	286.464	248.103	329.517	244.463	708.588	435.35	707.492	919.051	480.439	1.20082	0.296254	3.20734e-06	0.000116981	Gm17334		predicted gene, 17334 [Source:MGI Symbol;Acc:MGI:4936968]
ENSMUSG00000118671	43.1324	33.9286	45.4507	20.9301	121.542	106.466	88.5903	123.821	62.3782	1.46774	0.365022	3.21246e-06	0.000116981	Eppk1		epiplakin 1 [Source:MGI Symbol;Acc:MGI:2386306]
ENSMUSG00000056418	183.109	202.511	142.98	133.115	77.7867	74.8423	91.0511	77.9218	121.627	-0.950341	0.231462	3.22193e-06	0.000117083	BC043934		cDNA sequence BC043934 [Source:MGI Symbol;Acc:MGI:2679715]
ENSMUSG00000044199	1698.44	1686.89	1614.45	2913.47	1005.15	1309.21	909.281	892.365	1524.4	-0.86362	0.209041	3.26267e-06	0.000118319	S1pr4	13611	sphingosine-1-phosphate receptor 4 [Source:MGI Symbol;Acc:MGI:1333809]
ENSMUSG00000048310	998.555	908.649	935.526	1039.81	657.541	731.557	604.136	685.285	803.915	-0.501814	0.116059	3.34066e-06	0.000120897	Pskh1	244631	protein serine kinase H1 [Source:MGI Symbol;Acc:MGI:3528383]
ENSMUSG00000026238	8663.91	8118.47	7199.2	8265.71	10542.5	10609.7	11766.5	11859.1	9400.75	0.447216	0.102304	3.36627e-06	0.000121574	Ptma	19231	prothymosin alpha [Source:MGI Symbol;Acc:MGI:97803]
ENSMUSG00000027775	2418.67	2731.25	2702.42	2359.24	1803.68	1586.45	1337.47	1803.94	2211.65	-0.598731	0.140855	3.39273e-06	0.000122278	Mfsd1	66868	major facilitator superfamily domain containing 1 [Source:MGI Symbol;Acc:MGI:1914118]
ENSMUSG00000097000	34.1804	25.4464	17.044	9.20923	34.0317	73.7882	89.8207	81.1241	47.4424	1.53878	0.384248	3.41231e-06	0.000122731	Gm17435		predicted gene, 17435 [Source:MGI Symbol;Acc:MGI:4937069]
ENSMUSG00000059343	27.6698	30.7478	26.5129	31.8137	51.0475	71.68	78.7469	69.3825	54.9842	1.10828	0.272141	3.42432e-06	0.000122911	Aldoart1	353204	aldolase 1 A, retrogene 1 [Source:MGI Symbol;Acc:MGI:2447811]
ENSMUSG00000035208	59.4087	324.442	121.202	96.2784	539.645	530.221	1065.54	600.959	282.599	1.97257	0.499654	3.57048e-06	0.000127896	Slfn8	276950	schlafen 8 [Source:MGI Symbol;Acc:MGI:2672859]
ENSMUSG00000090387	34.1804	37.1094	61.5478	37.6741	74.1405	149.685	125.503	120.619	81.2561	1.32795	0.331419	3.59865e-06	0.000128643	Gm17056		predicted gene 17056 [Source:MGI Symbol;Acc:MGI:4937883]
ENSMUSG00000005667	72.4298	258.705	119.308	149.022	301.424	974.004	1063.08	645.791	305.506	2.08592	0.530198	3.63366e-06	0.00012963	Mthfd2	17768	methylenetetrahydrofolate dehydrogenase (NAD+ dependent), methenyltetrahydrofolate cyclohydrolase [Source:MGI Symbol;Acc:MGI:1338850]
ENSMUSG00000017309	1205.26	1062.39	1569	1450.87	719.527	742.098	620.132	863.545	1172.82	-0.776097	0.187158	3.64184e-06	0.000129659	Cd300lg	52685	CD300 molecule like family member G [Source:MGI Symbol;Acc:MGI:1289168]
ENSMUSG00000024613	441.903	804.743	462.082	599.437	788.806	1093.12	1183.66	1423.94	749.584	0.880055	0.214465	3.66769e-06	0.000130314	Tcof1	21453	treacle ribosome biogenesis factor 1 [Source:MGI Symbol;Acc:MGI:892003]
ENSMUSG00000101132	5.69673	5.30134	12.3096	7.53483	26.7392	39.0023	35.6822	55.506	21.4887	2.11805	0.534543	3.70405e-06	0.00013134	Gm8000		predicted gene 8000 [Source:MGI Symbol;Acc:MGI:3648432]
ENSMUSG00000002332	1762.73	1609.49	1499.87	2106.4	1176.52	1172.18	1050.78	1201.92	1763.68	-0.561154	0.131529	3.71442e-06	0.000131442	Dhrs1	52585	dehydrogenase/reductase (SDR family) member 1 [Source:MGI Symbol;Acc:MGI:1196314]
ENSMUSG00000062991	10.5796	7.42187	16.0971	10.0464	55.9092	41.1106	61.521	29.8878	35.2628	1.88142	0.475248	3.76814e-06	0.000132632	Nrg1	211323	neuregulin 1 [Source:MGI Symbol;Acc:MGI:96083]
ENSMUSG00000023147	694.187	575.725	788.759	794.506	482.521	465.92	463.869	463.261	664.096	-0.564534	0.132809	3.7582e-06	0.000132632	Get1	71446	guided entry of tail-anchored proteins factor 1 [Source:MGI Symbol;Acc:MGI:2136882]
ENSMUSG00000117182	63.4778	71.0379	136.352	41.8602	153.143	225.581	210.402	222.024	123.868	1.24997	0.31216	3.77069e-06	0.000132632	Gm18068		predicted gene, 18068 [Source:MGI Symbol;Acc:MGI:5010253]
ENSMUSG00000026580	394.702	513.17	426.1	751.808	932.225	1232.26	1422.37	1178.43	670.033	1.08419	0.268575	3.81879e-06	0.00013374	Selp	20344	selectin, platelet [Source:MGI Symbol;Acc:MGI:98280]
ENSMUSG00000029168	764.989	453.795	827.581	1515.34	339.102	429.026	270.692	345.845	674.914	-1.23359	0.30858	3.82089e-06	0.00013374	Dpysl5	65254	dihydropyrimidinase-like 5 [Source:MGI Symbol;Acc:MGI:1929772]
ENSMUSG00000029676	629.081	607.533	739.52	654.693	431.473	448	286.688	382.137	553.837	-0.704207	0.169115	3.82506e-06	0.00013374	Pot1a	101185	protection of telomeres 1A [Source:MGI Symbol;Acc:MGI:2141503]
ENSMUSG00000037172	266.932	307.478	294.482	337.393	190.821	158.118	124.272	153.709	221.882	-0.86318	0.211031	3.89154e-06	0.000135794	Dennd11	243780	DENN domain containing 11 [Source:MGI Symbol;Acc:MGI:2444256]
ENSMUSG00000029250	1570.67	1823.66	1783.94	1592.36	1238.51	1303.94	908.05	1070.62	1437.87	-0.546903	0.127419	3.90426e-06	0.000135839	Polr2b	231329	polymerase (RNA) II (DNA directed) polypeptide B [Source:MGI Symbol;Acc:MGI:2388280]
ENSMUSG00000015944	373.542	303.237	347.508	355.811	206.621	207.661	161.185	233.766	293.412	-0.709903	0.17045	3.9083e-06	0.000135839	Castor2	80909	cytosolic arginine sensor for mTORC1 subunit 2 [Source:MGI Symbol;Acc:MGI:1933384]
ENSMUSG00000039740	808.935	749.609	1075.67	1030.6	687.926	583.981	423.265	532.644	734.403	-0.663912	0.158782	3.91823e-06	0.000135915	Alg2	56737	asparagine-linked glycosylation 2 (alpha-1,3-mannosyltransferase) [Source:MGI Symbol;Acc:MGI:1914731]
ENSMUSG00000097296	57.7811	106.027	69.1229	37.6741	244.299	98.0329	465.099	310.62	157.329	1.84547	0.469817	3.92833e-06	0.000135996	Gm26532		predicted gene, 26532 [Source:MGI Symbol;Acc:MGI:5477026]
ENSMUSG00000059554	80.568	103.906	87.1138	92.0923	41.3242	45.327	46.756	38.4272	69.7095	-0.983643	0.242546	3.9485e-06	0.000136425	Ccdc28a	215814	coiled-coil domain containing 28A [Source:MGI Symbol;Acc:MGI:2443508]
ENSMUSG00000021552	105.796	99.6652	120.255	126.418	216.344	151.793	172.259	227.361	146.05	0.702554	0.169082	4.10629e-06	0.000141598	Gkap1	56278	G kinase anchoring protein 1 [Source:MGI Symbol;Acc:MGI:1891694]
ENSMUSG00000043079	366.218	209.933	260.394	457.95	708.588	605.063	808.386	627.644	447.058	0.988184	0.24438	4.11604e-06	0.000141656	Synpo	104027	synaptopodin [Source:MGI Symbol;Acc:MGI:1099446]
ENSMUSG00000004846	1774.94	1833.2	1541.54	1720.45	2367.63	3192.92	3047.75	2607.71	2094.01	0.654811	0.156648	4.14324e-06	0.000142125	Plod3	26433	procollagen-lysine, 2-oxoglutarate 5-dioxygenase 3 [Source:MGI Symbol;Acc:MGI:1347008]
ENSMUSG00000033965	1889.69	1454.69	2011.19	1703.71	1244.59	995.086	933.889	1016.19	1555.89	-0.691902	0.167233	4.14585e-06	0.000142125	Slc16a2	20502	solute carrier family 16 (monocarboxylic acid transporters), member 2 [Source:MGI Symbol;Acc:MGI:1203732]
ENSMUSG00000031985	1643.1	1327.46	1262.2	1215.62	1022.17	919.19	921.585	916.916	1145.76	-0.49418	0.115812	4.33369e-06	0.000148275	Gnpat	14712	glyceronephosphate O-acyltransferase [Source:MGI Symbol;Acc:MGI:1343460]
ENSMUSG00000092564	34.1804	22.2656	12.3096	20.9301	83.8638	109.628	108.277	46.9666	45.0553	1.75799	0.448234	4.36583e-06	0.000149084	BC051226		cDNA sequence BC051226 [Source:MGI Symbol;Acc:MGI:3039585]
ENSMUSG00000060376	362.963	326.562	295.429	278.789	210.267	203.445	201.789	222.024	256.833	-0.551645	0.130726	4.3762e-06	0.000149148	Bckdha	12039	branched chain ketoacid dehydrogenase E1, alpha polypeptide [Source:MGI Symbol;Acc:MGI:107701]
ENSMUSG00000033885	1083.19	1478.01	1512.18	1558.87	2534.15	2659.54	2517.44	2254.4	1730.93	0.756718	0.184148	4.4018e-06	0.00014973	Pxk	218699	PX domain containing serine/threonine kinase [Source:MGI Symbol;Acc:MGI:1289230]
ENSMUSG00000053110	403.654	231.138	279.332	338.23	522.63	615.604	438.03	639.386	447.945	0.754148	0.183584	4.44783e-06	0.000151002	Yap1	22601	yes-associated protein 1 [Source:MGI Symbol;Acc:MGI:103262]
ENSMUSG00000024899	189.62	114.509	152.449	82.8831	243.084	313.073	314.988	238.035	185.188	0.945567	0.234591	4.48369e-06	0.000151926	Papss2	23972	3'-phosphoadenosine 5'-phosphosulfate synthase 2 [Source:MGI Symbol;Acc:MGI:1330223]
ENSMUSG00000026421	4680.27	2714.29	3184.39	4374.39	7122.35	6855.98	8182.3	6631.9	4741.68	0.859694	0.213052	4.63377e-06	0.000156709	Csrp1	13007	cysteine and glycine-rich protein 1 [Source:MGI Symbol;Acc:MGI:88549]
ENSMUSG00000024507	2491.91	2502.23	2306.62	2103.89	1588.55	1656.02	1176.28	1589.39	2054.85	-0.598934	0.143176	4.72637e-06	0.000159533	Hsd17b4	15488	hydroxysteroid (17-beta) dehydrogenase 4 [Source:MGI Symbol;Acc:MGI:105089]
ENSMUSG00000014606	2291.71	2495.87	2109.67	2295.61	1818.26	1743.51	1869.01	1724.95	2017.16	-0.344139	0.0788556	4.84166e-06	0.000163111	Slc25a11	67863	solute carrier family 25 (mitochondrial carrier oxoglutarate carrier), member 11 [Source:MGI Symbol;Acc:MGI:1915113]
ENSMUSG00000021638	2058.96	1766.41	2553.76	1927.24	1343.04	1216.45	989.258	1252.09	1709.93	-0.726209	0.177372	4.85413e-06	0.000163218	Ocln	18260	occludin [Source:MGI Symbol;Acc:MGI:106183]
ENSMUSG00000100018	4.88291	1.06027	0.946889	5.02322	15.8004	28.4612	22.1476	18.1462	10.375	2.49155	0.630973	5.07483e-06	0.000170313	Gm7776		predicted gene 7776 [Source:MGI Symbol;Acc:MGI:3646051]
ENSMUSG00000031627	1271.18	1449.39	1576.57	1568.92	1900.91	2177.81	2046.19	2237.32	1654.64	0.480501	0.113028	5.12854e-06	0.000171787	Irf2	16363	interferon regulatory factor 2 [Source:MGI Symbol;Acc:MGI:96591]
ENSMUSG00000042046	893.572	910.77	1051.05	792.831	478.875	581.873	511.855	648.993	804.316	-0.658965	0.160089	5.25119e-06	0.00017556	Dstyk	213452	dual serine/threonine and tyrosine protein kinase [Source:MGI Symbol;Acc:MGI:1925064]
ENSMUSG00000022500	2933.81	3313.34	2693.9	3474.39	4341.47	6579.8	6598.74	5049.98	4721.36	0.790644	0.195047	5.30508e-06	0.000177024	Litaf	56722	LPS-induced TN factor [Source:MGI Symbol;Acc:MGI:1929512]
ENSMUSG00000029826	1216.66	1753.68	1345.53	1330.32	1994.5	2319.06	2336.57	2965.3	1758.89	0.707334	0.173116	5.40795e-06	0.000180114	Zc3hav1	78781	zinc finger CCCH type, antiviral 1 [Source:MGI Symbol;Acc:MGI:1926031]
ENSMUSG00000021646	355.638	411.384	330.464	323.16	237.006	172.875	156.263	236.968	289.788	-0.752884	0.185674	5.49809e-06	0.00018277	Mccc2	78038	methylcrotonoyl-Coenzyme A carboxylase 2 (beta) [Source:MGI Symbol;Acc:MGI:1925288]
ENSMUSG00000082826	3.25527	3.1808	0	1.67441	17.0158	14.7576	12.3042	16.0113	8.07332	2.59169	0.65109	5.56949e-06	0.000184097	Mif-ps3		macrophage migration inhibitory factor, pseudogene 3 [Source:MGI Symbol;Acc:MGI:103164]
ENSMUSG00000044813	64.2916	25.4464	33.1411	44.3718	119.111	111.736	87.3599	113.147	66.608	1.22507	0.311984	5.56128e-06	0.000184097	Shb	230126	src homology 2 domain-containing transforming protein B [Source:MGI Symbol;Acc:MGI:98294]
ENSMUSG00000021094	3177.96	2863.78	2981.75	3114.4	2278.91	2302.19	1894.85	2228.78	2700.95	-0.452013	0.106044	5.5631e-06	0.000184097	Dhrs7	66375	dehydrogenase/reductase (SDR family) member 7 [Source:MGI Symbol;Acc:MGI:1913625]
ENSMUSG00000066975	16.2764	28.6272	36.9287	45.209	9.72334	7.37882	11.0738	3.20227	20.965	-1.82588	0.469897	5.59219e-06	0.0001845	Cryba4	12959	crystallin, beta A4 [Source:MGI Symbol;Acc:MGI:102716]
ENSMUSG00000033392	1118.19	1191.74	1392.87	1123.53	746.266	912.865	677.962	786.69	1026.36	-0.580363	0.140124	5.67284e-06	0.00018681	Clasp2	76499	CLIP associating protein 2 [Source:MGI Symbol;Acc:MGI:1923749]
ENSMUSG00000074656	807.307	891.685	834.209	914.226	1073.21	1399.87	1579.86	1526.41	1034.91	0.642342	0.156189	5.7224e-06	0.000188089	Eif2s2	67204	eukaryotic translation initiation factor 2, subunit 2 (beta) [Source:MGI Symbol;Acc:MGI:1914454]
ENSMUSG00000055204	1064.47	925.614	1044.42	1210.6	1522.92	1561.15	1509.73	1655.57	1264.35	0.520644	0.1241	5.74047e-06	0.00018833	Ankrd17	81702	ankyrin repeat domain 17 [Source:MGI Symbol;Acc:MGI:1932101]
ENSMUSG00000106115	7.32436	8.48214	2.84067	0.837203	26.7392	26.3529	59.0602	22.4159	14.7999	2.50422	0.65433	5.81292e-06	0.000190337	Gm43420		predicted gene 43420 [Source:MGI Symbol;Acc:MGI:5663557]
ENSMUSG00000110982	3.25527	2.12054	3.78756	5.02322	9.72334	17.92	23.378	34.1575	11.3443	2.30586	0.591546	5.82334e-06	0.000190337	Gm48565		predicted gene, 48565 [Source:MGI Symbol;Acc:MGI:6098124]
ENSMUSG00000042354	231.124	274.609	214.944	294.696	433.904	361.562	450.334	429.104	309.27	0.665157	0.162649	5.85603e-06	0.00019105	Gnl3	30877	guanine nucleotide binding protein-like 3 (nucleolar) [Source:MGI Symbol;Acc:MGI:1353651]
ENSMUSG00000025887	311.692	239.621	370.234	271.254	432.689	503.868	542.615	637.251	424.257	0.756712	0.187608	5.86943e-06	0.000191132	Casp12	12364	caspase 12 [Source:MGI Symbol;Acc:MGI:1312922]
ENSMUSG00000029084	3432.68	7016.85	6274.09	5096.06	2745.63	3154.97	2582.65	2918.33	4257.98	-0.852861	0.213592	5.89993e-06	0.000191415	Cd38	12494	CD38 antigen [Source:MGI Symbol;Acc:MGI:107474]
ENSMUSG00000086866	0.813818	1.06027	2.84067	0.837203	27.9546	24.2447	20.9171	23.4833	8.23729	3.70127	0.949915	5.89019e-06	0.000191415	4930512H18Rik		RIKEN cDNA 4930512H18 gene [Source:MGI Symbol;Acc:MGI:1922361]
ENSMUSG00000002076	1.62764	3.1808	0.946889	5.02322	18.2313	15.8118	28.2997	21.3485	9.81877	2.63798	0.679136	5.98192e-06	0.000193717	Hsf2bp	74377	heat shock transcription factor 2 binding protein [Source:MGI Symbol;Acc:MGI:1921627]
ENSMUSG00000066043	349.942	262.946	261.341	374.23	607.709	514.409	524.159	483.542	435.54	0.705678	0.173771	6.0435e-06	0.000195351	Phactr4	100169	phosphatase and actin regulator 4 [Source:MGI Symbol;Acc:MGI:2140327]
ENSMUSG00000025743	2320.19	1346.54	1808.56	2699.98	3930.66	5571.01	4615.31	3855.53	2765.44	1.02998	0.262021	6.255e-06	0.000201816	Sdc3	20970	syndecan 3 [Source:MGI Symbol;Acc:MGI:1349163]
ENSMUSG00000000605	2280.32	2237.16	2282.95	2277.19	1838.93	1770.92	1584.78	1692.93	1969.44	-0.375859	0.088112	6.30897e-06	0.000203184	Clcn4	12727	chloride channel, voltage-sensitive 4 [Source:MGI Symbol;Acc:MGI:104571]
ENSMUSG00000032344	91.1476	119.81	79.5387	87.0691	211.483	173.929	194.406	183.597	119.725	0.923096	0.234051	6.37197e-06	0.000204837	Cgas	214763	cyclic GMP-AMP synthase [Source:MGI Symbol;Acc:MGI:2442261]
ENSMUSG00000028164	1140.97	1320.03	1388.14	1241.57	855.654	673.581	778.856	888.096	1073.53	-0.62005	0.151504	6.39431e-06	0.000205179	Manba	110173	mannosidase, beta A, lysosomal [Source:MGI Symbol;Acc:MGI:88175]
ENSMUSG00000023224	4570.4	1352.9	1668.42	3063.33	6333.54	8870.39	9050.97	6088.58	4427.76	1.35865	0.352136	6.44894e-06	0.000205803	Serping1	12258	serine (or cysteine) peptidase inhibitor, clade G, member 1 [Source:MGI Symbol;Acc:MGI:894696]
ENSMUSG00000025139	2797.91	2865.9	3278.13	2998.02	2117.26	2360.17	2026.5	2151.92	2859.54	-0.43692	0.103128	6.42671e-06	0.000205803	Tollip	54473	toll interacting protein [Source:MGI Symbol;Acc:MGI:1891808]
ENSMUSG00000037762	5747.18	4346.04	6982.36	6376.98	3286.49	3687.3	2943.17	3604.69	4200.24	-0.728405	0.180687	6.44407e-06	0.000205803	Slc16a9	66859	solute carrier family 16 (monocarboxylic acid transporters), member 9 [Source:MGI Symbol;Acc:MGI:1914109]
ENSMUSG00000087701	187.992	199.33	140.14	203.44	261.315	271.962	319.909	299.946	225.937	0.607614	0.148206	6.54063e-06	0.000208351	Gm13493		predicted gene 13493 [Source:MGI Symbol;Acc:MGI:3650824]
ENSMUSG00000025856	524.099	297.935	340.88	321.486	937.087	691.501	869.907	536.914	502.271	0.935677	0.237305	6.60635e-06	0.000210063	Pdgfa	18590	platelet derived growth factor, alpha [Source:MGI Symbol;Acc:MGI:97527]
ENSMUSG00000020048	5605.58	5877.06	5351.82	5257.64	6384.59	7894.28	8364.4	8242.64	6584.15	0.460431	0.108041	6.82523e-06	0.00021663	Hsp90b1	22027	heat shock protein 90, beta (Grp94), member 1 [Source:MGI Symbol;Acc:MGI:98817]
ENSMUSG00000043110	155.439	128.292	308.686	14.2325	10.9388	26.3529	12.3042	12.8091	64.642	-2.91293	0.781513	7.16785e-06	0.000227094	Lrrn4	320974	leucine rich repeat neuronal 4 [Source:MGI Symbol;Acc:MGI:2445154]
ENSMUSG00000001911	887.062	458.036	472.498	592.74	1367.34	1147.93	1150.44	1260.63	782.217	0.934926	0.238409	7.216e-06	0.000228208	Nfix	18032	nuclear factor I/X [Source:MGI Symbol;Acc:MGI:97311]
ENSMUSG00000057315	166.019	107.087	97.5296	115.534	212.698	284.612	254.697	239.103	172.84	0.930259	0.236962	7.24034e-06	0.000228566	Arhgap24	231532	Rho GTPase activating protein 24 [Source:MGI Symbol;Acc:MGI:1922647]
ENSMUSG00000074671	291.347	530.134	475.338	269.579	138.558	202.39	204.25	223.091	285.331	-0.928882	0.237253	7.31364e-06	0.000230465	Tspyl3	241732	TSPY-like 3 [Source:MGI Symbol;Acc:MGI:2139328]
ENSMUSG00000044317	497.243	371.094	606.956	409.392	791.237	784.263	850.221	860.343	639.446	0.734	0.183744	7.46276e-06	0.000234743	Gpr4	319197	G protein-coupled receptor 4 [Source:MGI Symbol;Acc:MGI:2441992]
ENSMUSG00000068264	527.354	500.446	494.276	494.787	342.748	381.59	362.974	343.71	421.761	-0.463935	0.111185	7.59526e-06	0.000238483	Ap5s1	69596	adaptor-related protein 5 complex, sigma 1 subunit [Source:MGI Symbol;Acc:MGI:1916846]
ENSMUSG00000054263	4278.24	5386.16	5725.84	3794.2	3059.21	2951.53	2692.16	3136.09	4312.55	-0.64099	0.158805	7.70392e-06	0.000241463	Lifr	16880	LIF receptor alpha [Source:MGI Symbol;Acc:MGI:96788]
ENSMUSG00000034394	29.2974	4.24107	20.8316	39.3485	82.6484	123.332	147.65	98.2029	66.1928	2.01545	0.53593	7.77563e-06	0.000243276	Lif	16878	leukemia inhibitory factor [Source:MGI Symbol;Acc:MGI:96787]
ENSMUSG00000043496	900.896	581.027	877.766	544.182	375.564	337.317	271.923	366.126	546.604	-0.997289	0.257404	7.85827e-06	0.000245424	Tril	66873	TLR4 interactor with leucine-rich repeats [Source:MGI Symbol;Acc:MGI:1914123]
ENSMUSG00000026492	294.602	388.058	289.748	260.37	200.544	188.687	140.268	194.271	258.628	-0.70067	0.17538	7.9093e-06	0.000246579	Tfb2m	15278	transcription factor B2, mitochondrial [Source:MGI Symbol;Acc:MGI:107937]
ENSMUSG00000008206	4078.86	2956.03	4207.03	3762.39	2695.8	2204.16	1891.16	2554.34	3078.56	-0.629303	0.155989	8.0481e-06	0.000250461	Cers4	67260	ceramide synthase 4 [Source:MGI Symbol;Acc:MGI:1914510]
ENSMUSG00000092746	147.301	110.268	72.9105	111.348	196.898	263.529	350.67	254.047	177.646	1.14165	0.297428	8.12711e-06	0.000252472	Rn7s6		7S RNA 6 [Source:MGI Symbol;Acc:MGI:97956]
ENSMUSG00000070388	3.25527	2.12054	4.73445	2.51161	14.585	36.8941	12.3042	25.6181	9.34769	2.52239	0.664558	8.15553e-06	0.000252908	Fbxo39	628100	F-box protein 39 [Source:MGI Symbol;Acc:MGI:3505735]
ENSMUSG00000035505	206.71	185.547	210.209	234.417	303.854	344.696	328.522	376.8	240.959	0.638049	0.158529	8.2301e-06	0.00025477	Cox18	231430	cytochrome c oxidase assembly protein 18 [Source:MGI Symbol;Acc:MGI:2448532]
ENSMUSG00000030095	2951.72	2956.03	2778.17	2701.65	2308.08	2280.06	1950.22	2025.97	2581.27	-0.389016	0.0921539	8.27511e-06	0.000255713	Tmem43	74122	transmembrane protein 43 [Source:MGI Symbol;Acc:MGI:1921372]
ENSMUSG00000037331	714.532	744.308	525.523	755.157	966.257	1187.99	1391.61	1235.01	831.813	0.736073	0.185169	8.3447e-06	0.00025741	Larp1	73158	La ribonucleoprotein domain family, member 1 [Source:MGI Symbol;Acc:MGI:1890165]
ENSMUSG00000085977	26.856	28.6272	17.9909	1.67441	79.0021	64.3011	107.047	150.507	45.2627	2.15702	0.579704	8.36578e-06	0.000257607	Gm5970		predicted gene 5970 [Source:MGI Symbol;Acc:MGI:3646761]
ENSMUSG00000091955	152.184	255.525	107.945	215.161	312.362	477.515	666.888	472.868	276.459	1.25908	0.330873	8.39103e-06	0.000257932	Gm9844		predicted pseudogene 9844 [Source:MGI Symbol;Acc:MGI:3704288]
ENSMUSG00000085385	48.0153	61.4955	45.4507	77.8599	130.05	100.141	141.498	113.147	83.419	0.953462	0.246337	8.47063e-06	0.000259924	Snhg17		small nucleolar RNA host gene 17 [Source:MGI Symbol;Acc:MGI:1915358]
ENSMUSG00000028796	1060.4	680.692	725.317	1136.92	1530.21	1969.09	1637.69	1513.61	1243.25	0.805175	0.204849	8.58068e-06	0.000262841	Phc2	54383	polyhomeotic 2 [Source:MGI Symbol;Acc:MGI:1860454]
ENSMUSG00000030790	218.103	117.69	126.883	107.999	325.732	554.466	478.634	190.001	260.748	1.28988	0.340419	8.61579e-06	0.000263457	Adm	11535	adrenomedullin [Source:MGI Symbol;Acc:MGI:108058]
ENSMUSG00000021592	257.98	309.598	299.217	329.021	192.036	200.282	155.033	172.922	283.384	-0.669311	0.167833	8.75412e-06	0.000267221	Arsk	77041	arylsulfatase K [Source:MGI Symbol;Acc:MGI:1924291]
ENSMUSG00000031775	506.195	436.83	546.355	826.32	317.224	379.482	275.614	335.171	549.976	-0.752031	0.190896	8.88963e-06	0.000270887	Pllp	67801	plasma membrane proteolipid [Source:MGI Symbol;Acc:MGI:1915051]
ENSMUSG00000053134	507.822	502.567	618.319	398.509	274.684	300.423	262.08	335.171	396.824	-0.721009	0.182402	9.10637e-06	0.00027701	Supt7l	72195	SPT7-like, STAGA complex gamma subunit [Source:MGI Symbol;Acc:MGI:1919445]
ENSMUSG00000042842	1735.06	1632.81	1554.79	1354.59	2772.37	2400.22	2603.57	2064.4	1717.7	0.599355	0.148697	9.12534e-06	0.000277107	Serpinb6b	20708	serine (or cysteine) peptidase inhibitor, clade B, member 6b [Source:MGI Symbol;Acc:MGI:894688]
ENSMUSG00000043456	2.44145	8.48214	0.946889	1.67441	23.0929	35.84	44.2951	17.0788	9.69677	2.83793	0.766564	9.17161e-06	0.000278031	Zfp536	243937	zinc finger protein 536 [Source:MGI Symbol;Acc:MGI:1926102]
ENSMUSG00000078606	114.748	241.741	249.032	116.371	503.183	487.002	460.177	525.172	281.858	1.30378	0.346364	9.54099e-06	0.000288281	Gvin2	100042856	GTPase, very large interferon inducible, family member 2 [Source:MGI Symbol;Acc:MGI:3782245]
ENSMUSG00000018830	195.316	107.087	160.971	272.091	295.346	459.595	743.174	504.891	277.648	1.29379	0.343254	9.54258e-06	0.000288281	Myh11	17880	myosin, heavy polypeptide 11, smooth muscle [Source:MGI Symbol;Acc:MGI:102643]
ENSMUSG00000025213	369.473	328.683	232.935	267.905	156.789	110.682	162.415	182.529	246.801	-0.878607	0.227339	9.62136e-06	0.000290162	Kazald1	107250	Kazal-type serine peptidase inhibitor domain 1 [Source:MGI Symbol;Acc:MGI:2147606]
ENSMUSG00000030894	5603.95	5306.64	5633.04	5492.89	4431.41	4086.81	3173.25	3840.59	4744.23	-0.471812	0.114825	9.74458e-06	0.000293374	Tpp1	12751	tripeptidyl peptidase I [Source:MGI Symbol;Acc:MGI:1336194]
ENSMUSG00000040687	871.599	1057.09	780.237	843.901	567.6	676.743	613.98	623.375	748.55	-0.482306	0.117601	9.86733e-06	0.00029656	Madd	228355	MAP-kinase activating death domain [Source:MGI Symbol;Acc:MGI:2444672]
ENSMUSG00000029379	5.69673	3.1808	1.89378	2.51161	8.50792	22.1365	47.9864	25.6181	16.1378	2.62536	0.705298	9.94575e-06	0.000298407	Cxcl3	330122	chemokine (C-X-C motif) ligand 3 [Source:MGI Symbol;Acc:MGI:3037818]
ENSMUSG00000027634	1792.84	1704.91	1737.54	2117.29	1240.94	1386.16	1074.16	1242.48	1563.69	-0.530711	0.131081	9.97425e-06	0.000298751	Ndrg3	29812	N-myc downstream regulated gene 3 [Source:MGI Symbol;Acc:MGI:1352499]
ENSMUSG00000028195	6111.77	2493.75	3056.56	2879.98	10427.1	10061.5	12272.2	8544.72	6295.13	1.34004	0.360959	1.00877e-05	0.000301635	Ccn1	16007	cellular communication network factor 1 [Source:MGI Symbol;Acc:MGI:88613]
ENSMUSG00000034271	81.3818	78.4598	48.2913	133.115	131.265	198.174	215.324	224.159	145.605	1.0527	0.276868	1.03315e-05	0.0003084	Jdp2	81703	Jun dimerization protein 2 [Source:MGI Symbol;Acc:MGI:1932093]
ENSMUSG00000031497	113.121	65.7366	46.3976	91.2551	168.943	222.419	301.453	183.597	143.129	1.311	0.350229	1.04561e-05	0.00031106	Tnfsf13b	24099	tumor necrosis factor (ligand) superfamily, member 13b [Source:MGI Symbol;Acc:MGI:1344376]
ENSMUSG00000025178	499.684	380.636	356.977	383.439	625.94	677.797	674.27	642.588	526.508	0.637042	0.160216	1.04553e-05	0.00031106	Pi4k2a	84095	phosphatidylinositol 4-kinase type 2 alpha [Source:MGI Symbol;Acc:MGI:1934031]
ENSMUSG00000013629	735.691	927.734	744.255	759.343	334.24	553.411	520.468	489.947	652.982	-0.674836	0.171261	1.05121e-05	0.000312198	Cad	69719	carbamoyl-phosphate synthetase 2, aspartate transcarbamylase, and dihydroorotase [Source:MGI Symbol;Acc:MGI:1916969]
ENSMUSG00000022122	13083.8	8496.99	15321.6	28712.7	6903.57	8588.95	4354.46	6242.29	11788.9	-1.19196	0.317817	1.07132e-05	0.000317097	Ednrb	13618	endothelin receptor type B [Source:MGI Symbol;Acc:MGI:102720]
ENSMUSG00000035356	1603.22	1705.97	1157.1	2072.92	2415.03	3455.4	4500.88	3717.83	3399.87	0.998192	0.262481	1.06964e-05	0.000317097	Nfkbiz	80859	nuclear factor of kappa light polypeptide gene enhancer in B cells inhibitor, zeta [Source:MGI Symbol;Acc:MGI:1931595]
ENSMUSG00000051316	785.334	739.007	710.167	653.856	995.427	932.894	1138.14	1235.01	893.521	0.533296	0.132236	1.09643e-05	0.000323981	Taf7	24074	TATA-box binding protein associated factor 7 [Source:MGI Symbol;Acc:MGI:1346348]
ENSMUSG00000073418	660.82	462.277	448.825	324.835	817.976	1849.98	1587.24	933.995	934.854	1.29681	0.348791	1.09887e-05	0.000324158	C4b	12268	complement component 4B (Chido blood group) [Source:MGI Symbol;Acc:MGI:88228]
ENSMUSG00000036499	367.846	389.118	474.391	500.647	674.557	871.755	847.76	629.779	538.195	0.732981	0.188297	1.13816e-05	0.000335183	Eea1	216238	early endosome antigen 1 [Source:MGI Symbol;Acc:MGI:2442192]
ENSMUSG00000003420	2377.98	2333.65	2125.77	2750.21	1810.97	1588.55	1348.54	1525.35	1996.62	-0.563123	0.141549	1.14427e-05	0.00033642	Fcgrt	14132	Fc fragment of IgG receptor and transporter [Source:MGI Symbol;Acc:MGI:103017]
ENSMUSG00000110631	67.5469	103.906	95.6358	76.1855	149.496	180.254	199.328	169.72	113.067	0.929673	0.244772	1.1727e-05	0.000344203	Gm42047		predicted gene, 42047 [Source:MGI Symbol;Acc:MGI:5624932]
ENSMUSG00000024675	183.109	778.237	299.217	284.649	1600.7	1015.11	3254.46	1449.56	1040.89	1.99083	0.548413	1.20357e-05	0.000352672	Ms4a4c	64380	membrane-spanning 4-domains, subfamily A, member 4C [Source:MGI Symbol;Acc:MGI:1927656]
ENSMUSG00000072294	407.723	381.696	580.443	655.53	238.222	351.021	228.858	271.125	410.487	-0.810174	0.211124	1.20822e-05	0.000353445	Klf12	16597	Kruppel-like factor 12 [Source:MGI Symbol;Acc:MGI:1333796]
ENSMUSG00000032177	349.128	307.478	274.598	274.603	446.058	612.442	468.79	577.476	371.931	0.733153	0.189133	1.22725e-05	0.000358415	Pde4a	18577	phosphodiesterase 4A, cAMP specific [Source:MGI Symbol;Acc:MGI:99558]
ENSMUSG00000025225	979.023	1095.26	835.156	1074.13	1279.83	2121.94	1967.44	1724.95	1297.28	0.757751	0.196262	1.23203e-05	0.000359212	Nfkb2	18034	nuclear factor of kappa light polypeptide gene enhancer in B cells 2, p49/p100 [Source:MGI Symbol;Acc:MGI:1099800]
ENSMUSG00000022051	5064.39	4612.16	4480.68	4860.8	3734.98	3342.6	3357.82	3622.83	4600.87	-0.415672	0.0998355	1.2452e-05	0.000362451	Bnip3l	12177	BCL2/adenovirus E1B interacting protein 3-like [Source:MGI Symbol;Acc:MGI:1332659]
ENSMUSG00000030157	266.118	146.317	182.75	231.905	387.718	498.597	534.002	341.575	284.25	0.978609	0.260051	1.26248e-05	0.000366871	Clec2d	93694	C-type lectin domain family 2, member d [Source:MGI Symbol;Acc:MGI:2135589]
ENSMUSG00000028256	52.8982	55.1339	74.8042	46.8834	148.281	92.7623	124.272	105.675	88.7579	0.933593	0.247195	1.27721e-05	0.000369926	Odf2l	52184	outer dense fiber of sperm tails 2-like [Source:MGI Symbol;Acc:MGI:1098600]
ENSMUSG00000031954	969.257	836.551	730.051	889.11	1068.35	1158.47	1287.02	1220.06	980.005	0.437486	0.107155	1.27705e-05	0.000369926	Cfdp1	23837	craniofacial development protein 1 [Source:MGI Symbol;Acc:MGI:1344403]
ENSMUSG00000040987	649.427	359.431	546.355	595.251	834.992	1112.09	812.077	913.714	772.504	0.70391	0.181366	1.28627e-05	0.000371939	Mill2	243864	MHC I like leukocyte 2 [Source:MGI Symbol;Acc:MGI:2179989]
ENSMUSG00000040181	23586.9	14676.2	23055.8	26793.9	14128	14619.5	10766.2	14360	17887.7	-0.648369	0.166411	1.30096e-05	0.000375076	Fmo1	14261	flavin containing monooxygenase 1 [Source:MGI Symbol;Acc:MGI:1310002]
ENSMUSG00000038213	2662.81	2447.1	2877.6	2875.79	3584.27	4202.76	4096.07	4038.06	3077.48	0.512357	0.127782	1.3014e-05	0.000375076	Tapbpl	213233	TAP binding protein-like [Source:MGI Symbol;Acc:MGI:2384853]
ENSMUSG00000031495	39.0633	22.2656	52.0789	35.9997	4.86167	4.21647	11.0738	0	16.1463	-2.57434	0.714437	1.33365e-05	0.000383743	Cd209d	170779	CD209d antigen [Source:MGI Symbol;Acc:MGI:2157947]
ENSMUSG00000010755	501.312	519.531	602.221	554.228	623.509	1233.32	937.58	971.355	645.525	0.720685	0.186827	1.34402e-05	0.000386091	Cars	27267	cysteinyl-tRNA synthetase [Source:MGI Symbol;Acc:MGI:1351477]
ENSMUSG00000039361	1179.22	1217.19	1086.08	1299.34	1857.16	1761.43	1645.07	1754.84	1459.24	0.514462	0.128549	1.35892e-05	0.000389585	Picalm	233489	phosphatidylinositol binding clathrin assembly protein [Source:MGI Symbol;Acc:MGI:2385902]
ENSMUSG00000037206	128.583	49.8326	79.5387	116.371	194.467	294.099	375.278	206.013	155.733	1.34626	0.366956	1.36284e-05	0.000389585	Islr	26968	immunoglobulin superfamily containing leucine-rich repeat [Source:MGI Symbol;Acc:MGI:1349645]
ENSMUSG00000020709	122.887	59.375	64.3885	112.185	179.882	283.557	308.836	178.26	136.129	1.25045	0.339302	1.36089e-05	0.000389585	Adap2	216991	ArfGAP with dual PH domains 2 [Source:MGI Symbol;Acc:MGI:2663075]
ENSMUSG00000001089	1794.47	1296.71	1797.2	1837.66	2040.69	2692.21	2468.22	2654.68	2039.23	0.511941	0.127969	1.3697e-05	0.000390911	Luzp1	269593	leucine zipper protein 1 [Source:MGI Symbol;Acc:MGI:107629]
ENSMUSG00000087006	354.011	154.799	175.174	226.045	506.829	458.541	522.929	574.273	304.217	1.05551	0.283956	1.3959e-05	0.000397741	Gm13889	620695	predicted gene 13889 [Source:MGI Symbol;Acc:MGI:3652053]
ENSMUSG00000027304	410.164	485.603	313.42	468.834	664.833	794.804	853.912	737.589	525.332	0.782458	0.205143	1.4048e-05	0.000399629	Rtf1	76246	RTF1, Paf1/RNA polymerase II complex component [Source:MGI Symbol;Acc:MGI:1309480]
ENSMUSG00000040771	848.812	934.096	856.935	1002.97	717.096	698.88	573.376	616.97	866.641	-0.450573	0.111752	1.42076e-05	0.000403513	Oard1	106821	O-acyl-ADP-ribose deacylase 1 [Source:MGI Symbol;Acc:MGI:2146818]
ENSMUSG00000026933	189.62	156.92	157.184	147.348	255.238	236.122	273.153	294.609	200.653	0.641473	0.164944	1.43161e-05	0.000405938	Camsap1	227634	calmodulin regulated spectrin-associated protein 1 [Source:MGI Symbol;Acc:MGI:3036242]
ENSMUSG00000034120	174.157	169.643	226.306	199.254	340.317	217.148	404.808	413.093	280.103	0.759631	0.198952	1.43869e-05	0.000407287	Srsf2	20382	serine and arginine-rich splicing factor 2 [Source:MGI Symbol;Acc:MGI:98284]
ENSMUSG00000036078	1282.58	1061.33	1240.42	1409.01	949.241	947.651	815.769	773.881	1127.55	-0.48389	0.120688	1.46415e-05	0.000412501	Sigmar1	18391	sigma non-opioid intracellular receptor 1 [Source:MGI Symbol;Acc:MGI:1195268]
ENSMUSG00000030681	2417.85	1996.48	1981.84	2392.73	2819.77	3722.09	4260.95	4117.05	2763.26	0.696302	0.180764	1.46334e-05	0.000412501	Mvp	78388	major vault protein [Source:MGI Symbol;Acc:MGI:1925638]
ENSMUSG00000025461	15.4625	88.0022	12.3096	26.7905	0	4.21647	9.84336	6.40454	29.9464	-2.46326	0.685164	1.45958e-05	0.000412501	Scart1	244233	scavenger receptor family member expressed on T cells 1 [Source:MGI Symbol;Acc:MGI:2443796]
ENSMUSG00000032135	7695.46	5089.29	7110.19	7106.18	8751.01	14934.7	11761.6	11514.3	8743.03	0.730474	0.189455	1.47902e-05	0.000416021	Mcam	84004	melanoma cell adhesion molecule [Source:MGI Symbol;Acc:MGI:1933966]
ENSMUSG00000049755	651.868	611.774	597.487	609.484	482.521	512.301	419.573	412.025	555.293	-0.409695	0.10081	1.50316e-05	0.000422136	Zfp672	319475	zinc finger protein 672 [Source:MGI Symbol;Acc:MGI:2442105]
ENSMUSG00000004319	1145.04	1260.66	1485.67	1045.67	775.436	814.832	748.096	909.444	1191.75	-0.557224	0.141539	1.53509e-05	0.000430015	Clcn3	12725	chloride channel, voltage-sensitive 3 [Source:MGI Symbol;Acc:MGI:103555]
ENSMUSG00000022602	27.6698	31.808	35.0349	41.8602	71.7096	95.9246	104.586	165.45	102.607	1.49315	0.413164	1.53612e-05	0.000430015	Arc	11838	activity regulated cytoskeletal-associated protein [Source:MGI Symbol;Acc:MGI:88067]
ENSMUSG00000049090	407.723	559.821	534.992	420.276	336.671	341.534	291.61	292.474	402.754	-0.557628	0.142081	1.56169e-05	0.000436478	Zadh2	225791	zinc binding alcohol dehydrogenase, domain containing 2 [Source:MGI Symbol;Acc:MGI:2444835]
ENSMUSG00000079523	1429.06	2324.11	1095.55	1875.34	2740.77	3197.14	4636.22	3676.2	2172.03	0.975218	0.262142	1.57515e-05	0.00043954	Tmsb10	19240	thymosin, beta 10 [Source:MGI Symbol;Acc:MGI:109146]
ENSMUSG00000043263	443.531	1406.98	624.947	547.531	2179.24	2455.04	3210.17	2219.17	1180.65	1.5367	0.428662	1.6299e-05	0.000454094	Ifi209	236312	interferon activated gene 209 [Source:MGI Symbol;Acc:MGI:2138243]
ENSMUSG00000028841	109.865	59.375	69.1229	51.9066	182.313	158.118	235.01	125.956	101.252	1.13201	0.309358	1.63961e-05	0.000456078	Cnksr1	194231	connector enhancer of kinase suppressor of Ras 1 [Source:MGI Symbol;Acc:MGI:2670958]
ENSMUSG00000024370	1086.45	1130.25	1389.09	1117.67	814.33	862.268	679.192	915.849	1005.9	-0.489471	0.123795	1.66185e-05	0.000461531	Cdc23	52563	CDC23 cell division cycle 23 [Source:MGI Symbol;Acc:MGI:1098815]
ENSMUSG00000038398	500.498	415.625	328.57	452.927	638.094	612.442	705.031	591.352	507.282	0.538669	0.13727	1.69112e-05	0.000468919	Upf3a	67031	UPF3 regulator of nonsense transcripts homolog A (yeast) [Source:MGI Symbol;Acc:MGI:1914281]
ENSMUSG00000049299	952.981	992.411	764.139	936.83	775.436	548.141	540.155	535.846	780.039	-0.5562	0.142792	1.73361e-05	0.000479942	Trappc1	245828	trafficking protein particle complex 1 [Source:MGI Symbol;Acc:MGI:1098727]
ENSMUSG00000087256	2.44145	11.6629	3.78756	8.37203	26.7392	29.5153	44.2951	52.3037	17.1114	2.25465	0.638755	1.75956e-05	0.00048619	Gm15990		predicted gene 15990 [Source:MGI Symbol;Acc:MGI:3801993]
ENSMUSG00000015889	2151.73	2952.85	2272.53	2434.59	1785.45	1757.21	1611.85	1832.76	2149.59	-0.456113	0.114569	1.76172e-05	0.00048619	Lta4h	16993	leukotriene A4 hydrolase [Source:MGI Symbol;Acc:MGI:96836]
ENSMUSG00000027397	336.107	414.565	329.517	412.741	542.076	581.873	548.768	609.498	486.606	0.564013	0.145169	1.77526e-05	0.000489157	Slc20a1	20515	solute carrier family 20, member 1 [Source:MGI Symbol;Acc:MGI:108392]
ENSMUSG00000091764	61.8502	67.8571	77.6449	55.2554	27.9546	32.6776	23.378	32.0227	47.7454	-1.04593	0.28498	1.78632e-05	0.000491433	Zfp964	636741	zinc finger protein 964 [Source:MGI Symbol;Acc:MGI:3646490]
ENSMUSG00000001521	189.62	115.569	178.015	221.859	288.054	336.263	259.619	333.036	222.447	0.712202	0.187892	1.81154e-05	0.000497591	Tulp3	22158	tubby-like protein 3 [Source:MGI Symbol;Acc:MGI:1329045]
ENSMUSG00000093798	83.8232	72.0982	80.4856	97.1156	159.22	133.873	196.867	117.416	119.647	0.775907	0.206657	1.81967e-05	0.000499044	Gm8355		predicted pseudogene 8355 [Source:MGI Symbol;Acc:MGI:3645191]
ENSMUSG00000078238	59.4087	58.3147	35.0349	52.7438	88.7255	89.5999	127.964	95.0006	67.7294	0.865684	0.233235	1.8432e-05	0.000504709	Gm12854		predicted gene 12854 [Source:MGI Symbol;Acc:MGI:3650410]
ENSMUSG00000071302	249.028	266.127	306.792	231.905	149.496	176.038	126.733	146.237	208.808	-0.736915	0.195682	1.84802e-05	0.000505241	2610044O15Rik8	72139	RIKEN cDNA 2610044O15 gene [Source:MGI Symbol;Acc:MGI:1919389]
ENSMUSG00000024440	2100.46	1594.64	2223.3	2487.33	1209.34	1478.93	1016.33	1249.95	1620.78	-0.692723	0.182852	1.85284e-05	0.00050577	Pcdh12	53601	protocadherin 12 [Source:MGI Symbol;Acc:MGI:1855700]
ENSMUSG00000004040	4755.14	5688.34	5214.52	5053.36	5957.98	7424.15	7383.75	7602.18	5892.81	0.427271	0.106497	1.87211e-05	0.000510237	Stat3	20848	signal transducer and activator of transcription 3 [Source:MGI Symbol;Acc:MGI:103038]
ENSMUSG00000026833	237.635	288.393	178.015	453.764	791.237	627.2	535.233	597.757	416.209	1.01899	0.27898	1.88098e-05	0.00051186	Olfm1	56177	olfactomedin 1 [Source:MGI Symbol;Acc:MGI:1860437]
ENSMUSG00000114431	0.813818	2.12054	1.89378	0	7.29251	21.0823	9.84336	16.0113	7.43532	3.14819	0.854173	1.92027e-05	0.000521743	Gm48601		predicted gene, 48601 [Source:MGI Symbol;Acc:MGI:6098180]
ENSMUSG00000045868	109.052	210.993	288.801	115.534	399.872	469.082	434.338	456.857	271.848	1.14307	0.316604	1.92594e-05	0.000522475	Gvin1	74558	GTPase, very large interferon inducible 1 [Source:MGI Symbol;Acc:MGI:1921808]
ENSMUSG00000030895	2.44145	0	2.84067	1.67441	3.64625	23.1906	92.2815	10.6742	10.633	3.68116	1.04407	1.93765e-05	0.00052484	Hpx	15458	hemopexin [Source:MGI Symbol;Acc:MGI:105112]
ENSMUSG00000056025	91.1476	71.0379	75.7511	66.9763	115.465	189.741	268.232	202.81	125.58	1.19782	0.332868	1.94183e-05	0.00052508	Clca3a1	12722	chloride channel accessory 3A1 [Source:MGI Symbol;Acc:MGI:1316732]
ENSMUSG00000023942	3712.64	3010.1	3674.88	4760.34	2258.25	2731.22	2158.16	2563.95	3265.47	-0.60055	0.15271	1.94452e-05	0.00052508	Slc29a1	63959	solute carrier family 29 (nucleoside transporters), member 1 [Source:MGI Symbol;Acc:MGI:1927073]
ENSMUSG00000028431	591.646	586.328	639.15	551.717	452.135	406.889	398.656	486.745	513.685	-0.41376	0.103388	1.97425e-05	0.00053229	Elp1	230233	elongator complex protein 1 [Source:MGI Symbol;Acc:MGI:1914544]
ENSMUSG00000046916	5878.21	4611.1	7106.4	6484.98	4010.88	4093.14	2686.01	4297.44	5300.46	-0.617127	0.161292	1.98444e-05	0.000534216	Myct1	68632	myc target 1 [Source:MGI Symbol;Acc:MGI:1915882]
ENSMUSG00000005078	1037.62	814.286	909.013	1179.62	683.065	726.287	602.906	629.779	865.515	-0.532082	0.137139	2.00881e-05	0.000539949	Jkamp	104771	JNK1/MAPK8-associated membrane protein [Source:MGI Symbol;Acc:MGI:1915057]
ENSMUSG00000020387	349.942	359.431	324.783	532.461	550.584	700.988	606.597	701.297	527.922	0.645489	0.169783	2.01259e-05	0.000540138	Jade2	76901	jade family PHD finger 2 [Source:MGI Symbol;Acc:MGI:1924151]
ENSMUSG00000038467	150.556	148.437	153.396	328.184	649.033	519.68	513.085	448.317	294.675	1.2847	0.359777	2.05678e-05	0.000551154	Chmp4b	75608	charged multivesicular body protein 4B [Source:MGI Symbol;Acc:MGI:1922858]
ENSMUSG00000117098	384.122	260.826	192.218	363.346	478.875	624.037	553.689	557.195	433.542	0.794882	0.214156	2.06845e-05	0.000553438	Gm49909		predicted gene, 49909 [Source:MGI Symbol;Acc:MGI:6270609]
ENSMUSG00000024678	408.537	78.4598	144.874	308.091	833.776	963.463	871.138	586.015	470.345	1.5786	0.449051	2.08602e-05	0.000557288	Ms4a4d	66607	membrane-spanning 4-domains, subfamily A, member 4D [Source:MGI Symbol;Acc:MGI:1913857]
ENSMUSG00000047281	121.259	132.533	106.052	124.743	262.53	223.473	262.08	183.597	155.511	0.846877	0.230318	2.12987e-05	0.000568137	Sfn	55948	stratifin [Source:MGI Symbol;Acc:MGI:1891831]
ENSMUSG00000032212	367.846	461.216	382.543	424.462	607.709	555.52	634.897	686.353	492.674	0.555973	0.144213	2.139e-05	0.000569706	Sltm	66660	SAFB-like, transcription modulator [Source:MGI Symbol;Acc:MGI:1913910]
ENSMUSG00000026596	313.32	294.754	295.429	350.788	369.487	458.541	499.551	492.082	379.489	0.496498	0.127327	2.1595e-05	0.000574297	Abl2	11352	v-abl Abelson murine leukemia viral oncogene 2 (arg, Abelson-related gene) [Source:MGI Symbol;Acc:MGI:87860]
ENSMUSG00000038543	6670.87	4725.61	7012.66	6312.51	4381.58	4252.31	3608.82	4314.52	5928.94	-0.530841	0.137951	2.17567e-05	0.000577721	BC028528	229600	cDNA sequence BC028528 [Source:MGI Symbol;Acc:MGI:2385885]
ENSMUSG00000059447	2732.8	3321.82	2764.92	2773.65	2153.72	2088.21	1881.31	2192.49	2633.38	-0.44788	0.113427	2.2138e-05	0.000586072	Hadhb	231086	hydroxyacyl-CoA dehydrogenase trifunctional multienzyme complex subunit beta [Source:MGI Symbol;Acc:MGI:2136381]
ENSMUSG00000087259	327.969	399.721	432.728	222.696	148.281	228.743	70.134	99.2703	272.771	-1.18543	0.332921	2.21245e-05	0.000586072	2610035D17Rik	72386	RIKEN cDNA 2610035D17 gene [Source:MGI Symbol;Acc:MGI:1919636]
ENSMUSG00000025060	890.317	641.462	806.749	823.808	1076.86	1077.31	1086.46	1398.32	1060.34	0.510785	0.131501	2.22144e-05	0.000587211	Slk	20874	STE20-like kinase [Source:MGI Symbol;Acc:MGI:103241]
ENSMUSG00000025724	2411.34	2421.65	2344.5	2688.26	2192.61	1863.68	1691.83	1723.89	2162.38	-0.377433	0.094523	2.22535e-05	0.000587359	Sec11a	56529	SEC11 homolog A, signal peptidase complex subunit [Source:MGI Symbol;Acc:MGI:1929464]
ENSMUSG00000067367	274.257	251.283	268.916	319.812	350.04	403.727	542.615	510.228	319.012	0.634524	0.167977	2.2782e-05	0.000599504	Lyar	17089	Ly1 antibody reactive clone [Source:MGI Symbol;Acc:MGI:107470]
ENSMUSG00000025616	402.84	435.77	373.074	453.764	600.416	547.087	569.685	546.52	473.859	0.414602	0.104578	2.27658e-05	0.000599504	Usp16	74112	ubiquitin specific peptidase 16 [Source:MGI Symbol;Acc:MGI:1921362]
ENSMUSG00000040026	6.51054	25.4464	30.3004	10.8836	142.204	202.39	909.281	282.867	164.533	3.8316	1.14378	2.30351e-05	0.000605257	Saa3	20210	serum amyloid A 3 [Source:MGI Symbol;Acc:MGI:98223]
ENSMUSG00000097715	688.49	833.37	834.209	746.785	591.908	455.379	486.016	579.61	680.248	-0.511291	0.132319	2.31608e-05	0.00060765	Gpr137b-ps		G protein-coupled receptor 137B, pseudogene [Source:MGI Symbol;Acc:MGI:3710533]
ENSMUSG00000000743	2952.53	3382.25	2535.77	3011.42	2275.26	2189.4	2133.55	2133.78	2577.06	-0.415636	0.105261	2.34331e-05	0.000613877	Chmp1a	234852	charged multivesicular body protein 1A [Source:MGI Symbol;Acc:MGI:1920159]
ENSMUSG00000039456	462.249	782.478	568.133	399.346	803.391	861.214	1170.13	1087.7	664.456	0.747575	0.202273	2.3641e-05	0.000618401	Morc3	338467	microrchidia 3 [Source:MGI Symbol;Acc:MGI:2136841]
ENSMUSG00000032571	929.38	988.17	846.519	870.691	632.017	721.016	670.579	690.622	778.747	-0.395211	0.0995589	2.43222e-05	0.000635272	Pik3r4	75669	phosphoinositide-3-kinase regulatory subunit 4 [Source:MGI Symbol;Acc:MGI:1922919]
ENSMUSG00000027111	3117.74	1904.24	3014.89	2709.19	4098.39	3900.23	3815.53	4992.34	3481.67	0.59044	0.155759	2.46773e-05	0.000643591	Itga6	16403	integrin alpha 6 [Source:MGI Symbol;Acc:MGI:96605]
ENSMUSG00000029233	799.983	958.482	804.856	894.97	602.847	629.308	679.192	505.958	744.178	-0.479299	0.123574	2.47774e-05	0.000645242	Srd5a3	57357	steroid 5 alpha-reductase 3 [Source:MGI Symbol;Acc:MGI:1930252]
ENSMUSG00000071451	324.713	301.116	281.226	339.904	432.689	454.324	589.371	603.094	390.697	0.669234	0.179442	2.50817e-05	0.000652198	Psmg4	69666	proteasome (prosome, macropain) assembly chaperone 4 [Source:MGI Symbol;Acc:MGI:1916916]
ENSMUSG00000118590	0.813818	1.06027	0	0	6.07709	11.5953	11.0738	13.8765	24.4977	4.01294	1.02657	2.51971e-05	0.000653264	Gm15433		predicted pseudogene 15433 [Source:MGI Symbol;Acc:MGI:3705860]
ENSMUSG00000021577	7414.7	7071.99	7426.45	6396.23	5553.24	5516.19	5117.32	5310.43	6330.3	-0.371691	0.0941269	2.51689e-05	0.000653264	Sdha	66945	succinate dehydrogenase complex, subunit A, flavoprotein (Fp) [Source:MGI Symbol;Acc:MGI:1914195]
ENSMUSG00000005936	2312.87	2390.9	2725.15	2362.59	1723.46	1950.12	1784.11	1916.02	2186.86	-0.384795	0.0970142	2.55345e-05	0.000661036	Kctd20	66989	potassium channel tetramerisation domain containing 20 [Source:MGI Symbol;Acc:MGI:1914239]
ENSMUSG00000011114	2108.6	1867.13	1782.99	2461.38	2936.45	3259.33	3376.27	3143.56	2378.1	0.577649	0.152074	2.57547e-05	0.000665753	Tbrg1	21376	transforming growth factor beta regulated gene 1 [Source:MGI Symbol;Acc:MGI:1100877]
ENSMUSG00000050974	14.6487	6.36161	12.3096	10.0464	42.5396	26.3529	31.9909	32.0227	20.6688	1.41292	0.400609	2.58722e-05	0.000667806	Gm9847		predicted pseudogene 9847 [Source:MGI Symbol;Acc:MGI:3642840]
ENSMUSG00000025026	4690.03	5936.44	5710.69	5383.22	3479.74	3558.7	3356.59	3896.09	4888.59	-0.553335	0.145848	2.64052e-05	0.000680564	Add3	27360	adducin 3 (gamma) [Source:MGI Symbol;Acc:MGI:1351615]
ENSMUSG00000050052	690.931	640.402	750.883	911.714	542.076	563.953	482.325	531.576	660.005	-0.462755	0.119599	2.74008e-05	0.000705189	Tdrp	72148	testis development related protein [Source:MGI Symbol;Acc:MGI:1919398]
ENSMUSG00000002728	1593.46	1378.35	1615.39	1927.24	2135.49	2247.38	2473.15	2275.74	1914.11	0.455238	0.116669	2.74862e-05	0.000705318	Naa20	67877	N(alpha)-acetyltransferase 20, NatB catalytic subunit [Source:MGI Symbol;Acc:MGI:1915127]
ENSMUSG00000032744	483.408	229.018	276.492	349.114	521.414	1049.9	920.354	715.173	459.163	1.11683	0.317072	2.7464e-05	0.000705318	Heyl	56198	hairy/enhancer-of-split related with YRPW motif-like [Source:MGI Symbol;Acc:MGI:1860511]
ENSMUSG00000035248	1660.19	1911.66	2015.93	1408.18	2044.33	2618.43	2868.11	3203.34	2064.93	0.566526	0.150009	2.79471e-05	0.000716099	Tut7	214290	terminal uridylyl transferase 7 [Source:MGI Symbol;Acc:MGI:2387179]
ENSMUSG00000029378	139.163	53.0134	103.211	77.8599	292.916	176.038	233.78	200.675	132.666	1.12479	0.31998	2.80087e-05	0.000716632	Areg	11839	amphiregulin [Source:MGI Symbol;Acc:MGI:88068]
ENSMUSG00000046618	1841.67	1157.81	1822.76	3220.72	1000.29	1203.8	759.169	962.815	1465.26	-0.920583	0.258594	2.81592e-05	0.000719432	Olfml2a	241327	olfactomedin-like 2A [Source:MGI Symbol;Acc:MGI:2444741]
ENSMUSG00000034488	1564.97	1175.84	2118.19	2125.66	841.069	1057.28	889.594	1061.02	1249.67	-0.771945	0.212695	2.85558e-05	0.000728506	Edil3	13612	EGF-like repeats and discoidin I-like domains 3 [Source:MGI Symbol;Acc:MGI:1329025]
ENSMUSG00000055745	212.406	284.152	234.828	190.045	106.957	101.195	91.0511	164.383	155.527	-0.881614	0.245966	2.88171e-05	0.000734105	Rtl6	223732	retrotransposon Gag like 6 [Source:MGI Symbol;Acc:MGI:2675858]
ENSMUSG00000042647	353.197	295.815	339.933	479.717	189.605	248.772	177.181	202.81	326.538	-0.758401	0.20885	2.9797e-05	0.000757968	Acad12	338350	acyl-Coenzyme A dehydrogenase family, member 12 [Source:MGI Symbol;Acc:MGI:2443320]
ENSMUSG00000046031	27.6698	160.1	57.7602	53.581	335.455	388.969	744.404	353.317	171.022	2.27782	0.678256	3.0073e-05	0.000763881	Calhm6	215900	calcium homeostasis modulator family member 6 [Source:MGI Symbol;Acc:MGI:2443082]
ENSMUSG00000024588	1176.78	1137.67	1283.03	1144.46	934.656	785.317	915.433	869.949	1015.79	-0.407424	0.104822	3.03534e-05	0.00076989	Fech	14151	ferrochelatase [Source:MGI Symbol;Acc:MGI:95513]
ENSMUSG00000039285	1306.18	1620.09	1341.74	1144.46	1801.25	1996.5	2313.19	2301.36	1530.56	0.582441	0.155693	3.09936e-05	0.000784993	Azi2	27215	5-azacytidine induced gene 2 [Source:MGI Symbol;Acc:MGI:1351332]
ENSMUSG00000042189	50.4567	31.808	38.8224	110.511	10.9388	27.407	11.0738	16.0113	35.4238	-1.59213	0.464646	3.11024e-05	0.000786612	Tekt3	71062	tektin 3 [Source:MGI Symbol;Acc:MGI:1918312]
ENSMUSG00000029814	17.0902	16.9643	28.4067	8.37203	6.07709	1.05412	1.23042	2.13485	12.7817	-2.42788	0.696608	3.13028e-05	0.000789778	Igf2bp3	140488	insulin-like growth factor 2 mRNA binding protein 3 [Source:MGI Symbol;Acc:MGI:1890359]
ENSMUSG00000041598	3171.45	2001.79	2858.66	2010.12	3928.23	4525.32	4705.13	4399.92	3634.36	0.729546	0.199639	3.13175e-05	0.000789778	Cdc42ep4	56699	CDC42 effector protein (Rho GTPase binding) 4 [Source:MGI Symbol;Acc:MGI:1929760]
ENSMUSG00000028677	590.018	547.098	482.913	765.204	1089.01	1232.26	1072.93	1025.79	723.045	0.797635	0.221789	3.16347e-05	0.000796631	Rnf220	66743	ring finger protein 220 [Source:MGI Symbol;Acc:MGI:1913993]
ENSMUSG00000052428	3242.25	2873.33	3338.73	3512.07	2628.95	2276.89	2165.54	2375.02	3016.83	-0.42527	0.110213	3.17108e-05	0.000797404	Tmco1	68944	transmembrane and coiled-coil domains 1 [Source:MGI Symbol;Acc:MGI:1921173]
ENSMUSG00000010307	660.82	680.692	496.17	552.554	326.947	382.644	388.813	378.935	455.711	-0.629638	0.170681	3.20722e-05	0.000805339	Tmem86a	67893	transmembrane protein 86A [Source:MGI Symbol;Acc:MGI:1915143]
ENSMUSG00000020415	1677.28	1392.13	1439.27	1771.52	2355.48	2175.7	2197.53	2254.4	1960.64	0.477458	0.125044	3.21396e-05	0.000805879	Pttg1	30939	pituitary tumor-transforming gene 1 [Source:MGI Symbol;Acc:MGI:1353578]
ENSMUSG00000032422	531.423	589.509	562.452	594.414	429.042	390.023	294.07	390.677	498.437	-0.546684	0.146004	3.22083e-05	0.000806448	Snx14	244962	sorting nexin 14 [Source:MGI Symbol;Acc:MGI:2155664]
ENSMUSG00000041762	463.876	561.942	482.913	495.624	301.424	287.774	282.997	310.62	425.357	-0.686377	0.188164	3.24112e-05	0.000810179	Gpr155	68526	G protein-coupled receptor 155 [Source:MGI Symbol;Acc:MGI:1915776]
ENSMUSG00000027822	338.548	409.263	393.906	359.16	325.732	251.934	223.937	226.294	315.768	-0.502903	0.132796	3.24496e-05	0.000810179	Slc33a1	11416	solute carrier family 33 (acetyl-CoA transporter), member 1 [Source:MGI Symbol;Acc:MGI:1332247]
ENSMUSG00000085289	7.32436	6.36161	9.46889	5.86042	27.9546	34.7859	19.6867	23.4833	13.1983	1.64662	0.478883	3.27268e-05	0.000815938	Gm15337		predicted gene 15337 [Source:MGI Symbol;Acc:MGI:3705103]
ENSMUSG00000020577	29802.8	22973.9	33443.2	39426.4	21114.2	22080.6	16730	21564.1	27963.4	-0.570383	0.153097	3.2962e-05	0.000820636	Tspan13	66109	tetraspanin 13 [Source:MGI Symbol;Acc:MGI:1913359]
ENSMUSG00000095253	293.788	318.08	383.49	210.975	155.573	157.063	127.964	206.013	224.782	-0.802013	0.22433	3.33361e-05	0.000828774	Zfp799	240064	zinc finger protein 799 [Source:MGI Symbol;Acc:MGI:2443934]
ENSMUSG00000008200	364.59	438.951	407.162	354.137	543.292	560.79	648.432	624.442	466.757	0.553531	0.148044	3.34277e-05	0.000829876	Fnbp4	55935	formin binding protein 4 [Source:MGI Symbol;Acc:MGI:1860513]
ENSMUSG00000036782	474.456	471.819	694.07	336.556	313.578	209.769	260.849	225.226	402.705	-0.86472	0.244076	3.35194e-05	0.000830977	Klhl13	67455	kelch-like 13 [Source:MGI Symbol;Acc:MGI:1914705]
ENSMUSG00000039763	130.211	102.846	110.786	84.5575	85.0792	43.2188	38.143	34.1575	69.2334	-0.976253	0.278973	3.39994e-05	0.000841689	Dnajc28	246738	DnaJ heat shock protein family (Hsp40) member C28 [Source:MGI Symbol;Acc:MGI:2181053]
ENSMUSG00000027525	55.3396	324.442	83.3262	176.65	35.2471	41.1106	35.6822	65.1128	81.9808	-1.61254	0.478528	3.40815e-05	0.000842534	Phactr3	74189	phosphatase and actin regulator 3 [Source:MGI Symbol;Acc:MGI:1921439]
ENSMUSG00000021556	651.868	824.888	688.388	861.482	478.875	549.195	397.426	445.115	658.249	-0.628682	0.171453	3.49739e-05	0.000863378	Golm1	105348	golgi membrane protein 1 [Source:MGI Symbol;Acc:MGI:1917329]
ENSMUSG00000090110	82.1956	99.6652	96.5827	85.3947	142.204	153.901	121.812	164.383	121.184	0.622823	0.169515	3.51359e-05	0.000866159	Cmc4	105886298	C-x(9)-C motif containing 4 [Source:MGI Symbol;Acc:MGI:5637812]
ENSMUSG00000041025	135.094	73.1585	92.7951	111.348	130.05	237.176	267.001	193.203	144.03	0.890101	0.252362	3.53032e-05	0.000869062	Iffo2	212632	intermediate filament family orphan 2 [Source:MGI Symbol;Acc:MGI:2140675]
ENSMUSG00000028076	766.616	836.551	919.429	635.437	456.997	476.461	329.753	545.453	661.65	-0.722106	0.200403	3.55842e-05	0.000874752	Cd1d1	12479	CD1d1 antigen [Source:MGI Symbol;Acc:MGI:107674]
ENSMUSG00000025810	23587.7	17044.9	24932.5	33396.9	14056.3	18619.9	11789.9	14445.4	19408.6	-0.675118	0.186133	3.57782e-05	0.000878291	Nrp1	18186	neuropilin 1 [Source:MGI Symbol;Acc:MGI:106206]
ENSMUSG00000038550	205.896	72.0982	144.874	90.4179	388.934	306.748	205.48	388.542	300.708	1.16899	0.340265	3.597e-05	0.000881768	Ciart	229599	circadian associated repressor of transcription [Source:MGI Symbol;Acc:MGI:2684975]
ENSMUSG00000033088	1411.16	1207.64	1359.73	1245.76	1524.13	2330.65	2453.46	1926.7	1582.54	0.597383	0.162135	3.60916e-05	0.000883514	Triobp	110253	TRIO and F-actin binding protein [Source:MGI Symbol;Acc:MGI:1349410]
ENSMUSG00000047867	10851.4	9878.51	11574.8	11942.7	7370.29	9247.77	7984.2	8192.47	9032.88	-0.408821	0.104909	3.6284e-05	0.000886987	Gimap6	231931	GTPase, IMAP family member 6 [Source:MGI Symbol;Acc:MGI:1918876]
ENSMUSG00000005732	638.033	775.056	668.504	694.879	923.717	909.703	1002.79	1036.47	788.656	0.447147	0.117134	3.66273e-05	0.000894135	Ranbp1	19385	RAN binding protein 1 [Source:MGI Symbol;Acc:MGI:96269]
ENSMUSG00000019173	629.895	482.422	389.171	633.763	1063.49	1041.47	1326.39	916.916	762.705	0.911686	0.26001	3.66931e-05	0.000894496	Rab5c	19345	RAB5C, member RAS oncogene family [Source:MGI Symbol;Acc:MGI:105306]
ENSMUSG00000096074	14.6487	200.391	26.5129	11.7208	0	0	2.46084	3.20227	36.4665	-0.186161	0.382759	3.78573e-05	0.000921596	Ighv1-72		immunoglobulin heavy variable 1-72 [Source:MGI Symbol;Acc:MGI:4439633]
ENSMUSG00000083780	4.88291	2.12054	2.84067	4.18602	19.4467	14.7576	17.2259	13.8765	10.1294	1.9054	0.557205	3.8097e-05	0.000926148	Gm12728		predicted gene 12728 [Source:MGI Symbol;Acc:MGI:3649486]
ENSMUSG00000046441	183.109	207.812	237.669	164.929	88.7255	98.0329	81.2077	137.698	142.504	-0.858192	0.24407	3.86142e-05	0.000937423	Cmtr2	234728	cap methyltransferase 2 [Source:MGI Symbol;Acc:MGI:2384580]
ENSMUSG00000024513	383.308	300.056	322.889	519.066	646.602	687.284	794.852	963.883	548.761	0.905768	0.259258	3.9042e-05	0.000946498	Mbd2	17191	methyl-CpG binding domain protein 2 [Source:MGI Symbol;Acc:MGI:1333813]
ENSMUSG00000068758	451.669	262.946	333.305	608.647	678.203	1045.68	1256.26	879.556	604.125	1.0756	0.313683	4.00892e-05	0.000970545	Il3ra	16188	interleukin 3 receptor, alpha chain [Source:MGI Symbol;Acc:MGI:96553]
ENSMUSG00000001473	532.237	908.649	441.25	730.878	1076.86	1226.99	1822.25	1190.18	941.633	0.910652	0.261573	4.04008e-05	0.000976742	Tubb6	67951	tubulin, beta 6 class V [Source:MGI Symbol;Acc:MGI:1915201]
ENSMUSG00000024579	369.473	269.308	394.853	313.951	189.605	216.094	155.033	194.271	262.209	-0.747875	0.21057	4.06844e-05	0.000982247	Pcyox1l	240334	prenylcysteine oxidase 1 like [Source:MGI Symbol;Acc:MGI:3606062]
ENSMUSG00000014599	3059.14	2182.03	3540.42	2525	3771.44	5101.93	4430.74	5499.36	3377.38	0.663903	0.183854	4.12893e-05	0.000995481	Csf1	12977	colony stimulating factor 1 (macrophage) [Source:MGI Symbol;Acc:MGI:1339753]
ENSMUSG00000031767	515.147	522.712	589.912	449.578	380.426	348.913	326.061	311.687	481.014	-0.554007	0.14962	4.16418e-05	0.0010026	Nudt7	67528	nudix (nucleoside diphosphate linked moiety X)-type motif 7 [Source:MGI Symbol;Acc:MGI:1914778]
ENSMUSG00000022018	1802.61	1190.68	1293.45	968.644	3173.46	2192.56	2308.27	2035.57	1816.38	0.788998	0.224537	4.21597e-05	0.00101368	Rgcc	66214	regulator of cell cycle [Source:MGI Symbol;Acc:MGI:1913464]
ENSMUSG00000037348	3057.51	2129.02	2593.53	4328.34	1841.36	2088.21	1365.77	1747.37	2317.4	-0.701511	0.197007	4.26807e-05	0.0010234	Paqr7	71904	progestin and adipoQ receptor family member VII [Source:MGI Symbol;Acc:MGI:1919154]
ENSMUSG00000016559	21065.7	25286.3	22272.7	24860.7	32427.3	29619.6	36173.1	34994.4	29636.6	0.473505	0.125804	4.26713e-05	0.0010234	H3f3b	15081	H3.3 histone B [Source:MGI Symbol;Acc:MGI:1101768]
ENSMUSG00000046093	628.267	498.326	684.601	279.626	243.084	215.04	178.411	263.653	550.209	-1.0689	0.314603	4.43084e-05	0.00106098	Hpcal4	170638	hippocalcin-like 4 [Source:MGI Symbol;Acc:MGI:2157521]
ENSMUSG00000018570	20.3454	28.6272	43.5569	23.4417	9.72334	9.48705	7.38252	9.6068	19.3099	-1.45631	0.433207	4.48775e-05	0.00107227	2810408A11Rik	70419	RIKEN cDNA 2810408A11 gene [Source:MGI Symbol;Acc:MGI:1917669]
ENSMUSG00000033576	4.88291	0	1.89378	0.837203	13.3696	46.3811	24.6084	28.8204	10.4729	3.33504	1.01211	4.49019e-05	0.00107227	Apol6	71939	apolipoprotein L 6 [Source:MGI Symbol;Acc:MGI:1919189]
ENSMUSG00000029817	711.277	778.237	891.969	680.646	1131.55	983.491	1438.36	1303.32	966.768	0.6039	0.16683	4.55768e-05	0.00108396	Tra2a	101214	transformer 2 alpha [Source:MGI Symbol;Acc:MGI:1933972]
ENSMUSG00000035237	5.69673	12.7232	6.62822	5.86042	26.7392	27.407	43.0647	22.4159	17.701	1.71269	0.519476	4.5576e-05	0.00108396	Lcat	16816	lecithin cholesterol acyltransferase [Source:MGI Symbol;Acc:MGI:96755]
ENSMUSG00000047547	2218.47	1587.22	1971.42	2354.22	2686.07	3126.51	3439.03	3175.58	2506.93	0.557868	0.152496	4.54589e-05	0.00108396	Cltb	74325	clathrin, light polypeptide (Lcb) [Source:MGI Symbol;Acc:MGI:1921575]
ENSMUSG00000032508	1167.01	1430.3	1009.38	1080.83	1693.08	1823.62	2425.16	1737.76	1440.34	0.645069	0.179343	4.57301e-05	0.00108614	Myd88	17874	myeloid differentiation primary response gene 88 [Source:MGI Symbol;Acc:MGI:108005]
ENSMUSG00000031360	1193.87	1518.3	1362.57	1444.18	1053.77	1033.03	1100	1025.79	1249.86	-0.366038	0.0953558	4.647e-05	0.00110222	Ctps2	55936	cytidine 5'-triphosphate synthase 2 [Source:MGI Symbol;Acc:MGI:1933185]
ENSMUSG00000059439	1057.96	945.759	1128.69	1079.15	749.913	860.159	692.727	795.23	949.3	-0.413264	0.108907	4.68574e-05	0.00110991	Bcas3	192197	BCAS3 microtubule associated cell migration factor [Source:MGI Symbol;Acc:MGI:2385848]
ENSMUSG00000034189	1325.71	1597.82	1775.42	1410.69	1065.92	1061.5	1091.38	1248.88	1347.96	-0.419454	0.11102	4.69802e-05	0.00111132	Hsdl1	72552	hydroxysteroid dehydrogenase like 1 [Source:MGI Symbol;Acc:MGI:1919802]
ENSMUSG00000020623	127.769	153.739	134.458	142.325	74.1405	75.8964	91.0511	99.2703	120.622	-0.642203	0.179114	4.71627e-05	0.00111413	Map2k6	26399	mitogen-activated protein kinase kinase 6 [Source:MGI Symbol;Acc:MGI:1346870]
ENSMUSG00000046213	90.3338	399.721	95.6358	217.673	74.1405	40.0564	25.8388	76.8544	87.1578	-1.63479	0.50051	4.7683e-05	0.00112491	Cym	229697	chymosin [Source:MGI Symbol;Acc:MGI:2684977]
ENSMUSG00000032315	1547.88	589.509	946.889	1996.73	529.922	368.941	155.033	410.958	564.866	-1.55557	0.475765	4.82397e-05	0.00113651	Cyp1a1	13076	cytochrome P450, family 1, subfamily a, polypeptide 1 [Source:MGI Symbol;Acc:MGI:88588]
ENSMUSG00000082896	19.5316	27.567	12.3096	18.4185	40.1088	41.1106	70.134	41.6295	33.2382	1.15129	0.342997	4.84313e-05	0.0011395	Gm5844		predicted gene 5844 [Source:MGI Symbol;Acc:MGI:3645252]
ENSMUSG00000031762	4.06909	0	1.89378	0	13.3696	13.7035	13.5346	9.6068	8.28488	2.61209	0.76489	4.85618e-05	0.00114104	Mt2	17750	metallothionein 2 [Source:MGI Symbol;Acc:MGI:97172]
ENSMUSG00000025986	1062.03	1046.48	1432.64	1024.74	690.357	737.882	584.45	792.028	967.703	-0.633664	0.177315	4.88638e-05	0.0011466	Slc39a10	227059	solute carrier family 39 (zinc transporter), member 10 [Source:MGI Symbol;Acc:MGI:1914515]
ENSMUSG00000086290	26.856	34.9888	26.5129	28.4649	64.4171	48.4894	82.4382	69.3825	47.1524	1.03919	0.307855	4.99673e-05	0.00117093	Snhg12	100039864	small nucleolar RNA host gene 12 [Source:MGI Symbol;Acc:MGI:1916721]
ENSMUSG00000000794	92.7752	233.259	124.989	106.325	65.6326	49.5435	47.9864	46.9666	98.9723	-1.2292	0.37	5.1377e-05	0.00120236	Kcnn3	140493	potassium intermediate/small conductance calcium-activated channel, subfamily N, member 3 [Source:MGI Symbol;Acc:MGI:2153183]
ENSMUSG00000000711	2108.6	2281.7	2219.51	1982.5	1748.99	1527.42	1429.75	1441.02	1871.48	-0.446846	0.119985	5.16939e-05	0.00120816	Rab5b	19344	RAB5B, member RAS oncogene family [Source:MGI Symbol;Acc:MGI:105938]
ENSMUSG00000026869	1787.14	1840.62	2121.03	1779.89	1569.1	1407.25	1296.86	1284.11	1661.62	-0.407454	0.108544	5.334e-05	0.00124498	Psmd5	66998	proteasome (prosome, macropain) 26S subunit, non-ATPase, 5 [Source:MGI Symbol;Acc:MGI:1914248]
ENSMUSG00000031119	275.07	152.679	207.369	154.883	369.487	418.484	372.817	306.35	235.251	0.793146	0.229687	5.44977e-05	0.00127031	Gpc4	14735	glypican 4 [Source:MGI Symbol;Acc:MGI:104902]
ENSMUSG00000040557	336.921	188.728	203.581	245.301	131.265	131.765	136.577	134.495	198.777	-0.774153	0.22435	5.60388e-05	0.0013045	Mettl27	79565	methyltransferase like 27 [Source:MGI Symbol;Acc:MGI:1933146]
ENSMUSG00000037887	445.158	216.295	457.347	565.112	951.672	885.458	673.04	881.691	811.092	0.891662	0.262772	5.66928e-05	0.00131798	Dusp8	18218	dual specificity phosphatase 8 [Source:MGI Symbol;Acc:MGI:106626]
ENSMUSG00000053846	397.143	168.583	236.722	224.37	612.57	870.701	668.118	505.958	357.385	1.1965	0.363048	5.70718e-05	0.00132503	Lipg	16891	lipase, endothelial [Source:MGI Symbol;Acc:MGI:1341803]
ENSMUSG00000044224	71.616	60.4353	69.1229	52.7438	103.31	103.303	93.512	115.282	80.8721	0.640742	0.18138	5.74672e-05	0.00133245	Dnajc21	78244	DnaJ heat shock protein family (Hsp40) member C21 [Source:MGI Symbol;Acc:MGI:1925371]
ENSMUSG00000037031	4969.17	3988.73	4883.11	5937.44	3183.18	3726.3	3061.29	2616.25	4092.63	-0.58868	0.165544	5.76731e-05	0.00133546	Tspan15	70423	tetraspanin 15 [Source:MGI Symbol;Acc:MGI:1917673]
ENSMUSG00000016344	1593.46	1614.79	1146.68	1732.17	1014.87	1086.79	1018.79	1048.21	1345.19	-0.499522	0.13729	5.7881e-05	0.00133851	Ppdpf	66496	pancreatic progenitor cell differentiation and proliferation factor [Source:MGI Symbol;Acc:MGI:1913746]
ENSMUSG00000021748	1979.21	2258.37	2143.76	2098.03	1798.82	1573.8	1621.69	1824.23	1927.56	-0.299066	0.0776219	5.84086e-05	0.00134893	Pdhb	68263	pyruvate dehydrogenase (lipoamide) beta [Source:MGI Symbol;Acc:MGI:1915513]
ENSMUSG00000079186	0.813818	8.48214	10.4158	14.2325	19.4467	32.6776	45.5256	64.0454	25.8923	1.94813	0.609072	5.85929e-05	0.00134964	Gzmc	14940	granzyme C [Source:MGI Symbol;Acc:MGI:109256]
ENSMUSG00000036944	763.361	1235.21	1287.77	1015.53	657.541	689.393	564.763	606.296	975.666	-0.690525	0.198216	5.85755e-05	0.00134964	Tmem71	213068	transmembrane protein 71 [Source:MGI Symbol;Acc:MGI:2146049]
ENSMUSG00000040997	2832.9	2393.02	2862.45	2946.12	2109.96	1877.38	1866.55	1658.77	2385.49	-0.505629	0.139776	5.87571e-05	0.00135164	Abhd4	105501	abhydrolase domain containing 4 [Source:MGI Symbol;Acc:MGI:1915938]
ENSMUSG00000095159	69.9883	98.6049	96.5827	87.9063	151.927	166.55	167.337	130.226	122.623	0.720144	0.207835	5.91604e-05	0.00135914	Tubb4b-ps1		tubulin, beta 4B class IVB, pseudogene 1 [Source:MGI Symbol;Acc:MGI:3642800]
ENSMUSG00000054408	1381.86	2381.36	1925.03	1422.41	1116.97	1018.28	1191.05	1079.16	1514.68	-0.621817	0.176152	5.92509e-05	0.00135944	Spcs3	76687	signal peptidase complex subunit 3 homolog (S. cerevisiae) [Source:MGI Symbol;Acc:MGI:1923937]
ENSMUSG00000110357	38.2494	47.712	58.7071	35.1625	71.7096	79.0588	108.277	129.158	66.8902	0.981174	0.293272	5.94283e-05	0.00136173	A030001D20Rik	100126243	RIKEN cDNA A030001D20 gene [Source:MGI Symbol;Acc:MGI:3696869]
ENSMUSG00000047342	50.4567	33.9286	50.1851	38.5113	23.0929	14.7576	3.69126	16.0113	25.2023	-1.37666	0.421561	5.99631e-05	0.00137219	Zfp286	192651	zinc finger protein 286 [Source:MGI Symbol;Acc:MGI:2384758]
ENSMUSG00000004897	689.304	645.703	592.753	802.041	1095.09	1005.63	906.82	946.804	786.091	0.489908	0.134542	6.14712e-05	0.00140122	Hdgf	15191	heparin binding growth factor [Source:MGI Symbol;Acc:MGI:1194494]
ENSMUSG00000037580	367.032	581.027	638.203	485.578	1570.32	1712.94	1994.51	1037.53	901.678	1.39359	0.431831	6.1444e-05	0.00140122	Gch1	14528	GTP cyclohydrolase 1 [Source:MGI Symbol;Acc:MGI:95675]
ENSMUSG00000025612	699.07	653.125	760.352	710.785	749.913	1105.77	1135.68	1295.85	877.472	0.548741	0.152968	6.13401e-05	0.00140122	Bach1	12013	BTB and CNC homology 1, basic leucine zipper transcription factor 1 [Source:MGI Symbol;Acc:MGI:894680]
ENSMUSG00000037343	409.35	559.821	562.452	467.159	251.591	316.235	303.914	336.238	401.805	-0.650796	0.185877	6.1659e-05	0.00140186	Taf2	319944	TATA-box binding protein associated factor 2 [Source:MGI Symbol;Acc:MGI:2443028]
ENSMUSG00000043140	473.642	414.565	589.912	491.438	340.317	337.317	310.066	288.204	404.838	-0.567639	0.15939	6.15862e-05	0.00140186	Tmem186	66690	transmembrane protein 186 [Source:MGI Symbol;Acc:MGI:1913940]
ENSMUSG00000020818	689.304	554.52	582.337	663.902	452.135	446.946	307.605	476.07	548.58	-0.515283	0.143016	6.34969e-05	0.00144178	Mfsd11	69900	major facilitator superfamily domain containing 11 [Source:MGI Symbol;Acc:MGI:1917150]
ENSMUSG00000034006	1754.59	1419.7	1669.37	1864.45	1234.86	1316.59	1269.79	1213.66	1455.8	-0.385488	0.103618	6.37298e-05	0.0014452	Slc66a2	66943	solute carrier family 66 member 2 [Source:MGI Symbol;Acc:MGI:1914193]
ENSMUSG00000026131	1258.16	912.891	1032.11	1280.08	1295.64	2014.42	1661.07	1995.01	1446.12	0.575843	0.162136	6.4198e-05	0.00145394	Dst	13518	dystonin [Source:MGI Symbol;Acc:MGI:104627]
ENSMUSG00000045374	670.586	831.25	628.734	586.042	297.777	405.835	440.491	482.475	503.273	-0.661791	0.190247	6.44739e-05	0.00145831	Wdr81	192652	WD repeat domain 81 [Source:MGI Symbol;Acc:MGI:2681828]
ENSMUSG00000099881	568.045	525.893	589.912	585.205	419.319	454.324	409.73	433.374	526.012	-0.37627	0.100611	6.56688e-05	0.00148342	2810013P06Rik	100503178	RIKEN cDNA 2810013P06 gene [Source:MGI Symbol;Acc:MGI:1914456]
ENSMUSG00000020183	6880.83	4597.32	4745.81	2731.79	3372.78	1956.44	1645.07	1648.1	3029.64	-1.00153	0.301645	6.70721e-05	0.00151317	Cpm	70574	carboxypeptidase M [Source:MGI Symbol;Acc:MGI:1917824]
ENSMUSG00000042453	450.855	271.429	369.287	375.067	149.496	128.602	98.4336	208.147	278.981	-1.15157	0.355355	6.85061e-05	0.00154208	Reln	19699	reelin [Source:MGI Symbol;Acc:MGI:103022]
ENSMUSG00000038065	448.414	284.152	439.356	315.626	181.097	185.525	175.95	250.844	336.161	-0.801557	0.237391	6.85291e-05	0.00154208	Mturn	68235	maturin, neural progenitor differentiation regulator homolog (Xenopus) [Source:MGI Symbol;Acc:MGI:1915485]
ENSMUSG00000031147	221.358	128.292	198.847	229.394	102.095	123.332	94.7424	134.495	158.228	-0.69221	0.200839	6.87658e-05	0.00154542	Magix	54634	MAGI family member, X-linked [Source:MGI Symbol;Acc:MGI:1859644]
ENSMUSG00000027330	734.064	799.442	625.894	885.761	444.843	543.924	478.634	438.711	624.887	-0.608377	0.17387	6.93635e-05	0.00155686	Cdc25b	12531	cell division cycle 25B [Source:MGI Symbol;Acc:MGI:99701]
ENSMUSG00000003623	974.14	1144.03	1178.88	908.365	719.527	743.152	637.358	742.926	840.922	-0.514257	0.143602	6.95744e-05	0.0015596	Crot	74114	carnitine O-octanoyltransferase [Source:MGI Symbol;Acc:MGI:1921364]
ENSMUSG00000045005	117.19	78.4598	56.8133	95.4412	209.052	146.522	171.028	162.248	120.768	0.864822	0.258159	7.04476e-05	0.00157716	Fzd5	14367	frizzled class receptor 5 [Source:MGI Symbol;Acc:MGI:108571]
ENSMUSG00000004655	30294.4	20920.1	27445.6	33420.3	18673.7	19346.2	15136.6	16478.9	29326.4	-0.617219	0.177103	7.07588e-05	0.00158211	Aqp1	11826	aquaporin 1 [Source:MGI Symbol;Acc:MGI:103201]
ENSMUSG00000025893	167.646	153.739	186.537	207.626	123.973	95.9246	105.816	124.888	134.244	-0.603119	0.172409	7.08823e-05	0.00158286	Kbtbd3	69149	kelch repeat and BTB (POZ) domain containing 3 [Source:MGI Symbol;Acc:MGI:1916399]
ENSMUSG00000046324	694.187	992.411	970.561	773.576	503.183	493.327	531.542	611.633	769.386	-0.611896	0.175355	7.10052e-05	0.00158359	Ermp1	226090	endoplasmic reticulum metallopeptidase 1 [Source:MGI Symbol;Acc:MGI:106250]
ENSMUSG00000021952	327.969	502.567	547.302	375.904	278.331	290.936	230.089	292.474	392.981	-0.612148	0.175587	7.16249e-05	0.00159538	Xpo4	57258	exportin 4 [Source:MGI Symbol;Acc:MGI:1888526]
ENSMUSG00000037761	56.9673	49.8326	54.9196	74.5111	111.818	91.7082	99.6641	105.675	76.3665	0.69971	0.203922	7.22026e-05	0.00160621	Actr5	109275	ARP5 actin-related protein 5 [Source:MGI Symbol;Acc:MGI:1924748]
ENSMUSG00000032565	764.175	754.911	662.822	947.714	516.552	550.249	534.002	467.531	668.85	-0.542881	0.153245	7.27675e-05	0.00161673	Nudt16	75686	nudix (nucleoside diphosphate linked moiety X)-type motif 16 [Source:MGI Symbol;Acc:MGI:1922936]
ENSMUSG00000020790	1539.74	1955.13	1951.54	1432.45	2116.04	2626.86	2542.05	2515.91	1944.14	0.47073	0.130088	7.38686e-05	0.00163719	Ankfy1	11736	ankyrin repeat and FYVE domain containing 1 [Source:MGI Symbol;Acc:MGI:1337008]
ENSMUSG00000032750	335.293	406.083	332.358	370.044	206.621	273.016	225.167	261.519	301.918	-0.523102	0.147307	7.3875e-05	0.00163719	Gab3	210710	growth factor receptor bound protein 2-associated protein 3 [Source:MGI Symbol;Acc:MGI:2387324]
ENSMUSG00000020898	534.678	447.433	528.364	399.346	247.945	362.616	345.748	292.474	430.613	-0.554532	0.157361	7.4895e-05	0.0016577	Ctc1	68964	CTS telomere maintenance complex component 1 [Source:MGI Symbol;Acc:MGI:1916214]
ENSMUSG00000023067	4681.08	3000.56	3931.48	6991.48	6543.81	9974.05	11248.5	8669.61	9718.15	0.856723	0.25664	7.52856e-05	0.00166425	Cdkn1a	12575	cyclin-dependent kinase inhibitor 1A (P21) [Source:MGI Symbol;Acc:MGI:104556]
ENSMUSG00000067713	695.814	608.594	629.681	769.39	493.46	510.193	406.039	495.284	606.918	-0.463281	0.128574	7.58099e-05	0.00167373	Prkag1	19082	protein kinase, AMP-activated, gamma 1 non-catalytic subunit [Source:MGI Symbol;Acc:MGI:108411]
ENSMUSG00000073096	163.577	274.609	218.731	147.348	91.1563	127.548	97.2032	84.3264	163.106	-0.881099	0.266224	7.62021e-05	0.00168028	Lrrc61	243371	leucine rich repeat containing 61 [Source:MGI Symbol;Acc:MGI:2652848]
ENSMUSG00000079889	160.322	91.183	99.4233	149.859	192.036	260.367	260.849	178.26	192.818	0.733092	0.216344	7.65102e-05	0.00168495	Gm11951		predicted gene 11951 [Source:MGI Symbol;Acc:MGI:3650315]
ENSMUSG00000031548	36.6218	47.712	28.4067	19.2557	161.651	91.7082	100.894	107.81	53.677	1.55833	0.496595	7.70249e-05	0.00169416	Sfrp1	20377	secreted frizzled-related protein 1 [Source:MGI Symbol;Acc:MGI:892014]
ENSMUSG00000041459	917.987	784.598	900.491	770.227	1106.03	1008.79	1102.46	1112.25	973.307	0.338485	0.0904947	7.76078e-05	0.00170485	Tardbp	230908	TAR DNA binding protein [Source:MGI Symbol;Acc:MGI:2387629]
ENSMUSG00000002944	63778.9	54700.3	76395	59046.3	46905.4	38862.1	28892.7	39766.8	57187.1	-0.641947	0.186765	7.83764e-05	0.00171958	Cd36	12491	CD36 molecule [Source:MGI Symbol;Acc:MGI:107899]
ENSMUSG00000024413	1326.52	1304.13	1188.35	1279.25	984.488	981.383	798.543	933.995	1070.26	-0.426177	0.117628	7.91608e-05	0.00173462	Npc1	18145	NPC intracellular cholesterol transporter 1 [Source:MGI Symbol;Acc:MGI:1097712]
ENSMUSG00000090035	584.321	760.212	784.024	485.578	429.042	394.24	366.665	429.104	540.461	-0.61811	0.179351	7.98434e-05	0.00174579	Galnt4	14426	polypeptide N-acetylgalactosaminyltransferase 4 [Source:MGI Symbol;Acc:MGI:894692]
ENSMUSG00000078249	4.06909	7.42187	2.84067	4.18602	10.9388	21.0823	24.6084	18.1462	8.95581	1.74964	0.55276	7.98693e-05	0.00174579	Hmga1b	111241	high mobility group AT-hook 1B [Source:MGI Symbol;Acc:MGI:96161]
ENSMUSG00000026072	679.538	496.205	623.053	565.949	357.333	347.859	329.753	428.036	513.575	-0.620304	0.180164	8.02173e-05	0.00175121	Il1r1	16177	interleukin 1 receptor, type I [Source:MGI Symbol;Acc:MGI:96545]
ENSMUSG00000075273	439.462	485.603	525.523	317.3	333.024	257.205	204.25	195.338	397.246	-0.741333	0.220429	8.05345e-05	0.00175595	Ttc30b	72421	tetratricopeptide repeat domain 30B [Source:MGI Symbol;Acc:MGI:1919671]
ENSMUSG00000092277	19.5316	23.3259	8.522	15.9069	27.9546	62.1929	79.9773	28.8204	29.9354	1.35048	0.426738	8.06401e-05	0.00175607	Gm19684		predicted gene, 19684 [Source:MGI Symbol;Acc:MGI:5011869]
ENSMUSG00000024740	6010.86	5530.36	6008.01	5088.52	4325.67	4068.89	3425.49	4143.73	5011.76	-0.459471	0.128861	8.16402e-05	0.00177565	Ddb1	13194	damage specific DNA binding protein 1 [Source:MGI Symbol;Acc:MGI:1202384]
ENSMUSG00000026121	323.086	215.234	331.411	252.835	478.875	491.219	455.256	448.317	362.278	0.659332	0.192953	8.22339e-05	0.00178635	Sema4c	20353	sema domain, immunoglobulin domain (Ig), transmembrane domain (TM) and short cytoplasmic domain, (semaphorin) 4C [Source:MGI Symbol;Acc:MGI:109252]
ENSMUSG00000028618	13099.2	11111.6	13158	12600.7	10997.1	8877.77	7520.33	9048.54	11229.7	-0.421068	0.116156	8.40622e-05	0.00182198	Tmem59	56374	transmembrane protein 59 [Source:MGI Symbol;Acc:MGI:1929278]
ENSMUSG00000035352	0.813818	4.24107	0	2.51161	17.0158	16.8659	89.8207	40.5621	15.5895	3.78093	1.25939	8.40818e-05	0.00182198	Ccl12	20293	chemokine (C-C motif) ligand 12 [Source:MGI Symbol;Acc:MGI:108224]
ENSMUSG00000024019	39.8771	42.4107	39.7693	31.8137	60.7709	64.3011	81.2077	73.6522	45.04	0.765001	0.229405	8.43003e-05	0.00182446	Cmtr1	74157	cap methyltransferase 1 [Source:MGI Symbol;Acc:MGI:1921407]
ENSMUSG00000044338	9059.42	8642.24	11554.9	5524.7	3846.8	3804.31	3644.51	5355.26	5976.02	-0.931413	0.285269	8.49627e-05	0.00183653	Aplnr	23796	apelin receptor [Source:MGI Symbol;Acc:MGI:1346086]
ENSMUSG00000042590	1057.15	943.638	1134.37	1102.6	653.895	753.694	657.045	677.813	928.384	-0.567476	0.162739	8.51108e-05	0.00183747	Ipo11	76582	importin 11 [Source:MGI Symbol;Acc:MGI:2442377]
ENSMUSG00000070867	21.1593	8.48214	17.9909	37.6741	66.848	57.9764	49.2168	43.7643	39.4903	1.1539	0.360285	8.52173e-05	0.00183751	Trabd2b	666048	TraB domain containing 2B [Source:MGI Symbol;Acc:MGI:3650152]
ENSMUSG00000026179	2542.37	1607.37	2564.18	4176.81	1386.79	1868.95	1211.96	1323.6	2038.28	-0.802225	0.242397	8.56366e-05	0.00183752	Pnkd	56695	paroxysmal nonkinesiogenic dyskinesia [Source:MGI Symbol;Acc:MGI:1930773]
ENSMUSG00000047501	17.0902	5.30134	16.0971	6.69763	42.5396	23.1906	41.8343	54.4385	18.727	1.57292	0.502659	8.55928e-05	0.00183752	Cldn4	12740	claudin 4 [Source:MGI Symbol;Acc:MGI:1313314]
ENSMUSG00000032220	1822.14	1673.1	1717.66	1748.92	1102.38	1444.14	1306.71	1295.85	1418.39	-0.404811	0.110817	8.55499e-05	0.00183752	Myo1e	71602	myosin IE [Source:MGI Symbol;Acc:MGI:106621]
ENSMUSG00000058589	0	3.1808	0	0	6.07709	21.0823	12.3042	38.4272	7.54685	4.04847	1.28648	8.54041e-05	0.00183752	Anks1b	77531	ankyrin repeat and sterile alpha motif domain containing 1B [Source:MGI Symbol;Acc:MGI:1924781]
ENSMUSG00000029752	858.578	636.161	855.041	967.807	1113.32	2083.99	1823.48	1296.92	1104.74	0.818991	0.247465	8.59445e-05	0.00184188	Asns	27053	asparagine synthetase [Source:MGI Symbol;Acc:MGI:1350929]
ENSMUSG00000032812	1638.22	1880.91	1484.72	1458.41	1016.09	1190.1	1275.95	1142.14	1605.32	-0.44401	0.123549	8.64387e-05	0.00185021	Arap1	69710	ArfGAP with RhoGAP domain, ankyrin repeat and PH domain 1 [Source:MGI Symbol;Acc:MGI:1916960]
ENSMUSG00000024271	1670.77	1690.07	1798.14	1621.66	1282.27	1401.98	1241.49	1188.04	1486.02	-0.377728	0.103483	8.6671e-05	0.00185292	Elp2	58523	elongator acetyltransferase complex subunit 2 [Source:MGI Symbol;Acc:MGI:1889642]
ENSMUSG00000024758	4991.15	4942.97	5717.32	5339.68	4143.36	4280.77	3469.79	4002.83	5140.21	-0.371595	0.102222	8.7882e-05	0.00187653	Rtn3	20168	reticulon 3 [Source:MGI Symbol;Acc:MGI:1339970]
ENSMUSG00000015711	367.032	491.964	456.4	376.741	314.793	265.637	273.153	281.8	357.667	-0.521353	0.148599	8.81289e-05	0.00187951	Prune1	229589	prune exopolyphosphatase [Source:MGI Symbol;Acc:MGI:1925152]
ENSMUSG00000000056	479.339	648.884	533.099	358.323	241.868	267.746	207.941	344.777	371.654	-0.81307	0.246871	8.91859e-05	0.00189975	Narf	67608	nuclear prelamin A recognition factor [Source:MGI Symbol;Acc:MGI:1914858]
ENSMUSG00000035171	493.987	589.509	678.919	531.624	427.827	415.322	375.278	390.677	488.637	-0.467345	0.13133	8.93519e-05	0.00190098	1110059E24Rik	66206	RIKEN cDNA 1110059E24 gene [Source:MGI Symbol;Acc:MGI:1913456]
ENSMUSG00000021951	705.58	607.533	545.408	786.134	534.784	448	420.804	401.351	562.979	-0.502908	0.142868	8.962e-05	0.00190437	Eef1akmt1	68043	EEF1A alpha lysine methyltransferase 1 [Source:MGI Symbol;Acc:MGI:1915293]
ENSMUSG00000040433	972.512	981.808	1098.39	965.295	712.235	795.858	703.8	818.713	877.843	-0.378127	0.103486	9.0408e-05	0.00191879	Zbtb38	245007	zinc finger and BTB domain containing 38 [Source:MGI Symbol;Acc:MGI:2442866]
ENSMUSG00000021759	9694.2	9353.68	11937.4	13037.8	6829.43	8002.86	5972.46	6108.86	10277.2	-0.636507	0.186343	9.05947e-05	0.00192043	Plpp1	19012	phospholipid phosphatase 1 [Source:MGI Symbol;Acc:MGI:108412]
ENSMUSG00000024833	649.427	718.862	565.293	574.321	808.253	998.249	1054.47	861.41	761.748	0.517982	0.147927	9.23232e-05	0.00195471	Pola2	18969	polymerase (DNA directed), alpha 2 [Source:MGI Symbol;Acc:MGI:99690]
ENSMUSG00000028405	1245.96	1242.63	1222.43	937.668	887.255	766.343	824.382	773.881	961.709	-0.472019	0.13305	9.24576e-05	0.0019552	Aco1	11428	aconitase 1 [Source:MGI Symbol;Acc:MGI:87879]
ENSMUSG00000020205	166.019	77.3995	110.786	123.906	308.716	180.254	294.07	304.215	164.507	1.027	0.321141	9.29305e-05	0.00196283	Phlda1	21664	pleckstrin homology like domain, family A, member 1 [Source:MGI Symbol;Acc:MGI:1096880]
ENSMUSG00000028041	3514.88	3066.29	3358.62	3178.02	3697.3	5010.22	5271.12	5337.11	4676.4	0.508568	0.144696	9.31786e-05	0.00196571	Adam15	11490	a disintegrin and metallopeptidase domain 15 (metargidin) [Source:MGI Symbol;Acc:MGI:1333882]
ENSMUSG00000028771	522.471	620.257	539.727	530.787	815.545	762.127	791.16	917.983	692.271	0.51971	0.148423	9.37282e-05	0.00197493	Ptpn12	19248	protein tyrosine phosphatase, non-receptor type 12 [Source:MGI Symbol;Acc:MGI:104673]
ENSMUSG00000085028	61.0363	57.2545	39.7693	41.023	15.8004	24.2447	17.2259	26.6856	36.1845	-1.07133	0.334897	9.39152e-05	0.0019765	Slc2a4rg-ps	329584	Slc2a4 regulator, pseudogene [Source:MGI Symbol;Acc:MGI:3651388]
ENSMUSG00000097204	42.3185	31.808	37.8756	33.4881	19.4467	13.7035	4.92168	11.7416	23.2373	-1.3302	0.423495	9.50728e-05	0.00199846	Gm17690		predicted gene, 17690 [Source:MGI Symbol;Acc:MGI:4937324]
ENSMUSG00000024789	406.095	385.937	408.109	543.345	627.155	702.042	835.455	668.207	548.299	0.625626	0.184207	9.68357e-05	0.00203309	Jak2	16452	Janus kinase 2 [Source:MGI Symbol;Acc:MGI:96629]
ENSMUSG00000031540	1227.24	1323.21	1438.32	1285.11	1407.45	1932.2	1854.24	2088.95	1533.33	0.43019	0.120116	9.70177e-05	0.00203447	Kat6a	244349	K(lysine) acetyltransferase 6A [Source:MGI Symbol;Acc:MGI:2442415]
ENSMUSG00000035268	698.256	701.897	586.124	997.946	1138.85	1189.04	1294.4	992.703	928.346	0.566108	0.164402	9.75876e-05	0.00204398	Pkig	18769	protein kinase inhibitor, gamma [Source:MGI Symbol;Acc:MGI:1343086]
ENSMUSG00000067071	868.344	861.998	731.945	936.83	728.035	606.117	586.911	609.498	726.151	-0.395942	0.109571	9.7784e-05	0.00204565	Hes6	55927	hairy and enhancer of split 6 [Source:MGI Symbol;Acc:MGI:1859852]
ENSMUSG00000090150	363.777	315.96	345.614	255.347	245.514	189.741	188.254	199.608	279.112	-0.573765	0.167456	9.83928e-05	0.00205398	Acad11	102632	acyl-Coenzyme A dehydrogenase family, member 11 [Source:MGI Symbol;Acc:MGI:2143169]
ENSMUSG00000020589	1278.51	1253.24	1354.05	1506.97	861.731	1054.12	847.76	932.927	1119.69	-0.495757	0.141435	9.84962e-05	0.00205398	Cyria	76820	CYFIP related Rac1 interactor A [Source:MGI Symbol;Acc:MGI:1261783]
ENSMUSG00000000958	692.559	618.136	564.346	514.88	346.394	406.889	430.647	307.418	490.172	-0.609935	0.179253	9.8533e-05	0.00205398	Slc7a7	20540	solute carrier family 7 (cationic amino acid transporter, y+ system), member 7 [Source:MGI Symbol;Acc:MGI:1337120]
ENSMUSG00000096221	43.1324	34.9888	49.2382	43.5346	19.4467	16.8659	8.61294	17.0788	29.5759	-1.25522	0.401469	0.000102122	0.00212627	1500002C15Rik		RIKEN cDNA 1500002C15 gene [Source:MGI Symbol;Acc:MGI:1916196]
ENSMUSG00000031161	314.948	278.85	351.296	246.138	168.943	234.014	172.259	202.81	240.254	-0.551375	0.160271	0.000103485	0.00215209	Hdac6	15185	histone deacetylase 6 [Source:MGI Symbol;Acc:MGI:1333752]
ENSMUSG00000022967	2194.05	2334.71	2754.5	2160.82	1415.96	1700.29	1646.3	1924.56	1919.06	-0.454214	0.129018	0.00010413	0.00216295	Ifnar1	15975	interferon (alpha and beta) receptor 1 [Source:MGI Symbol;Acc:MGI:107658]
ENSMUSG00000030595	813.004	859.877	583.284	843.064	1063.49	1143.72	1223.04	1118.66	883.26	0.503215	0.144485	0.000104671	0.00217162	Nfkbib	18036	nuclear factor of kappa light polypeptide gene enhancer in B cells inhibitor, beta [Source:MGI Symbol;Acc:MGI:104752]
ENSMUSG00000021025	15076.8	10931.4	13202.5	19944.7	18695.6	31334.7	30048.1	24050.1	26294.3	0.721565	0.21838	0.000105153	0.00217905	Nfkbia	18035	nuclear factor of kappa light polypeptide gene enhancer in B cells inhibitor, alpha [Source:MGI Symbol;Acc:MGI:104741]
ENSMUSG00000037824	4117.1	4052.34	5105.63	4062.11	2996	3340.5	2720.46	3470.19	3818.08	-0.43109	0.121371	0.000105931	0.00219257	Tspan14	52588	tetraspanin 14 [Source:MGI Symbol;Acc:MGI:1196325]
ENSMUSG00000000776	242.518	209.933	236.722	291.347	369.487	372.103	444.182	388.542	299.289	0.609479	0.180244	0.000107127	0.00221472	Polr3d	67065	polymerase (RNA) III (DNA directed) polypeptide D [Source:MGI Symbol;Acc:MGI:1914315]
ENSMUSG00000051022	4313.24	3295.31	4683.31	3627.6	2481.88	2422.36	2388.25	3125.41	3645.29	-0.550948	0.16085	0.000107359	0.00221691	Hs3st1	15476	heparan sulfate (glucosamine) 3-O-sulfotransferase 1 [Source:MGI Symbol;Acc:MGI:1201606]
ENSMUSG00000031666	645.358	1485.44	938.367	799.529	421.75	496.489	675.501	503.823	732.349	-0.774829	0.238025	0.000108096	0.0022295	Rbl2	19651	RB transcriptional corepressor like 2 [Source:MGI Symbol;Acc:MGI:105085]
ENSMUSG00000035000	5948.2	5108.37	7443.49	5277.73	4027.89	4184.84	3111.73	3979.35	4788.72	-0.577693	0.167554	0.000108296	0.002231	Dpp4	13482	dipeptidylpeptidase 4 [Source:MGI Symbol;Acc:MGI:94919]
ENSMUSG00000042032	2303.92	2791.68	2648.45	2427.89	1945.88	1915.33	2203.68	1949.11	2280.45	-0.322351	0.0882957	0.000108567	0.00223395	Mat2b	108645	methionine adenosyltransferase II, beta [Source:MGI Symbol;Acc:MGI:1913667]
ENSMUSG00000000568	328.782	363.672	297.323	391.811	544.507	456.433	503.242	530.509	410.423	0.506838	0.146134	0.000109425	0.00224897	Hnrnpd	11991	heterogeneous nuclear ribonucleoprotein D [Source:MGI Symbol;Acc:MGI:101947]
ENSMUSG00000018900	468.759	458.036	517.001	509.857	352.471	363.67	344.518	287.137	446.607	-0.487999	0.140173	0.000109825	0.00225456	Slc22a5	20520	solute carrier family 22 (organic cation transporter), member 5 [Source:MGI Symbol;Acc:MGI:1329012]
ENSMUSG00000028793	140.791	141.016	137.299	243.626	439.981	427.971	359.283	372.53	294.173	1.09611	0.351625	0.00011143	0.00228217	Rnf19b	75234	ring finger protein 19B [Source:MGI Symbol;Acc:MGI:1922484]
ENSMUSG00000029322	1117.37	2871.21	1347.42	1621.66	4392.52	4019.35	6272.68	4295.31	3295.69	1.23979	0.404317	0.000111326	0.00228217	Plac8	231507	placenta-specific 8 [Source:MGI Symbol;Acc:MGI:2445289]
ENSMUSG00000024235	417.489	423.047	381.596	348.277	510.475	587.143	804.695	519.835	689.934	0.562294	0.165252	0.000114245	0.00233709	Map3k8	26410	mitogen-activated protein kinase kinase kinase 8 [Source:MGI Symbol;Acc:MGI:1346878]
ENSMUSG00000041797	68.3607	114.509	68.176	45.209	37.6779	22.1365	22.1476	14.9439	55.1401	-1.37736	0.453344	0.000114445	0.00233845	Abca9	217262	ATP-binding cassette, sub-family A (ABC1), member 9 [Source:MGI Symbol;Acc:MGI:2386796]
ENSMUSG00000019295	707.208	750.67	780.237	814.599	625.94	567.115	625.054	499.554	703.691	-0.371284	0.103214	0.000114669	0.00234032	Tmem129	68366	transmembrane protein 129 [Source:MGI Symbol;Acc:MGI:1915616]
ENSMUSG00000079018	29985.1	19980.7	26993.9	44761.9	51587.2	71416.4	57169	51267.2	42824.5	0.812428	0.25197	0.00011517	0.00234781	Ly6c1	17067	lymphocyte antigen 6 complex, locus C1 [Source:MGI Symbol;Acc:MGI:96882]
ENSMUSG00000048701	434.579	300.056	242.404	367.532	531.137	548.141	578.298	588.15	444.483	0.656109	0.197569	0.000116629	0.00237479	Ccdc6	76551	coiled-coil domain containing 6 [Source:MGI Symbol;Acc:MGI:1923801]
ENSMUSG00000074482	0.813818	2.12054	5.68133	5.02322	19.4467	15.8118	19.6867	12.8091	8.5837	1.96351	0.646477	0.000118017	0.00240026	Gm16589		predicted gene 16589 [Source:MGI Symbol;Acc:MGI:4418561]
ENSMUSG00000014773	1131.21	722.042	1204.44	1010.5	1449.99	1825.73	1920.69	2687.77	1607.68	0.836068	0.260281	0.000118187	0.00240095	Dll1	13388	delta like canonical Notch ligand 1 [Source:MGI Symbol;Acc:MGI:104659]
ENSMUSG00000084328	30.1113	23.3259	19.8847	20.9301	48.6167	52.7058	38.143	53.3711	32.5846	0.898099	0.281888	0.000118628	0.00240713	Gm14046		predicted gene 14046 [Source:MGI Symbol;Acc:MGI:3650215]
ENSMUSG00000039686	575.369	607.533	536.886	600.275	443.627	440.621	462.638	458.992	544.601	-0.339052	0.0935061	0.000119559	0.00242321	Zer1	227693	zyg-11 related, cell cycle regulator [Source:MGI Symbol;Acc:MGI:2442511]
ENSMUSG00000025582	1663.44	653.125	1368.25	2107.24	459.428	791.642	549.998	729.05	890.287	-1.03285	0.331665	0.000121598	0.0024617	Nptx1	18164	neuronal pentraxin 1 [Source:MGI Symbol;Acc:MGI:107811]
ENSMUSG00000074971	4553.31	3848.77	5635.88	11111.4	3162.52	3608.24	2072.03	2711.25	4452.38	-0.969523	0.310382	0.000122079	0.00246723	Fibin	67606	fin bud initiation factor homolog (zebrafish) [Source:MGI Symbol;Acc:MGI:1914856]
ENSMUSG00000108414	100.1	95.4241	106.998	118.046	183.528	152.847	191.946	266.856	163.159	0.807867	0.250467	0.000122153	0.00246723	Snhg1		small nucleolar RNA host gene 1 [Source:MGI Symbol;Acc:MGI:3763743]
ENSMUSG00000032525	502.939	552.399	603.168	451.253	588.262	802.183	809.617	894.5	637.409	0.503311	0.146195	0.000122778	0.00247701	Nktr	18087	natural killer tumor recognition sequence [Source:MGI Symbol;Acc:MGI:97346]
ENSMUSG00000018999	878.923	1072.99	1007.49	915.9	670.911	675.689	744.404	732.252	824.747	-0.420024	0.119192	0.000123428	0.00248157	Slc35b4	58246	solute carrier family 35, member B4 [Source:MGI Symbol;Acc:MGI:1931249]
ENSMUSG00000021250	27095.3	29246.4	19816.5	19534.5	40264.4	33211	87385.7	40059.3	38683.1	0.927774	0.293925	0.000123268	0.00248157	Fos	14281	FBJ osteosarcoma oncogene [Source:MGI Symbol;Acc:MGI:95574]
ENSMUSG00000041449	5.69673	3.1808	4.73445	5.02322	14.585	46.3811	43.0647	13.8765	14.5836	2.24096	0.756622	0.000123302	0.00248157	Serpina3h		serine (or cysteine) peptidase inhibitor, clade A, member 3H [Source:MGI Symbol;Acc:MGI:2182839]
ENSMUSG00000103034	161.136	131.473	115.52	169.115	182.313	252.988	287.918	227.361	192.402	0.637022	0.192043	0.000123724	0.00248468	Gm8797		predicted pseudogene 8797 [Source:MGI Symbol;Acc:MGI:3643769]
ENSMUSG00000021703	1088.07	1070.87	1374.88	770.227	700.081	489.11	575.837	702.364	836.287	-0.707773	0.217124	0.000124354	0.00249447	Serinc5	218442	serine incorporator 5 [Source:MGI Symbol;Acc:MGI:2444223]
ENSMUSG00000030020	2988.34	2715.35	3761.99	3514.58	2120.9	2487.72	1846.86	2072.93	2992.03	-0.544598	0.161044	0.000127716	0.00255607	Prickle2	243548	prickle planar cell polarity protein 2 [Source:MGI Symbol;Acc:MGI:1925144]
ENSMUSG00000032412	7704.41	9612.39	8463.29	7965.99	6334.76	6158.15	6052.44	6830.44	6745.9	-0.387725	0.107395	0.000127698	0.00255607	Atp1b3	11933	ATPase, Na+/K+ transporting, beta 3 polypeptide [Source:MGI Symbol;Acc:MGI:107788]
ENSMUSG00000022707	476.897	556.641	553.93	519.066	412.027	412.16	413.421	385.34	478.594	-0.350567	0.0976751	0.000130096	0.00260073	Gbe1	74185	glucan (1,4-alpha-), branching enzyme 1 [Source:MGI Symbol;Acc:MGI:1921435]
ENSMUSG00000028889	80.568	65.7366	63.4416	100.464	176.236	146.522	110.738	130.226	107.369	0.751873	0.23356	0.000132728	0.00264732	Yrdc	230734	yrdC domain containing (E.coli) [Source:MGI Symbol;Acc:MGI:2387201]
ENSMUSG00000020532	663.262	574.665	452.613	431.16	390.149	365.779	311.296	324.496	402.978	-0.547198	0.162174	0.000132682	0.00264732	Acaca	107476	acetyl-Coenzyme A carboxylase alpha [Source:MGI Symbol;Acc:MGI:108451]
ENSMUSG00000007379	308.437	303.237	534.045	312.277	215.129	228.743	127.964	224.159	317.922	-0.763628	0.238073	0.000133002	0.00264977	Dennd2c	329727	DENN/MADD domain containing 2C [Source:MGI Symbol;Acc:MGI:3036254]
ENSMUSG00000031480	3323.63	2674	3998.71	3533.83	2117.26	2686.94	1833.33	2222.37	2993.37	-0.548444	0.162908	0.000133682	0.0026603	Thsd1	56229	thrombospondin, type I, domain 1 [Source:MGI Symbol;Acc:MGI:1929096]
ENSMUSG00000034850	1836.79	2158.71	1857.8	1882.87	1467.01	1590.66	1614.31	1261.69	1626.58	-0.356633	0.0998404	0.000133867	0.00266097	Tmem127	69470	transmembrane protein 127 [Source:MGI Symbol;Acc:MGI:1916720]
ENSMUSG00000037126	91.9614	60.4353	65.3353	71.9995	126.403	95.9246	200.559	153.709	103.99	0.858253	0.272265	0.000134682	0.00267415	Psd	73728	pleckstrin and Sec7 domain containing [Source:MGI Symbol;Acc:MGI:1920978]
ENSMUSG00000059776	50.4567	63.6161	29.3536	58.6042	64.4171	103.303	134.116	108.877	67.2589	0.889421	0.283656	0.000135941	0.00269608	Rpl13-ps6	100040416	ribosomal protein L13, pseudogene 6 [Source:MGI Symbol;Acc:MGI:3642685]
ENSMUSG00000021614	41.5047	63.6161	43.5569	62.7902	156.789	204.499	328.522	175.057	110.473	1.71822	0.586627	0.000137095	0.0027159	Vcan	13003	versican [Source:MGI Symbol;Acc:MGI:102889]
ENSMUSG00000034858	556.651	516.35	517.001	594.414	283.192	340.48	227.628	353.317	454.195	-0.751542	0.234721	0.000137632	0.00272077	Fam214a	235493	family with sequence similarity 214, member A [Source:MGI Symbol;Acc:MGI:2387648]
ENSMUSG00000031310	423.999	344.587	400.534	375.067	281.977	273.016	252.236	283.934	355.223	-0.457899	0.132541	0.000137651	0.00272077	Zmym3	56364	zinc finger, MYM-type 3 [Source:MGI Symbol;Acc:MGI:1927231]
ENSMUSG00000117975	1467.31	1577.68	1845.49	1568.08	2015.16	2790.25	2436.23	2471.08	2051.15	0.531187	0.157103	0.000138008	0.00272476	Itprip	414801	inositol 1,4,5-triphosphate receptor interacting protein [Source:MGI Symbol;Acc:MGI:3042776]
ENSMUSG00000032252	550.955	712.5	699.751	562.601	396.226	397.402	383.891	265.788	555.808	-0.709873	0.220147	0.00013856	0.00273097	Glce	93683	glucuronyl C5-epimerase [Source:MGI Symbol;Acc:MGI:2136405]
ENSMUSG00000056692	1312.69	832.31	688.388	1414.87	1801.25	2389.68	2047.42	1972.6	1436.51	0.828193	0.262134	0.000138634	0.00273097	Ilrun	224647	inflammation and lipid regulator with UBA-like and NBR1-like domains [Source:MGI Symbol;Acc:MGI:106281]
ENSMUSG00000097805	13.0211	10.6027	9.46889	4.18602	29.17	60.0847	33.2214	13.8765	17.1527	1.58977	0.53617	0.000139577	0.00274648	Gm17473		predicted gene, 17473 [Source:MGI Symbol;Acc:MGI:4937107]
ENSMUSG00000028199	196.13	195.089	194.112	202.603	160.435	121.223	125.503	133.428	173.189	-0.495227	0.145102	0.000140229	0.00275622	Cryz	12972	crystallin, zeta [Source:MGI Symbol;Acc:MGI:88527]
ENSMUSG00000028550	135.908	171.763	157.184	149.022	96.018	92.7623	47.9864	100.338	122.704	-0.751127	0.235402	0.000141866	0.00278527	Atg4c	242557	autophagy related 4C, cysteine peptidase [Source:MGI Symbol;Acc:MGI:2651854]
ENSMUSG00000030083	1268.74	1449.39	1284.93	1470.13	708.588	931.839	895.746	915.849	1206.36	-0.593018	0.17899	0.000142037	0.0027855	Abtb1	80283	ankyrin repeat and BTB (POZ) domain containing 1 [Source:MGI Symbol;Acc:MGI:1933148]
ENSMUSG00000027243	256.353	304.297	333.305	315.626	193.251	246.663	191.946	216.687	243.707	-0.462318	0.134385	0.000142327	0.00278808	Harbi1	241547	harbinger transposase derived 1 [Source:MGI Symbol;Acc:MGI:2443194]
ENSMUSG00000045466	165.205	127.232	158.13	118.046	99.6642	59.0306	81.2077	93.9332	101.364	-0.681162	0.210127	0.000142673	0.00279174	Zfp956	101197	zinc finger protein 956 [Source:MGI Symbol;Acc:MGI:2141515]
ENSMUSG00000022773	89.52	138.895	106.052	103.813	79.0021	41.1106	56.5993	59.7757	76.4673	-0.777372	0.245311	0.000144288	0.00282021	Ypel1	106369	yippee like 1 [Source:MGI Symbol;Acc:MGI:1913303]
ENSMUSG00000007659	3070.54	2121.6	3196.7	2965.37	3512.56	4704.52	4467.66	4070.08	4203.74	0.508466	0.149831	0.000147208	0.00287408	Bcl2l1	12048	BCL2-like 1 [Source:MGI Symbol;Acc:MGI:88139]
ENSMUSG00000041736	10205.3	9020.76	7740.82	11533.3	15449.2	16837.4	18338.2	13839.1	11865.6	0.657902	0.20245	0.000147882	0.00288403	Tspo	12257	translocator protein [Source:MGI Symbol;Acc:MGI:88222]
ENSMUSG00000107211	85.4509	62.5558	59.654	77.0227	88.7255	165.496	126.733	122.754	100.384	0.721271	0.224828	0.000148465	0.00289218	Gm5864		predicted gene 5864 [Source:MGI Symbol;Acc:MGI:3648579]
ENSMUSG00000030105	2400.76	2367.58	2768.7	2463.89	2158.58	1865.79	1745.97	1712.15	2233.74	-0.387517	0.110394	0.000149587	0.00290995	Arl8b	67166	ADP-ribosylation factor-like 8B [Source:MGI Symbol;Acc:MGI:1914416]
ENSMUSG00000109564	36.6218	15.904	54.9196	0.837203	0	2.10823	2.46084	1.06742	12.5813	-3.56754	1.22439	0.000149709	0.00290995	Muc16	73732	mucin 16 [Source:MGI Symbol;Acc:MGI:1920982]
ENSMUSG00000028710	476.083	478.181	536.886	507.345	427.827	397.402	348.209	382.137	466.387	-0.338126	0.0948634	0.000151545	0.00294239	Atpaf1	230649	ATP synthase mitochondrial F1 complex assembly factor 1 [Source:MGI Symbol;Acc:MGI:2180560]
ENSMUSG00000029627	358.08	529.074	393.906	524.926	302.639	256.15	249.775	299.946	344.268	-0.623999	0.19113	0.000152289	0.00295357	Zkscan14	67235	zinc finger with KRAB and SCAN domains 14 [Source:MGI Symbol;Acc:MGI:1914485]
ENSMUSG00000021928	253.911	344.587	251.872	226.045	182.313	170.767	182.102	201.743	232.477	-0.490987	0.144965	0.000153088	0.00296252	Ebpl	68177	emopamil binding protein-like [Source:MGI Symbol;Acc:MGI:1915427]
ENSMUSG00000089993	57.7811	50.8929	31.2473	47.7206	59.5555	92.7623	111.968	95.0006	64.8955	0.813369	0.259082	0.000153087	0.00296252	Gm5822		predicted gene 5822 [Source:MGI Symbol;Acc:MGI:3648836]
ENSMUSG00000093577	58.5949	69.9777	70.0698	62.7902	21.8775	36.8941	28.2997	42.6969	48.2414	-0.864722	0.277397	0.00015512	0.00299796	Gm20632		predicted gene 20632 [Source:MGI Symbol;Acc:MGI:5313079]
ENSMUSG00000020363	110.679	133.594	198.847	134.79	195.682	490.164	425.725	261.519	210.669	1.0703	0.354443	0.000155262	0.00299796	Gfpt2	14584	glutamine fructose-6-phosphate transaminase 2 [Source:MGI Symbol;Acc:MGI:1338883]
ENSMUSG00000021366	506.195	441.071	433.675	448.741	522.63	797.967	650.892	620.172	502.831	0.458119	0.133985	0.000157624	0.00304025	Hivep1	110521	human immunodeficiency virus type I enhancer binding protein 1 [Source:MGI Symbol;Acc:MGI:96100]
ENSMUSG00000029019	0	0	2.84067	0.837203	9.72334	24.2447	2.46084	19.2136	6.9025	3.31168	1.10276	0.000160159	0.00308575	Nppb	18158	natriuretic peptide type B [Source:MGI Symbol;Acc:MGI:97368]
ENSMUSG00000045871	82.1956	131.473	146.768	106.325	35.2471	37.9482	43.0647	73.6522	156.153	-1.10242	0.368121	0.000161822	0.00311437	Slitrk6	239250	SLIT and NTRK-like family, member 6 [Source:MGI Symbol;Acc:MGI:2443198]
ENSMUSG00000025597	111.493	217.355	225.36	94.604	71.7096	45.327	36.9126	60.8431	103.172	-1.34689	0.460365	0.000162186	0.00311795	Klhl4	237010	kelch-like 4 [Source:MGI Symbol;Acc:MGI:2442829]
ENSMUSG00000111639	29.2974	22.2656	44.5038	32.6509	44.9705	69.5717	65.2123	69.3825	43.4223	0.827564	0.265479	0.000164292	0.00315497	1700019L13Rik		RIKEN cDNA 1700019L13 gene [Source:MGI Symbol;Acc:MGI:1919476]
ENSMUSG00000024085	603.039	654.185	737.627	528.275	820.407	898.108	760.4	916.916	751.067	0.397496	0.114367	0.000164777	0.00316085	Man2a1	17158	mannosidase 2, alpha 1 [Source:MGI Symbol;Acc:MGI:104669]
ENSMUSG00000006288	1151.55	1459.99	1069.98	1157.01	831.346	982.437	857.603	950.006	1039.04	-0.385013	0.110453	0.000164985	0.00316137	Ttc5	219022	tetratricopeptide repeat domain 5 [Source:MGI Symbol;Acc:MGI:2683584]
ENSMUSG00000029577	1496.61	1553.29	1407.08	1398.97	935.872	1107.88	1050.78	1091.97	1313.58	-0.441452	0.129181	0.000166032	0.00317797	Ube3b	117146	ubiquitin protein ligase E3B [Source:MGI Symbol;Acc:MGI:1891295]
ENSMUSG00000047603	256.353	276.73	348.455	231.905	178.666	152.847	178.411	208.147	225.123	-0.563538	0.171358	0.000166976	0.00319254	Zfp235	56525	zinc finger protein 235 [Source:MGI Symbol;Acc:MGI:1929117]
ENSMUSG00000060438	69.1745	83.7612	50.1851	87.9063	119.111	108.574	146.42	170.788	96.8522	0.78757	0.252145	0.00016771	0.0032031	Rps10-ps1		ribosomal protein S10, pseudogene 1 [Source:MGI Symbol;Acc:MGI:3644167]
ENSMUSG00000022516	1448.6	1291.41	1313.34	1406.5	1182.6	1041.47	915.433	912.646	1142.06	-0.39702	0.114731	0.000172374	0.0032886	Nudt16l1	66911	nudix (nucleoside diphosphate linked moiety X)-type motif 16-like 1 [Source:MGI Symbol;Acc:MGI:1914161]
ENSMUSG00000009995	1478.71	1395.31	1253.68	1360.46	1051.34	1152.15	1075.39	976.692	1280.55	-0.342777	0.0974113	0.00017589	0.00335203	Taz	66826	tafazzin [Source:MGI Symbol;Acc:MGI:109626]
ENSMUSG00000046318	36.6218	5.30134	17.044	16.7441	63.2017	65.3553	41.8343	80.0567	47.955	1.44331	0.497338	0.00017757	0.00338038	Ccbe1	320924	collagen and calcium binding EGF domains 1 [Source:MGI Symbol;Acc:MGI:2445053]
ENSMUSG00000107283	1661.82	1383.65	1515.97	1847.71	1326.02	1172.18	1004.02	1116.52	1509.19	-0.432375	0.126838	0.000178381	0.00338846	Mpv17	17527	MpV17 mitochondrial inner membrane protein [Source:MGI Symbol;Acc:MGI:97138]
ENSMUSG00000020629	896.014	831.25	806.749	601.949	668.48	472.244	476.173	462.194	661.643	-0.532048	0.161185	0.000178282	0.00338846	Adi1	104923	acireductone dioxygenase 1 [Source:MGI Symbol;Acc:MGI:2144929]
ENSMUSG00000025762	66.7331	59.375	62.4947	82.0459	133.696	106.466	97.2032	108.877	84.947	0.632865	0.196704	0.000179371	0.00339625	Larp1b	214048	La ribonucleoprotein domain family, member 1B [Source:MGI Symbol;Acc:MGI:1914604]
ENSMUSG00000087175	7.32436	19.0848	11.3627	8.37203	31.6009	33.7317	44.2951	28.8204	19.9604	1.35689	0.466996	0.000179265	0.00339625	Gm15133	622070	predicted gene 15133 [Source:MGI Symbol;Acc:MGI:3705170]
ENSMUSG00000046275	158.694	33.9286	88.0607	123.906	226.068	351.021	374.048	230.563	155.744	1.30467	0.448225	0.000179315	0.00339625	Trarg1	237858	trafficking regulator of GLUT4 (SLC2A4) 1 [Source:MGI Symbol;Acc:MGI:3029307]
ENSMUSG00000041112	2006.06	2526.62	2608.68	2805.47	1402.59	2042.88	1732.43	1647.03	2039.05	-0.489639	0.146647	0.000179669	0.00339822	Elmo1	140580	engulfment and cell motility 1 [Source:MGI Symbol;Acc:MGI:2153044]
ENSMUSG00000097572	6.51054	0	6.62822	3.34881	35.2471	27.407	29.5301	26.6856	11.2309	2.36313	0.834598	0.000180036	0.0034015	Gm26797		predicted gene, 26797 [Source:MGI Symbol;Acc:MGI:5477291]
ENSMUSG00000038871	1057.96	707.199	1165.62	1219.81	703.727	586.089	569.685	691.69	747.005	-0.62139	0.193217	0.000180673	0.00340986	Bpgm	12183	2,3-bisphosphoglycerate mutase [Source:MGI Symbol;Acc:MGI:1098242]
ENSMUSG00000019977	646.985	651.004	686.495	627.065	511.691	497.543	510.624	541.183	595.902	-0.319787	0.090492	0.000181404	0.00341999	Hbs1l	56422	Hbs1-like (S. cerevisiae) [Source:MGI Symbol;Acc:MGI:1891704]
ENSMUSG00000067369	489.918	577.846	594.646	482.229	376.779	328.884	423.265	288.204	469.354	-0.535855	0.162926	0.000182365	0.0034344	Trmt2b	215201	TRM2 tRNA methyltransferase 2B [Source:MGI Symbol;Acc:MGI:2442530]
ENSMUSG00000003814	7303.2	7768.58	6564.78	7350.64	8498.2	10715.1	10351.5	9738.1	8694.99	0.405339	0.117594	0.000182784	0.00343861	Calr	12317	calreticulin [Source:MGI Symbol;Acc:MGI:88252]
ENSMUSG00000021814	2688.04	2149.16	2365.33	2711.7	3231.8	3597.7	3568.22	3151.03	3033.72	0.413816	0.120674	0.000184578	0.00346865	Anxa7	11750	annexin A7 [Source:MGI Symbol;Acc:MGI:88031]
ENSMUSG00000029780	661.634	906.529	882.501	989.574	1608	1883.71	2140.93	1750.57	1135.91	0.945578	0.314268	0.000186327	0.00349777	Nt5c3	107569	5'-nucleotidase, cytosolic III [Source:MGI Symbol;Acc:MGI:1927186]
ENSMUSG00000029009	256.353	220.536	213.05	281.3	300.208	373.157	548.768	433.374	299.635	0.674336	0.2132	0.000189352	0.00355076	Mthfr	17769	methylenetetrahydrofolate reductase [Source:MGI Symbol;Acc:MGI:106639]
ENSMUSG00000010751	344.245	378.516	485.754	306.416	205.406	238.23	238.702	245.507	339.576	-0.62331	0.194788	0.000189636	0.00355229	Tnfrsf22	79202	tumor necrosis factor receptor superfamily, member 22 [Source:MGI Symbol;Acc:MGI:1930270]
ENSMUSG00000019647	6381.96	4286.66	7064.74	7165.62	3801.83	4829.96	3441.49	4184.3	5221.15	-0.548868	0.168117	0.000189891	0.00355327	Sema6a	20358	sema domain, transmembrane domain (TM), and cytoplasmic domain, (semaphorin) 6A [Source:MGI Symbol;Acc:MGI:1203727]
ENSMUSG00000021497	1988.97	1728.24	1705.35	1831.8	1464.58	1414.62	1349.77	1479.45	1647.56	-0.324374	0.0921767	0.000190616	0.00356304	Txndc15	69672	thioredoxin domain containing 15 [Source:MGI Symbol;Acc:MGI:1916922]
ENSMUSG00000028809	1263.86	1291.41	1182.66	1346.22	1535.07	1514.77	1549.1	1689.73	1463.4	0.290349	0.0815791	0.000191962	0.00358438	Srrm1	51796	serine/arginine repetitive matrix 1 [Source:MGI Symbol;Acc:MGI:1858303]
ENSMUSG00000030805	607.922	560.882	420.419	688.181	724.389	890.729	1008.94	889.163	690.122	0.557545	0.171088	0.000192518	0.00359093	Stx4a	20909	syntaxin 4A (placental) [Source:MGI Symbol;Acc:MGI:893577]
ENSMUSG00000040560	470.387	602.232	603.168	463.811	377.995	326.776	225.167	375.733	440.465	-0.627042	0.196527	0.00019283	0.00359294	Wdr7	104082	WD repeat domain 7 [Source:MGI Symbol;Acc:MGI:1860197]
ENSMUSG00000015947	25.2284	182.366	64.3885	15.9069	489.813	264.583	910.511	352.249	234.744	2.33667	0.851989	0.000193567	0.0035967	Fcgr1	14129	Fc receptor, IgG, high affinity I [Source:MGI Symbol;Acc:MGI:95498]
ENSMUSG00000032058	979.023	1124.94	1062.41	805.389	684.28	596.63	538.924	829.387	833.841	-0.522913	0.159031	0.000193326	0.0035967	Ppp2r1b	73699	protein phosphatase 2, regulatory subunit A, beta [Source:MGI Symbol;Acc:MGI:1920949]
ENSMUSG00000033047	2712.46	3049.33	2704.31	2756.91	2469.73	2265.3	2195.07	2233.05	2568.98	-0.277335	0.0777434	0.000193647	0.0035967	Eif3l	223691	eukaryotic translation initiation factor 3, subunit L [Source:MGI Symbol;Acc:MGI:2386251]
ENSMUSG00000038151	1010.76	1114.34	1210.12	1668.55	797.314	807.454	601.676	735.454	840.295	-0.67259	0.213116	0.000193902	0.00359765	Prdm1	12142	PR domain containing 1, with ZNF domain [Source:MGI Symbol;Acc:MGI:99655]
ENSMUSG00000026887	552.582	420.926	548.249	503.159	650.248	912.865	989.258	837.927	623.26	0.654478	0.206403	0.000196671	0.00363444	Mrrf	67871	mitochondrial ribosome recycling factor [Source:MGI Symbol;Acc:MGI:1915121]
ENSMUSG00000050549	72.4298	60.4353	74.8042	78.6971	132.481	118.061	148.881	136.63	91.1815	0.781695	0.253919	0.000196714	0.00363444	Fam241a	70617	family with sequence similarity 241, member A [Source:MGI Symbol;Acc:MGI:1917867]
ENSMUSG00000076432	4888.6	5121.09	4727.82	4668.24	4143.36	3683.08	3334.44	3761.6	4451.3	-0.35858	0.101289	0.000196233	0.00363444	Ywhaq	22630	tyrosine 3-monooxygenase/tryptophan 5-monooxygenase activation protein theta [Source:MGI Symbol;Acc:MGI:891963]
ENSMUSG00000074867	39.8771	59.375	98.4765	67.8135	14.585	36.8941	15.9955	26.6856	52.0323	-1.25209	0.431886	0.000196469	0.00363444	Zfp808	630579	zinc finger protein 808 [Source:MGI Symbol;Acc:MGI:3704127]
ENSMUSG00000042549	21.9731	11.6629	21.7784	30.9765	46.1859	52.7058	76.2861	44.8317	36.5161	1.13276	0.385836	0.000197423	0.00363988	Map2k3os	24082	mitogen-activated protein kinase kinase 3, opposite strand [Source:MGI Symbol;Acc:MGI:1344334]
ENSMUSG00000036188	839.046	827.009	819.059	840.552	656.326	640.903	549.998	740.791	737.127	-0.338229	0.0963688	0.000197251	0.00363988	Ankmy2	217473	ankyrin repeat and MYND domain containing 2 [Source:MGI Symbol;Acc:MGI:2144755]
ENSMUSG00000006740	2466.68	2123.72	2210.04	1984.17	2867.17	2448.71	2935.78	3341.03	2606.32	0.371147	0.107259	0.000198349	0.00365313	Kif5b	16573	kinesin family member 5B [Source:MGI Symbol;Acc:MGI:1098268]
ENSMUSG00000107951	67.5469	44.5312	52.0789	70.3251	113.034	109.628	131.655	120.619	91.262	0.871601	0.287793	0.000198653	0.00365488	Gm6210		predicted gene 6210 [Source:MGI Symbol;Acc:MGI:3643375]
ENSMUSG00000016487	1369.66	1050.73	1229.06	884.087	1548.44	1611.74	1649.99	1751.64	1282.77	0.482376	0.145058	0.000201155	0.00369318	Ppfibp1	67533	PTPRF interacting protein, binding protein 1 (liprin beta 1) [Source:MGI Symbol;Acc:MGI:1914783]
ENSMUSG00000031502	20439	14396.3	19330.7	19710.3	19849	33478.8	31362.2	34953.8	19577	0.615101	0.192592	0.000201127	0.00369318	Col4a1	12826	collagen, type IV, alpha 1 [Source:MGI Symbol;Acc:MGI:88454]
ENSMUSG00002075551	288.092	321.261	223.466	383.439	843.5	797.967	866.216	564.667	476.913	1.13342	0.389002	0.000201392	0.00369367
ENSMUSG00000106847	2296.59	1831.08	2802.79	2294.77	1539.93	1720.32	1412.52	1629.95	2340.78	-0.495162	0.149751	0.0002019	0.00369525	Peg13	353342	paternally expressed 13 [Source:MGI Symbol;Acc:MGI:2663476]
ENSMUSG00000005370	464.69	494.085	564.346	356.649	345.179	276.179	323.601	358.654	412.869	-0.476698	0.143355	0.000201773	0.00369525	Msh6	17688	mutS homolog 6 [Source:MGI Symbol;Acc:MGI:1343961]
ENSMUSG00000029098	874.854	1339.12	991.393	828.831	675.772	677.797	575.837	666.072	853.785	-0.564749	0.174911	0.000204392	0.00373697	Acox3	80911	acyl-Coenzyme A oxidase 3, pristanoyl [Source:MGI Symbol;Acc:MGI:1933156]
ENSMUSG00000013622	3027.4	2566.91	2990.28	3188.07	2520.78	2228.4	1961.29	2142.32	2709.03	-0.377587	0.110704	0.000205901	0.00376064	Atraid	381629	all-trans retinoic acid induced differentiation factor [Source:MGI Symbol;Acc:MGI:1918918]
ENSMUSG00000017802	1197.94	1058.15	1126.8	1099.25	926.148	951.868	744.404	673.544	993.572	-0.407148	0.119874	0.000208769	0.00380906	Retreg3	67998	reticulophagy regulator family member 3 [Source:MGI Symbol;Acc:MGI:1915248]
ENSMUSG00000026707	397.143	355.19	415.684	423.625	243.084	303.586	286.688	278.597	357.329	-0.4687	0.140834	0.000209621	0.00382063	Nsun6	74455	NOL1/NOP2/Sun domain family member 6 [Source:MGI Symbol;Acc:MGI:1921705]
ENSMUSG00000092702	26.856	23.3259	30.3004	22.6045	32.8163	85.3835	77.5165	61.9105	43.6454	1.12058	0.38541	0.000211782	0.00385602	Gm24514		predicted gene, 24514 [Source:MGI Symbol;Acc:MGI:5454291]
ENSMUSG00000055900	220.545	226.897	249.032	243.626	175.02	158.118	159.955	153.709	198.35	-0.487687	0.147654	0.000212014	0.00385625	Tmem69	230657	transmembrane protein 69 [Source:MGI Symbol;Acc:MGI:3045357]
ENSMUSG00000030509	271.815	219.475	277.438	209.301	156.789	162.334	167.337	186.799	223.646	-0.485447	0.147121	0.000214726	0.00390152	Asb7	117589	ankyrin repeat and SOCS box-containing 7 [Source:MGI Symbol;Acc:MGI:2152835]
ENSMUSG00000039347	1668.33	1146.15	1615.39	1896.27	1080.51	1076.25	895.746	1232.87	1536.95	-0.50462	0.154148	0.000216487	0.00392946	Atp6v0e2	76252	ATPase, H+ transporting, lysosomal V0 subunit E2 [Source:MGI Symbol;Acc:MGI:1923502]
ENSMUSG00000026687	1608.92	1708.09	1478.09	1409.01	1141.28	1236.48	1290.71	1290.51	1524.68	-0.303626	0.0865191	0.000216724	0.00392969	Aldh9a1	56752	aldehyde dehydrogenase 9, subfamily A1 [Source:MGI Symbol;Acc:MGI:1861622]
ENSMUSG00000041958	1656.93	2522.38	1502.71	1836.82	1380.71	1278.64	1146.75	1132.54	1493.57	-0.540485	0.167077	0.000217063	0.00393177	Pigs	276846	phosphatidylinositol glycan anchor biosynthesis, class S [Source:MGI Symbol;Acc:MGI:2687325]
ENSMUSG00000002550	927.752	984.989	900.491	1154.5	721.958	828.536	680.423	670.341	867.955	-0.414319	0.122383	0.00021786	0.00394085	Uck1	22245	uridine-cytidine kinase 1 [Source:MGI Symbol;Acc:MGI:98904]
ENSMUSG00000029135	347.5	364.732	296.376	368.369	435.119	643.011	847.76	665.004	613.548	0.788141	0.259408	0.000218237	0.00394085	Fosl2	14284	fos-like antigen 2 [Source:MGI Symbol;Acc:MGI:102858]
ENSMUSG00000040435	5163.67	4434.04	3404.07	4619.69	5979.85	7417.82	11782.5	8316.29	7202.84	0.800663	0.264001	0.000218172	0.00394085	Ppp1r15a	17872	protein phosphatase 1, regulatory subunit 15A [Source:MGI Symbol;Acc:MGI:1927072]
ENSMUSG00000027618	710.463	684.933	715.848	687.344	555.446	565.007	454.025	487.812	607.689	-0.404424	0.119219	0.00021873	0.00394568	Nfs1	18041	nitrogen fixation gene 1 (S. cerevisiae) [Source:MGI Symbol;Acc:MGI:1316706]
ENSMUSG00000003849	138.349	126.172	106.998	169.115	52.263	53.76	78.7469	99.2703	111.501	-0.802259	0.264778	0.000223545	0.0040284	Nqo1	18104	NAD(P)H dehydrogenase, quinone 1 [Source:MGI Symbol;Acc:MGI:103187]
ENSMUSG00000019970	12006.3	14552.2	16750.5	9335.65	7133.29	7525.34	6385.88	7656.62	15013.3	-0.756522	0.248822	0.000225593	0.00406114	Sgk1	20393	serum/glucocorticoid regulated kinase 1 [Source:MGI Symbol;Acc:MGI:1340062]
ENSMUSG00000025647	17748.6	23770.1	18061	21837.6	27415	35575.4	33850.1	30794.1	23203.9	0.576314	0.180242	0.000227266	0.00408707	Shisa5	66940	shisa family member 5 [Source:MGI Symbol;Acc:MGI:1915044]
ENSMUSG00000039047	1480.33	1561.77	1470.52	1470.97	961.395	1185.88	1159.06	1352.42	1299.11	-0.335809	0.0971386	0.000228612	0.00410706	Pigk	329777	phosphatidylinositol glycan anchor biosynthesis, class K [Source:MGI Symbol;Acc:MGI:1913863]
ENSMUSG00000066441	825.211	712.5	801.068	805.389	593.124	719.962	516.777	516.633	717.336	-0.38897	0.114477	0.000229262	0.00411452	Rdh11		retinol dehydrogenase 11 [Source:MGI Symbol;Acc:MGI:102581]
ENSMUSG00000026417	32.5527	8.48214	21.7784	5.02322	41.3242	62.1929	73.8252	111.012	56.4733	1.73054	0.628187	0.0002321	0.0041612	Pigr	18703	polymeric immunoglobulin receptor [Source:MGI Symbol;Acc:MGI:103080]
ENSMUSG00000028607	629.081	532.254	647.672	560.926	480.09	433.242	366.665	381.07	502.952	-0.46425	0.140756	0.000233501	0.00418205	Cpt2	12896	carnitine palmitoyltransferase 2 [Source:MGI Symbol;Acc:MGI:109176]
ENSMUSG00000014355	2115.11	2232.92	2490.32	1995.89	1437.84	1637.04	1429.75	1814.62	1939.12	-0.438769	0.131984	0.000234594	0.00419735	Anapc1	17222	anaphase promoting complex subunit 1 [Source:MGI Symbol;Acc:MGI:103097]
ENSMUSG00000030189	498.87	367.913	365.499	611.996	672.126	630.362	788.7	875.286	579.122	0.603728	0.191268	0.000234987	0.00420009	Ybx3	56449	Y box protein 3 [Source:MGI Symbol;Acc:MGI:2137670]
ENSMUSG00000032911	808.935	354.129	506.586	408.555	927.364	2021.8	1439.59	964.95	715.686	1.15001	0.40344	0.000237148	0.00423402	Cspg4	121021	chondroitin sulfate proteoglycan 4 [Source:MGI Symbol;Acc:MGI:2153093]
ENSMUSG00000062461	23.6007	19.0848	11.3627	31.8137	49.8321	44.2729	60.2906	43.7643	31.7023	1.01226	0.347112	0.000237367	0.00423402	Rpl27a-ps4		ribosomal protein L27A, pseudogene 4 [Source:MGI Symbol;Acc:MGI:3648523]
ENSMUSG00000028675	2004.43	2121.6	2369.12	1777.38	1599.49	1389.33	1561.4	1674.79	1809.78	-0.378061	0.111436	0.000238309	0.0042422	Pnrc2	52830	proline-rich nuclear receptor coactivator 2 [Source:MGI Symbol;Acc:MGI:106512]
ENSMUSG00000031639	700.697	687.054	1042.52	664.739	1165.59	1355.59	1269.79	1579.79	965.364	0.69486	0.225443	0.000238268	0.0042422	Tlr3	142980	toll-like receptor 3 [Source:MGI Symbol;Acc:MGI:2156367]
ENSMUSG00000045679	857.764	1462.11	943.101	1303.53	764.498	611.388	642.279	669.274	983.41	-0.667232	0.216409	0.00024451	0.00434817	Pqlc3	217430	PQ loop repeat containing [Source:MGI Symbol;Acc:MGI:2444067]
ENSMUSG00000027366	2600.96	2904.07	3413.53	2776.17	3450.57	4314.5	3639.58	4307.05	3255.14	0.392059	0.11622	0.000245215	0.00435628	Sppl2a	66552	signal peptide peptidase like 2A [Source:MGI Symbol;Acc:MGI:1913802]
ENSMUSG00000102697	1315.94	834.431	1713.87	2965.37	690.357	953.976	644.74	440.846	1053.74	-1.11426	0.391725	0.000246486	0.00437444	Pcdhac2	353237	protocadherin alpha subfamily C, 2 [Source:MGI Symbol;Acc:MGI:1891443]
ENSMUSG00000042622	153.812	126.172	132.564	182.51	269.823	284.612	216.554	204.945	217.453	0.625612	0.200043	0.000247008	0.00437928	Maff	17133	v-maf musculoaponeurotic fibrosarcoma oncogene family, protein F (avian) [Source:MGI Symbol;Acc:MGI:96910]
ENSMUSG00000021518	1744.01	1767.47	1851.17	1993.38	1374.64	1637.04	1241.49	1397.26	1637.57	-0.352526	0.103323	0.000249188	0.00441346	Ptdss1	19210	phosphatidylserine synthase 1 [Source:MGI Symbol;Acc:MGI:1276575]
ENSMUSG00002075188	46.3876	58.3147	51.132	62.7902	158.004	133.873	159.955	84.3264	85.7093	1.09134	0.382239	0.000249594	0.0044162
ENSMUSG00000027750	3006.24	1034.82	2139.02	1715.43	4087.45	5839.81	4520.56	3774.41	2531.1	1.01998	0.35507	0.000250363	0.00442535	Postn	50706	periostin, osteoblast specific factor [Source:MGI Symbol;Acc:MGI:1926321]
ENSMUSG00000054723	795.914	600.112	714.901	678.135	438.766	472.244	367.896	391.744	601.375	-0.646768	0.209129	0.000251894	0.00444794	Vmac	106639	vimentin-type intermediate filament associated coiled-coil protein [Source:MGI Symbol;Acc:MGI:2146912]
ENSMUSG00000046731	1081.56	954.241	1156.15	1143.62	810.684	917.082	744.404	899.837	962.924	-0.337725	0.0984012	0.000252353	0.00445156	Kctd11	216858	potassium channel tetramerisation domain containing 11 [Source:MGI Symbol;Acc:MGI:2448712]
ENSMUSG00000032377	2606.66	2126.9	3315.06	2515.8	1722.25	1661.29	1412.52	1878.66	2477.37	-0.584567	0.185779	0.000253238	0.00446268	Plscr4	235527	phospholipid scramblase 4 [Source:MGI Symbol;Acc:MGI:2143267]
ENSMUSG00000034586	1104.35	1194.92	1208.23	997.109	755.99	751.585	764.091	722.645	1072.99	-0.525122	0.163975	0.000256061	0.00450338	Hid1	217310	HID1 domain containing [Source:MGI Symbol;Acc:MGI:2445087]
ENSMUSG00000002319	325.527	237.5	199.794	286.323	312.362	520.734	426.956	434.441	327.98	0.608151	0.194465	0.000256055	0.00450338	Ipo4	75751	importin 4 [Source:MGI Symbol;Acc:MGI:1923001]
ENSMUSG00000032035	8277.34	11793.4	10977.3	7365.71	5170.39	6192.94	6361.27	6747.18	7785.32	-0.574423	0.182427	0.000256968	0.00451481	Ets1	23871	E26 avian leukemia oncogene 1, 5' domain [Source:MGI Symbol;Acc:MGI:95455]
ENSMUSG00000020865	1822.14	1573.44	2041.49	2405.28	1175.31	1534.79	821.921	1182.7	1473.55	-0.641138	0.207939	0.000260722	0.00457163	Abcc3	76408	ATP-binding cassette, sub-family C (CFTR/MRP), member 3 [Source:MGI Symbol;Acc:MGI:1923658]
ENSMUSG00000115219	77.3127	90.1228	86.1669	97.1156	136.127	166.55	200.559	138.765	105.713	0.753958	0.250565	0.000260504	0.00457163	Eef1akmt4	110599566	EEF1A lysine methyltransferase 4 [Source:MGI Symbol;Acc:MGI:5903914]
ENSMUSG00000053007	230.31	178.125	275.545	458.787	413.242	628.254	540.155	545.453	414.037	0.771893	0.257691	0.000261037	0.00457257	Creb5	231991	cAMP responsive element binding protein 5 [Source:MGI Symbol;Acc:MGI:2443973]
ENSMUSG00000013593	3046.12	2799.11	2661.7	2775.33	2479.45	2344.36	2010.51	2115.63	2479.25	-0.312274	0.0908812	0.000261394	0.00457427	Ndufs2	226646	NADH:ubiquinone oxidoreductase core subunit S2 [Source:MGI Symbol;Acc:MGI:2385112]
ENSMUSG00000090019	2937.07	3167.02	3015.84	3368.07	2044.33	2674.29	2168	2648.28	2598.32	-0.356933	0.106194	0.000265165	0.00463563	Gimap1	16205	GTPase, IMAP family member 1 [Source:MGI Symbol;Acc:MGI:109368]
ENSMUSG00000021067	35.808	26.5067	28.4067	30.9765	40.1088	73.7882	56.5993	68.315	41.1751	0.832937	0.281535	0.000268379	0.00468249	Sav1	64010	salvador family WW domain containing 1 [Source:MGI Symbol;Acc:MGI:1927144]
ENSMUSG00000037465	2176.15	2361.22	2064.22	2587.79	1566.67	1147.93	1531.87	1911.75	1853.16	-0.51536	0.161109	0.000268128	0.00468249	Klf10	21847	Kruppel-like factor 10 [Source:MGI Symbol;Acc:MGI:1101353]
ENSMUSG00000032116	4496.34	4910.1	5189.9	4291.5	3708.24	3654.62	3248.31	3857.67	4155.08	-0.358081	0.10519	0.000268758	0.00468445	Stt3a	16430	STT3, subunit of the oligosaccharyltransferase complex, homolog A (S. cerevisiae) [Source:MGI Symbol;Acc:MGI:105124]
ENSMUSG00000037364	597.342	708.259	663.769	574.321	816.761	894.945	820.69	916.916	691.598	0.402879	0.121279	0.000270005	0.00470152	Srrt	83701	serrate RNA effector molecule homolog (Arabidopsis) [Source:MGI Symbol;Acc:MGI:1933527]
ENSMUSG00000081769	414.233	349.888	494.276	496.461	489.813	651.444	676.731	694.892	493.916	0.466864	0.143579	0.000275671	0.00479542	Gm12216		predicted gene 12216 [Source:MGI Symbol;Acc:MGI:3650088]
ENSMUSG00000063511	606.294	631.92	701.645	656.367	741.405	832.752	905.589	808.039	697.783	0.319109	0.0931108	0.000276451	0.00480423	Snrnp70	20637	small nuclear ribonucleoprotein 70 (U1) [Source:MGI Symbol;Acc:MGI:98341]
ENSMUSG00000017478	489.918	610.714	492.382	498.973	600.416	669.364	757.939	783.488	563.995	0.392754	0.118002	0.000282549	0.00490534	Zc3h18	76014	zinc finger CCCH-type containing 18 [Source:MGI Symbol;Acc:MGI:1923264]
ENSMUSG00000026566	1816.44	1493.92	2210.99	1717.94	1171.66	1282.86	1070.47	1343.88	1502.77	-0.510516	0.160141	0.000284045	0.00490705	Mpzl1	68481	myelin protein zero-like 1 [Source:MGI Symbol;Acc:MGI:1915731]
ENSMUSG00000036995	99.2858	50.8929	35.9818	35.1625	131.265	143.36	171.028	136.63	79.7866	1.16624	0.417878	0.00028388	0.00490705	Asap3	230837	ArfGAP with SH3 domain, ankyrin repeat and PH domain 3 [Source:MGI Symbol;Acc:MGI:2684986]
ENSMUSG00000038708	410.164	313.839	367.393	545.856	821.622	716.8	537.694	566.801	480.278	0.605812	0.19552	0.000283867	0.00490705	Golga4	54214	golgi autoantigen, golgin subfamily a, 4 [Source:MGI Symbol;Acc:MGI:1859646]
ENSMUSG00000036923	297.857	239.621	399.587	274.603	162.866	242.447	183.333	182.529	279.043	-0.573762	0.183573	0.000283149	0.00490705	Stox1	216021	storkhead box 1 [Source:MGI Symbol;Acc:MGI:2684909]
ENSMUSG00000038976	486.663	391.239	356.977	684.832	644.171	828.536	928.967	796.297	600.254	0.642368	0.209606	0.000283912	0.00490705	Ppp1r9b	217124	protein phosphatase 1, regulatory subunit 9B [Source:MGI Symbol;Acc:MGI:2387581]
ENSMUSG00000033159	2009.32	2211.72	2041.49	2442.12	1694.29	1902.68	1657.38	1718.55	1985.91	-0.299971	0.0873743	0.000284857	0.00491623	Cnppd1	69171	cyclin Pas1/PHO80 domain containing 1 [Source:MGI Symbol;Acc:MGI:1916421]
ENSMUSG00000026991	820.328	386.998	528.364	473.857	876.316	977.166	841.608	969.22	703.587	0.63717	0.207779	0.000286619	0.00493744	Pkp4	227937	plakophilin 4 [Source:MGI Symbol;Acc:MGI:109281]
ENSMUSG00000022682	753.595	852.455	873.032	753.483	597.985	549.195	671.81	647.925	738.506	-0.360178	0.107078	0.000286648	0.00493744	Rrn3	106298	RRN3 RNA polymerase I transcription factor homolog (yeast) [Source:MGI Symbol;Acc:MGI:1925255]
ENSMUSG00000015224	448.414	370.033	579.496	336.556	235.791	286.72	211.632	285.002	400.135	-0.666166	0.219292	0.000287142	0.00494109	Cyp2j9	74519	cytochrome P450, family 2, subfamily j, polypeptide 9 [Source:MGI Symbol;Acc:MGI:1921769]
ENSMUSG00000015748	403.654	397.6	415.684	411.067	526.276	538.654	477.403	530.509	438.761	0.325882	0.0956856	0.000289379	0.00496984	Prpf3	70767	pre-mRNA processing factor 3 [Source:MGI Symbol;Acc:MGI:1918017]
ENSMUSG00000023944	13874.8	11431.8	11268.9	14164.6	15060.2	19016.3	20748.6	16246.2	15290.5	0.439533	0.134883	0.000289259	0.00496984	Hsp90ab1	15516	heat shock protein 90 alpha (cytosolic), class B member 1 [Source:MGI Symbol;Acc:MGI:96247]
ENSMUSG00000097180	30.1113	64.6763	60.6009	15.9069	86.2946	93.8164	99.6641	134.495	67.0565	1.07935	0.385799	0.000294421	0.0050515	2700038G22Rik	67194	RIKEN cDNA 2700038G22 gene [Source:MGI Symbol;Acc:MGI:1914444]
ENSMUSG00000029571	1333.85	1254.3	1739.44	1205.57	1074.43	885.458	689.035	914.781	1179.5	-0.560655	0.179478	0.000295841	0.00506734	Tmem106b	71900	transmembrane protein 106B [Source:MGI Symbol;Acc:MGI:1919150]
ENSMUSG00000079014	13.0211	6.36161	3.78756	15.9069	19.4467	96.9788	91.0511	42.6969	26.3191	2.19371	0.833435	0.000296121	0.00506734	Serpina3i	628900	serine (or cysteine) peptidase inhibitor, clade A, member 3I [Source:MGI Symbol;Acc:MGI:2182841]
ENSMUSG00000001131	53.712	30.7478	45.4507	69.4879	263.746	353.129	734.561	325.564	160.532	2.5088	0.977589	0.000296211	0.00506734	Timp1	21857	tissue inhibitor of metalloproteinase 1 [Source:MGI Symbol;Acc:MGI:98752]
ENSMUSG00000045838	481.78	286.272	396.746	435.346	447.274	656.715	823.151	815.511	503.394	0.674534	0.22318	0.000298134	0.00509527	Ccdc9b	214239	coiled-coil domain containing 9B [Source:MGI Symbol;Acc:MGI:2685199]
ENSMUSG00000118718	19.5316	41.3504	17.9909	20.9301	7.29251	11.5953	6.1521	7.47196	15.2792	-1.3268	0.477973	0.000298526	0.00509701	Gm24950	115487917	predicted gene, 24950 [Source:MGI Symbol;Acc:MGI:5454727]
ENSMUSG00000034154	199.385	196.15	172.334	260.37	314.793	315.181	286.688	322.362	251.295	0.516595	0.163025	0.000301512	0.005143	Ino80	68142	INO80 complex subunit [Source:MGI Symbol;Acc:MGI:1915392]
ENSMUSG00000062944	259.608	302.176	350.349	210.138	193.251	174.983	194.406	143.035	210.259	-0.587743	0.190411	0.000302201	0.00514975	9130023H24Rik	100043133	RIKEN cDNA 9130023H24 gene [Source:MGI Symbol;Acc:MGI:2442738]
ENSMUSG00000027358	110.679	67.8571	106.998	93.7668	188.39	204.499	274.384	140.9	113.118	0.921461	0.323068	0.000310679	0.00528908	Bmp2	12156	bone morphogenetic protein 2 [Source:MGI Symbol;Acc:MGI:88177]
ENSMUSG00000027244	1572.3	1381.53	1499.87	1688.64	1126.69	1262.83	996.641	1168.83	1317.29	-0.396087	0.119675	0.000312972	0.00532294	Atg13	51897	autophagy related 13 [Source:MGI Symbol;Acc:MGI:1196429]
ENSMUSG00000085156	35.808	58.3147	45.4507	56.0926	89.9409	75.8964	155.033	109.945	77.5616	0.961203	0.340243	0.000313598	0.00532843	Snhg15	100041286	small nucleolar RNA host gene 15 [Source:MGI Symbol;Acc:MGI:3650059]
ENSMUSG00000033107	1751.34	1724	1976.16	2033.57	1174.09	1457.84	1161.52	1236.08	1904.4	-0.509536	0.161738	0.000314833	0.00534424	Rnf125		ring finger protein 125 [Source:MGI Symbol;Acc:MGI:1914914]
ENSMUSG00000043421	10603.2	9278.4	10551.2	9633.7	8020.54	7410.44	5341.26	6188.92	9316.72	-0.509058	0.161268	0.000316927	0.0053746	Hilpda	69573	hypoxia inducible lipid droplet associated [Source:MGI Symbol;Acc:MGI:1916823]
ENSMUSG00000023572	1042.5	1197.04	943.101	1242.41	808.253	828.536	874.829	818.713	1037.81	-0.376924	0.113704	0.000317707	0.00538214	Ccndbp1	17151	cyclin D-type binding-protein 1 [Source:MGI Symbol;Acc:MGI:109595]
ENSMUSG00000052736	188.806	917.132	268.916	382.602	170.158	184.47	178.411	153.709	224.377	-1.12864	0.410694	0.000317985	0.00538214	Klrc2	16642	killer cell lectin-like receptor subfamily C, member 2 [Source:MGI Symbol;Acc:MGI:1336162]
ENSMUSG00000044786	15097.1	14606.2	13207.2	15919.4	20416.6	22484.3	31924.5	19710	23739.2	0.600148	0.195938	0.000321792	0.00544132	Zfp36	22695	zinc finger protein 36 [Source:MGI Symbol;Acc:MGI:99180]
ENSMUSG00000055980	119.631	114.509	154.343	96.2784	41.3242	88.5458	29.5301	60.8431	87.0325	-0.952507	0.336993	0.000322393	0.00544625	Irs1	16367	insulin receptor substrate 1 [Source:MGI Symbol;Acc:MGI:99454]
ENSMUSG00000027641	292.974	456.975	429.888	382.602	550.584	641.957	708.722	684.218	457.883	0.634447	0.209981	0.000330785	0.00558264	Rbl1	19650	RB transcriptional corepressor like 1 [Source:MGI Symbol;Acc:MGI:103300]
ENSMUSG00000026471	685.235	629.799	710.167	791.994	500.752	430.08	310.066	553.992	640.448	-0.571487	0.185748	0.000332425	0.00559954	Mr1	15064	major histocompatibility complex, class I-related [Source:MGI Symbol;Acc:MGI:1195463]
ENSMUSG00000022664	535.492	641.462	730.051	532.461	465.505	342.588	404.808	405.621	486.603	-0.523823	0.168063	0.000332348	0.00559954	Slc35a5	74102	solute carrier family 35, member A5 [Source:MGI Symbol;Acc:MGI:1921352]
ENSMUSG00000029669	3813.55	2880.75	4835.76	4582.01	2735.91	2784.98	2182.77	2839.34	3397.36	-0.540759	0.17425	0.000335884	0.00565239	Tspan12	269831	tetraspanin 12 [Source:MGI Symbol;Acc:MGI:1889818]
ENSMUSG00000036450	675.469	695.536	720.583	508.182	367.056	434.296	371.587	520.902	518.789	-0.544574	0.175642	0.000336679	0.00566033	Hif1an	319594	hypoxia-inducible factor 1, alpha subunit inhibitor [Source:MGI Symbol;Acc:MGI:2442345]
ENSMUSG00000029247	3339.09	2911.5	3413.53	3028.16	2772.37	2424.47	2379.63	2238.39	2812	-0.344312	0.10304	0.000337684	0.00567179	Paics	67054	phosphoribosylaminoimidazole carboxylase, phosphoribosylaminoribosylaminoimidazole, succinocarboxamide synthetase [Source:MGI Symbol;Acc:MGI:1914304]
ENSMUSG00000033933	739.761	773.995	898.598	651.344	574.893	515.463	547.537	613.768	650.246	-0.40406	0.124079	0.000342951	0.00575475	Vhl	22346	von Hippel-Lindau tumor suppressor [Source:MGI Symbol;Acc:MGI:103223]
ENSMUSG00000063576	1494.98	1230.97	1350.26	1538.78	1023.38	1105.77	1210.73	1125.06	1217.74	-0.309702	0.091962	0.000344565	0.00577632	Klhdc3	71765	kelch domain containing 3 [Source:MGI Symbol;Acc:MGI:2651568]
ENSMUSG00000018707	3657.3	2816.07	2995.96	3381.46	3731.33	6453.3	4577.16	5370.2	3834.64	0.570464	0.185671	0.000346118	0.00579681	Dync1h1	13424	dynein cytoplasmic 1 heavy chain 1 [Source:MGI Symbol;Acc:MGI:103147]
ENSMUSG00000064325	232.752	207.812	164.759	172.464	49.8321	83.2752	95.9728	129.158	113.324	-0.938089	0.335624	0.000350669	0.00586745	Hhip	15245	Hedgehog-interacting protein [Source:MGI Symbol;Acc:MGI:1341847]
ENSMUSG00000019971	96.0305	79.5201	71.0167	38.5113	136.127	131.765	125.503	139.832	105.619	0.773203	0.267425	0.000355472	0.00594213	Cep290	216274	centrosomal protein 290 [Source:MGI Symbol;Acc:MGI:2384917]
ENSMUSG00000072721	139.163	603.292	213.05	311.44	113.034	113.845	100.894	112.079	152.375	-1.25736	0.471895	0.000358418	0.00598568	Klra14-ps	654449	killer cell lectin-like receptor subfamily A, member 14, pseudogene [Source:MGI Symbol;Acc:MGI:1321089]
ENSMUSG00000046139	288.092	276.73	248.085	324.835	329.378	435.35	386.352	472.868	344.939	0.462017	0.145244	0.000359042	0.0059904	Patl1	225929	protein associated with topoisomerase II homolog 1 (yeast) [Source:MGI Symbol;Acc:MGI:2147679]
ENSMUSG00000029062	839.046	718.862	565.293	669.763	882.393	895.999	1054.47	1071.69	795.71	0.436669	0.13614	0.000361235	0.00601556	Cdk11b	12537	cyclin-dependent kinase 11B [Source:MGI Symbol;Acc:MGI:88353]
ENSMUSG00000010362	940.774	708.259	716.795	869.854	551.8	613.496	526.62	574.273	771.7	-0.461736	0.145504	0.000360936	0.00601556	Rdm1	66599	RAD52 motif 1 [Source:MGI Symbol;Acc:MGI:1913849]
ENSMUSG00000003308	1392.44	1198.1	1444.95	1376.36	1762.36	2398.12	2481.76	1821.02	1525.52	0.567095	0.185574	0.000364858	0.00607012	Keap1	50868	kelch-like ECH-associated protein 1 [Source:MGI Symbol;Acc:MGI:1858732]
ENSMUSG00000053536	1337.92	1352.9	1384.35	1065.76	909.132	898.108	986.797	961.748	1073.95	-0.411129	0.12735	0.000365416	0.00607365	Cstf2t	83410	cleavage stimulation factor, 3' pre-RNA subunit 2, tau [Source:MGI Symbol;Acc:MGI:1932622]
ENSMUSG00000055240	97.6582	133.594	113.627	63.6274	48.6167	66.4094	50.4472	56.5734	75.6537	-0.744476	0.256633	0.000366237	0.00608155	Zfp101	22643	zinc finger protein 101 [Source:MGI Symbol;Acc:MGI:107547]
ENSMUSG00000074673	6.51054	2.12054	2.84067	3.34881	26.7392	9.48705	8.61294	12.8091	21.8087	1.57564	0.58495	0.000367971	0.00610455	Ttll9	74711	tubulin tyrosine ligase-like family, member 9 [Source:MGI Symbol;Acc:MGI:1913589]
ENSMUSG00000073980	19.5316	13.7835	6.62822	5.86042	19.4467	45.327	57.8298	46.9666	24.0132	1.54477	0.590796	0.000368452	0.00610678	Gm9574		predicted gene 9574 [Source:MGI Symbol;Acc:MGI:3809525]
ENSMUSG00000034127	3776.12	2650.67	3359.56	4140.81	2695.8	2352.79	1681.98	2201.03	3364.93	-0.5621	0.184539	0.00036939	0.00611654	Tspan8	216350	tetraspanin 8 [Source:MGI Symbol;Acc:MGI:2384918]
ENSMUSG00000024014	201.013	394.42	234.828	390.974	612.57	567.115	695.188	720.51	427.948	0.916383	0.328326	0.000371139	0.00613971	Pim1	18712	proviral integration site 1 [Source:MGI Symbol;Acc:MGI:97584]
ENSMUSG00000117698	27.6698	24.3862	36.9287	31.8137	9.72334	10.5412	20.9171	9.6068	24.322	-1.056	0.382683	0.000371797	0.0061448	BC037704	100502982	cDNA sequence BC037704 [Source:MGI Symbol;Acc:MGI:2652856]
ENSMUSG00000030247	281.581	745.368	279.332	389.299	170.158	218.202	185.793	260.451	261.714	-0.860549	0.306455	0.000377757	0.00623743	Kcnj8	16523	potassium inwardly-rectifying channel, subfamily J, member 8 [Source:MGI Symbol;Acc:MGI:1100508]
ENSMUSG00000026819	560.721	431.529	829.475	599.437	946.81	1435.71	988.028	884.893	898.901	0.700066	0.239526	0.000380362	0.00626865	Slc25a25	227731	solute carrier family 25 (mitochondrial carrier, phosphate carrier), member 25 [Source:MGI Symbol;Acc:MGI:1915913]
ENSMUSG00000028214	1913.29	2102.51	2213.83	2491.52	2592.49	3666.22	3568.22	3397.61	2397.43	0.531409	0.172462	0.000380162	0.00626865	Gem	14579	GTP binding protein (gene overexpressed in skeletal muscle) [Source:MGI Symbol;Acc:MGI:99844]
ENSMUSG00000009907	1676.46	1975.28	2081.26	1729.66	1428.12	1428.33	1262.41	1491.19	1685.89	-0.376684	0.115521	0.00038228	0.00628257	Vps4b	20479	vacuolar protein sorting 4B [Source:MGI Symbol;Acc:MGI:1100499]
ENSMUSG00000106930	39.0633	24.3862	25.566	33.4881	55.9092	60.0847	70.134	53.3711	41.1766	0.810361	0.284365	0.000381886	0.00628257	Gm6450		predicted gene 6450 [Source:MGI Symbol;Acc:MGI:3648082]
ENSMUSG00000071650	3526.27	3431.03	3388.92	3114.4	2473.37	3052.72	2501.44	2601.31	3045.91	-0.315861	0.0950908	0.000382126	0.00628257	Ganab	14376	alpha glucosidase 2 alpha neutral subunit [Source:MGI Symbol;Acc:MGI:1097667]
ENSMUSG00000041644	279.14	219.475	373.074	637.949	189.605	219.256	93.512	160.113	283.623	-0.991556	0.3623	0.000385469	0.00632551	Slc5a12	241612	solute carrier family 5 (sodium/glucose cotransporter), member 12 [Source:MGI Symbol;Acc:MGI:2138890]
ENSMUSG00000018581	46.3876	43.471	57.7602	64.4646	26.7392	29.5153	22.1476	26.6856	48.4019	-0.856529	0.302626	0.000385614	0.00632551	Dnah11	13411	dynein, axonemal, heavy chain 11 [Source:MGI Symbol;Acc:MGI:1100864]
ENSMUSG00000020902	1992.23	997.712	1414.65	1532.08	2146.43	2596.29	2320.57	2851.09	2055.05	0.638457	0.215905	0.000390163	0.00639416	Ntn1	18208	netrin 1 [Source:MGI Symbol;Acc:MGI:105088]
ENSMUSG00000020009	8246.42	12052.1	9376.09	8120.87	6286.14	6365.81	5614.41	6417.34	8542.7	-0.541265	0.177322	0.000392194	0.00642144	Ifngr1	15979	interferon gamma receptor 1 [Source:MGI Symbol;Acc:MGI:107655]
ENSMUSG00000027962	2923.23	2373.94	2507.36	4340.9	5607.94	5544.66	5576.27	5538.86	3476.7	0.747369	0.259869	0.000393382	0.00643185	Vcam1	22329	vascular cell adhesion molecule 1 [Source:MGI Symbol;Acc:MGI:98926]
ENSMUSG00000079355	1866.9	780.357	1427.91	853.11	745.051	516.517	450.334	711.971	934.994	-0.862036	0.308764	0.000393563	0.00643185	Ackr4	252837	atypical chemokine receptor 4 [Source:MGI Symbol;Acc:MGI:2181676]
ENSMUSG00000025171	367.846	405.022	322.889	483.903	556.661	625.091	680.423	555.06	469.554	0.540622	0.176877	0.000396491	0.00647369	Ubtd1	226122	ubiquitin domain containing 1 [Source:MGI Symbol;Acc:MGI:2385092]
ENSMUSG00000025417	600.598	624.498	531.205	556.74	421.75	429.026	415.882	444.048	498.66	-0.395733	0.122721	0.000397073	0.00647715	Pip4k2c	117150	phosphatidylinositol-5-phosphate 4-kinase, type II, gamma [Source:MGI Symbol;Acc:MGI:2152214]
ENSMUSG00000027829	572.928	463.337	905.226	1014.69	2112.4	1501.06	1182.43	1201.92	1186.68	0.862243	0.307973	0.000398211	0.0064897	Ccnl1	56706	cyclin L1 [Source:MGI Symbol;Acc:MGI:1922664]
ENSMUSG00000021236	569.673	636.161	780.237	704.925	469.151	433.242	506.933	404.553	629.581	-0.504543	0.163551	0.000401036	0.00652967	Entpd5	12499	ectonucleoside triphosphate diphosphohydrolase 5 [Source:MGI Symbol;Acc:MGI:1321385]
ENSMUSG00000083833	25.2284	37.1094	11.3627	20.9301	43.755	50.5976	65.2123	49.1014	35.1809	0.960722	0.350059	0.000402026	0.00653972	Gm13841		predicted gene 13841 [Source:MGI Symbol;Acc:MGI:3650890]
ENSMUSG00000032724	143.232	410.324	234.828	212.65	458.212	725.232	655.814	383.205	295.232	0.964694	0.352297	0.000404066	0.00656682	Abtb2	99382	ankyrin repeat and BTB (POZ) domain containing 2 [Source:MGI Symbol;Acc:MGI:2139365]
ENSMUSG00000046785	511.891	588.449	712.061	462.973	390.149	369.995	319.909	414.16	514.348	-0.532961	0.174641	0.00040497	0.00657543	Epm2aip1	77781	EPM2A (laforin) interacting protein 1 [Source:MGI Symbol;Acc:MGI:1925031]
ENSMUSG00000018740	419.93	306.417	308.686	280.463	264.961	209.769	172.259	197.473	244.551	-0.561635	0.185817	0.000407058	0.00660322	Slc25a35	71998	solute carrier family 25, member 35 [Source:MGI Symbol;Acc:MGI:1919248]
ENSMUSG00000078485	30.9251	32.8683	31.2473	21.7673	51.0475	62.1929	107.047	70.4499	38.3553	1.09215	0.406982	0.000407795	0.00660906	Plekhn1	231002	pleckstrin homology domain containing, family N member 1 [Source:MGI Symbol;Acc:MGI:2387630]
ENSMUSG00000027566	4421.47	4269.7	3840.58	4923.59	5650.48	5840.86	6815.3	5909.25	4966.63	0.42735	0.134241	0.000409439	0.00662959	Psma7	26444	proteasome subunit alpha 7 [Source:MGI Symbol;Acc:MGI:1347070]
ENSMUSG00000024695	362.149	301.116	250.926	292.184	448.489	360.508	390.043	453.655	364.252	0.410755	0.12823	0.000410755	0.00664477	Zfp91	109910	zinc finger protein 91 [Source:MGI Symbol;Acc:MGI:104854]
ENSMUSG00000035212	4537.85	4110.66	4757.17	4620.52	3649.9	3591.38	3032.99	3969.74	4414.38	-0.315612	0.0954402	0.000412616	0.00666873	Leprot	230514	leptin receptor overlapping transcript [Source:MGI Symbol;Acc:MGI:2687005]
ENSMUSG00000020132	377.612	277.79	240.51	323.16	495.89	450.108	490.938	495.284	383.245	0.580202	0.192949	0.00041416	0.00668604	Rab21	216344	RAB21, member RAS oncogene family [Source:MGI Symbol;Acc:MGI:894308]
ENSMUSG00000036295	560.721	289.453	568.133	747.622	261.315	335.209	164.876	306.35	434.876	-0.858991	0.308828	0.000414449	0.00668604	Lrrn3	16981	leucine rich repeat protein 3, neuronal [Source:MGI Symbol;Acc:MGI:106036]
ENSMUSG00000019984	519.216	589.509	599.381	398.509	306.285	399.51	333.444	394.946	431.374	-0.490877	0.158589	0.000415897	0.00669708	Med23	70208	mediator complex subunit 23 [Source:MGI Symbol;Acc:MGI:1917458]
ENSMUSG00000090386	52.0843	29.6875	35.9818	25.1161	81.433	47.4353	89.8207	135.563	49.0179	1.08409	0.403905	0.000415852	0.00669708	Mir99ahg	77994	Mir99a and Mirlet7c-1 host gene (non-protein coding) [Source:MGI Symbol;Acc:MGI:1919929]
ENSMUSG00000002885	23935.2	19252.3	26255.3	23707.1	15394.5	17801.9	12284.5	18105.6	20699.4	-0.481934	0.158082	0.000419756	0.00675304	Adgre5	26364	adhesion G protein-coupled receptor E5 [Source:MGI Symbol;Acc:MGI:1347095]
ENSMUSG00000046814	174.157	340.346	587.071	812.924	88.7255	307.802	175.95	83.259	462.504	-1.26736	0.486288	0.000420882	0.00676495	Gchfr	320415	GTP cyclohydrolase I feedback regulator [Source:MGI Symbol;Acc:MGI:2443977]
ENSMUSG00000028224	393.074	332.924	384.437	336.556	578.539	460.649	685.344	451.52	442.386	0.519282	0.169556	0.000421886	0.00677488	Nbn	27354	nibrin [Source:MGI Symbol;Acc:MGI:1351625]
ENSMUSG00000017286	1499.87	1488.62	1427.91	1491.06	1298.07	1135.28	1256.26	1154.95	1444	-0.270906	0.08063	0.000424953	0.0068179	Glod4	67201	glyoxalase domain containing 4 [Source:MGI Symbol;Acc:MGI:1914451]
ENSMUSG00000074863	147.301	208.873	181.803	128.929	102.095	102.249	114.429	84.3264	128.156	-0.626849	0.213103	0.000427093	0.00684598	Platr25		pluripotency associated transcript 25 [Source:MGI Symbol;Acc:MGI:3645613]
ENSMUSG00000031538	2219.28	2268.97	3053.72	1979.15	2857.45	4574.87	4532.87	3529.97	3822.55	0.608396	0.20637	0.000431198	0.00690546	Plat	18791	plasminogen activator, tissue [Source:MGI Symbol;Acc:MGI:97610]
ENSMUSG00000025134	144.046	71.0379	151.502	142.325	206.621	185.525	203.019	257.249	168.526	0.640365	0.217876	0.000431847	0.00690956	Alyref	21681	Aly/REF export factor [Source:MGI Symbol;Acc:MGI:1341044]
ENSMUSG00000024097	1464.06	1517.24	1851.17	1542.97	2294.71	1820.46	2490.37	2326.98	1902.01	0.438451	0.139194	0.000436588	0.00697904	Srsf7	225027	serine and arginine-rich splicing factor 7 [Source:MGI Symbol;Acc:MGI:1926232]
ENSMUSG00000027272	1561.72	1516.18	2006.46	1306.04	1085.37	1252.29	988.028	1105.85	1439.76	-0.471013	0.151748	0.000438243	0.00699913	Ubr1	22222	ubiquitin protein ligase E3 component n-recognin 1 [Source:MGI Symbol;Acc:MGI:1277977]
ENSMUSG00000026087	891.944	1040.12	721.529	863.994	1434.19	1268.1	1467.89	1228.6	985.071	0.543568	0.179917	0.000441013	0.00703534	Mrpl30	107734	mitochondrial ribosomal protein L30 [Source:MGI Symbol;Acc:MGI:1333820]
ENSMUSG00000022035	583.507	581.027	474.391	451.253	745.051	705.204	782.547	653.263	560.262	0.420832	0.132973	0.000441312	0.00703534	Ccdc25	67179	coiled-coil domain containing 25 [Source:MGI Symbol;Acc:MGI:1914429]
ENSMUSG00000092274	486.663	653.125	587.071	710.785	1103.6	814.832	1327.62	2041.98	929.712	0.930248	0.344049	0.000443241	0.00705967	Neat1	66961	nuclear paraspeckle assembly transcript 1 (non-protein coding) [Source:MGI Symbol;Acc:MGI:1914211]
ENSMUSG00000040225	1338.73	1219.31	1141	1368.83	1464.58	1789.89	1593.39	2145.52	1490.79	0.420507	0.132833	0.000445101	0.00708288	Prrc2c	226562	proline-rich coiled-coil 2C [Source:MGI Symbol;Acc:MGI:1913754]
ENSMUSG00000041769	285.65	268.248	280.279	343.253	444.843	400.564	355.592	448.317	380.26	0.436836	0.138968	0.00044587	0.00708869	Ppp2r2d	52432	protein phosphatase 2, regulatory subunit B, delta [Source:MGI Symbol;Acc:MGI:1289252]
ENSMUSG00000093327	7.32436	15.904	12.3096	9.20923	27.9546	20.0282	33.2214	42.6969	25.8967	1.22088	0.467096	0.00044993	0.00714677	Mir5107	100628611	microRNA 5107 [Source:MGI Symbol;Acc:MGI:4950427]
ENSMUSG00000023307	440.276	407.143	580.443	1176.27	2621.66	1890.03	1186.13	1075.96	916.413	1.13811	0.43287	0.00045234	0.00717855	Marchf5	69104	membrane associated ring-CH-type finger 5 [Source:MGI Symbol;Acc:MGI:1915207]
ENSMUSG00000063684	79.7542	94.3638	76.698	82.0459	46.1859	53.76	50.4472	56.5734	73.6615	-0.591633	0.199124	0.000454007	0.00719844	Hadhb-ps		hydroxyacyl-CoA dehydrogenase trifunctional multienzyme complex subunit beta, pseudogene [Source:MGI Symbol;Acc:MGI:3651143]
ENSMUSG00000029397	1241.07	1452.57	1435.48	1283.43	1221.49	930.785	988.028	1034.33	1214.78	-0.345587	0.106305	0.000454414	0.00719844	Rchy1	68098	ring finger and CHY zinc finger domain containing 1 [Source:MGI Symbol;Acc:MGI:1915348]
ENSMUSG00000036432	126.142	92.2433	98.4765	123.906	181.097	197.12	175.95	149.439	152.505	0.584269	0.196586	0.000454921	0.00719997	Siah2	20439	siah E3 ubiquitin protein ligase 2 [Source:MGI Symbol;Acc:MGI:108062]
ENSMUSG00000039648	336.921	275.67	256.607	349.114	218.775	215.04	173.489	172.922	269.16	-0.562796	0.188568	0.000455745	0.00720652	Kyat1	70266	kynurenine aminotransferase 1 [Source:MGI Symbol;Acc:MGI:1917516]
ENSMUSG00000024883	82.1956	61.4955	62.4947	102.976	120.326	154.955	259.619	135.563	102.755	0.928903	0.342613	0.000461219	0.00728651	Rin1	225870	Ras and Rab interactor 1 [Source:MGI Symbol;Acc:MGI:2385695]
ENSMUSG00000090698	713.718	437.891	649.566	267.068	838.638	1003.52	1850.55	1252.09	1015.56	1.03733	0.392629	0.000461822	0.00728948	Apold1	381823	apolipoprotein L domain containing 1 [Source:MGI Symbol;Acc:MGI:2685921]
ENSMUSG00000081434	30.9251	48.7723	23.6722	24.2789	41.3242	80.1129	75.0556	56.5734	46.2466	0.841477	0.305382	0.000463624	0.00731134	Gm14165		predicted gene 14165 [Source:MGI Symbol;Acc:MGI:3650537]
ENSMUSG00000060675	617.688	919.252	707.326	685.669	1017.3	1004.57	1016.33	1084.5	933.891	0.444165	0.142324	0.00046684	0.00735545	Plaat3	225845	phospholipase A and acyltransferase 3 [Source:MGI Symbol;Acc:MGI:2179715]
ENSMUSG00000028820	737.319	619.196	671.344	949.388	1085.37	901.27	1055.7	1261.69	894.093	0.473155	0.153478	0.000469591	0.00739216	Sfpq	71514	splicing factor proline/glutamine rich (polypyrimidine tract binding protein associated) [Source:MGI Symbol;Acc:MGI:1918764]
ENSMUSG00000021023	121.259	166.462	166.652	125.58	89.9409	90.6541	75.0556	91.7983	116.141	-0.633239	0.217771	0.000470238	0.00739571	Prorp	66132	protein only RNase P catalytic subunit [Source:MGI Symbol;Acc:MGI:1913382]
ENSMUSG00000048450	346.686	286.272	369.287	276.277	333.024	471.19	519.237	529.442	476.41	0.476438	0.155046	0.000471478	0.00740858	Msx1	17701	msh homeobox 1 [Source:MGI Symbol;Acc:MGI:97168]
ENSMUSG00000028851	1617.06	1428.18	1198.76	1443.34	1633.52	1856.3	2316.88	2078.27	1658.96	0.42599	0.13534	0.000472482	0.00741771	Nudc	18221	nudC nuclear distribution protein [Source:MGI Symbol;Acc:MGI:106014]
ENSMUSG00000046688	130.211	275.67	157.184	130.604	306.285	290.936	452.795	334.103	233.16	0.83998	0.305809	0.000473015	0.00741944	Tifa	211550	TRAF-interacting protein with forkhead-associated domain [Source:MGI Symbol;Acc:MGI:2182965]
ENSMUSG00000020123	39.8771	33.9286	57.7602	29.3021	12.1542	18.9741	15.9955	7.47196	26.2708	-1.27265	0.493068	0.000475794	0.00744204	Avpr1a	54140	arginine vasopressin receptor 1A [Source:MGI Symbol;Acc:MGI:1859216]
ENSMUSG00000020707	493.174	447.433	591.806	448.741	719.527	853.835	893.285	650.06	551.271	0.570053	0.192195	0.000475747	0.00744204	Rnf135	71956	ring finger protein 135 [Source:MGI Symbol;Acc:MGI:1919206]
ENSMUSG00000054418	33.3665	20.1451	23.6722	41.023	9.72334	13.7035	11.0738	9.6068	26.1147	-1.1739	0.445287	0.000475895	0.00744204	2900041M22Rik		RIKEN cDNA 2900041M22 gene [Source:MGI Symbol;Acc:MGI:1925653]
ENSMUSG00000048833	1238.63	1267.02	1574.68	1145.29	946.81	1016.17	738.252	936.13	1149	-0.465617	0.150988	0.000476151	0.00744204	Slc39a9	328133	solute carrier family 39 (zinc transporter), member 9 [Source:MGI Symbol;Acc:MGI:1914820]
ENSMUSG00000015776	1357.45	1245.81	1407.08	1292.64	1024.6	962.409	840.377	1201.92	1154.85	-0.363448	0.112951	0.000480454	0.00749116	Med22	20933	mediator complex subunit 22 [Source:MGI Symbol;Acc:MGI:98446]
ENSMUSG00000096544	96.0305	100.725	95.6358	101.302	136.127	156.009	142.729	148.372	120.256	0.503528	0.165536	0.000480077	0.00749116	Gm4617		predicted pseudogene 4617 [Source:MGI Symbol;Acc:MGI:3704225]
ENSMUSG00000022231	289.719	262.946	381.596	477.206	213.913	256.15	205.48	162.248	361.568	-0.64813	0.224492	0.000480575	0.00749116	Sema5a	20356	sema domain, seven thrombospondin repeats (type 1 and type 1-like), transmembrane domain (TM) and short cytoplasmic domain, (semaphorin) 5A [Source:MGI Symbol;Acc:MGI:107556]
ENSMUSG00000040093	265.305	220.536	258.501	164.929	181.097	141.252	135.346	106.742	161.085	-0.597638	0.204065	0.000481704	0.0075021	Bmf	171543	BCL2 modifying factor [Source:MGI Symbol;Acc:MGI:2176433]
ENSMUSG00000034675	163.577	136.775	156.237	168.278	170.158	336.263	345.748	256.181	178.199	0.704943	0.248379	0.000483897	0.00752958	Dbn1	56320	drebrin 1 [Source:MGI Symbol;Acc:MGI:1931838]
ENSMUSG00000038587	3175.52	2112.05	2867.18	2180.08	3489.46	4642.33	4417.21	5042.5	3856.46	0.662776	0.229132	0.000487566	0.00757994	Akap12	83397	A kinase (PRKA) anchor protein (gravin) 12 [Source:MGI Symbol;Acc:MGI:1932576]
ENSMUSG00000029304	2063.03	2231.86	1758.37	1400.64	2926.73	6391.11	4836.78	2103.89	3863.07	0.935912	0.349155	0.000488695	0.00759078	Spp1	20750	secreted phosphoprotein 1 [Source:MGI Symbol;Acc:MGI:98389]
ENSMUSG00002075501	263.677	277.79	160.024	334.881	715.881	726.287	825.612	431.239	407.069	1.129	0.437822	0.000493663	0.00764763
ENSMUSG00000033967	11.3935	27.567	32.1942	5.86042	100.88	69.5717	98.4336	33.0901	37.3467	1.59721	0.645642	0.000493189	0.00764763	Rnf225	381845	ring finger protein 225 [Source:MGI Symbol;Acc:MGI:1924198]
ENSMUSG00000042650	362.963	312.779	304.898	424.462	550.584	438.513	461.408	524.104	455.505	0.439035	0.141076	0.000493496	0.00764763	Alkbh5	268420	alkB homolog 5, RNA demethylase [Source:MGI Symbol;Acc:MGI:2144489]
ENSMUSG00000042229	1035.18	1046.48	1156.15	1041.48	859.3	808.508	890.824	866.747	909.184	-0.300211	0.0914187	0.000495321	0.00766656	Rabif	98710	RAB interacting factor [Source:MGI Symbol;Acc:MGI:2138605]
ENSMUSG00000030802	2150.11	1867.13	1907.98	2062.03	1795.17	1505.28	1439.59	1461.3	1778.58	-0.337125	0.104375	0.000496674	0.00767358	Bckdk	12041	branched chain ketoacid dehydrogenase kinase [Source:MGI Symbol;Acc:MGI:1276121]
ENSMUSG00000025591	72.4298	71.0379	79.5387	87.0691	121.542	141.252	95.9728	129.158	100.089	0.571524	0.193365	0.000497961	0.00767358	Tma16	66282	translation machinery associated 16 [Source:MGI Symbol;Acc:MGI:1913532]
ENSMUSG00000019814	398.771	526.953	341.827	438.694	544.507	574.494	636.127	608.431	451.992	0.425019	0.136083	0.00049716	0.00767358	Ltv1	353258	LTV1 ribosome biogenesis factor [Source:MGI Symbol;Acc:MGI:2447810]
ENSMUSG00000069565	221.358	241.741	226.306	264.556	308.716	338.372	358.052	434.441	279.329	0.523242	0.174046	0.000496615	0.00767358	Dazap1	70248	DAZ associated protein 1 [Source:MGI Symbol;Acc:MGI:1917498]
ENSMUSG00000038037	65.9193	162.221	310.58	239.44	983.273	839.077	890.824	262.586	391.491	1.56444	0.630968	0.000497687	0.00767358	Socs1	12703	suppressor of cytokine signaling 1 [Source:MGI Symbol;Acc:MGI:1354910]
ENSMUSG00000031631	512.705	480.301	451.666	369.207	331.809	317.289	303.914	329.834	389.794	-0.447248	0.144519	0.000500062	0.0076992	Cfap97	66756	cilia and flagella associated protein 97 [Source:MGI Symbol;Acc:MGI:1914006]
ENSMUSG00000079457	0	0	0	4.18602	1.21542	14.7576	12.3042	12.8091	13.9296	2.60735	0.992963	0.000501184	0.00770971	Gm7609	665378	predicted pseudogene 7609 [Source:MGI Symbol;Acc:MGI:3644536]
ENSMUSG00000022951	960.305	866.239	1295.34	1087.53	1415.96	1783.57	1647.53	1467.71	1529.56	0.515873	0.1713	0.00050205	0.00771628	Rcan1	54720	regulator of calcineurin 1 [Source:MGI Symbol;Acc:MGI:1890564]
ENSMUSG00000039795	212.406	220.536	172.334	135.627	148.281	105.412	104.586	127.023	163.901	-0.534426	0.178981	0.000503354	0.00772954	Zfand1	66361	zinc finger, AN1-type domain 1 [Source:MGI Symbol;Acc:MGI:1913611]
ENSMUSG00000032527	664.889	483.482	506.586	432.834	398.657	354.183	270.692	346.912	444.179	-0.532267	0.178379	0.000503816	0.00772987	Pccb	66904	propionyl Coenzyme A carboxylase, beta polypeptide [Source:MGI Symbol;Acc:MGI:1914154]
ENSMUSG00000026475	26.856	84.8214	52.0789	50.2322	99.6642	103.303	163.646	107.81	68.6564	0.958543	0.360924	0.000504504	0.00773366	Rgs16	19734	regulator of G-protein signaling 16 [Source:MGI Symbol;Acc:MGI:108407]
ENSMUSG00000018765	184.737	159.04	133.511	237.766	254.022	259.313	314.988	317.024	233.473	0.587871	0.200522	0.000506484	0.00775725	Fxr2	23879	fragile X mental retardation, autosomal homolog 2 [Source:MGI Symbol;Acc:MGI:1346074]
ENSMUSG00000046556	1076.68	922.433	1193.08	1395.62	728.035	931.839	691.496	853.938	1023.33	-0.460967	0.150187	0.000508229	0.00776365	Zfp319	79233	zinc finger protein 319 [Source:MGI Symbol;Acc:MGI:1890618]
ENSMUSG00000013584	69.9883	93.3036	146.768	21.7673	0	23.1906	28.2997	8.53938	45.5015	-1.96634	0.818282	0.00050806	0.00776365	Aldh1a2	19378	aldehyde dehydrogenase family 1, subfamily A2 [Source:MGI Symbol;Acc:MGI:107928]
ENSMUSG00000032575	1410.35	1190.68	1096.5	1463.43	1921.58	1992.28	1795.18	1778.33	1487.44	0.479224	0.156248	0.000507516	0.00776365	Manf		mesencephalic astrocyte-derived neurotrophic factor [Source:MGI Symbol;Acc:MGI:1922090]
ENSMUSG00000028909	1135.28	2116.29	1169.41	1372.18	896.978	918.136	633.667	734.387	1445.79	-0.731796	0.262015	0.00050947	0.00777584	Ptpru	19273	protein tyrosine phosphatase, receptor type, U [Source:MGI Symbol;Acc:MGI:1321151]
ENSMUSG00000089715	1255.72	720.982	864.51	999.621	657.541	557.628	628.745	652.195	822.382	-0.545014	0.183566	0.00051364	0.00783267	Cbx6	494448	chromobox 6 [Source:MGI Symbol;Acc:MGI:3512628]
ENSMUSG00000018167	1266.3	1230.97	1129.64	1070.78	1644.46	1644.42	1766.88	1391.92	1224.45	0.414091	0.131858	0.000514093	0.00783277	Stard3	59045	START domain containing 3 [Source:MGI Symbol;Acc:MGI:1929618]
ENSMUSG00000001418	4910.58	4945.09	4753.38	5335.5	4029.11	4281.82	3622.36	4060.48	4509.14	-0.295229	0.0908598	0.000518008	0.00787193	Glmp	56700	glycosylated lysosomal membrane protein [Source:MGI Symbol;Acc:MGI:1913318]
ENSMUSG00000042675	3108.78	2979.35	2567.96	3376.44	1979.92	1892.14	1918.23	1701.47	2370.72	-0.591786	0.203222	0.000517393	0.00787193	Ypel3	66090	yippee like 3 [Source:MGI Symbol;Acc:MGI:1913340]
ENSMUSG00000058331	59.4087	95.4241	102.264	79.5343	48.6167	39.0023	46.756	28.8204	54.6113	-0.872105	0.323672	0.000517756	0.00787193	Zfp85	22746	zinc finger protein 85 [Source:MGI Symbol;Acc:MGI:107767]
ENSMUSG00000079659	369.473	383.817	388.224	403.532	685.496	575.548	499.551	514.498	465.181	0.493994	0.163263	0.000519739	0.00789139	Tmem243	652925	transmembrane protein 243, mitochondrial [Source:MGI Symbol;Acc:MGI:3606159]
ENSMUSG00000076569	8.952	194.029	197.9	14.2325	1.21542	11.5953	8.61294	0	57.0158	-0.16144	0.351929	0.000522762	0.00793044	Igkv5-39		immunoglobulin kappa variable 5-39 [Source:MGI Symbol;Acc:MGI:2686255]
ENSMUSG00000009681	861.019	520.591	727.211	899.993	909.132	1452.57	1398.99	1072.76	899.038	0.594113	0.203302	0.000525633	0.00796711	Bcr	110279	BCR activator of RhoGEF and GTPase [Source:MGI Symbol;Acc:MGI:88141]
ENSMUSG00000085395	296.23	213.114	226.306	365.021	184.743	168.659	164.876	188.934	233.726	-0.558367	0.189731	0.000531686	0.00804495	Gm13056	100503810	predicted gene 13056 [Source:MGI Symbol;Acc:MGI:3650725]
ENSMUSG00000020570	6177.69	5845.26	7563.75	5064.24	4414.4	3822.23	3696.18	4589.92	5514.42	-0.507998	0.169556	0.000531513	0.00804495	Sypl	19027	synaptophysin-like protein [Source:MGI Symbol;Acc:MGI:108081]
ENSMUSG00000023791	588.39	626.618	562.452	668.925	515.337	454.324	375.278	453.655	576.354	-0.401296	0.128223	0.000532798	0.00805484	Pigx	72084	phosphatidylinositol glycan anchor biosynthesis, class X [Source:MGI Symbol;Acc:MGI:1919334]
ENSMUSG00000026890	110.679	104.967	124.042	127.255	204.19	200.282	370.357	203.878	140.986	0.887947	0.331934	0.000538647	0.00813626	Lhx6	16874	LIM homeobox protein 6 [Source:MGI Symbol;Acc:MGI:1306803]
ENSMUSG00000031504	160.322	167.522	120.255	138.139	263.746	207.661	371.587	168.653	228.144	0.670826	0.237289	0.000539865	0.00814765	Rab20	19332	RAB20, member RAS oncogene family [Source:MGI Symbol;Acc:MGI:102789]
ENSMUSG00000020553	488.291	521.652	438.41	396.834	340.317	305.694	216.554	378.935	414.837	-0.502339	0.167609	0.000550666	0.00830351	Pctp	18559	phosphatidylcholine transfer protein [Source:MGI Symbol;Acc:MGI:107375]
ENSMUSG00000027189	721.857	476.06	427.047	550.042	884.824	778.992	855.142	716.241	664.879	0.504424	0.168074	0.000552146	0.00831868	Trim44	80985	tripartite motif-containing 44 [Source:MGI Symbol;Acc:MGI:1931835]
ENSMUSG00000046687	21.1593	19.0848	22.7253	20.9301	34.0317	44.2729	34.4518	53.3711	34.3544	0.828566	0.305753	0.000561262	0.00844877	Gm5424		predicted gene 5424 [Source:MGI Symbol;Acc:MGI:3643173]
ENSMUSG00000015759	1973.51	1634.93	2191.1	2119.8	1713.74	1408.3	879.751	1237.14	1695.64	-0.52885	0.176337	0.000563485	0.00847496	Cnih1	12793	cornichon family AMPA receptor auxiliary protein 1 [Source:MGI Symbol;Acc:MGI:1277202]
ENSMUSG00000033307	1475.45	1514.06	1142.9	1324.46	2094.16	1968.04	2056.03	1822.09	1566.91	0.479731	0.159018	0.000565304	0.00849504	Mif	17319	macrophage migration inhibitory factor (glycosylation-inhibiting factor) [Source:MGI Symbol;Acc:MGI:96982]
ENSMUSG00000097183	23.6007	1.06027	15.1502	15.9069	37.6779	59.0306	41.8343	54.4385	22.7536	1.43497	0.578087	0.000572131	0.00859028	Gm17501		predicted gene, 17501 [Source:MGI Symbol;Acc:MGI:4937135]
ENSMUSG00000062937	729.181	710.379	733.839	837.203	540.861	627.2	478.634	630.847	665.308	-0.366648	0.116229	0.000576494	0.00864839	Mtap	66902	methylthioadenosine phosphorylase [Source:MGI Symbol;Acc:MGI:1914152]
ENSMUSG00000029328	1031.11	961.663	1094.6	1083.34	1290.77	1249.13	1303.02	1430.35	1184.4	0.314249	0.0974206	0.000577918	0.00865496	Hnrnpdl	50926	heterogeneous nuclear ribonucleoprotein D-like [Source:MGI Symbol;Acc:MGI:1355299]
ENSMUSG00002075524	1079.94	1024.22	771.715	1382.22	2711.6	2338.03	2569.12	1743.1	1523.17	0.938703	0.35696	0.000577654	0.00865496
ENSMUSG00000083496	34.9942	44.5312	19.8847	46.0462	57.1246	60.0847	82.4382	95.0006	54.7282	0.848594	0.317853	0.000587204	0.00878312	Gm11263		predicted gene 11263 [Source:MGI Symbol;Acc:MGI:3651899]
ENSMUSG00000107736	17.904	20.1451	17.044	5.86042	2.43084	5.27058	0	0	10.8794	-2.36251	0.95143	0.000587476	0.00878312	Gm44148		predicted gene, 44148 [Source:MGI Symbol;Acc:MGI:5690540]
ENSMUSG00000022995	30.9251	57.2545	19.8847	34.3253	81.433	47.4353	68.9035	88.5961	54.6422	0.846687	0.317744	0.000589659	0.00880825	Enah	13800	ENAH actin regulator [Source:MGI Symbol;Acc:MGI:108360]
ENSMUSG00000083899	84.6371	59.375	45.4507	59.4414	117.896	81.167	134.116	112.079	86.542	0.705589	0.254373	0.000591011	0.00882094	Gm12346		predicted gene 12346 [Source:MGI Symbol;Acc:MGI:3649810]
ENSMUSG00000031266	258.794	289.453	281.226	294.696	373.133	391.077	428.186	319.159	309.187	0.387333	0.124178	0.000592762	0.00883955	Gla	11605	galactosidase, alpha [Source:MGI Symbol;Acc:MGI:1347344]
ENSMUSG00000027605	562.348	1158.87	551.089	687.344	386.503	367.887	524.159	413.093	555.937	-0.683749	0.246505	0.000597287	0.00889359	Acss2	60525	acyl-CoA synthetase short-chain family member 2 [Source:MGI Symbol;Acc:MGI:1890410]
ENSMUSG00000028794	8.13818	7.42187	14.2033	8.37203	15.8004	15.8118	34.4518	61.9105	21.8741	1.4093	0.5725	0.000598414	0.00889359	A3galt2	215493	alpha 1,3-galactosyltransferase 2 (isoglobotriaosylceramide synthase) [Source:MGI Symbol;Acc:MGI:2685279]
ENSMUSG00000020585	16867.2	13837.6	15996.7	17287.4	20467.6	21944.6	19177.3	19780.4	18538	0.321219	0.100217	0.000598919	0.00889359	Laptm4a	17775	lysosomal-associated protein transmembrane 4A [Source:MGI Symbol;Acc:MGI:108017]
ENSMUSG00000021193	680.352	749.609	825.687	815.436	559.092	629.308	565.993	641.521	668.619	-0.329555	0.103221	0.000598744	0.00889359	Pitrm1	69617	pitrilysin metallepetidase 1 [Source:MGI Symbol;Acc:MGI:1916867]
ENSMUSG00000021504	770.686	997.712	746.149	933.482	655.11	675.689	632.436	605.229	714.239	-0.386547	0.1235	0.000598328	0.00889359	B4galt7	218271	xylosylprotein beta1,4-galactosyltransferase, polypeptide 7 (galactosyltransferase I) [Source:MGI Symbol;Acc:MGI:2384987]
ENSMUSG00000015243	633.15	783.538	707.326	584.368	416.888	388.969	281.766	481.408	516.134	-0.667582	0.239701	0.000599549	0.00889542	Abca1	11303	ATP-binding cassette, sub-family A (ABC1), member 1 [Source:MGI Symbol;Acc:MGI:99607]
ENSMUSG00000028657	3260.15	4193.36	3928.64	3368.91	2991.14	2681.67	2775.83	2636.53	3364.76	-0.374656	0.119829	0.000601083	0.00889563	Ppt1	19063	palmitoyl-protein thioesterase 1 [Source:MGI Symbol;Acc:MGI:1298204]
ENSMUSG00000083816	179.854	180.246	131.618	127.255	70.4942	117.007	79.9773	103.54	128.832	-0.627749	0.22152	0.00060072	0.00889563	Gm13033		predicted gene 13033 [Source:MGI Symbol;Acc:MGI:3649305]
ENSMUSG00000044551	292.161	200.391	316.261	354.137	205.406	171.821	215.324	150.507	223.876	-0.564462	0.194947	0.00060085	0.00889563	9930012K11Rik	268759	RIKEN cDNA 9930012K11 gene [Source:MGI Symbol;Acc:MGI:2145726]
ENSMUSG00000021120	347.5	315.96	348.455	304.742	271.038	224.527	185.793	166.518	271.562	-0.552726	0.190406	0.000608405	0.0089964	Pigh	110417	phosphatidylinositol glycan anchor biosynthesis, class H [Source:MGI Symbol;Acc:MGI:99463]
ENSMUSG00000100394	4.06909	8.48214	17.9909	8.37203	25.5238	30.5694	22.1476	36.2924	19.5159	1.27248	0.511421	0.000609153	0.00899988	Gm28791		predicted gene 28791 [Source:MGI Symbol;Acc:MGI:5579497]
ENSMUSG00000004460	1725.29	1893.64	1613.5	1751.43	2069.86	2358.06	2291.04	2139.11	1856.79	0.319217	0.09945	0.00061541	0.00908467	Dnajb11	67838	DnaJ heat shock protein family (Hsp40) member B11 [Source:MGI Symbol;Acc:MGI:1915088]
ENSMUSG00000021809	150.556	186.607	185.59	173.301	198.113	267.746	287.918	268.99	214.692	0.49267	0.165621	0.00061894	0.00912911	Nudt13	67725	nudix (nucleoside diphosphate linked moiety X)-type motif 13 [Source:MGI Symbol;Acc:MGI:1914975]
ENSMUSG00000034135	313.32	332.924	332.358	334.881	410.811	464.866	502.012	439.778	422.317	0.421133	0.137594	0.000623371	0.00918675	Sik3	70661	SIK family kinase 3 [Source:MGI Symbol;Acc:MGI:2446296]
ENSMUSG00000050697	1185.73	1204.46	1398.56	1132.74	924.933	1072.04	958.498	953.208	1131.86	-0.311159	0.0961822	0.000630979	0.00929106	Prkaa1	105787	protein kinase, AMP-activated, alpha 1 catalytic subunit [Source:MGI Symbol;Acc:MGI:2145955]
ENSMUSG00000069763	31183.1	22947.4	34221.5	35442.2	23413.8	20244.3	13526	22488.5	30902.3	-0.55178	0.190964	0.000633488	0.00931867	Tmem100	67888	transmembrane protein 100 [Source:MGI Symbol;Acc:MGI:1915138]
ENSMUSG00000024122	1191.43	1428.18	1246.11	1229.85	986.919	1037.25	989.258	1005.51	1101.87	-0.316323	0.0991235	0.000633916	0.00931867	Pdpk1	18607	3-phosphoinositide dependent protein kinase 1 [Source:MGI Symbol;Acc:MGI:1338068]
ENSMUSG00000044548	43.9462	4.24107	19.8847	22.6045	105.741	64.3011	73.8252	42.6969	35.6781	1.32416	0.540116	0.000635048	0.0093275	Dact1	59036	dishevelled-binding antagonist of beta-catenin 1 [Source:MGI Symbol;Acc:MGI:1891740]
ENSMUSG00000020125	0	7.42187	1.89378	5.02322	12.1542	11.5953	11.0738	95.0006	43.1718	2.50289	1.11154	0.000638386	0.00936868	Elane	50701	elastase, neutrophil expressed [Source:MGI Symbol;Acc:MGI:2679229]
ENSMUSG00000027247	4295.33	3707.76	4271.42	4855.78	3222.07	3776.9	3324.6	3244.96	3834.05	-0.310938	0.0977039	0.000642716	0.00940726	Arhgap1	228359	Rho GTPase activating protein 1 [Source:MGI Symbol;Acc:MGI:2445003]
ENSMUSG00000055368	1784.7	1197.04	1460.1	1213.94	844.715	905.486	689.035	658.6	1835.73	-0.72994	0.269149	0.000641653	0.00940726	Slc6a2	20538	solute carrier family 6 (neurotransmitter transporter, noradrenalin), member 2 [Source:MGI Symbol;Acc:MGI:1270850]
ENSMUSG00000010142	289.719	764.453	412.844	305.579	221.206	174.983	302.683	182.529	337.435	-0.833781	0.317348	0.000642498	0.00940726	Tnfrsf13b	57916	tumor necrosis factor receptor superfamily, member 13b [Source:MGI Symbol;Acc:MGI:1889411]
ENSMUSG00000033906	126.956	215.234	251.872	174.975	117.896	84.3294	93.512	111.012	128.946	-0.77672	0.285432	0.000643158	0.00940726	Zdhhc15	108672	zinc finger, DHHC domain containing 15 [Source:MGI Symbol;Acc:MGI:1915336]
ENSMUSG00000031258	20.3454	82.7009	59.654	30.1393	1.21542	5.27058	15.9955	20.281	23.4258	-1.71486	0.729093	0.000643975	0.00941137	Xkrx	331524	X-linked Kx blood group related, X-linked [Source:MGI Symbol;Acc:MGI:3584011]
ENSMUSG00000018604	11538.3	8434.43	13445.8	16502.9	7514.93	9653.6	5918.32	8868.15	11051.3	-0.55751	0.193899	0.000648813	0.00947419	Tbx3	21386	T-box 3 [Source:MGI Symbol;Acc:MGI:98495]
ENSMUSG00000027341	703.953	746.428	652.407	713.297	618.648	580.818	525.39	471.801	633.705	-0.330758	0.104522	0.000652503	0.00950435	Tmem230	70612	transmembrane protein 230 [Source:MGI Symbol;Acc:MGI:1917862]
ENSMUSG00000032860	469.573	382.757	422.312	471.345	563.954	710.475	687.805	575.341	670.558	0.476325	0.159967	0.000652409	0.00950435	P2ry2	18442	purinergic receptor P2Y, G-protein coupled 2 [Source:MGI Symbol;Acc:MGI:105107]
ENSMUSG00000045983	2440.64	2378.18	2198.68	2807.98	2692.15	3381.61	3236.01	3290.86	2655.43	0.332056	0.104543	0.000652477	0.00950435	Eif4g1	208643	eukaryotic translation initiation factor 4, gamma 1 [Source:MGI Symbol;Acc:MGI:2384784]
ENSMUSG00000045930	36022.8	30297.2	44807.7	27677.9	22520.5	21835	16586.1	26701.6	30100.1	-0.572561	0.200502	0.000653445	0.00951017	Clec14a	66864	C-type lectin domain family 14, member a [Source:MGI Symbol;Acc:MGI:1914114]
ENSMUSG00000054555	71.616	55.1339	84.2731	112.185	34.0317	22.1365	46.756	26.6856	43.6583	-1.07512	0.42999	0.000656888	0.00955236	Adam12	11489	a disintegrin and metallopeptidase domain 12 (meltrin alpha) [Source:MGI Symbol;Acc:MGI:105378]
ENSMUSG00000023186	1710.65	1717.63	1997.94	1722.96	2212.06	2295.87	2166.77	2275.74	1974.28	0.302153	0.0943794	0.000659922	0.00958854	Vwa5a	67776	von Willebrand factor A domain containing 5A [Source:MGI Symbol;Acc:MGI:1915026]
ENSMUSG00000044867	65.9193	120.871	54.9196	77.0227	35.2471	36.8941	49.2168	42.6969	52.8512	-0.794054	0.298958	0.000662112	0.0096124	Gimap1os		GTPase, IMAP family member 1, opposite strand [Source:MGI Symbol;Acc:MGI:3781523]
ENSMUSG00000024298	928.566	989.23	1179.82	860.645	662.403	712.583	572.146	702.364	852.263	-0.500226	0.173068	0.000665512	0.00965378	Zfp871	208292	zinc finger protein 871 [Source:MGI Symbol;Acc:MGI:1921793]
ENSMUSG00000037640	384.936	421.987	488.595	275.44	273.469	259.313	215.324	267.923	291.209	-0.544303	0.188791	0.000666451	0.00965942	Zfp60	22718	zinc finger protein 60 [Source:MGI Symbol;Acc:MGI:99207]
ENSMUSG00000038332	800.797	991.35	972.455	869.017	454.566	544.978	450.334	534.779	889.283	-0.730521	0.271408	0.000668297	0.00967817	Sesn1	140742	sestrin 1 [Source:MGI Symbol;Acc:MGI:2155278]
ENSMUSG00000030417	863.461	892.745	796.334	880.738	1048.91	1029.87	1230.42	1142.14	920.484	0.343873	0.10946	0.000670939	0.00969245	Pdcd5	56330	programmed cell death 5 [Source:MGI Symbol;Acc:MGI:1913538]
ENSMUSG00000031613	39473.4	34245.6	49662.4	31178.3	30429.2	23515.2	18654.4	28218.4	39468.5	-0.535983	0.185539	0.00067075	0.00969245	Hpgd	15446	hydroxyprostaglandin dehydrogenase 15 (NAD) [Source:MGI Symbol;Acc:MGI:108085]
ENSMUSG00000001942	522.471	550.279	650.513	479.717	456.997	400.564	322.37	304.215	487.408	-0.499844	0.1704	0.000670245	0.00969245	Siae	22619	sialic acid acetylesterase [Source:MGI Symbol;Acc:MGI:104803]
ENSMUSG00000044408	1848.18	1990.12	2335.98	1644.27	1656.61	1226.99	1161.52	1281.97	1808.5	-0.486843	0.165297	0.000676374	0.00976293	Sptssa	104725	serine palmitoyltransferase, small subunit A [Source:MGI Symbol;Acc:MGI:1913399]
ENSMUSG00000073433	16.2764	23.3259	5.68133	10.8836	57.1246	30.5694	27.0692	43.7643	31.5514	1.21202	0.494619	0.000678676	0.00978811	Arhgdig	14570	Rho GDP dissociation inhibitor (GDI) gamma [Source:MGI Symbol;Acc:MGI:108430]
ENSMUSG00000026582	85.4509	96.4844	53.0258	132.278	204.19	248.772	284.227	304.215	123.115	1.21165	0.49574	0.000680471	0.00979789	Sele	20339	selectin, endothelial cell [Source:MGI Symbol;Acc:MGI:98278]
ENSMUSG00000070730	535.492	546.038	669.451	709.948	718.312	980.329	952.345	881.691	694.524	0.462541	0.155158	0.000679998	0.00979789	Rmdn3	67809	regulator of microtubule dynamics 3 [Source:MGI Symbol;Acc:MGI:1915059]
ENSMUSG00000021501	1003.44	863.058	932.686	1034.78	736.543	750.531	634.897	787.758	876.286	-0.363234	0.116822	0.000688122	0.00989993	Caml	12328	calcium modulating ligand [Source:MGI Symbol;Acc:MGI:104728]
ENSMUSG00000006818	1651.24	1568.14	1456.32	1583.99	2240.01	1914.28	2144.62	1821.02	1765.19	0.344735	0.109847	0.000690425	0.00992493	Sod2	20656	superoxide dismutase 2, mitochondrial [Source:MGI Symbol;Acc:MGI:98352]
ENSMUSG00000037822	3248.76	3346.21	2894.64	3280.16	2864.74	2318	2267.66	2484.96	3117.45	-0.335224	0.106045	0.000691191	0.00992781	Smim14	68552	small integral membrane protein 14 [Source:MGI Symbol;Acc:MGI:1915802]
ENSMUSG00000100094	21.9731	18.0246	18.9378	14.2325	9.72334	4.21647	1.23042	4.26969	18.4171	-1.53225	0.62922	0.000692903	0.00994426	1810008I18Rik	100503969	RIKEN cDNA 1810008I18 gene [Source:MGI Symbol;Acc:MGI:1920875]
ENSMUSG00000051518	248.214	176.004	188.431	243.626	279.546	310.965	401.117	359.721	249.475	0.566483	0.198986	0.000700464	0.0100446	Rps19bp1	66538	ribosomal protein S19 binding protein 1 [Source:MGI Symbol;Acc:MGI:1913788]
ENSMUSG00000110891	48.8291	29.6875	42.61	66.9763	4.86167	35.84	12.3042	8.53938	31.8731	-1.28344	0.528385	0.000701294	0.0100483	Gm40639		predicted gene, 40639 [Source:MGI Symbol;Acc:MGI:5623524]
ENSMUSG00000100880	14.6487	7.42187	6.62822	8.37203	18.2313	26.3529	34.4518	39.4946	17.9561	1.33437	0.551056	0.000708392	0.0101417	Gm6610		predicted gene 6610 [Source:MGI Symbol;Acc:MGI:3648858]
ENSMUSG00000002578	7.32436	11.6629	10.4158	5.02322	29.17	22.1365	13.5346	42.6969	16.8316	1.33115	0.552188	0.000709241	0.0101456	Ikzf4	22781	IKAROS family zinc finger 4 [Source:MGI Symbol;Acc:MGI:1343139]
ENSMUSG00000026798	237.635	204.632	247.138	226.882	194.467	169.713	150.111	133.428	204.858	-0.447174	0.14992	0.000712334	0.0101815	Coq4	227683	coenzyme Q4 [Source:MGI Symbol;Acc:MGI:1098826]
ENSMUSG00000021866	673.841	674.33	623.053	846.412	523.845	558.682	577.067	480.34	639.129	-0.363386	0.117189	0.000712932	0.0101818	Anxa11	11744	annexin A11 [Source:MGI Symbol;Acc:MGI:108481]
ENSMUSG00000041347	8.952	0	2.84067	10.0464	9.72334	37.9482	57.8298	45.8992	17.9825	2.17309	0.956692	0.000713917	0.0101875	Bdkrb1	12061	bradykinin receptor, beta 1 [Source:MGI Symbol;Acc:MGI:88144]
ENSMUSG00000090881	8.13818	21.2054	10.4158	9.20923	32.8163	67.4635	77.5165	30.9553	24.4339	1.6611	0.7186	0.00071568	0.0102044	Phf11		PHD finger protein 11 [Source:MGI Symbol;Acc:MGI:3644962]
ENSMUSG00000021483	201.827	145.257	262.288	257.021	156.789	129.656	143.959	132.36	191.847	-0.542907	0.189936	0.000721882	0.0102845	Cdk20	105278	cyclin-dependent kinase 20 [Source:MGI Symbol;Acc:MGI:2145349]
ENSMUSG00000025404	620.943	342.466	395.8	584.368	713.45	892.837	760.4	707.701	622.639	0.57456	0.201216	0.000724141	0.0102999	R3hdm2	71750	R3H domain containing 2 [Source:MGI Symbol;Acc:MGI:1919000]
ENSMUSG00000021036	4073.97	4050.22	4438.07	3425.84	5067.08	5583.66	5257.59	5030.76	4257.45	0.356115	0.114653	0.000723772	0.0102999	Sptlc2	20773	serine palmitoyltransferase, long chain base subunit 2 [Source:MGI Symbol;Acc:MGI:108074]
ENSMUSG00000058254	54477.8	48760.7	66767	56015.6	40294.7	39389.2	29882	42703.3	55399.1	-0.498833	0.17154	0.000725511	0.0103111	Tspan7	21912	tetraspanin 7 [Source:MGI Symbol;Acc:MGI:1298407]
ENSMUSG00000021458	1930.38	1268.08	1460.1	1789.94	1962.9	2494.04	2246.75	2302.43	1851.69	0.430262	0.143263	0.000727306	0.0103282	Aopep	72061	aminopeptidase O [Source:MGI Symbol;Acc:MGI:1919311]
ENSMUSG00000045036	8.952	21.2054	32.1942	7.53483	7.29251	0	1.23042	3.20227	39.0166	-2.04327	0.871276	0.00072855	0.0103375	Tmem232	381107	transmembrane protein 232 [Source:MGI Symbol;Acc:MGI:2685786]
ENSMUSG00000073403	15.4625	8.48214	17.044	19.2557	15.8004	43.2188	41.8343	52.3037	41.5164	1.08427	0.436992	0.000732554	0.0103859	Gm10499		predicted gene 10499 [Source:MGI Symbol;Acc:MGI:3702919]
ENSMUSG00000079418	563.976	727.344	687.441	898.319	526.276	549.195	462.638	491.014	598.76	-0.446859	0.150317	0.000733434	0.01039	Atg4a	666468	autophagy related 4A, cysteine peptidase [Source:MGI Symbol;Acc:MGI:2147903]
ENSMUSG00000113836	53.712	78.4598	125.936	57.767	42.5396	24.2447	29.5301	38.4272	59.9918	-0.996758	0.39994	0.000742305	0.0104987	Gm3325		predicted gene 3325 [Source:MGI Symbol;Acc:MGI:3781503]
ENSMUSG00000037369	926.125	1111.16	1260.31	747.622	568.815	604.009	632.436	756.803	860.707	-0.566615	0.200943	0.000741859	0.0104987	Kdm6a	22289	lysine (K)-specific demethylase 6A [Source:MGI Symbol;Acc:MGI:1095419]
ENSMUSG00000023961	3973.87	3673.83	4761.9	4909.36	5527.72	7280.79	5640.25	6270.04	4977.67	0.456316	0.15372	0.000744348	0.0105192	Enpp4	224794	ectonucleotide pyrophosphatase/phosphodiesterase 4 [Source:MGI Symbol;Acc:MGI:2682634]
ENSMUSG00000049313	1066.1	1867.13	830.422	1047.34	819.191	591.36	706.261	592.42	930.796	-0.695782	0.258996	0.00074715	0.0105333	Sorl1	20660	sortilin-related receptor, LDLR class A repeats-containing [Source:MGI Symbol;Acc:MGI:1202296]
ENSMUSG00000021824	1088.89	1245.81	1479.04	1147.81	985.704	955.03	862.525	1000.17	1124.35	-0.349709	0.112859	0.000747102	0.0105333	Ap3m1	55946	adaptor-related protein complex 3, mu 1 subunit [Source:MGI Symbol;Acc:MGI:1929212]
ENSMUSG00000024151	590.832	744.308	710.167	525.764	418.104	372.103	378.969	576.408	553.322	-0.488509	0.167725	0.000747027	0.0105333	Msh2	17685	mutS homolog 2 [Source:MGI Symbol;Acc:MGI:101816]
ENSMUSG00000055660	398.771	524.833	427.047	287.161	303.854	247.717	252.236	267.923	335.741	-0.529842	0.185299	0.000748724	0.0105386	Mettl4	76781	methyltransferase like 4 [Source:MGI Symbol;Acc:MGI:1924031]
ENSMUSG00000038121	288.905	288.393	272.704	226.045	172.589	208.715	163.646	219.889	237.842	-0.435103	0.145606	0.000748232	0.0105386	Fam210a	108654	family with sequence similarity 210, member A [Source:MGI Symbol;Acc:MGI:1914000]
ENSMUSG00000033955	758.478	579.966	661.875	586.879	798.529	1101.55	1028.63	1018.32	803.671	0.529761	0.184911	0.000750438	0.0105458	Tnks1bp1	228140	tankyrase 1 binding protein 1 [Source:MGI Symbol;Acc:MGI:2446193]
ENSMUSG00000037405	13542.7	7849.16	11544.5	14487.8	15356.8	22911.2	19037.1	18433.3	14086.4	0.586972	0.206988	0.000750194	0.0105458	Icam1	15894	intercellular adhesion molecule 1 [Source:MGI Symbol;Acc:MGI:96392]
ENSMUSG00000030512	509.45	484.542	455.454	495.624	565.169	667.256	705.031	642.588	526.777	0.370109	0.120526	0.000753983	0.0105871	Snrpa1	68981	small nuclear ribonucleoprotein polypeptide A' [Source:MGI Symbol;Acc:MGI:1916231]
ENSMUSG00000032265	145.673	206.752	213.05	207.626	546.938	416.376	365.435	286.069	247.446	0.87386	0.341854	0.000755435	0.010599	Tent5a	212943	terminal nucleotidyltransferase 5A [Source:MGI Symbol;Acc:MGI:2670964]
ENSMUSG00000080836	74.0574	50.8929	47.3445	47.7206	86.2946	112.791	92.2815	89.6635	78.7728	0.667157	0.245304	0.000757991	0.0106264	Gm6444		predicted gene 6444 [Source:MGI Symbol;Acc:MGI:3648226]
ENSMUSG00000084131	48.8291	53.0134	29.3536	55.2554	79.0021	67.4635	87.3599	89.6635	62.227	0.669342	0.246542	0.000760742	0.0106565	Rpl3-ps2		ribosomal protein L3, pseudogene 2 [Source:MGI Symbol;Acc:MGI:3645345]
ENSMUSG00000047786	109.052	90.1228	89.9545	115.534	70.4942	62.1929	43.0647	48.034	76.5839	-0.716539	0.269188	0.000773612	0.0108281	Lix1	66643	limb and CNS expressed 1 [Source:MGI Symbol;Acc:MGI:1913893]
ENSMUSG00000027255	852.881	980.748	993.287	770.227	670.911	711.529	695.188	647.925	776.767	-0.363151	0.11835	0.000774403	0.0108305	Arfgap2	77038	ADP-ribosylation factor GTPase activating protein 2 [Source:MGI Symbol;Acc:MGI:1924288]
ENSMUSG00000031153	438.648	445.312	349.402	388.462	455.782	528.113	549.998	665.004	441.563	0.395567	0.131057	0.000775247	0.0108337	Gripap1	54645	GRIP1 associated protein 1 [Source:MGI Symbol;Acc:MGI:1859616]
ENSMUSG00000026791	933.449	666.908	732.892	879.901	510.475	591.36	583.219	598.824	706.049	-0.438625	0.147776	0.000776797	0.0108467	Slc2a8	56017	solute carrier family 2, (facilitated glucose transporter), member 8 [Source:MGI Symbol;Acc:MGI:1860103]
ENSMUSG00000052632	255.539	171.763	221.572	237.766	449.705	374.212	248.545	292.474	274.348	0.547555	0.18919	0.000782382	0.010916	Asap2	211914	ArfGAP with SH3 domain, ankyrin repeat and PH domain 2 [Source:MGI Symbol;Acc:MGI:2685438]
ENSMUSG00000049939	13.8349	5.30134	4.73445	5.86042	38.8934	28.4612	30.7605	38.4272	12.5637	1.72213	0.750603	0.000784602	0.0109296	Lrrc4	192198	leucine rich repeat containing 4 [Source:MGI Symbol;Acc:MGI:2182081]
ENSMUSG00000079317	600.598	617.076	755.617	658.879	571.246	465.92	460.177	477.138	627.621	-0.376038	0.123396	0.000784052	0.0109296	Trappc2	66226	trafficking protein particle complex 2 [Source:MGI Symbol;Acc:MGI:1913476]
ENSMUSG00000006403	27.6698	27.567	23.6722	26.7905	92.3717	120.169	156.263	196.406	58.5192	1.8911	0.850548	0.000786246	0.0109438	Adamts4	240913	a disintegrin-like and metallopeptidase (reprolysin type) with thrombospondin type 1 motif, 4 [Source:MGI Symbol;Acc:MGI:1339949]
ENSMUSG00000029075	4.88291	10.6027	16.0971	5.86042	14.585	17.92	61.521	44.8317	21.0364	1.50128	0.650018	0.000787332	0.0109503	Tnfrsf4		tumor necrosis factor receptor superfamily, member 4 [Source:MGI Symbol;Acc:MGI:104512]
ENSMUSG00000043964	1263.86	1360.32	1279.25	1331.15	1078.08	1125.8	954.806	855.005	1116.12	-0.350435	0.113501	0.000789337	0.0109695	Orai3	269999	ORAI calcium release-activated calcium modulator 3 [Source:MGI Symbol;Acc:MGI:3039586]
ENSMUSG00000117959	24.4145	28.6272	34.088	25.9533	6.07709	17.92	4.92168	9.6068	20.8047	-1.22342	0.505909	0.000796045	0.0110539	D330050I16Rik		RIKEN cDNA D330050I16 gene [Source:MGI Symbol;Acc:MGI:3041222]
ENSMUSG00000092074	139.977	143.136	186.537	160.743	92.3717	104.358	97.2032	127.023	139.361	-0.503545	0.175672	0.000796807	0.0110558	Dynlt1a	100310872	dynein light chain Tctex-type 1A [Source:MGI Symbol;Acc:MGI:3807506]
ENSMUSG00000034612	699.883	588.449	579.496	730.041	506.829	479.623	440.491	471.801	608.956	-0.406691	0.1355	0.000801618	0.0111137	Chst11	58250	carbohydrate sulfotransferase 11 [Source:MGI Symbol;Acc:MGI:1927166]
ENSMUSG00000031889	1259.79	1119.64	1083.24	859.808	890.901	671.473	778.856	611.633	927.211	-0.482839	0.16672	0.000803995	0.0111379	Phaf1	234678	phagosome assembly factor 1 [Source:MGI Symbol;Acc:MGI:2443049]
ENSMUSG00000109336	391.446	289.453	310.58	465.485	430.258	558.682	574.606	635.116	457.875	0.515844	0.180325	0.000805861	0.0111549	Samd4b	233033	sterile alpha motif domain containing 4B [Source:MGI Symbol;Acc:MGI:2448542]
ENSMUSG00000025555	543.63	313.839	392.959	462.973	619.863	703.096	631.206	564.667	465.623	0.487097	0.16775	0.00080685	0.0111598	Farp1	223254	FERM, RhoGEF (Arhgef) and pleckstrin domain protein 1 (chondrocyte-derived) [Source:MGI Symbol;Acc:MGI:2446173]
ENSMUSG00000038429	2081.75	2253.07	2028.24	2023.52	1595.84	1827.84	1731.2	1756.98	1865.86	-0.262378	0.0820997	0.000808262	0.0111706	Usp5	22225	ubiquitin specific peptidase 5 (isopeptidase T) [Source:MGI Symbol;Acc:MGI:1347343]
ENSMUSG00000028309	441.089	461.216	392.012	416.09	557.877	549.195	509.394	707.701	506.523	0.398409	0.13263	0.000812908	0.0112259	Rnf20	109331	ring finger protein 20 [Source:MGI Symbol;Acc:MGI:1925927]
ENSMUSG00000038949	572.928	692.355	578.549	503.996	323.301	420.593	365.435	483.542	554.021	-0.485484	0.169192	0.00081943	0.0112771	Cnst	226744	consortin, connexin sorting protein [Source:MGI Symbol;Acc:MGI:2445141]
ENSMUSG00000028684	1175.15	1095.26	1043.47	1064.09	963.826	863.322	670.579	800.567	1014.85	-0.370005	0.121736	0.000819828	0.0112771	Urod	22275	uroporphyrinogen decarboxylase [Source:MGI Symbol;Acc:MGI:98916]
ENSMUSG00000097087	184.737	173.884	303.004	262.882	153.143	170.767	115.66	99.2703	218.268	-0.656597	0.243851	0.000819383	0.0112771	Gm26878		predicted gene, 26878 [Source:MGI Symbol;Acc:MGI:5477372]
ENSMUSG00000046567	77.3127	97.5446	85.22	47.7206	23.0929	46.3811	36.9126	46.9666	66.0371	-0.818318	0.318862	0.00081811	0.0112771	4930430F08Rik	68281	RIKEN cDNA 4930430F08 gene [Source:MGI Symbol;Acc:MGI:1921197]
ENSMUSG00000024640	150.556	305.357	195.059	136.464	308.716	343.642	423.265	384.272	224.687	0.744251	0.284315	0.000818049	0.0112771	Psat1	107272	phosphoserine aminotransferase 1 [Source:MGI Symbol;Acc:MGI:2183441]
ENSMUSG00000111875	50.4567	36.0491	31.2473	45.209	53.4784	79.0588	108.277	87.5286	58.1777	0.827353	0.32335	0.000826429	0.011359	Gm5425		predicted gene 5425 [Source:MGI Symbol;Acc:MGI:3643901]
ENSMUSG00000031799	9118.83	7850.22	8260.66	9107.93	11234.1	13255.5	12645	10985.9	10353	0.433281	0.1467	0.00083348	0.011447	Tpm4	326618	tropomyosin 4 [Source:MGI Symbol;Acc:MGI:2449202]
ENSMUSG00000033386	952.981	717.801	984.765	1816.73	500.752	749.477	457.716	682.083	716.599	-0.749522	0.288203	0.000835332	0.0114635	Frrs1	20321	ferric-chelate reductase 1 [Source:MGI Symbol;Acc:MGI:108076]
ENSMUSG00000103105	5.69673	1.06027	1.89378	3.34881	10.9388	7.37882	23.378	29.8878	7.75272	1.9918	0.872814	0.000836661	0.0114727	Gm18752		predicted gene, 18752 [Source:MGI Symbol;Acc:MGI:5010937]
ENSMUSG00000037062	2315.31	1986.94	2547.13	2910.96	4198.05	3340.5	2855.81	3124.35	2945.23	0.419965	0.141182	0.000837753	0.0114787	Sh3glb1	54673	SH3-domain GRB2-like B1 (endophilin) [Source:MGI Symbol;Acc:MGI:1859730]
ENSMUSG00000036395	1425.81	1272.32	1951.54	745.948	679.418	618.767	468.79	751.465	1461.19	-0.895676	0.358828	0.000838424	0.011479	Glb1l2	244757	galactosidase, beta 1-like 2 [Source:MGI Symbol;Acc:MGI:2388283]
ENSMUSG00000104654	98.472	100.725	120.255	83.7203	175.02	176.038	145.19	135.563	126.133	0.559378	0.200387	0.000839119	0.0114795	Gm43814		predicted gene 43814 [Source:MGI Symbol;Acc:MGI:5663951]
ENSMUSG00000028680	120.445	108.147	92.7951	281.3	277.115	332.047	349.439	336.238	282.954	0.898444	0.35925	0.000841374	0.0115014	Plk3	12795	polo like kinase 3 [Source:MGI Symbol;Acc:MGI:109604]
ENSMUSG00000050627	1175.15	1697.49	1287.77	1218.97	1007.58	965.571	872.368	952.141	1212.09	-0.442777	0.151574	0.000848963	0.0115961	Gpd1l	333433	glycerol-3-phosphate dehydrogenase 1-like [Source:MGI Symbol;Acc:MGI:1289257]
ENSMUSG00000020605	766.616	690.234	699.751	832.18	540.861	620.875	526.62	603.094	662.306	-0.349536	0.114203	0.000849769	0.0115981	Hs1bp3	58240	HCLS1 binding protein 3 [Source:MGI Symbol;Acc:MGI:1913224]
ENSMUSG00000038418	17668	15025.1	15494.9	14492	30939.7	34316.8	45252.4	19191.2	27115.4	0.859493	0.341132	0.000855006	0.0116605	Egr1	13653	early growth response 1 [Source:MGI Symbol;Acc:MGI:95295]
ENSMUSG00000032548	27583.5	21782.1	31585.4	31196.7	19430.9	21773.8	16514.7	22289.9	25984.9	-0.425315	0.146766	0.000856127	0.0116625	Slco2a1	24059	solute carrier organic anion transporter family, member 2a1 [Source:MGI Symbol;Acc:MGI:1346021]
ENSMUSG00000006463	533.051	541.797	553.93	449.578	357.333	462.757	303.914	343.71	451.876	-0.442271	0.151073	0.000856481	0.0116625	Zdhhc24	70605	zinc finger, DHHC domain containing 24 [Source:MGI Symbol;Acc:MGI:1917855]
ENSMUSG00000038506	471.201	469.699	568.133	457.113	386.503	394.24	356.822	366.126	433.265	-0.351627	0.115235	0.000860983	0.0116966	Dcun1d2	102323	DCN1, defective in cullin neddylation 1, domain containing 2 (S. cerevisiae) [Source:MGI Symbol;Acc:MGI:2142792]
ENSMUSG00000066629	29.2974	26.5067	16.0971	21.7673	35.2471	50.5976	57.8298	49.1014	34.2281	0.85227	0.336832	0.000860964	0.0116966	Rpl36-ps3		ribosomal protein L36, pseudogene 3 [Source:MGI Symbol;Acc:MGI:3642480]
ENSMUSG00000115662	46.3876	40.2902	38.8224	53.581	65.6326	78.0047	109.507	77.9218	59.8615	0.733024	0.280382	0.000860625	0.0116966	Gm7232		predicted gene 7232 [Source:MGI Symbol;Acc:MGI:3645247]
ENSMUSG00000070942	155.439	230.078	212.103	174.138	93.5872	103.303	150.111	128.091	139.792	-0.59465	0.217181	0.000862076	0.0117024	Il1rl2	107527	interleukin 1 receptor-like 2 [Source:MGI Symbol;Acc:MGI:1913107]
ENSMUSG00000028436	1407.91	1526.79	1730.91	1671.89	1112.11	1300.78	1257.49	1346.02	1397.45	-0.310838	0.100178	0.000869878	0.0117991	Dcaf12	68970	DDB1 and CUL4 associated factor 12 [Source:MGI Symbol;Acc:MGI:1916220]
ENSMUSG00000020224	372.729	357.31	244.297	298.044	402.303	421.647	538.924	455.789	358.061	0.45472	0.156232	0.000874498	0.0118527	Llph	66225	LLP homolog, long-term synaptic facilitation (Aplysia) [Source:MGI Symbol;Acc:MGI:1913475]
ENSMUSG00000020868	1062.85	1039.06	1318.07	1323.62	749.913	977.166	671.81	825.118	969.525	-0.486236	0.169904	0.000876704	0.0118734	Xylt2	217119	xylosyltransferase II [Source:MGI Symbol;Acc:MGI:2444797]
ENSMUSG00000027907	3879.47	4259.1	2290.52	3358.02	5567.83	4433.62	6826.37	4900.54	4041.64	0.566655	0.203286	0.000879039	0.0118958	S100a11	20195	S100 calcium binding protein A11 [Source:MGI Symbol;Acc:MGI:1338798]
ENSMUSG00000026097	256.353	533.315	273.651	285.486	230.929	151.793	201.789	143.035	254.131	-0.738907	0.285077	0.000881891	0.0119252	Ormdl1	227102	ORM1-like 1 (S. cerevisiae) [Source:MGI Symbol;Acc:MGI:2181669]
ENSMUSG00000029464	566.417	583.147	505.639	570.135	512.906	386.861	408.5	397.081	518.712	-0.351117	0.115344	0.000883611	0.0119311	Gpn3	68080	GPN-loop GTPase 3 [Source:MGI Symbol;Acc:MGI:1289326]
ENSMUSG00000037958	402.84	340.346	292.589	333.207	510.475	377.374	556.15	501.689	397.009	0.446871	0.153219	0.000883681	0.0119311	Nsrp1	237859	nuclear speckle regulatory protein 1 [Source:MGI Symbol;Acc:MGI:2144305]
ENSMUSG00000047514	2216.03	2719.59	2758.29	2012.64	1752.63	1573.8	1759.5	2079.34	2150.5	-0.391707	0.13172	0.000892066	0.012035	Tspyl1	22110	testis-specific protein, Y-encoded-like 1 [Source:MGI Symbol;Acc:MGI:1298395]
ENSMUSG00000000204	0.813818	39.2299	0	1.67441	109.388	70.6258	562.302	135.563	78.231	3.31742	1.74457	0.00089474	0.0120618	Slfn4	20558	schlafen 4 [Source:MGI Symbol;Acc:MGI:1329010]
ENSMUSG00000117875	160.322	185.547	120.255	171.627	181.097	249.826	267.001	277.53	200.202	0.531828	0.189555	0.000895794	0.0120668	Gm6789		predicted gene 6789 [Source:MGI Symbol;Acc:MGI:3643581]
ENSMUSG00000035776	1478.71	1068.75	1385.3	1455.9	1089.01	1028.82	957.267	1086.64	1222.41	-0.338319	0.111722	0.000897863	0.0120853	Cd99l2	171486	CD99 antigen-like 2 [Source:MGI Symbol;Acc:MGI:2177151]
ENSMUSG00000030165	446.786	1853.35	516.055	894.97	376.779	404.781	430.647	408.823	483.034	-0.964985	0.396526	0.000901302	0.0121126	Klrd1	16643	killer cell lectin-like receptor, subfamily D, member 1 [Source:MGI Symbol;Acc:MGI:1196275]
ENSMUSG00000031696	3776.12	3988.73	4706.04	3651.04	3218.43	3183.43	2513.75	2932.21	3673.65	-0.398192	0.133932	0.000900745	0.0121126	Vps35	65114	VPS35 retromer complex component [Source:MGI Symbol;Acc:MGI:1890467]
ENSMUSG00000031379	657.565	487.723	550.143	823.808	441.197	464.866	327.292	467.531	600.924	-0.494276	0.17374	0.000901955	0.0121126	Pir	69656	pirin [Source:MGI Symbol;Acc:MGI:1916906]
ENSMUSG00000020593	1033.55	2020.87	1001.81	1021.39	505.614	819.049	703.8	856.073	943.204	-0.680759	0.258734	0.00090361	0.0121255	Lpin1	14245	lipin 1 [Source:MGI Symbol;Acc:MGI:1891340]
ENSMUSG00000027995	389.005	1136.61	398.64	403.532	876.316	1178.5	1674.6	1307.59	786.064	0.903605	0.367659	0.000911614	0.0122057	Tlr2	24088	toll-like receptor 2 [Source:MGI Symbol;Acc:MGI:1346060]
ENSMUSG00000020485	1381.05	1696.43	1211.07	1539.62	1120.62	1060.44	1229.19	985.231	1235.12	-0.368599	0.122411	0.000911196	0.0122057	Supt4a	20922	SPT4A, DSIF elongation factor subunit [Source:MGI Symbol;Acc:MGI:107416]
ENSMUSG00000022404	1613.8	1393.19	1622.97	1569.76	1343.04	1131.07	1055.7	1068.49	1412.93	-0.386565	0.130048	0.000911675	0.0122057	Slc25a17	20524	solute carrier family 25 (mitochondrial carrier, peroxisomal membrane protein), member 17 [Source:MGI Symbol;Acc:MGI:1342248]
ENSMUSG00000089824	429.696	400.781	512.267	406.044	272.254	306.748	332.214	339.44	376.789	-0.42893	0.146588	0.000917095	0.0122596	Rbm12	75710	RNA binding motif protein 12 [Source:MGI Symbol;Acc:MGI:1922960]
ENSMUSG00000029513	2792.21	2529.8	3067.92	3296.91	2407.74	2343.3	2170.46	2205.29	2614.83	-0.327299	0.106843	0.000916998	0.0122596	Prkab1	19079	protein kinase, AMP-activated, beta 1 non-catalytic subunit [Source:MGI Symbol;Acc:MGI:1336167]
ENSMUSG00000051675	487.477	485.603	549.196	474.694	425.396	393.186	372.817	337.306	447.038	-0.351302	0.115906	0.000921312	0.0122951	Trim32	69807	tripartite motif-containing 32 [Source:MGI Symbol;Acc:MGI:1917057]
ENSMUSG00000022863	129.397	91.183	140.14	92.0923	239.437	160.226	190.715	151.574	148.797	0.60227	0.222111	0.000920948	0.0122951	Btg3	12228	BTG anti-proliferation factor 3 [Source:MGI Symbol;Acc:MGI:109532]
ENSMUSG00000024393	629.081	411.384	414.737	728.367	701.296	864.376	814.538	940.399	649.918	0.522358	0.186209	0.000921851	0.0122951	Prrc2a	53761	proline-rich coiled-coil 2A [Source:MGI Symbol;Acc:MGI:1915467]
ENSMUSG00000044534	4547.61	3089.62	5296.9	6234.65	3401.95	3562.92	2279.97	3041.09	4103.35	-0.550129	0.19921	0.000925075	0.0123287	Ackr2	59289	atypical chemokine receptor 2 [Source:MGI Symbol;Acc:MGI:1891697]
ENSMUSG00000026199	227.869	237.5	240.51	195.068	165.297	157.063	147.65	152.641	193.022	-0.466632	0.162543	0.000928347	0.0123536	Ankzf1	52231	ankyrin repeat and zinc finger domain containing 1 [Source:MGI Symbol;Acc:MGI:1098746]
ENSMUSG00000005505	238.449	277.79	303.004	203.44	147.066	186.579	158.724	176.125	198.048	-0.526268	0.188443	0.000928179	0.0123536	Kbtbd4	67136	kelch repeat and BTB (POZ) domain containing 4 [Source:MGI Symbol;Acc:MGI:1914386]
ENSMUSG00000033628	983.092	1042.24	1062.41	990.411	781.514	775.83	643.51	835.792	930.625	-0.382042	0.128082	0.000931469	0.0123857	Pik3c3	225326	phosphatidylinositol 3-kinase catalytic subunit type 3 [Source:MGI Symbol;Acc:MGI:2445019]
ENSMUSG00000038909	1586.13	1959.37	2038.65	1679.43	1405.02	1505.28	1139.37	1465.57	1706.26	-0.361319	0.119251	0.000936689	0.0124457	Kat7	217127	K(lysine) acetyltransferase 7 [Source:MGI Symbol;Acc:MGI:2182799]
ENSMUSG00000007950	422.372	583.147	575.709	506.508	351.256	320.452	380.2	450.452	428.569	-0.420639	0.143605	0.000937417	0.0124459	Abhd8	64296	abhydrolase domain containing 8 [Source:MGI Symbol;Acc:MGI:1918946]
ENSMUSG00000002748	773.941	586.328	635.363	939.342	1141.28	988.762	999.101	954.276	844.007	0.421874	0.144169	0.000942919	0.0125095	Baz1b	22385	bromodomain adjacent to zinc finger domain, 1B [Source:MGI Symbol;Acc:MGI:1353499]
ENSMUSG00000042677	157.067	198.27	113.627	149.022	172.589	268.8	328.522	280.732	257.502	0.645347	0.243197	0.000949026	0.0125492	Zc3h12a	230738	zinc finger CCCH type containing 12A [Source:MGI Symbol;Acc:MGI:2385891]
ENSMUSG00000015202	323.9	250.223	374.968	271.254	415.673	412.16	409.73	520.902	397.582	0.463553	0.161252	0.000949152	0.0125492	Cnksr3	215748	Cnksr family member 3 [Source:MGI Symbol;Acc:MGI:2674130]
ENSMUSG00000020160	2796.28	2071.76	2935.36	2890.03	1778.16	2156.72	1611.85	1838.1	2402.19	-0.467274	0.163624	0.000948848	0.0125492	Meis1	17268	Meis homeobox 1 [Source:MGI Symbol;Acc:MGI:104717]
ENSMUSG00000005417	2530.16	1251.12	1594.56	2355.89	2947.39	3429.04	2853.35	2791.31	2409.99	0.547029	0.197764	0.000946661	0.0125492	Mprip	26936	myosin phosphatase Rho interacting protein [Source:MGI Symbol;Acc:MGI:1349438]
ENSMUSG00000017499	13.8349	38.1696	36.9287	15.9069	40.1088	72.7341	86.1294	52.3037	35.6739	1.0208	0.429026	0.000949484	0.0125492	Cdc6	23834	cell division cycle 6 [Source:MGI Symbol;Acc:MGI:1345150]
ENSMUSG00000014959	3165.75	3188.23	2952.4	3162.12	2760.21	2592.07	2652.79	2173.27	2838.68	-0.273795	0.0876912	0.000952418	0.0125785	Gorasp2	70231	golgi reassembly stacking protein 2 [Source:MGI Symbol;Acc:MGI:2135962]
ENSMUSG00000053093	221.358	180.246	235.775	65.3018	106.957	41.1106	55.3689	44.8317	94.2693	-1.18494	0.516309	0.000954739	0.0125997	Myh7	140781	myosin, heavy polypeptide 7, cardiac muscle, beta [Source:MGI Symbol;Acc:MGI:2155600]
ENSMUSG00000026127	1266.3	1596.76	1359.73	1496.92	1081.72	1195.37	1118.45	1145.34	1273.12	-0.306857	0.0995586	0.000956321	0.0126111	Imp4	27993	IMP4, U3 small nucleolar ribonucleoprotein [Source:MGI Symbol;Acc:MGI:106572]
ENSMUSG00000047945	394.702	518.471	476.285	437.857	647.818	908.649	1363.31	840.062	636.236	0.849053	0.34226	0.000961919	0.0126754	Marcksl1	17357	MARCKS-like 1 [Source:MGI Symbol;Acc:MGI:97143]
ENSMUSG00000026374	2012.57	2016.63	1752.69	2036.08	1667.55	1498.95	1458.05	1726.02	1778.92	-0.27986	0.0898216	0.000964724	0.0126933	Tsn	22099	translin [Source:MGI Symbol;Acc:MGI:109263]
ENSMUSG00000015312	1058.78	649.944	780.237	1684.45	1413.53	1877.38	2655.25	1752.71	1567.21	0.731755	0.284677	0.000964605	0.0126933	Gadd45b	17873	growth arrest and DNA-damage-inducible 45 beta [Source:MGI Symbol;Acc:MGI:107776]
ENSMUSG00000029521	65.1054	89.0625	54.9196	66.9763	36.4625	30.5694	43.0647	51.2363	66.6766	-0.64505	0.243927	0.000966063	0.0127014	Chek2	50883	checkpoint kinase 2 [Source:MGI Symbol;Acc:MGI:1355321]
ENSMUSG00000007891	13012.9	23449.9	12841.7	16449.4	10966.7	11409.8	11436.8	9779.73	13845.7	-0.51286	0.183561	0.000969212	0.0127237	Ctsd	13033	cathepsin D [Source:MGI Symbol;Acc:MGI:88562]
ENSMUSG00000019809	647.799	628.739	701.645	571.81	531.137	483.84	403.578	481.408	592.181	-0.381666	0.128295	0.000968842	0.0127237	Pex3	56535	peroxisomal biogenesis factor 3 [Source:MGI Symbol;Acc:MGI:1929646]
ENSMUSG00000021238	1119.81	872.6	1303.87	934.319	911.563	507.03	618.901	557.195	969.534	-0.598328	0.222392	0.000969982	0.0127243	Aldh6a1	104776	aldehyde dehydrogenase family 6, subfamily A1 [Source:MGI Symbol;Acc:MGI:1915077]
ENSMUSG00000084830	21.1593	24.3862	24.6191	28.4649	43.755	33.7317	55.3689	46.9666	35.9396	0.715655	0.276861	0.000981063	0.0128601	Gm14539		predicted gene 14539 [Source:MGI Symbol;Acc:MGI:3705371]
ENSMUSG00000028101	557.465	537.556	713.954	635.437	453.351	449.054	355.592	478.205	565.385	-0.43567	0.150581	0.000982646	0.0128712	Pias3	229615	protein inhibitor of activated STAT 3 [Source:MGI Symbol;Acc:MGI:1913126]
ENSMUSG00000045193	1948.28	2135.38	1518.81	1993.38	1151	935.002	1141.83	1724.95	1671.21	-0.529468	0.191812	0.000983561	0.0128736	Cirbp	12696	cold inducible RNA binding protein [Source:MGI Symbol;Acc:MGI:893588]
ENSMUSG00000037075	456.552	563.002	590.859	404.369	927.364	732.611	702.57	604.161	577.547	0.487493	0.172489	0.000984901	0.0128815	Rnf139	75841	ring finger protein 139 [Source:MGI Symbol;Acc:MGI:1923091]
ENSMUSG00000057561	1027.85	1226.73	1033.06	926.784	1486.46	1277.59	1497.42	1450.63	1188.1	0.395358	0.133389	0.000987562	0.0129067	Eif1a	13664	eukaryotic translation initiation factor 1A [Source:MGI Symbol;Acc:MGI:95298]
ENSMUSG00000034071	42.3185	41.3504	35.9818	52.7438	15.8004	18.9741	20.9171	26.6856	28.9	-0.863383	0.349014	0.000990935	0.0129411	Zfp551	619331	zinc fingr protein 551 [Source:MGI Symbol;Acc:MGI:3588205]
ENSMUSG00000093507	34.9942	25.4464	32.1942	27.6277	77.7867	63.247	56.5993	64.0454	43.4074	0.904198	0.371338	0.000998379	0.0130149	Gm20627		predicted gene 20627 [Source:MGI Symbol;Acc:MGI:5313074]
ENSMUSG00000020522	2255.09	1993.3	2405.1	2210.22	1759.92	1925.87	1539.26	1710.01	2006.59	-0.325345	0.106662	0.000998811	0.0130149	Mfap3	216760	microfibrillar-associated protein 3 [Source:MGI Symbol;Acc:MGI:1924068]
ENSMUSG00000062101	151.37	159.04	181.803	154.045	151.927	70.6258	94.7424	97.1355	130.379	-0.55275	0.201916	0.000997877	0.0130149	Zfp119b	240120	zinc finger protein 119b [Source:MGI Symbol;Acc:MGI:2385323]
ENSMUSG00000052852	817.073	570.424	1099.34	1451.71	590.693	676.743	412.191	608.431	865.38	-0.654085	0.250121	0.00100175	0.0130436	Reep1	52250	receptor accessory protein 1 [Source:MGI Symbol;Acc:MGI:1098827]
ENSMUSG00000035247	1997.92	2301.84	2311.36	2282.22	1632.31	1985.96	1538.03	1801.81	2060.06	-0.324142	0.106515	0.00100513	0.0130779	Hectd1	207304	HECT domain E3 ubiquitin protein ligase 1 [Source:MGI Symbol;Acc:MGI:2384768]
ENSMUSG00000059772	204.268	172.824	215.891	219.347	108.172	164.442	140.268	151.574	170.666	-0.459711	0.160932	0.00101517	0.013189	Slx1b	75764	SLX1 structure-specific endonuclease subunit homolog B (S. cerevisiae) [Source:MGI Symbol;Acc:MGI:1915220]
ENSMUSG00000031813	1422.55	1182.2	1112.59	1167.06	1770.86	1862.62	2000.66	1539.22	1380.98	0.483361	0.171282	0.00101488	0.013189	Mvb12a	73711	multivesicular body subunit 12A [Source:MGI Symbol;Acc:MGI:1920961]
ENSMUSG00000059901	364.59	1067.69	364.552	573.484	264.961	303.586	236.241	291.406	318.557	-0.895571	0.370699	0.00101715	0.0132049	Adamts14	237360	a disintegrin-like and metallopeptidase (reprolysin type) with thrombospondin type 1 motif, 14 [Source:MGI Symbol;Acc:MGI:2179942]
ENSMUSG00000032000	797.542	1428.18	867.35	762.692	1239.73	1579.07	1646.3	1479.45	1198.77	0.537808	0.195552	0.0010182	0.0132087	Birc3	11796	baculoviral IAP repeat-containing 3 [Source:MGI Symbol;Acc:MGI:1197007]
ENSMUSG00000028621	257.166	173.884	200.74	267.905	116.68	141.252	140.268	151.574	197.154	-0.602056	0.22512	0.00101999	0.0132222	Cyb5rl	230582	cytochrome b5 reductase-like [Source:MGI Symbol;Acc:MGI:1919657]
ENSMUSG00000035851	307.623	324.442	313.42	289.672	453.351	347.859	449.103	419.497	358.434	0.390143	0.132285	0.00102132	0.0132297	Ythdc1	231386	YTH domain containing 1 [Source:MGI Symbol;Acc:MGI:2443713]
ENSMUSG00000027500	2845.11	1642.35	2133.34	3941.55	1855.94	1614.91	1283.33	1664.11	2565.41	-0.610089	0.227875	0.00102391	0.0132534	Stmn2	20257	stathmin-like 2 [Source:MGI Symbol;Acc:MGI:98241]
ENSMUSG00000022969	1791.21	1884.1	1923.13	2071.24	1635.95	1539.01	1696.75	1403.66	1756.42	-0.27098	0.0873103	0.00102545	0.0132636	Il10rb	16155	interleukin 10 receptor, beta [Source:MGI Symbol;Acc:MGI:109380]
ENSMUSG00000033124	653.496	625.558	733.839	713.297	469.151	533.383	522.929	488.88	563.852	-0.39132	0.133039	0.00103102	0.0133258	Atg9a	245860	autophagy related 9A [Source:MGI Symbol;Acc:MGI:2138446]
ENSMUSG00000036940	363.777	243.862	260.394	375.904	444.843	406.889	457.716	453.655	384.296	0.441229	0.153347	0.0010347	0.0133635	Kdm1a	99982	lysine (K)-specific demethylase 1A [Source:MGI Symbol;Acc:MGI:1196256]
ENSMUSG00000026356	1511.26	1685.83	1906.09	1434.97	1278.62	1191.15	1193.51	1314	1454.7	-0.356027	0.119241	0.00103565	0.013366	Dars	226414	aspartyl-tRNA synthetase [Source:MGI Symbol;Acc:MGI:2442544]
ENSMUSG00000066621	5042.42	4001.45	4739.18	5722.28	3053.13	4191.17	3135.11	3832.05	4167.46	-0.405467	0.139547	0.00103796	0.0133859	Tecpr1	70381	tectonin beta-propeller repeat containing 1 [Source:MGI Symbol;Acc:MGI:1917631]
ENSMUSG00000002477	543.63	556.641	570.974	587.717	697.65	686.23	797.312	672.476	623.638	0.310242	0.101588	0.00104142	0.0134208	Snrpd1	20641	small nuclear ribonucleoprotein D1 [Source:MGI Symbol;Acc:MGI:98344]
ENSMUSG00000059518	419.116	331.864	329.517	448.741	562.738	530.221	700.109	450.452	466.18	0.478912	0.170389	0.00104562	0.013465	Znhit1	70103	zinc finger, HIT domain containing 1 [Source:MGI Symbol;Acc:MGI:1917353]
ENSMUSG00000040459	202.641	204.632	198.847	180.836	288.054	239.285	287.918	434.441	257.197	0.569365	0.210711	0.00105204	0.0135164	Arglu1	234023	arginine and glutamate rich 1 [Source:MGI Symbol;Acc:MGI:2442985]
ENSMUSG00000000078	11034.6	12402	11960.2	8046.36	13696.5	12999.4	20402.8	15386.9	14114.8	0.460699	0.161851	0.00105269	0.0135164	Klf6	23849	Kruppel-like factor 6 [Source:MGI Symbol;Acc:MGI:1346318]
ENSMUSG00000069206	200.199	182.366	244.297	169.952	147.066	121.223	95.9728	134.495	154.528	-0.573751	0.21289	0.00105051	0.0135164	Zfp874a	238692	zinc finger protein 874a [Source:MGI Symbol;Acc:MGI:3040703]
ENSMUSG00000022443	3741.93	4378.91	3631.32	4619.69	4142.14	5798.7	6323.13	7214.71	4540.89	0.457226	0.160516	0.00105155	0.0135164	Myh9	17886	myosin, heavy polypeptide 9, non-muscle [Source:MGI Symbol;Acc:MGI:107717]
ENSMUSG00000042985	242.518	213.114	456.4	1.67441	0	23.1906	12.3042	28.8204	97.9425	-0.166683	0.356492	0.00105709	0.0135529	Upk3b	100647	uroplakin 3B [Source:MGI Symbol;Acc:MGI:2140882]
ENSMUSG00000052395	516.774	449.554	538.78	515.717	396.226	341.534	307.605	398.149	429.699	-0.42943	0.149145	0.00105684	0.0135529	Rft1	328370	RFT1 homolog [Source:MGI Symbol;Acc:MGI:3607791]
ENSMUSG00000028522	929.38	864.118	994.233	817.11	1104.81	1067.82	1269.79	1420.74	1108.06	0.384534	0.13164	0.00105884	0.0135593	Mier1	71148	MEIR1 treanscription regulator [Source:MGI Symbol;Acc:MGI:1918398]
ENSMUSG00000021843	808.121	728.404	692.176	716.646	852.008	971.896	990.488	1205.12	912.012	0.401232	0.137244	0.00105913	0.0135593	Ktn1	16709	kinectin 1 [Source:MGI Symbol;Acc:MGI:109153]
ENSMUSG00000037855	43.1324	22.2656	47.3445	17.5813	164.081	53.76	71.3644	57.6408	50.6456	1.11179	0.484938	0.00106061	0.0135684	Zfp365	216049	zinc finger protein 365 [Source:MGI Symbol;Acc:MGI:2143676]
ENSMUSG00000024410	1001	924.553	947.836	889.947	852.008	722.07	604.136	747.196	842.488	-0.332148	0.110202	0.00106662	0.0136353	Rmc1	76482	regulator of MON1-CCZ1 [Source:MGI Symbol;Acc:MGI:1916528]
ENSMUSG00000054822	26.0422	8.48214	17.9909	21.7673	31.6009	52.7058	38.143	35.2249	27.4587	0.865176	0.353269	0.00106869	0.0136519	1700041G16Rik		RIKEN cDNA 1700041G16 gene [Source:MGI Symbol;Acc:MGI:1920549]
ENSMUSG00000052658	26.856	24.3862	24.6191	28.4649	1.21542	13.7035	14.765	10.6742	21.4154	-1.08083	0.46028	0.00107027	0.0136547	5830454E08Rik	76100	RIKEN cDNA 5830454E08 gene [Source:MGI Symbol;Acc:MGI:1923350]
ENSMUSG00000034522	159.508	116.629	82.3793	145.673	92.3717	81.167	50.4472	69.3825	101.146	-0.654568	0.251296	0.00107047	0.0136547	Zfp395	380912	zinc finger protein 395 [Source:MGI Symbol;Acc:MGI:2682318]
ENSMUSG00000114994	9.76582	5.30134	8.522	6.69763	1.21542	0	0	2.13485	10.4097	-2.51982	0.978733	0.00107323	0.01368	Gm49097		predicted gene, 49097 [Source:MGI Symbol;Acc:MGI:6118490]
ENSMUSG00000020708	2210.33	2142.8	1878.63	2469.75	2647.18	2871.41	2955.47	2690.97	2269.17	0.329097	0.10906	0.00107633	0.0137095	Psmc5	19184	protease (prosome, macropain) 26S subunit, ATPase 5 [Source:MGI Symbol;Acc:MGI:105047]
ENSMUSG00000020456	6134.56	6233.31	5913.32	4929.45	4492.18	4801.5	4434.44	4584.58	5288.33	-0.318269	0.103479	0.0010784	0.0137215	Ogdh	18293	oxoglutarate (alpha-ketoglutarate) dehydrogenase (lipoamide) [Source:MGI Symbol;Acc:MGI:1098267]
ENSMUSG00000020946	3299.22	3444.81	3664.46	3865.37	2729.83	2983.15	3148.65	2800.92	3228.36	-0.272042	0.0881236	0.00107883	0.0137215	Gosr2	56494	golgi SNAP receptor complex member 2 [Source:MGI Symbol;Acc:MGI:1927204]
ENSMUSG00000045763	4.88291	6.36161	0	0.837203	4.86167	5.27058	35.6822	33.0901	10.329	2.07767	0.989598	0.00108115	0.0137311	Basp1	70350	brain abundant, membrane attached signal protein 1 [Source:MGI Symbol;Acc:MGI:1917600]
ENSMUSG00000023066	139.163	152.679	158.13	141.487	110.603	106.466	71.3644	104.607	120.521	-0.50498	0.182528	0.00108072	0.0137311	Rttn	246102	rotatin [Source:MGI Symbol;Acc:MGI:2179288]
ENSMUSG00000025240	525.726	614.955	697.857	467.997	433.904	400.564	338.366	426.969	519.931	-0.460754	0.163093	0.00109326	0.0138648	Sacm1l	83493	SAC1 suppressor of actin mutations 1-like (yeast) [Source:MGI Symbol;Acc:MGI:1933169]
ENSMUSG00000118423	168.46	173.884	200.74	194.231	108.172	140.198	84.899	118.484	134.026	-0.594525	0.223471	0.00109306	0.0138648	Lrrc70	113523645	leucine rich repeat containing 70 [Source:MGI Symbol;Acc:MGI:5317337]
ENSMUSG00000024732	443.531	594.81	429.888	523.252	630.802	717.854	896.977	636.184	563.27	0.466639	0.165602	0.00109728	0.0139057	Ccdc86	108673	coiled-coil domain containing 86 [Source:MGI Symbol;Acc:MGI:1277220]
ENSMUSG00000068732	1211.77	1120.7	1258.42	1100.08	1045.26	990.87	921.585	922.253	1090.36	-0.257703	0.0829406	0.00109904	0.0139071	Tmem167b	67495	transmembrane protein 167B [Source:MGI Symbol;Acc:MGI:1914745]
ENSMUSG00000004791	200.199	88.0022	136.352	140.65	250.376	352.075	339.596	278.597	185.123	0.892986	0.372435	0.00109977	0.0139071	Pgf	18654	placental growth factor [Source:MGI Symbol;Acc:MGI:105095]
ENSMUSG00000117393	16.2764	16.9643	32.1942	17.5813	4.86167	7.37882	4.92168	7.47196	17.0899	-1.35753	0.601905	0.00109918	0.0139071	Gm36279		predicted gene, 36279 [Source:MGI Symbol;Acc:MGI:5595438]
ENSMUSG00000041506	599.784	546.038	521.736	610.321	624.725	935.002	969.571	846.466	618.016	0.492381	0.176957	0.00110115	0.0139144	Rrp9	27966	ribosomal RNA processing 9, U3 small nucleolar RNA binding protein [Source:MGI Symbol;Acc:MGI:2384313]
ENSMUSG00000040732	493.987	260.826	322.889	340.742	491.029	566.061	508.164	642.588	471.079	0.543813	0.200565	0.00110192	0.0139144	Erg	13876	ETS transcription factor [Source:MGI Symbol;Acc:MGI:95415]
ENSMUSG00000118837	79.7542	66.7969	71.9636	53.581	31.6009	59.0306	28.2997	24.5507	52.8983	-0.751201	0.299565	0.00110381	0.0139282	Rnu2-10	19848	U2 small nuclear RNA 10 [Source:MGI Symbol;Acc:MGI:97976]
ENSMUSG00000041684	173.343	186.607	222.519	152.371	143.419	119.115	97.2032	106.742	158.737	-0.557461	0.206883	0.00110618	0.0139326	Bivm	246229	basic, immunoglobulin-like variable motif containing [Source:MGI Symbol;Acc:MGI:2179809]
ENSMUSG00000048965	136.721	189.788	171.387	111.348	89.9409	92.7623	72.5948	123.821	136.265	-0.57541	0.214293	0.00110655	0.0139326	Mrgpre	244238	MAS-related GPR, member E [Source:MGI Symbol;Acc:MGI:2441884]
ENSMUSG00000036112	1797.72	1697.49	1737.54	1792.45	2204.77	1957.5	2373.48	2177.54	1852.94	0.288215	0.0940064	0.00110568	0.0139326	Metap2	56307	methionine aminopeptidase 2 [Source:MGI Symbol;Acc:MGI:1929701]
ENSMUSG00000025494	1544.63	1396.37	1378.67	1296.83	1165.59	1099.44	1027.4	1017.25	1390.05	-0.346824	0.116495	0.00110957	0.0139607	Sigirr	24058	single immunoglobulin and toll-interleukin 1 receptor (TIR) domain [Source:MGI Symbol;Acc:MGI:1344402]
ENSMUSG00000003068	438.648	233.259	217.784	498.973	663.618	559.736	601.676	534.779	450.337	0.638225	0.245181	0.00112202	0.0140971	Stk11	20869	serine/threonine kinase 11 [Source:MGI Symbol;Acc:MGI:1341870]
ENSMUSG00000063889	348.314	366.853	340.88	336.556	545.722	476.461	513.085	462.194	443.377	0.454737	0.161388	0.00112123	0.0140971	Crem	12916	cAMP responsive element modulator [Source:MGI Symbol;Acc:MGI:88495]
ENSMUSG00000100033	27.6698	26.5067	13.2564	18.4185	37.6779	66.4094	61.521	26.6856	33.403	0.931483	0.392896	0.00112651	0.0141434	Gm8337		predicted gene 8337 [Source:MGI Symbol;Acc:MGI:3644012]
ENSMUSG00000079808	1.62764	3.1808	0.946889	9.20923	15.8004	9.48705	12.3042	20.281	18.0535	1.48803	0.673185	0.00112764	0.0141475		102638047
ENSMUSG00000038393	18699.9	18967.1	22196	23934.8	13102.2	14369.7	11612.7	13628.9	21396.4	-0.569855	0.21312	0.0011312	0.0141669	Txnip	56338	thioredoxin interacting protein [Source:MGI Symbol;Acc:MGI:1889549]
ENSMUSG00000059866	480.966	423.047	456.4	441.206	504.398	569.223	757.939	609.498	520.49	0.390334	0.134076	0.00113122	0.0141669	Tnip2	231130	TNFAIP3 interacting protein 2 [Source:MGI Symbol;Acc:MGI:2386643]
ENSMUSG00000031483	1391.63	1353.96	1842.65	1157.01	971.119	1026.71	988.028	1074.89	1245.73	-0.438662	0.154844	0.00113161	0.0141669	Erlin2	244373	ER lipid raft associated 2 [Source:MGI Symbol;Acc:MGI:2387215]
ENSMUSG00000029648	6368.94	5344.81	7011.71	6926.18	7764.09	9172.93	8387.78	9675.12	7670.05	0.404086	0.137976	0.0011354	0.0141941	Flt1	14254	FMS-like tyrosine kinase 1 [Source:MGI Symbol;Acc:MGI:95558]
ENSMUSG00000081534	4884.54	3470.26	4352.85	6659.95	3268.26	3884.42	2816.43	2772.1	3864.95	-0.51901	0.189998	0.0011346	0.0141941	Slc48a1	67739	solute carrier family 48 (heme transporter), member 1 [Source:MGI Symbol;Acc:MGI:1914989]
ENSMUSG00000046947	575.369	515.29	502.798	463.811	418.104	396.348	338.366	325.564	466.429	-0.422171	0.147411	0.00114373	0.014288	Adck2	57869	aarF domain containing kinase 2 [Source:MGI Symbol;Acc:MGI:1889336]
ENSMUSG00000027955	1350.94	1158.87	1815.19	952.737	853.223	587.143	735.791	851.803	1383.45	-0.665047	0.260009	0.00114754	0.0143051	Gask1b	68659	golgi associated kinase 1B [Source:MGI Symbol;Acc:MGI:1915909]
ENSMUSG00000029478	546.072	459.096	390.118	667.251	661.187	863.322	770.243	789.893	578.145	0.501193	0.181816	0.00114745	0.0143051	Ncor2	20602	nuclear receptor co-repressor 2 [Source:MGI Symbol;Acc:MGI:1337080]
ENSMUSG00000035007	801.611	739.007	841.784	761.018	590.693	618.767	638.588	628.712	700.18	-0.31529	0.104803	0.00114634	0.0143051	Rundc1	217201	RUN domain containing 1 [Source:MGI Symbol;Acc:MGI:2144506]
ENSMUSG00000054519	208.337	178.125	288.801	225.208	160.435	163.388	147.65	134.495	180.524	-0.495277	0.179297	0.00115029	0.0143293	Zfp867	237775	zinc finger protein 867 [Source:MGI Symbol;Acc:MGI:2681848]
ENSMUSG00000054931	155.439	127.232	182.75	105.488	81.433	66.4094	107.047	68.315	111.469	-0.680027	0.268218	0.00115144	0.0143334	Zkscan4	544922	zinc finger with KRAB and SCAN domains 4 [Source:MGI Symbol;Acc:MGI:3649412]
ENSMUSG00000009876	904.966	272.489	443.144	560.089	946.81	1693.97	1315.32	939.332	744.546	0.932034	0.396525	0.00115234	0.0143344	Cox4i2	84682	cytochrome c oxidase subunit 4I2 [Source:MGI Symbol;Acc:MGI:2135755]
ENSMUSG00000008090	135.094	65.7366	68.176	104.65	165.297	177.092	207.941	168.653	119.343	0.76703	0.310314	0.00115816	0.0143967	Fgfrl1	116701	fibroblast growth factor receptor-like 1 [Source:MGI Symbol;Acc:MGI:2150920]
ENSMUSG00000026504	281.581	320.201	252.819	270.417	358.548	394.24	426.956	367.193	330.93	0.408517	0.142143	0.00115925	0.0144	Sdccag8	76816	serologically defined colon cancer antigen 8 [Source:MGI Symbol;Acc:MGI:1924066]
ENSMUSG00000072676	2482.96	2208.54	1622.97	2046.12	1798.82	1119.47	1424.83	776.016	1429.19	-0.596176	0.226814	0.00116233	0.0144281	Tmem254a	66039	transmembrane protein 254a [Source:MGI Symbol;Acc:MGI:1196450]
ENSMUSG00000066026	3448.96	5454.02	3817.86	6319.21	2779.66	3894.96	2783.21	2563.95	4203.98	-0.56579	0.211186	0.00116997	0.0145126	Dhrs3	20148	dehydrogenase/reductase (SDR family) member 3 [Source:MGI Symbol;Acc:MGI:1315215]
ENSMUSG00000028800	2901.26	3189.29	2846.35	2815.51	2432.05	2488.77	2466.99	2563.95	2625.74	-0.226462	0.0728227	0.00117106	0.0145158	Hdac1	433759	histone deacetylase 1 [Source:MGI Symbol;Acc:MGI:108086]
ENSMUSG00000026278	212.406	217.355	188.431	217.673	140.988	112.791	127.964	131.293	214.8	-0.594399	0.225815	0.00117213	0.0145188	Bok	51800	BCL2-related ovarian killer [Source:MGI Symbol;Acc:MGI:1858494]
ENSMUSG00000006005	1101.1	1363.5	1031.16	1298.5	1381.93	1574.85	1629.08	1742.03	1283.27	0.362033	0.123077	0.00117619	0.0145589	Tpr	108989	translocated promoter region, nuclear basket protein [Source:MGI Symbol;Acc:MGI:1922066]
ENSMUSG00000104340	29.2974	100.725	19.8847	84.5575	8.50792	22.1365	17.2259	8.53938	26.1362	-1.56528	0.748138	0.001179	0.0145834	Gm10522		predicted gene 10522 [Source:MGI Symbol;Acc:MGI:3642357]
ENSMUSG00000028933	152.998	130.413	201.687	148.185	75.3559	105.412	108.277	93.9332	133.273	-0.608005	0.232937	0.00118354	0.0146117	Xrcc2	57434	X-ray repair complementing defective repair in Chinese hamster cells 2 [Source:MGI Symbol;Acc:MGI:1927345]
ENSMUSG00000111001	30.1113	16.9643	19.8847	18.4185	46.1859	31.6235	45.5256	46.9666	30.7461	0.798029	0.326176	0.00118379	0.0146117	Gm8767		predicted gene 8767 [Source:MGI Symbol;Acc:MGI:3647013]
ENSMUSG00000076867	50.4567	207.812	41.6631	84.5575	24.3084	47.4353	44.2951	22.4159	61.8353	-1.14511	0.516207	0.0011827	0.0146117	Trdv4		T cell receptor delta variable 4 [Source:MGI Symbol;Acc:MGI:4887419]
ENSMUSG00000034329	14.6487	43.471	20.8316	22.6045	47.4013	41.1106	61.521	77.9218	34.7406	0.941548	0.404351	0.00119587	0.0147411	Brip1	237911	BRCA1 interacting protein C-terminal helicase 1 [Source:MGI Symbol;Acc:MGI:2442836]
ENSMUSG00000095432	240.076	372.154	446.932	200.092	164.081	184.47	185.793	187.866	219.49	-0.662793	0.260424	0.00119595	0.0147411	Zfp748	212276	zinc finger protein 748 [Source:MGI Symbol;Acc:MGI:1916455]
ENSMUSG00000021222	310.878	340.346	327.624	412.741	289.269	246.663	223.937	277.53	295.265	-0.379823	0.130604	0.00119705	0.0147443	Dcaf4	73828	DDB1 and CUL4 associated factor 4 [Source:MGI Symbol;Acc:MGI:1921078]
ENSMUSG00000026166	4.06909	0	0.946889	0	8.50792	5.27058	13.5346	11.7416	9.57942	2.21728	0.997988	0.00119929	0.0147512	Ccl20	20297	chemokine (C-C motif) ligand 20 [Source:MGI Symbol;Acc:MGI:1329031]
ENSMUSG00000089844	9.76582	22.2656	18.9378	21.7673	36.4625	36.8941	38.143	44.8317	35.1247	0.89254	0.377486	0.00119888	0.0147512	A530032D15Rik	381287	RIKEN cDNA A530032D15Rik gene [Source:MGI Symbol;Acc:MGI:3037746]
ENSMUSG00000002103	1072.61	981.808	964.88	882.412	754.774	726.287	826.843	784.556	870.447	-0.308881	0.102685	0.00120382	0.0147862	Acp2	11432	acid phosphatase 2, lysosomal [Source:MGI Symbol;Acc:MGI:87882]
ENSMUSG00000022710	720.229	706.138	700.698	766.878	833.776	918.136	878.52	1010.85	839.167	0.305793	0.101381	0.00120335	0.0147862	Usp7	252870	ubiquitin specific peptidase 7 [Source:MGI Symbol;Acc:MGI:2182061]
ENSMUSG00000020042	10.5796	93.3036	68.176	65.3018	14.585	25.2988	18.4563	12.8091	33.815	-1.33478	0.621164	0.00120981	0.0148493	Btbd11	74007	BTB (POZ) domain containing 11 [Source:MGI Symbol;Acc:MGI:1921257]
ENSMUSG00000051721	221.358	219.475	234.828	192.557	153.143	174.983	134.116	172.922	201.506	-0.397792	0.13794	0.00121407	0.0148912	Wdcp	238037	WD repeat and coiled coil containing [Source:MGI Symbol;Acc:MGI:3040699]
ENSMUSG00000024027	14258.1	14822.5	21220.7	7904.04	8597.86	7033.07	6164.41	9197.98	13359.5	-0.741811	0.301435	0.00121692	0.0149157	Glp1r	14652	glucagon-like peptide 1 receptor [Source:MGI Symbol;Acc:MGI:99571]
ENSMUSG00000041153	254.725	350.949	303.004	262.882	238.222	188.687	140.268	209.215	276.354	-0.507738	0.186744	0.00122599	0.0149955	Osgin2	209212	oxidative stress induced growth inhibitor family member 2 [Source:MGI Symbol;Acc:MGI:2384798]
ENSMUSG00000067161	84.6371	103.906	56.8133	71.1623	130.05	120.169	121.812	120.619	96.0128	0.546959	0.204467	0.00122561	0.0149955	Gm5560		predicted pseudogene 5560 [Source:MGI Symbol;Acc:MGI:3647980]
ENSMUSG00000024781	1715.53	3512.67	2079.37	1550.5	1361.27	1313.43	1316.55	1401.53	1849.22	-0.60047	0.230515	0.0012251	0.0149955	Lipa	16889	lysosomal acid lipase A [Source:MGI Symbol;Acc:MGI:96789]
ENSMUSG00000042165	72.4298	58.3147	53.9727	56.0926	81.433	103.303	93.512	84.3264	74.9595	0.506712	0.185476	0.00123002	0.0150343	Gm9774		predicted pseudogene 9774 [Source:MGI Symbol;Acc:MGI:3642386]
ENSMUSG00000038299	699.883	1001.95	842.731	864.831	650.248	666.202	572.146	698.094	747.26	-0.358149	0.122204	0.00124089	0.0151566	Wdr36	225348	WD repeat domain 36 [Source:MGI Symbol;Acc:MGI:1917819]
ENSMUSG00000036985	665.703	728.404	697.857	1109.29	553.015	575.548	538.924	570.004	686.364	-0.451945	0.161806	0.00124192	0.0151587	Zdhhc9	208884	zinc finger, DHHC domain containing 9 [Source:MGI Symbol;Acc:MGI:2444393]
ENSMUSG00000030315	2573.29	2244.59	2403.2	2449.66	1773.29	1875.27	1549.1	2177.54	2146.41	-0.353634	0.120401	0.001245	0.0151857	Vgll4	232334	vestigial like family member 4 [Source:MGI Symbol;Acc:MGI:2652840]
ENSMUSG00000011877	1235.38	729.464	830.422	1625.01	1539.93	2139.86	2053.57	1762.31	1462.15	0.636463	0.247467	0.00125009	0.0152372	Git1	216963	GIT ArfGAP 1 [Source:MGI Symbol;Acc:MGI:1927140]
ENSMUSG00000017760	6277.79	8605.13	6105.54	7610.18	5109.62	5270.58	5311.73	4937.9	6303.01	-0.415798	0.146659	0.00125134	0.0152419	Ctsa	19025	cathepsin A [Source:MGI Symbol;Acc:MGI:97748]
ENSMUSG00000017400	78.1265	39.2299	43.5569	110.511	26.7392	42.1647	24.6084	32.0227	58.7215	-0.889476	0.378232	0.00125618	0.0152902	Stac2	217154	SH3 and cysteine rich domain 2 [Source:MGI Symbol;Acc:MGI:2144518]
ENSMUSG00000029338	3137.27	3984.49	4219.34	2414.49	1942.24	2011.26	1517.11	2603.44	2848.76	-0.638081	0.250175	0.00125737	0.0152941	Antxr2	71914	anthrax toxin receptor 2 [Source:MGI Symbol;Acc:MGI:1919164]
ENSMUSG00000031902	733.25	1800.33	1527.33	1328.64	714.666	929.731	676.731	764.275	1005.85	-0.66438	0.263265	0.00125995	0.0153062	Nfatc3	18021	nuclear factor of activated T cells, cytoplasmic, calcineurin dependent 3 [Source:MGI Symbol;Acc:MGI:103296]
ENSMUSG00000022428	447.6	308.538	367.393	492.275	307.501	302.532	247.315	289.272	374.684	-0.435384	0.155121	0.00126011	0.0153062	Cby1	73739	chibby family member 1, beta catenin antagonist [Source:MGI Symbol;Acc:MGI:1920989]
ENSMUSG00000028840	24.4145	23.3259	44.5038	31.8137	42.5396	57.9764	62.7514	73.6522	45.3393	0.76089	0.311744	0.00127043	0.0154157	Zfp593	68040	zinc finger protein 593 [Source:MGI Symbol;Acc:MGI:1915290]
ENSMUSG00000064373	25984.4	19536.5	26866.1	27554.9	20878.4	20338.1	15793.7	17401.1	23156.2	-0.380789	0.131863	0.00127088	0.0154157	Selenop	20363	selenoprotein P [Source:MGI Symbol;Acc:MGI:894288]
ENSMUSG00000046314	1350.94	1135.55	1764.05	2038.59	1098.74	1047.79	990.488	1142.14	1298.48	-0.481545	0.175298	0.00127311	0.015432	Stxbp6	217517	syntaxin binding protein 6 (amisyn) [Source:MGI Symbol;Acc:MGI:2384963]
ENSMUSG00000080715	10.5796	4.24107	4.73445	8.37203	20.6621	14.7576	14.765	27.753	12.3892	1.14107	0.505029	0.00127533	0.0154483	Gm5406		predicted gene 5406 [Source:MGI Symbol;Acc:MGI:3645119]
ENSMUSG00000025439	1578.81	1771.71	1646.64	1716.27	1510.76	1459.95	1312.86	1411.13	1560.38	-0.224694	0.0725455	0.00127853	0.0154764	Clns1a	12729	chloride channel, nucleotide-sensitive, 1A [Source:MGI Symbol;Acc:MGI:109638]
ENSMUSG00000043065	246.587	318.08	263.235	297.207	194.467	183.416	179.641	214.552	279.639	-0.470647	0.17049	0.00127943	0.0154766	Spice1	212514	spindle and centriole associated protein 1 [Source:MGI Symbol;Acc:MGI:1196252]
ENSMUSG00000029705	1201.2	1264.9	1318.07	1337.01	1600.7	1582.23	1544.18	1458.1	1347.11	0.25581	0.0834762	0.00128302	0.0155093	Cux1	13047	cut-like homeobox 1 [Source:MGI Symbol;Acc:MGI:88568]
ENSMUSG00000048647	7.32436	30.7478	34.088	35.1625	1.21542	13.7035	4.92168	9.6068	22.838	-1.4128	0.657858	0.00128537	0.0155271	Exd1	241624	exonuclease 3'-5' domain containing 1 [Source:MGI Symbol;Acc:MGI:3045306]
ENSMUSG00000045827	3896.56	5690.46	4431.44	4150.02	6293.43	6798	6787	5854.81	4945.99	0.440978	0.157411	0.00128651	0.0155301	Serpinb9	20723	serine (or cysteine) peptidase inhibitor, clade B, member 9 [Source:MGI Symbol;Acc:MGI:106603]
ENSMUSG00000118633	20.3454	8.48214	8.522	10.8836	9.72334	56.9223	44.2951	70.4499	24.7795	1.45799	0.694355	0.00129116	0.0155756	Gm21104	65958	predicted gene, 21104 [Source:MGI Symbol;Acc:MGI:5434459]
ENSMUSG00000024210	281.581	212.054	325.73	496.461	172.589	248.772	164.876	192.136	326.51	-0.6303	0.246758	0.00129554	0.0156176	Ip6k3	271424	inositol hexaphosphate kinase 3 [Source:MGI Symbol;Acc:MGI:3045325]
ENSMUSG00000071984	1601.59	868.359	1520.7	2822.21	635.663	1010.9	812.077	708.769	996.647	-0.88214	0.378534	0.00130408	0.0157098	Fndc1	68655	fibronectin type III domain containing 1 [Source:MGI Symbol;Acc:MGI:1915905]
ENSMUSG00000037017	603.039	586.328	588.965	586.042	465.505	462.757	426.956	432.306	501.156	-0.362801	0.125008	0.00130732	0.015735	Zscan21	22697	zinc finger and SCAN domain containing 21 [Source:MGI Symbol;Acc:MGI:99182]
ENSMUSG00000071652	981.464	1102.68	1012.22	811.25	684.28	774.776	579.528	699.162	805.369	-0.447709	0.160933	0.00130796	0.015735	Ints5	109077	integrator complex subunit 5 [Source:MGI Symbol;Acc:MGI:1923578]
ENSMUSG00000020917	5564.89	6329.8	4927.61	3709.65	3665.7	3906.56	3451.33	3801.09	4211.03	-0.420869	0.146751	0.00131165	0.0157685	Acly	104112	ATP citrate lyase [Source:MGI Symbol;Acc:MGI:103251]
ENSMUSG00000068417	9.76582	22.2656	16.0971	16.7441	49.8321	53.76	55.3689	35.2249	27.3849	1.22585	0.570965	0.00132207	0.0158829	Pnp2	667034	purine-nucleoside phosphorylase 2 [Source:MGI Symbol;Acc:MGI:3712328]
ENSMUSG00000028807	347.5	318.08	412.844	380.927	286.839	270.908	207.941	290.339	329.222	-0.410252	0.145571	0.00132697	0.0159309	Zbtb8a	73680	zinc finger and BTB domain containing 8a [Source:MGI Symbol;Acc:MGI:1920930]
ENSMUSG00000116620	149.742	136.775	99.4233	180.836	151.927	248.772	259.619	311.687	189.799	0.645082	0.254685	0.00132841	0.0159373	Gm4828		predicted gene 4828 [Source:MGI Symbol;Acc:MGI:3643809]
ENSMUSG00000079104	466.318	647.824	614.531	398.509	359.764	333.101	390.043	388.542	446.992	-0.460044	0.167309	0.00133251	0.0159755	Prps1l3	328099	phosphoribosyl pyrophosphate synthetase 1-like 3 [Source:MGI Symbol;Acc:MGI:3779453]
ENSMUSG00000046841	510.264	364.732	424.206	714.972	718.312	871.755	714.874	920.118	635.355	0.572584	0.218919	0.00133349	0.0159763	Ckap4	216197	cytoskeleton-associated protein 4 [Source:MGI Symbol;Acc:MGI:2444926]
ENSMUSG00000036898	224.614	277.79	287.854	229.394	207.836	162.334	145.19	195.338	208.745	-0.452041	0.163276	0.00133529	0.0159871	Zfp157	72154	zinc finger protein 157 [Source:MGI Symbol;Acc:MGI:1919404]
ENSMUSG00000062960	29762.9	20162.1	34773.6	44463.9	16554	26033.5	17457.2	22008.1	24347.2	-0.553544	0.210618	0.00133864	0.0160127	Kdr	16542	kinase insert domain protein receptor [Source:MGI Symbol;Acc:MGI:96683]
ENSMUSG00000032606	566.417	377.455	475.338	582.693	403.519	340.48	282.997	283.934	444.629	-0.522135	0.195699	0.00133925	0.0160127	Nicn1	66257	nicolin 1 [Source:MGI Symbol;Acc:MGI:1913507]
ENSMUSG00000029623	445.972	291.574	293.536	401.858	494.675	449.054	535.233	544.385	401.18	0.43445	0.155294	0.0013403	0.0160143	Pdap1	231887	PDGFA associated protein 1 [Source:MGI Symbol;Acc:MGI:2448536]
ENSMUSG00000019822	877.296	777.176	742.361	836.366	695.219	675.689	599.215	635.116	728.679	-0.289681	0.0962603	0.00134256	0.0160303	Smpd2	20598	sphingomyelin phosphodiesterase 2, neutral [Source:MGI Symbol;Acc:MGI:1278330]
ENSMUSG00000018209	3306.54	4350.28	4148.32	2596.17	2201.12	2420.25	2118.78	3097.66	3128.5	-0.477364	0.174093	0.00135135	0.0161243	Stk4	58231	serine/threonine kinase 4 [Source:MGI Symbol;Acc:MGI:1929004]
ENSMUSG00000094191	4.88291	4.24107	5.68133	5.02322	12.1542	10.5412	17.2259	20.281	8.93415	1.23916	0.563124	0.00135661	0.0161761	Rpl31-ps14		ribosomal protein L31, pseudogene 14 [Source:MGI Symbol;Acc:MGI:3704189]
ENSMUSG00000041313	323.9	621.317	343.721	401.858	486.167	991.924	737.022	709.836	500.662	0.655991	0.260995	0.00136109	0.0161863	Slc7a1	11987	solute carrier family 7 (cationic amino acid transporter, y+ system), member 1 [Source:MGI Symbol;Acc:MGI:88117]
ENSMUSG00000030530	625.012	790.96	498.064	724.181	822.838	1037.25	1096.3	976.692	827.358	0.493932	0.1835	0.00136207	0.0161863	Furin	18550	furin (paired basic amino acid cleaving enzyme) [Source:MGI Symbol;Acc:MGI:97513]
ENSMUSG00000109408	34.9942	46.6518	97.5296	22.6045	116.68	187.633	159.955	200.675	81.3828	1.31986	0.630562	0.00135885	0.0161863	A930037H05Rik	78439	RIKEN cDNA A930037H05 gene [Source:MGI Symbol;Acc:MGI:1925689]
ENSMUSG00000072568	1502.31	1239.45	1988.47	906.691	928.579	630.362	643.51	1061.02	1157.24	-0.650906	0.259481	0.00136078	0.0161863	Lratd2	399603	LRAT domain containing 1 [Source:MGI Symbol;Acc:MGI:3026924]
ENSMUSG00000061740	2675.02	1725.06	2401.31	2027.71	1531.43	1451.52	928.967	1624.62	2185.67	-0.571063	0.217622	0.00136129	0.0161863	Cyp2d22	56448	cytochrome P450, family 2, subfamily d, polypeptide 22 [Source:MGI Symbol;Acc:MGI:1929474]
ENSMUSG00000098973	793.472	831.25	669.451	970.318	1628.66	1014.06	1443.28	1110.12	918.391	0.568684	0.216662	0.00136414	0.0161999	Mir6236	102465959	microRNA 6236 [Source:MGI Symbol;Acc:MGI:5530929]
ENSMUSG00000027742	620.943	671.149	600.328	538.322	456.997	415.322	393.735	452.587	548.154	-0.437549	0.157259	0.00136697	0.0162224	Cog6	67542	component of oligomeric golgi complex 6 [Source:MGI Symbol;Acc:MGI:1914792]
ENSMUSG00000063694	1684.6	1939.23	1454.42	1762.31	2334.82	2219.97	2705.69	2176.47	1854.63	0.411115	0.145659	0.00137757	0.0163372	Cycs	13063	cytochrome c, somatic [Source:MGI Symbol;Acc:MGI:88578]
ENSMUSG00000035561	34.1804	86.942	73.8573	54.4182	202.975	109.628	241.162	109.945	90.2048	1.09851	0.505085	0.00138399	0.0163819	Aldh1b1	72535	aldehyde dehydrogenase 1 family, member B1 [Source:MGI Symbol;Acc:MGI:1919785]
ENSMUSG00000018442	1534.86	1714.45	1675.99	1647.62	1536.29	1271.27	1125.83	1378.04	1452.47	-0.285511	0.094885	0.00138414	0.0163819	Derl2	116891	Der1-like domain family, member 2 [Source:MGI Symbol;Acc:MGI:2151483]
ENSMUSG00000025145	199.385	135.714	115.52	185.859	239.437	197.12	270.692	271.125	207.708	0.525031	0.19724	0.00138407	0.0163819	Lrrc45	217366	leucine rich repeat containing 45 [Source:MGI Symbol;Acc:MGI:2387183]
ENSMUSG00000107946	70.8022	47.712	57.7602	46.8834	30.3854	27.407	33.2214	34.1575	39.3736	-0.688017	0.27768	0.00139064	0.0164191	Gm44066		predicted gene, 44066 [Source:MGI Symbol;Acc:MGI:5690458]
ENSMUSG00000012640	598.156	723.103	1214.86	756.832	527.491	515.463	518.007	434.441	661.508	-0.603056	0.235889	0.0013885	0.0164191	Zfp715	69930	zinc finger protein 715 [Source:MGI Symbol;Acc:MGI:1917180]
ENSMUSG00000009090	1647.17	2171.43	1542.48	1663.52	1336.96	1401.98	1273.49	1400.46	1486.92	-0.340155	0.116526	0.00138963	0.0164191	Ap1b1	11764	adaptor protein complex AP-1, beta 1 subunit [Source:MGI Symbol;Acc:MGI:1096368]
ENSMUSG00000025577	113.935	80.5803	154.343	118.046	76.5713	71.68	38.143	67.2476	84.7069	-0.716136	0.293478	0.00139102	0.0164191	Cbx2	12416	chromobox 2 [Source:MGI Symbol;Acc:MGI:88289]
ENSMUSG00000087477	0	12.7232	0	0.837203	15.8004	26.3529	31.9909	19.2136	10.5257	2.10694	1.10793	0.00139565	0.0164627	Gm13822		predicted gene 13822 [Source:MGI Symbol;Acc:MGI:3650351]
ENSMUSG00000044148	1431.51	1626.45	1541.54	1342.87	1147.35	1338.73	1011.41	1124	1476.35	-0.329498	0.112267	0.00139873	0.016488	1810030O07Rik	69155	RIKEN cDNA 1810030O07 gene [Source:MGI Symbol;Acc:MGI:1916405]
ENSMUSG00000026627	878.923	800.502	1017.91	753.483	525.06	679.905	478.634	678.881	815.946	-0.471979	0.173287	0.00140228	0.0164965	Pacc1	66950	proton activated chloride channel 1 [Source:MGI Symbol;Acc:MGI:1914200]
ENSMUSG00000029762	264.491	129.353	173.281	186.696	333.024	343.642	470.021	296.743	272.704	0.756752	0.315284	0.00140154	0.0164965	Akr1b8	14187	aldo-keto reductase family 1, member B8 [Source:MGI Symbol;Acc:MGI:107673]
ENSMUSG00000055320	235.193	83.7612	76.698	95.4412	302.639	236.122	243.623	252.979	174.652	0.853725	0.368479	0.001401	0.0164965	Tead1	21676	TEA domain family member 1 [Source:MGI Symbol;Acc:MGI:101876]
ENSMUSG00000040035	1310.25	800.502	984.765	719.158	1491.32	1925.87	1471.58	2429.45	1100.01	0.762392	0.317565	0.00140426	0.0165083	Disp2	214240	dispatched RND tramsporter family member 2 [Source:MGI Symbol;Acc:MGI:2388733]
ENSMUSG00000039754	371.915	430.469	351.296	334.881	210.267	263.529	312.527	281.8	279.547	-0.420128	0.150184	0.00140516	0.0165083	Alkbh4	72041	alkB homolog 4, lysine demethylase [Source:MGI Symbol;Acc:MGI:1919291]
ENSMUSG00000023074	659.193	736.886	857.881	727.53	567.6	510.193	450.334	581.745	644.332	-0.435962	0.157215	0.00140699	0.0165187	Mospd1	70380	motile sperm domain containing 1 [Source:MGI Symbol;Acc:MGI:1917630]
ENSMUSG00000047221	63.4778	121.931	99.4233	83.7203	35.2471	47.4353	23.378	74.7196	67.5828	-0.812827	0.345802	0.00140977	0.0165403	Fam185a	330050	family with sequence similarity 185, member A [Source:MGI Symbol;Acc:MGI:2140983]
ENSMUSG00000037847	125.328	182.366	178.962	180.836	100.88	117.007	105.816	124.888	143.435	-0.489017	0.181175	0.00141122	0.0165462	Nmrk1	225994	nicotinamide riboside kinase 1 [Source:MGI Symbol;Acc:MGI:2147434]
ENSMUSG00000031508	738.947	1122.82	1049.15	711.623	650.248	576.602	615.21	691.69	784.28	-0.44845	0.162864	0.00141275	0.0165531	Ankrd10	102334	ankyrin repeat domain 10 [Source:MGI Symbol;Acc:MGI:1921840]
ENSMUSG00000039943	616.874	483.482	662.822	513.206	732.897	841.185	740.713	911.579	743.261	0.440386	0.159032	0.00141721	0.0165943	Plcb4	18798	phospholipase C, beta 4 [Source:MGI Symbol;Acc:MGI:107464]
ENSMUSG00000029863	917.987	1092.08	1272.62	862.319	725.604	742.098	772.704	830.455	860.264	-0.383355	0.135148	0.00141858	0.0165992	Casp2	12366	caspase 2 [Source:MGI Symbol;Acc:MGI:97295]
ENSMUSG00000005683	3616.61	4245.31	3767.67	3530.49	3412.89	3185.54	2924.71	3073.11	3472.95	-0.248499	0.0825729	0.00142674	0.0166836	Cs	12974	citrate synthase [Source:MGI Symbol;Acc:MGI:88529]
ENSMUSG00000020116	261.236	276.73	329.517	306.416	352.471	406.889	456.486	410.958	339.282	0.415363	0.148304	0.00143079	0.0167177	Pno1	66249	partner of NOB1 homolog [Source:MGI Symbol;Acc:MGI:1913499]
ENSMUSG00000114023	28.4836	37.1094	22.7253	26.7905	40.1088	61.1388	44.2951	56.5734	39.4894	0.67834	0.274038	0.00143156	0.0167177	Gm6474		predicted gene 6474 [Source:MGI Symbol;Acc:MGI:3648182]
ENSMUSG00000056486	257.166	80.5803	174.228	133.953	312.362	374.212	393.735	250.844	206.062	0.831467	0.35697	0.00143327	0.0167266	Chn1	108699	chimerin 1 [Source:MGI Symbol;Acc:MGI:1915674]
ENSMUSG00000039428	822.77	819.587	1028.32	663.902	599.201	609.28	584.45	551.857	721.668	-0.443305	0.160753	0.00143466	0.0167316	Tmem135	72759	transmembrane protein 135 [Source:MGI Symbol;Acc:MGI:1920009]
ENSMUSG00000085558	11.3935	10.6027	12.3096	7.53483	1.21542	3.16235	0	4.26969	12.6214	-1.70578	0.770242	0.0014375	0.0167531	4930412C18Rik		RIKEN cDNA 4930412C18 gene [Source:MGI Symbol;Acc:MGI:2443490]
ENSMUSG00000021819	496.429	356.25	427.994	608.647	684.28	708.367	643.51	653.263	548.262	0.444499	0.1607	0.00143841	0.0167531	Zswim8	268721	zinc finger SWIM-type containing 8 [Source:MGI Symbol;Acc:MGI:1919156]
ENSMUSG00000074865	96.0305	82.7009	115.52	101.302	65.6326	55.8682	47.9864	62.9779	92.1931	-0.634641	0.252591	0.00143942	0.0167538	Zfp934	77117	zinc finger protein 934 [Source:MGI Symbol;Acc:MGI:1924367]
ENSMUSG00000020863	373.542	392.299	412.844	345.765	578.539	463.811	542.615	557.195	429.336	0.43076	0.155203	0.00144461	0.016803	Luc7l3	67684	LUC7-like 3 (S. cerevisiae) [Source:MGI Symbol;Acc:MGI:1914934]
ENSMUSG00000089940	21.1593	7.42187	15.1502	5.86042	29.17	37.9482	31.9909	38.4272	17.237	1.13297	0.522616	0.00144572	0.0168048	Gm4117		predicted gene 4117 [Source:MGI Symbol;Acc:MGI:3782293]
ENSMUSG00000028467	503.753	717.801	719.636	561.763	376.779	528.113	386.352	417.362	493.695	-0.474812	0.174872	0.00144709	0.0168096	Gba2	230101	glucosidase beta 2 [Source:MGI Symbol;Acc:MGI:2654325]
ENSMUSG00000028261	274.257	288.393	294.482	284.649	458.212	353.129	398.656	343.71	328.865	0.393964	0.139291	0.00144974	0.0168181	Ndufaf4	68493	NADH:ubiquinone oxidoreductase complex assembly factor 4 [Source:MGI Symbol;Acc:MGI:1915743]
ENSMUSG00000089857	91.1476	73.1585	92.7951	60.2786	38.8934	46.3811	31.9909	38.4272	60.6106	-0.818901	0.35047	0.00144923	0.0168181	Zfp882	382019	zinc finger protein 882 [Source:MGI Symbol;Acc:MGI:3642748]
ENSMUSG00000029468	1125.51	957.422	1405.18	1040.64	781.514	929.731	623.823	881.691	1114.08	-0.431097	0.155778	0.00145461	0.0168634	P2rx7	18439	purinergic receptor P2X, ligand-gated ion channel, 7 [Source:MGI Symbol;Acc:MGI:1339957]
ENSMUSG00000027589	843.115	1017.86	1205.39	626.228	596.77	496.489	590.602	594.554	845.666	-0.582488	0.227396	0.00145597	0.0168681	Pcmtd2	245867	protein-L-isoaspartate (D-aspartate) O-methyltransferase domain containing 2 [Source:MGI Symbol;Acc:MGI:1923927]
ENSMUSG00000042817	174.157	190.848	153.396	246.975	60.7709	96.9788	99.6641	100.338	134.143	-0.868065	0.379804	0.0014584	0.0168851	Flt3	14255	FMS-like tyrosine kinase 3 [Source:MGI Symbol;Acc:MGI:95559]
ENSMUSG00000001158	553.396	482.422	445.038	503.996	632.017	588.197	663.197	616.97	546.202	0.305266	0.102879	0.00145975	0.0168896	Snrnp27	66618	small nuclear ribonucleoprotein 27 (U4/U6.U5) [Source:MGI Symbol;Acc:MGI:1913868]
ENSMUSG00000078161	10.5796	9.54241	3.78756	5.86042	14.585	18.9741	22.1476	24.5507	39.4773	1.10908	0.507713	0.00147263	0.0170274	Erich3	209601	glutamate rich 3 [Source:MGI Symbol;Acc:MGI:1919095]
ENSMUSG00000026047	369.473	327.623	383.49	412.741	300.208	288.828	193.176	274.328	333.394	-0.435762	0.158029	0.00147437	0.0170363	Poglut2	72050	protein O-glucosyltransferase 2 [Source:MGI Symbol;Acc:MGI:1919300]
ENSMUSG00000020400	493.987	481.362	419.472	549.205	518.983	845.402	981.876	720.51	564.472	0.555735	0.213673	0.00147599	0.0170438	Tnip1	57783	TNFAIP3 interacting protein 1 [Source:MGI Symbol;Acc:MGI:1926194]
ENSMUSG00000075558	26.856	32.8683	22.7253	10.0464	38.8934	40.0564	78.7469	42.6969	34.3783	0.88664	0.390306	0.00148369	0.0171215	Gm17151		predicted gene 17151 [Source:MGI Symbol;Acc:MGI:4937978]
ENSMUSG00000051397	542.817	350.949	310.58	148.185	1030.67	586.089	677.962	480.34	410.262	0.826488	0.35713	0.00148628	0.0171401	Tacstd2	56753	tumor-associated calcium signal transducer 2 [Source:MGI Symbol;Acc:MGI:1861606]
ENSMUSG00000036459	105.796	56.1942	93.742	103.813	142.204	139.143	124.272	146.237	102.076	0.520327	0.196567	0.00148795	0.0171446	Wtip	101543	WT1-interacting protein [Source:MGI Symbol;Acc:MGI:2141920]
ENSMUSG00000034881	1279.32	1085.71	1273.57	2421.19	814.33	1120.53	445.412	739.724	1075.42	-0.772642	0.326378	0.00148863	0.0171446	Tbxa2r	21390	thromboxane A2 receptor [Source:MGI Symbol;Acc:MGI:98496]
ENSMUSG00000089999	38.2494	45.5915	31.2473	36.8369	48.6167	69.5717	82.4382	53.3711	52.5726	0.617495	0.245169	0.00149266	0.0171798	Gm6485		predicted gene 6485 [Source:MGI Symbol;Acc:MGI:3644007]
ENSMUSG00000026782	685.235	657.366	949.73	616.182	439.981	476.461	451.564	573.206	709.193	-0.498325	0.18719	0.00149389	0.0171827	Abi2	329165	abl interactor 2 [Source:MGI Symbol;Acc:MGI:106913]
ENSMUSG00000028917	266.932	161.161	154.343	242.789	288.054	300.423	328.522	346.912	247.498	0.520709	0.197231	0.00149557	0.0171908	Plekhm2	69582	pleckstrin homology domain containing, family M (with RUN domain) member 2 [Source:MGI Symbol;Acc:MGI:1916832]
ENSMUSG00000021373	17.0902	12.7232	43.5569	14.2325	59.5555	40.0564	73.8252	55.506	40.4127	1.0722	0.497084	0.00149856	0.0172138	Cap2	67252	CAP, adenylate cyclase-associated protein, 2 (yeast) [Source:MGI Symbol;Acc:MGI:1914502]
ENSMUSG00000035919	280.767	371.094	245.244	301.393	193.251	226.635	242.393	198.541	309.79	-0.418339	0.150598	0.00150172	0.0172389	Bbs9	319845	Bardet-Biedl syndrome 9 (human) [Source:MGI Symbol;Acc:MGI:2442833]
ENSMUSG00000021737	1750.52	1692.19	1777.31	1887.06	1531.43	1553.77	1512.19	1409	1666.45	-0.229569	0.0755996	0.00150344	0.0172473	Psmd6	66413	proteasome (prosome, macropain) 26S subunit, non-ATPase, 6 [Source:MGI Symbol;Acc:MGI:1913663]
ENSMUSG00000114321	31.7389	16.9643	17.044	30.9765	32.8163	53.76	71.3644	53.3711	38.8936	0.882681	0.38677	0.0015055	0.0172597	Gm8971		predicted gene 8971 [Source:MGI Symbol;Acc:MGI:3648536]
ENSMUSG00000020994	379.239	377.455	346.561	332.37	414.457	504.922	516.777	620.172	426.316	0.451787	0.16554	0.00151532	0.0173609	Pnn	18949	pinin [Source:MGI Symbol;Acc:MGI:1100514]
ENSMUSG00000038102	812.19	860.937	1008.44	649.67	624.725	570.277	454.025	626.577	721.86	-0.470643	0.175802	0.00152102	0.0174127	Trappc11	320714	trafficking protein particle complex 11 [Source:MGI Symbol;Acc:MGI:2444585]
ENSMUSG00000032475	1844.11	1731.42	2455.28	2066.22	1589.77	1598.04	1283.33	1525.35	1887.23	-0.385023	0.136456	0.00152182	0.0174127	Nck1	17973	non-catalytic region of tyrosine kinase adaptor protein 1 [Source:MGI Symbol;Acc:MGI:109601]
ENSMUSG00000002249	46.3876	14.8437	25.566	25.1161	52.263	48.4894	99.6641	56.5734	44.73	0.930985	0.415685	0.00152465	0.0174337	Tead3	21678	TEA domain family member 3 [Source:MGI Symbol;Acc:MGI:109241]
ENSMUSG00000024350	929.38	786.719	1114.49	1095.06	783.944	730.503	586.911	806.971	852.227	-0.384161	0.136377	0.00152916	0.0174739	Dnajc18	76594	DnaJ heat shock protein family (Hsp40) member C18 [Source:MGI Symbol;Acc:MGI:1923844]
ENSMUSG00000103197	13.8349	33.9286	15.1502	13.3953	1.21542	6.3247	7.38252	5.33711	11.5279	-1.43539	0.692898	0.0015312	0.0174765	Gm37642		predicted gene, 37642 [Source:MGI Symbol;Acc:MGI:5610870]
ENSMUSG00000027239	30.1113	18.0246	30.3004	24.2789	41.3242	49.5435	72.5948	42.6969	25.9271	0.797453	0.340885	0.00153138	0.0174765	Mdk	17242	midkine [Source:MGI Symbol;Acc:MGI:96949]
ENSMUSG00000021185	229.497	395.48	289.748	219.347	200.544	187.633	171.028	137.698	263.053	-0.585636	0.230181	0.00153327	0.0174867	Dglucy	217830	D-glutamate cyclase [Source:MGI Symbol;Acc:MGI:2444813]
ENSMUSG00000033368	9.76582	10.6027	9.46889	4.18602	13.3696	25.2988	30.7605	21.3485	14.8718	1.10273	0.511243	0.00153668	0.0175142	Trim69	70928	tripartite motif-containing 69 [Source:MGI Symbol;Acc:MGI:1918178]
ENSMUSG00000019487	1119.81	656.306	870.191	1038.97	1272.54	1416.73	1422.37	1286.24	1141.83	0.474544	0.176214	0.0015381	0.017519	Trip10	106628	thyroid hormone receptor interactor 10 [Source:MGI Symbol;Acc:MGI:2146901]
ENSMUSG00000102543	36.6218	28.6272	20.8316	25.1161	53.4784	64.3011	62.7514	41.6295	40.5895	0.794724	0.340679	0.00154267	0.0175596	Pcdhgc5	93708	protocadherin gamma subfamily C, 5 [Source:MGI Symbol;Acc:MGI:1935205]
ENSMUSG00000032757	606.294	587.388	666.61	558.415	487.382	436.404	404.808	524.104	533.124	-0.346374	0.120418	0.00154638	0.0175807	Bet1	12068	Bet1 golgi vesicular membrane trafficking protein [Source:MGI Symbol;Acc:MGI:1343104]
ENSMUSG00000032182	449.227	366.853	534.992	401.02	384.072	327.83	251.006	263.653	366.207	-0.447984	0.164391	0.00154653	0.0175807	Yipf2	74766	Yip1 domain family, member 2 [Source:MGI Symbol;Acc:MGI:1922016]
ENSMUSG00000052212	131.025	565.123	181.803	167.441	136.127	76.9505	62.7514	120.619	319.996	-1.07692	0.505671	0.00154856	0.0175925	Cd177	68891	CD177 antigen [Source:MGI Symbol;Acc:MGI:1916141]
ENSMUSG00000061589	336.921	337.165	330.464	605.298	508.045	645.12	673.04	638.319	457.598	0.521516	0.19884	0.00155901	0.0176995	Dot1l	208266	DOT1-like, histone H3 methyltransferase (S. cerevisiae) [Source:MGI Symbol;Acc:MGI:2143886]
ENSMUSG00000051359	3069.72	2489.51	3154.09	2179.24	1945.88	1954.33	1706.59	1993.95	2654.26	-0.44628	0.165743	0.00156101	0.0176995	Ncald	52589	neurocalcin delta [Source:MGI Symbol;Acc:MGI:1196326]
ENSMUSG00000083282	667.331	542.857	688.388	761.018	487.382	519.68	271.923	421.632	729.345	-0.544241	0.21015	0.00156017	0.0176995	Ctsf	56464	cathepsin F [Source:MGI Symbol;Acc:MGI:1861434]
ENSMUSG00000025981	718.601	632.98	795.387	750.971	1140.06	984.545	975.723	929.725	958.345	0.418482	0.150974	0.00156351	0.0177164	Coq10b	67876	coenzyme Q10B [Source:MGI Symbol;Acc:MGI:1915126]
ENSMUSG00000040720	1143.41	1594.64	1417.49	1173.76	1027.03	1013.01	949.885	909.444	1171.8	-0.397891	0.142511	0.00156829	0.0177477	Virma	66185	vir like m6A methyltransferase associated [Source:MGI Symbol;Acc:MGI:1913435]
ENSMUSG00000025231	830.908	754.911	934.579	811.25	510.475	627.2	542.615	719.443	716.706	-0.411648	0.149974	0.00156758	0.0177477	Sufu	24069	SUFU negative regulator of hedgehog signaling [Source:MGI Symbol;Acc:MGI:1345643]
ENSMUSG00000029106	4668.06	5069.14	5540.25	5993.54	4184.68	4681.33	3808.15	3725.3	4914.22	-0.339218	0.117806	0.00157111	0.0177681	Add1	11518	adducin 1 (alpha) [Source:MGI Symbol;Acc:MGI:87918]
ENSMUSG00000013419	109.865	59.375	56.8133	51.9066	143.419	110.682	103.355	122.754	96.5006	0.643509	0.260916	0.00157903	0.0178462	Zfp651	270210	zinc finger protein 651 [Source:MGI Symbol;Acc:MGI:2670992]
ENSMUSG00000039853	270.188	405.022	289.748	552.554	742.62	693.609	639.819	609.498	448.219	0.673151	0.27672	0.00158149	0.0178511	Trim14	74735	tripartite motif-containing 14 [Source:MGI Symbol;Acc:MGI:1921985]
ENSMUSG00000046711	232.752	380.636	338.986	397.672	555.446	549.195	578.298	529.442	369.115	0.594068	0.235494	0.0015815	0.0178511	Hmga1	15361	high mobility group AT-hook 1 [Source:MGI Symbol;Acc:MGI:96160]
ENSMUSG00000085282	188.806	174.944	165.706	205.952	119.111	137.035	139.038	128.091	171.251	-0.431906	0.156929	0.00158348	0.0178541	Gm15663	327812	predicted gene 15663 [Source:MGI Symbol;Acc:MGI:3783105]
ENSMUSG00000020621	608.736	573.605	673.238	550.042	550.584	489.11	441.721	420.564	552.704	-0.310595	0.106369	0.0015838	0.0178541	Rdh14	105014	retinol dehydrogenase 14 (all-trans and 9-cis) [Source:MGI Symbol;Acc:MGI:1920402]
ENSMUSG00000027531	1025.41	1333.82	1138.16	1016.36	963.826	823.265	910.511	833.657	990.17	-0.322787	0.110988	0.00158591	0.0178549	Impa1	55980	inositol (myo)-1(or 4)-monophosphatase 1 [Source:MGI Symbol;Acc:MGI:1933158]
ENSMUSG00000020674	9157.08	7250.11	10537	8521.89	5248.17	7059.42	4494.73	7337.46	7642.51	-0.477164	0.178581	0.00158558	0.0178549	Pxdn	69675	peroxidasin [Source:MGI Symbol;Acc:MGI:1916925]
ENSMUSG00000029174	339.362	673.27	406.215	535.81	667.264	911.811	910.511	779.218	559.293	0.615775	0.246609	0.00158987	0.017888	Tbc1d1	57915	TBC1 domain family, member 1 [Source:MGI Symbol;Acc:MGI:1889508]
ENSMUSG00000029640	152.998	142.076	94.6889	179.161	352.471	205.553	199.328	201.743	175.178	0.619513	0.249389	0.00159436	0.0178927	Usp12	22217	ubiquitin specific peptidase 12 [Source:MGI Symbol;Acc:MGI:1270128]
ENSMUSG00000000693	172.529	97.5446	136.352	172.464	184.743	308.856	289.149	218.822	170.35	0.647961	0.263234	0.00159299	0.0178927	Loxl3	16950	lysyl oxidase-like 3 [Source:MGI Symbol;Acc:MGI:1337004]
ENSMUSG00000020325	74.8712	34.9888	29.3536	29.3021	133.696	76.9505	102.125	66.1802	56.1578	0.911738	0.409132	0.00159196	0.0178927	Fstl3	83554	follistatin-like 3 [Source:MGI Symbol;Acc:MGI:1890391]
ENSMUSG00000020573	222.172	1010.44	521.736	467.997	155.573	248.772	292.84	229.496	353.857	-0.97967	0.451763	0.00159395	0.0178927	Pik3cg	30955	phosphatidylinositol-4,5-bisphosphate 3-kinase catalytic subunit gamma [Source:MGI Symbol;Acc:MGI:1353576]
ENSMUSG00000040520	557.465	550.279	855.041	465.485	395.011	375.266	316.218	414.16	514.838	-0.578517	0.228332	0.00159651	0.0179054	Manea	242362	mannosidase, endo-alpha [Source:MGI Symbol;Acc:MGI:2444484]
ENSMUSG00000037341	63.4778	327.623	117.414	118.046	53.4784	56.9223	78.7469	55.506	92.1018	-1.04149	0.49035	0.00160416	0.0179797	Slc9a7	236727	solute carrier family 9 (sodium/hydrogen exchanger), member 7 [Source:MGI Symbol;Acc:MGI:2444530]
ENSMUSG00000063236	913.104	788.839	837.997	976.179	1090.23	1222.78	1133.22	1390.85	1017.89	0.405189	0.14612	0.00160762	0.018007	1110038F14Rik	117171	RIKEN cDNA 1110038F14 gene [Source:MGI Symbol;Acc:MGI:2152337]
ENSMUSG00000082605	1.62764	2.12054	7.57511	3.34881	3.64625	16.8659	17.2259	28.8204	10.4137	1.64081	0.826661	0.00161317	0.0180576	Gm16148		predicted gene 16148 [Source:MGI Symbol;Acc:MGI:3801829]
ENSMUSG00000052593	1166.2	1660.38	1488.51	1105.11	971.119	977.166	965.88	1041.8	1143.58	-0.398894	0.143996	0.00161541	0.0180711	Adam17	11491	a disintegrin and metallopeptidase domain 17 [Source:MGI Symbol;Acc:MGI:1096335]
ENSMUSG00000000686	124.514	121.931	147.715	231.905	61.9863	78.0047	70.134	86.4612	120.202	-0.850273	0.376672	0.00162104	0.0181163	Abhd15	67477	abhydrolase domain containing 15 [Source:MGI Symbol;Acc:MGI:1914727]
ENSMUSG00000021245	233.566	272.489	286.907	199.254	185.959	157.063	134.116	178.26	216.769	-0.50886	0.193451	0.0016215	0.0181163	Mlh3	217716	mutL homolog 3 [Source:MGI Symbol;Acc:MGI:1353455]
ENSMUSG00000066829	318.203	531.194	462.082	334.044	311.147	218.202	295.301	290.339	327.41	-0.480606	0.180918	0.0016227	0.0181181	Zfp810	235050	zinc finger protein 810 [Source:MGI Symbol;Acc:MGI:2384563]
ENSMUSG00000027313	187.178	130.413	174.228	121.394	202.975	392.132	316.218	367.193	176.122	0.839399	0.370103	0.00162662	0.0181388	Chac1	69065	ChaC, cation transport regulator 1 [Source:MGI Symbol;Acc:MGI:1916315]
ENSMUSG00000028696	93.5891	224.777	139.193	118.883	87.5101	93.8164	88.5903	54.4385	105.626	-0.672307	0.278558	0.00162613	0.0181388	Ipp	16351	IAP promoted placental gene [Source:MGI Symbol;Acc:MGI:96581]
ENSMUSG00000027193	2592.01	3540.23	3321.69	2558.49	2227.86	2193.62	2127.4	2423.05	2734.65	-0.375335	0.133155	0.00162882	0.0181462	Api5	11800	apoptosis inhibitor 5 [Source:MGI Symbol;Acc:MGI:1888993]
ENSMUSG00000021810	1059.59	1305.19	973.402	1110.13	871.454	887.566	878.52	889.163	971.735	-0.305278	0.104876	0.00162935	0.0181462	Ecd	70601	ecdysoneless cell cycle regulator [Source:MGI Symbol;Acc:MGI:1917851]
ENSMUSG00000100228	30.9251	25.4464	12.3096	32.6509	68.0634	40.0564	39.3735	55.506	35.9622	0.791999	0.341987	0.00163059	0.0181484	Gm29257		predicted gene 29257 [Source:MGI Symbol;Acc:MGI:5579963]
ENSMUSG00000076218	34.1804	29.6875	22.7253	38.5113	53.4784	52.7058	67.6731	50.1689	47.2978	0.677262	0.279676	0.00163552	0.0181918	Mir692-1	751529	microRNA 692-1 [Source:MGI Symbol;Acc:MGI:3629930]
ENSMUSG00000013878	187.178	177.065	188.431	168.278	132.481	124.386	115.66	134.495	154.998	-0.441166	0.162368	0.00163667	0.0181931	Rnf170	77733	ring finger protein 170 [Source:MGI Symbol;Acc:MGI:1924983]
ENSMUSG00000015656	16392.7	15352.7	14784.7	17015.3	19868.4	19758.4	25787.2	18831.5	18818.4	0.365531	0.128672	0.00164181	0.0182156	Hspa8	15481	heat shock protein 8 [Source:MGI Symbol;Acc:MGI:105384]
ENSMUSG00000021076	2252.65	2108.87	2348.28	2519.14	2030.96	1993.34	1736.12	1608.61	2160.97	-0.298707	0.102048	0.00163982	0.0182156	Actr10	56444	ARP10 actin-related protein 10 [Source:MGI Symbol;Acc:MGI:1891654]
ENSMUSG00000005397	3265.85	2479.97	3664.46	3364.72	3725.25	6172.91	4375.38	4381.77	3260.12	0.471415	0.176118	0.00164126	0.0182156	Nid1	18073	nidogen 1 [Source:MGI Symbol;Acc:MGI:97342]
ENSMUSG00000029176	1132.83	1303.07	1273.57	1150.32	1059.84	900.216	1027.4	971.355	1092.84	-0.274764	0.0927833	0.00164921	0.0182861	Anapc4	52206	anaphase promoting complex subunit 4 [Source:MGI Symbol;Acc:MGI:1098673]
ENSMUSG00000027217	11015.8	8784.32	12541.5	9475.47	6493.98	9111.79	5069.33	5989.31	8404.14	-0.533662	0.213416	0.00165507	0.0183219	Tspan18	241556	tetraspanin 18 [Source:MGI Symbol;Acc:MGI:1917186]
ENSMUSG00000019966	6310.34	3959.04	7482.32	9135.56	4486.11	4528.49	3446.41	4241.94	5512	-0.573953	0.22708	0.00165556	0.0183219	Kitl	17311	kit ligand [Source:MGI Symbol;Acc:MGI:96974]
ENSMUSG00000038146	783.707	286.272	497.117	509.857	785.16	1552.71	1290.71	792.028	664.378	0.862884	0.382314	0.00165354	0.0183219	Notch3	18131	notch 3 [Source:MGI Symbol;Acc:MGI:99460]
ENSMUSG00000039737	267.746	226.897	268.916	349.114	362.194	386.861	452.795	369.328	309.792	0.432259	0.158478	0.0016596	0.0183549	Prkrip1	66801	Prkr interacting protein 1 (IL11 inducible) [Source:MGI Symbol;Acc:MGI:1914051]
ENSMUSG00002075232	1.62764	8.48214	2.84067	8.37203	10.9388	9.48705	61.521	17.0788	17.8351	1.64362	0.858569	0.0016642	0.0183942
ENSMUSG00000025326	1004.25	1106.92	1317.12	910.04	813.114	784.263	765.322	883.826	928.308	-0.371956	0.132395	0.00166989	0.0184455	Ube3a	22215	ubiquitin protein ligase E3A [Source:MGI Symbol;Acc:MGI:105098]
ENSMUSG00000041765	1608.1	2120.54	1487.56	1773.2	1372.21	1395.65	1192.28	1371.64	1543.66	-0.35012	0.12335	0.00168177	0.018565	Ubac2	68889	ubiquitin associated domain containing 2 [Source:MGI Symbol;Acc:MGI:1916139]
ENSMUSG00000019254	502.939	341.406	375.915	642.972	647.818	767.397	675.501	743.994	591.906	0.513308	0.196926	0.00168295	0.0185664	Ppp1r12c	232807	protein phosphatase 1, regulatory subunit 12C [Source:MGI Symbol;Acc:MGI:1924258]
ENSMUSG00000005338	0.813818	5.30134	3.78756	3.34881	8.50792	6.3247	29.5301	11.7416	12.6103	1.56758	0.794089	0.00168918	0.0186234	Cadm3	94332	cell adhesion molecule 3 [Source:MGI Symbol;Acc:MGI:2137858]
ENSMUSG00000028015	2561.09	2431.19	3066.03	2454.68	2163.44	1978.58	1857.93	1896.81	2375.73	-0.368306	0.131025	0.00169116	0.0186335	Ctso	229445	cathepsin O [Source:MGI Symbol;Acc:MGI:2139628]
ENSMUSG00000119584	196601	169655	132807	205456	253931	246318	258717	312724	218865	0.514363	0.197568	0.00169243	0.0186358	Rn18s-rs5	19791	18s RNA, related sequence 5 [Source:MGI Symbol;Acc:MGI:107222]
ENSMUSG00000000579	271.815	264.007	238.616	368.369	185.959	223.473	172.259	216.687	271.092	-0.448667	0.166322	0.00169818	0.0186875	Dynlt1c	100040563	dynein light chain Tctex-type 1C [Source:MGI Symbol;Acc:MGI:3807476]
ENSMUSG00000042607	15.4625	12.7232	18.9378	11.7208	27.9546	44.2729	33.2214	54.4385	16.1626	1.10704	0.528626	0.00170208	0.0187186	Asb4	65255	ankyrin repeat and SOCS box-containing 4 [Source:MGI Symbol;Acc:MGI:1929751]
ENSMUSG00000050122	7.32436	4.24107	0.946889	0.837203	19.4467	14.7576	9.84336	9.6068	20.8386	1.49421	0.74019	0.00170825	0.018758	Vwa3b	70853	von Willebrand factor A domain containing 3B [Source:MGI Symbol;Acc:MGI:1918103]
ENSMUSG00000043487	34.9942	32.8683	70.0698	70.3251	21.8775	32.6776	27.0692	8.53938	41.5081	-0.940969	0.432322	0.00170993	0.018758	Acot6	217700	acyl-CoA thioesterase 6 [Source:MGI Symbol;Acc:MGI:1921287]
ENSMUSG00000022032	70.8022	56.1942	69.1229	35.1625	8.50792	12.6494	20.9171	45.8992	48.0298	-1.06223	0.504832	0.00170771	0.018758	Scara5	71145	scavenger receptor class A, member 5 [Source:MGI Symbol;Acc:MGI:1918395]
ENSMUSG00000039414	431.324	493.025	415.684	316.463	302.639	313.073	316.218	288.204	359.447	-0.388609	0.140049	0.00170953	0.018758	Heatr5b	320473	HEAT repeat containing 5B [Source:MGI Symbol;Acc:MGI:2444098]
ENSMUSG00000022803	117.19	36.0491	40.7162	57.767	173.805	139.143	168.568	72.5847	93.6491	0.885657	0.400183	0.00171259	0.0187754	Popdc2	64082	popeye domain containing 2 [Source:MGI Symbol;Acc:MGI:1930150]
ENSMUSG00000022912	4069.9	3715.18	5255.23	4608.8	2918.22	3444.85	3063.75	3735.98	3941.65	-0.376368	0.134586	0.00171612	0.0188023	Pros1	19128	protein S (alpha) [Source:MGI Symbol;Acc:MGI:1095733]
ENSMUSG00000028096	557.465	607.533	608.85	560.926	409.596	497.543	428.186	477.138	518.967	-0.329149	0.114845	0.00172506	0.0188791	Gpr89	67549	G protein-coupled receptor 89 [Source:MGI Symbol;Acc:MGI:1914799]
ENSMUSG00000015605	123.7	90.1228	56.8133	139.813	194.467	146.522	198.098	175.057	128.155	0.649113	0.267502	0.00172527	0.0188791	Srf	20807	serum response factor [Source:MGI Symbol;Acc:MGI:106658]
ENSMUSG00000097431	171.716	192.969	172.334	151.534	102.095	111.736	143.959	129.158	151.144	-0.433715	0.160139	0.00172732	0.0188897	Gm26782		predicted gene, 26782 [Source:MGI Symbol;Acc:MGI:5477276]
ENSMUSG00000039067	2308.8	1954.07	2104.93	2525.84	2512.27	2822.93	2985	3305.81	2405	0.347868	0.122512	0.00173466	0.0189581	Psmd7	17463	proteasome (prosome, macropain) 26S subunit, non-ATPase, 7 [Source:MGI Symbol;Acc:MGI:1351511]
ENSMUSG00000037872	89.52	163.281	100.37	191.72	295.346	352.075	825.612	244.44	187.022	1.24898	0.625963	0.00174977	0.0191114	Ackr1	13349	atypical chemokine receptor 1 (Duffy blood group) [Source:MGI Symbol;Acc:MGI:1097689]
ENSMUSG00000034205	96.8443	62.5558	49.2382	82.8831	100.88	133.873	206.711	101.405	93.608	0.717284	0.305547	0.00175338	0.0191389	Loxl2	94352	lysyl oxidase-like 2 [Source:MGI Symbol;Acc:MGI:2137913]
ENSMUSG00000008845	23.6007	74.2187	41.6631	21.7673	13.3696	5.27058	6.1521	9.6068	19.8091	-1.63353	0.876159	0.0017575	0.0191719	Cd163	93671	CD163 antigen [Source:MGI Symbol;Acc:MGI:2135946]
ENSMUSG00000032905	1352.57	1270.2	1459.16	1287.62	1030.67	1132.12	1152.9	1198.72	1219.02	-0.235479	0.0788099	0.00177082	0.0193052	Atg12	67526	autophagy related 12 [Source:MGI Symbol;Acc:MGI:1914776]
ENSMUSG00000036249	717.787	882.143	835.156	719.995	1110.89	1145.83	1171.36	1089.84	852.073	0.449063	0.167742	0.00177369	0.0193245	Rbm43	71684	RNA binding motif protein 43 [Source:MGI Symbol;Acc:MGI:1918934]
ENSMUSG00000052560	1352.57	993.471	1482.83	1817.57	1016.09	1077.31	951.115	1003.38	1304.85	-0.419856	0.154597	0.00177711	0.0193498	Cpne8	66871	copine VIII [Source:MGI Symbol;Acc:MGI:1914121]
ENSMUSG00000019806	647.799	488.783	536.886	519.903	931.01	753.694	718.566	642.588	617.231	0.414869	0.151739	0.00177871	0.0193552	Aig1	66253	androgen-induced 1 [Source:MGI Symbol;Acc:MGI:1913503]
ENSMUSG00000024991	2702.69	2805.47	2486.53	2555.98	3089.59	2981.04	2998.53	3216.14	2868.1	0.21105	0.0694103	0.00178253	0.0193847	Eif3a	13669	eukaryotic translation initiation factor 3, subunit A [Source:MGI Symbol;Acc:MGI:95301]
ENSMUSG00000031960	1438.02	1516.18	1413.71	1519.52	1558.17	2431.85	2096.64	2274.68	1549.68	0.439826	0.163561	0.00178502	0.0193998	Aars	234734	alanyl-tRNA synthetase [Source:MGI Symbol;Acc:MGI:2384560]
ENSMUSG00000049411	554.21	577.846	730.051	574.321	509.26	472.244	422.034	423.767	582.79	-0.36914	0.132327	0.00178768	0.0194167	Tmem241	338363	transmembrane protein 241 [Source:MGI Symbol;Acc:MGI:2442435]
ENSMUSG00000068267	1458.36	769.754	699.751	1074.97	1629.87	1653.91	1518.34	1669.45	1260.87	0.576509	0.230582	0.00178879	0.0194168	Cenpb	12616	centromere protein B [Source:MGI Symbol;Acc:MGI:88376]
ENSMUSG00000003809	488.291	572.545	416.631	498.136	420.534	380.536	287.918	335.171	435.398	-0.41373	0.151527	0.00179095	0.0194282	Gcdh	270076	glutaryl-Coenzyme A dehydrogenase [Source:MGI Symbol;Acc:MGI:104541]
ENSMUSG00000027646	157.881	61.4955	93.742	97.9528	289.269	236.122	162.415	148.372	119.561	0.807161	0.358024	0.00179268	0.0194349	Src	20779	Rous sarcoma oncogene [Source:MGI Symbol;Acc:MGI:98397]
ENSMUSG00000056383	349.128	409.263	414.737	329.858	314.793	271.962	239.932	270.058	300.401	-0.39912	0.145335	0.00179555	0.019454	AI987944	233168	expressed sequence AI987944 [Source:MGI Symbol;Acc:MGI:2142079]
ENSMUSG00000021994	139.163	66.7969	160.971	98.79	237.006	268.8	345.748	204.945	149.63	0.917143	0.424138	0.00180282	0.0195208	Wnt5a	22418	wingless-type MMTV integration site family, member 5A [Source:MGI Symbol;Acc:MGI:98958]
ENSMUSG00000087150	234.38	303.237	225.36	201.766	164.081	179.2	163.646	180.394	236.984	-0.422802	0.156173	0.00181177	0.0196055	BC064078		cDNA sequence BC064078 [Source:MGI Symbol;Acc:MGI:3040692]
ENSMUSG00000029291	113.935	76.3393	149.608	149.022	227.283	204.499	179.641	180.394	137.075	0.575378	0.230634	0.00181903	0.0196478	Rufy3	52822	RUN and FYVE domain containing 3 [Source:MGI Symbol;Acc:MGI:106484]
ENSMUSG00000019890	1.62764	10.6027	17.044	5.02322	23.0929	45.327	28.2997	38.4272	12.0702	1.47939	0.776935	0.00181853	0.0196478	Nts	67405	neurotensin [Source:MGI Symbol;Acc:MGI:1328351]
ENSMUSG00000039789	122.887	199.33	180.856	112.185	75.3559	90.6541	124.272	90.7309	124.202	-0.571602	0.229361	0.00181799	0.0196478	Zfp597	71063	zinc finger protein 597 [Source:MGI Symbol;Acc:MGI:1918313]
ENSMUSG00000056014	218.917	235.379	238.616	191.72	168.943	146.522	109.507	112.079	164.675	-0.594277	0.241125	0.00182106	0.0196498	A430033K04Rik	243308	RIKEN cDNA A430033K04 gene [Source:MGI Symbol;Acc:MGI:3583896]
ENSMUSG00000053560	15412.1	13175.9	12635.3	13342.5	17988.2	15811.8	20645.2	19103.7	17395.3	0.38087	0.137808	0.00182146	0.0196498	Ier2	15936	immediate early response 2 [Source:MGI Symbol;Acc:MGI:104815]
ENSMUSG00000051154	1485.22	1466.35	1449.69	1669.38	1381.93	1229.1	1259.95	1138.94	1397.07	-0.259171	0.0880123	0.00183606	0.0197951	Commd3	12238	COMM domain containing 3 [Source:MGI Symbol;Acc:MGI:88218]
ENSMUSG00000055491	364.59	424.107	514.161	452.927	499.537	731.557	577.067	783.488	509.627	0.481736	0.184036	0.00184	0.0198254	Pprc1	226169	peroxisome proliferative activated receptor, gamma, coactivator-related 1 [Source:MGI Symbol;Acc:MGI:2385096]
ENSMUSG00000020273	374.356	450.614	598.434	282.137	303.854	231.906	183.333	278.597	340.436	-0.630974	0.261632	0.00184836	0.0199033	Papolg	216578	poly(A) polymerase gamma [Source:MGI Symbol;Acc:MGI:2442119]
ENSMUSG00000027984	1958.05	1889.4	1980.89	1748.08	1796.39	1294.46	1370.69	1387.65	1797.52	-0.336957	0.11909	0.00185163	0.0199263	Hadh	15107	hydroxyacyl-Coenzyme A dehydrogenase [Source:MGI Symbol;Acc:MGI:96009]
ENSMUSG00000118038	8.952	4.24107	9.46889	19.2557	31.6009	22.1365	44.2951	18.1462	17.0448	1.0987	0.532132	0.00186131	0.0200182	Gm9895	100503337	predicted gene 9895 [Source:MGI Symbol;Acc:MGI:3642802]
ENSMUSG00000061759	192.061	292.634	213.997	156.557	151.927	121.223	105.816	152.641	164.5	-0.567049	0.227697	0.00186254	0.0200192	Armt1	73419	acidic residue methyltransferase 1 [Source:MGI Symbol;Acc:MGI:1920669]
ENSMUSG00000040479	3690.66	2796.99	3665.41	5059.22	2438.13	3059.05	2234.44	2974.91	3066.5	-0.438998	0.164362	0.00186616	0.0200459	Dgkz	104418	diacylglycerol kinase zeta [Source:MGI Symbol;Acc:MGI:1278339]
ENSMUSG00000114835	30.1113	37.1094	40.7162	22.6045	55.9092	59.0306	45.5256	60.8431	43.3698	0.634095	0.262688	0.00186918	0.020066	Gm48194		predicted gene, 48194 [Source:MGI Symbol;Acc:MGI:6097578]
ENSMUSG00000033543	830.094	904.408	945.942	1026.41	788.806	733.665	721.026	689.555	866.507	-0.308728	0.107577	0.00187455	0.0201113	Gtf2a2	235459	general transcription factor II A, 2 [Source:MGI Symbol;Acc:MGI:1933289]
ENSMUSG00000032898	1018.9	855.636	1079.45	759.343	600.416	659.877	634.897	756.803	839.81	-0.422986	0.156956	0.00188041	0.0201618	Fbxo21	231670	F-box protein 21 [Source:MGI Symbol;Acc:MGI:1924223]
ENSMUSG00000031490	931.008	766.574	756.564	1090.88	946.81	1804.65	1806.26	1201.92	1080.43	0.580773	0.234563	0.00188179	0.0201643	Eif4ebp1	13685	eukaryotic translation initiation factor 4E binding protein 1 [Source:MGI Symbol;Acc:MGI:103267]
ENSMUSG00000022102	545.258	2514.96	779.29	1659.34	619.863	620.875	615.21	517.7	749.338	-0.927198	0.440561	0.00188383	0.0201739	Dok2	13449	docking protein 2 [Source:MGI Symbol;Acc:MGI:1332623]
ENSMUSG00000027656	987.161	255.525	153.396	549.205	1496.18	2090.31	1681.98	792.028	803.454	1.23667	0.624075	0.00188997	0.0202272	Ccn5	22403	cellular communication network factor 5 [Source:MGI Symbol;Acc:MGI:1328326]
ENSMUSG00000017344	695.001	162.221	386.331	410.23	740.189	1374.57	959.728	638.319	521.32	0.902483	0.421519	0.00190545	0.0203806	Vtn	22370	vitronectin [Source:MGI Symbol;Acc:MGI:98940]
ENSMUSG00000036381	152.184	276.73	212.103	164.929	319.655	349.967	585.68	238.035	215.623	0.714477	0.309157	0.00191575	0.0204782	P2ry14	140795	purinergic receptor P2Y, G-protein coupled, 14 [Source:MGI Symbol;Acc:MGI:2155705]
ENSMUSG00000103364	13.8349	14.8437	19.8847	4.18602	25.5238	28.4612	54.1385	56.5734	22.3899	1.23245	0.629408	0.00191891	0.0204995	Gm38157		predicted gene, 38157 [Source:MGI Symbol;Acc:MGI:5611385]
ENSMUSG00000022747	3905.51	3198.83	4298.88	4390.29	3215.99	3246.68	2620.8	3043.22	3556.57	-0.342318	0.121996	0.00192138	0.0205135	St3gal6	54613	ST3 beta-galactoside alpha-2,3-sialyltransferase 6 [Source:MGI Symbol;Acc:MGI:1888707]
ENSMUSG00000055319	879.737	1168.42	1130.59	894.133	720.743	824.319	605.367	866.747	886.493	-0.380446	0.138658	0.00192299	0.0205182	Sec23ip	207352	Sec23 interacting protein [Source:MGI Symbol;Acc:MGI:2450915]
ENSMUSG00000092243	4.88291	7.42187	4.73445	5.02322	8.50792	24.2447	17.2259	19.2136	9.79342	1.2526	0.625811	0.0019287	0.0205666	Gm7030	630294	predicted gene 7030 [Source:MGI Symbol;Acc:MGI:3647514]
ENSMUSG00000072915	126.956	114.509	141.086	121.394	42.5396	60.0847	40.6039	114.214	92.7405	-0.762374	0.337457	0.00193032	0.0205714	Gm12258	108167848	predicted gene 12258 [Source:MGI Symbol;Acc:MGI:3651534]
ENSMUSG00000026553	5688.59	6788.89	6631.06	5142.1	4521.35	4847.88	4418.44	4791.66	5348.99	-0.343195	0.123103	0.00193877	0.0206476	Copa	12847	coatomer protein complex subunit alpha [Source:MGI Symbol;Acc:MGI:1334462]
ENSMUSG00000019952	315.761	355.19	384.437	331.532	252.807	266.692	296.531	257.249	321.208	-0.333111	0.118075	0.00193983	0.0206476	Poc1b	382406	POC1 centriolar protein B [Source:MGI Symbol;Acc:MGI:1918511]
ENSMUSG00000043943	110.679	65.7366	73.8573	46.0462	119.111	150.739	110.738	140.9	77.9015	0.660243	0.279018	0.00194488	0.0206888	Naalad2	72560	N-acetylated alpha-linked acidic dipeptidase 2 [Source:MGI Symbol;Acc:MGI:1919810]
ENSMUSG00000024169	288.905	357.31	312.473	164.929	127.619	191.849	195.637	175.057	274.56	-0.578955	0.235646	0.00194936	0.0207239	Ift140	106633	intraflagellar transport 140 [Source:MGI Symbol;Acc:MGI:2146906]
ENSMUSG00000013846	1864.46	1346.54	1767.84	2531.7	2518.35	3383.72	2918.56	2808.39	2194.36	0.529628	0.20954	0.00195116	0.0207305	St3gal1	20442	ST3 beta-galactoside alpha-2,3-sialyltransferase 1 [Source:MGI Symbol;Acc:MGI:98304]
ENSMUSG00000114246	61.8502	104.967	106.052	63.6274	44.9705	48.4894	47.9864	39.4946	63.3132	-0.71203	0.30912	0.00195579	0.0207671	Gm48603		predicted gene, 48603 [Source:MGI Symbol;Acc:MGI:6098184]
ENSMUSG00000021427	4185.47	4530.52	4936.13	4058.76	3784.81	3385.82	3646.97	3879.01	4163.74	-0.25115	0.0856347	0.00195801	0.0207761	Ssr1	107513	signal sequence receptor, alpha [Source:MGI Symbol;Acc:MGI:105082]
ENSMUSG00000091119	82.1956	94.3638	140.14	107.162	66.848	61.1388	57.8298	72.5847	91.3123	-0.587015	0.239645	0.00195901	0.0207761	Ccdc152	100039139	coiled-coil domain containing 152 [Source:MGI Symbol;Acc:MGI:3641617]
ENSMUSG00000029467	1003.44	888.504	918.482	1121.02	1257.96	1345.05	1091.38	1305.46	1120.95	0.315564	0.110724	0.00196046	0.020779	Atp2a2	11938	ATPase, Ca++ transporting, cardiac muscle, slow twitch 2 [Source:MGI Symbol;Acc:MGI:88110]
ENSMUSG00000058503	242.518	248.103	291.642	243.626	289.269	324.668	355.592	438.711	302.42	0.402867	0.148537	0.00196326	0.020796	Fam133b	68152	family with sequence similarity 133, member B [Source:MGI Symbol;Acc:MGI:1915402]
ENSMUSG00000046562	1516.14	1840.62	1803.82	1475.99	1019.74	1449.41	1156.6	1232.87	1667.07	-0.394893	0.145153	0.00196619	0.0208105	Unc119b	106840	unc-119 lipid binding chaperone B [Source:MGI Symbol;Acc:MGI:2147162]
ENSMUSG00000049232	502.939	489.844	480.073	457.113	398.657	420.593	415.882	355.452	410.946	-0.259778	0.0890617	0.00196699	0.0208105	Tigd2	68140	tigger transposable element derived 2 [Source:MGI Symbol;Acc:MGI:1915390]
ENSMUSG00000020520	279.953	331.864	445.985	564.275	313.578	259.313	225.167	264.721	313.419	-0.513514	0.202413	0.00197263	0.0208576	Galnt10	171212	polypeptide N-acetylgalactosaminyltransferase 10 [Source:MGI Symbol;Acc:MGI:1890480]
ENSMUSG00000045435	552.582	513.17	546.355	591.903	518.983	375.266	383.891	387.474	452.891	-0.362119	0.130611	0.00197529	0.0208731	Tmem60	212090	transmembrane protein 60 [Source:MGI Symbol;Acc:MGI:2673965]
ENSMUSG00000028773	26.856	47.712	49.2382	25.9533	86.2946	56.9223	76.2861	65.1128	57.4494	0.741968	0.327795	0.00198618	0.0209756	Fabp3	14077	fatty acid binding protein 3, muscle and heart [Source:MGI Symbol;Acc:MGI:95476]
ENSMUSG00000034164	778.824	603.292	709.22	670.6	854.439	1894.25	1430.98	905.174	739.719	0.705082	0.306239	0.00199012	0.0209968	Emid1	140703	EMI domain containing 1 [Source:MGI Symbol;Acc:MGI:2155091]
ENSMUSG00000019235	78.9403	80.5803	81.4325	66.1391	61.9863	36.8941	35.6822	44.8317	73.8513	-0.632666	0.265025	0.00199058	0.0209968	Rps6kl1	238323	ribosomal protein S6 kinase-like 1 [Source:MGI Symbol;Acc:MGI:2443413]
ENSMUSG00000054021	377.612	343.527	377.809	330.695	289.269	276.179	271.923	271.125	355.657	-0.331873	0.117926	0.00200147	0.021099	Sirt5	68346	sirtuin 5 [Source:MGI Symbol;Acc:MGI:1915596]
ENSMUSG00000099843	39.8771	53.0134	35.9818	66.9763	96.018	118.061	98.4336	60.8431	63.1116	0.738726	0.325868	0.00200667	0.0211408	Gm7160	635504	predicted gene 7160 [Source:MGI Symbol;Acc:MGI:3646078]
ENSMUSG00000029536	738.947	661.607	606.956	682.321	623.509	522.842	466.329	466.464	611.064	-0.335732	0.119686	0.00200905	0.0211408	Gatc	384281	glutamyl-tRNA(Gln) amidotransferase, subunit C [Source:MGI Symbol;Acc:MGI:1923776]
ENSMUSG00000056121	1984.9	1380.47	1725.23	2009.29	2199.91	2382.3	2435	2545.8	2099.38	0.379911	0.138648	0.00200805	0.0211408	Fez2	225020	fasciculation and elongation protein zeta 2 (zygin II) [Source:MGI Symbol;Acc:MGI:2675856]
ENSMUSG00000090582	6.51054	8.48214	12.3096	11.7208	17.0158	14.7576	33.2214	34.1575	19.1499	1.03111	0.495915	0.00201263	0.0211658	Gm17024		predicted gene 17024 [Source:MGI Symbol;Acc:MGI:4937851]
ENSMUSG00000018931	540.375	616.016	695.017	608.647	510.475	478.569	354.361	346.912	484.673	-0.460463	0.177727	0.00201694	0.0211984	Natd1	24083	N-acetyltransferase domain containing 1 [Source:MGI Symbol;Acc:MGI:1344388]
ENSMUSG00000027248	13442.6	14118.5	13044.3	12351.3	14882.8	16512.7	17093	15744.5	14862.7	0.260081	0.0890002	0.00202266	0.0212441	Pdia3	14827	protein disulfide isomerase associated 3 [Source:MGI Symbol;Acc:MGI:95834]
ENSMUSG00000097412	96.0305	65.7366	113.627	101.302	64.4171	56.9223	45.5256	58.7082	76.0847	-0.606401	0.251791	0.00202371	0.0212441	1810014B01Rik	66263	RIKEN cDNA 1810014B01 gene [Source:MGI Symbol;Acc:MGI:1913513]
ENSMUSG00000000384	154.625	164.342	120.255	208.464	241.868	188.687	258.388	283.934	170.787	0.497318	0.193725	0.00203184	0.0213167	Tbrg4	21379	transforming growth factor beta regulated gene 4 [Source:MGI Symbol;Acc:MGI:1100868]
ENSMUSG00000029385	954.608	1190.68	1319.02	893.296	571.246	578.71	682.883	626.577	830.242	-0.664529	0.284893	0.0020352	0.0213361	Ccng2	12452	cyclin G2 [Source:MGI Symbol;Acc:MGI:1095734]
ENSMUSG00000053175	136.721	109.208	174.228	550.042	971.119	609.28	543.846	481.408	323.919	1.07352	0.537756	0.00203612	0.0213361	Bcl3	12051	B cell leukemia/lymphoma 3 [Source:MGI Symbol;Acc:MGI:88140]
ENSMUSG00000084846	6.51054	20.1451	15.1502	13.3953	29.17	43.2188	41.8343	64.0454	22.7941	1.26146	0.660366	0.00203968	0.0213607	A730011C13Rik		RIKEN cDNA A730011C13 gene [Source:MGI Symbol;Acc:MGI:2442973]
ENSMUSG00000030325	1070.98	5934.32	1461.05	2689.93	1131.55	1422	1101.23	1003.38	1443.83	-0.957919	0.466147	0.00204135	0.0213654	Klrb1c	17059	killer cell lectin-like receptor subfamily B member 1C [Source:MGI Symbol;Acc:MGI:107538]
ENSMUSG00000026077	9.76582	13.7835	6.62822	15.0697	0	5.27058	0	3.20227	9.05686	-1.74316	0.876911	0.0020534	0.0214787	Npas2	18143	neuronal PAS domain protein 2 [Source:MGI Symbol;Acc:MGI:109232]
ENSMUSG00000043259	406.909	397.6	512.267	320.649	187.174	293.045	291.61	306.35	314.026	-0.506758	0.199807	0.00205612	0.0214944	Fam13c	71721	family with sequence similarity 13, member C [Source:MGI Symbol;Acc:MGI:1918971]
ENSMUSG00000034269	879.737	754.911	935.526	928.458	957.749	1153.2	1122.14	1059.95	939.88	0.272581	0.0943116	0.00207415	0.0216699	Setd5	72895	SET domain containing 5 [Source:MGI Symbol;Acc:MGI:1920145]
ENSMUSG00000022246	860.206	581.027	659.982	527.438	1062.27	960.301	1022.48	983.096	777.491	0.517348	0.20525	0.00207859	0.0217034	Rai14	75646	retinoic acid induced 14 [Source:MGI Symbol;Acc:MGI:1922896]
ENSMUSG00000026827	1065.29	1390.01	1102.18	1226.5	924.933	935.002	864.986	901.972	1089.64	-0.355105	0.128755	0.00207983	0.0217034	Gpd2	14571	glycerol phosphate dehydrogenase 2, mitochondrial [Source:MGI Symbol;Acc:MGI:99778]
ENSMUSG00000032121	224.614	181.306	222.519	244.463	183.528	169.713	134.116	137.698	196.187	-0.421275	0.158268	0.00208988	0.0217953	Tmem218	66279	transmembrane protein 218 [Source:MGI Symbol;Acc:MGI:1913529]
ENSMUSG00000080966	38.2494	32.8683	16.0971	29.3021	43.755	69.5717	46.756	51.2363	43.825	0.688679	0.298239	0.00209897	0.0218771	Gm6263		predicted gene 6263 [Source:MGI Symbol;Acc:MGI:3646097]
ENSMUSG00000028568	629.895	692.355	758.458	633.763	628.371	469.082	529.081	495.284	609.482	-0.322234	0.114666	0.00210477	0.0218902	Btf3l4	70533	basic transcription factor 3-like 4 [Source:MGI Symbol;Acc:MGI:1915312]
ENSMUSG00000072763	66.7331	108.147	82.3793	79.5343	41.3242	50.5976	29.5301	57.6408	58.6069	-0.71623	0.315681	0.00210407	0.0218902	5430403G16Rik	77200	RIKEN cDNA 5430403G16 gene [Source:MGI Symbol;Acc:MGI:1924450]
ENSMUSG00000036550	1457.55	1861.83	1562.37	1371.34	991.781	1148.99	921.585	1350.29	1330.64	-0.434918	0.164609	0.00210643	0.0218902	Cnot1	234594	CCR4-NOT transcription complex, subunit 1 [Source:MGI Symbol;Acc:MGI:2442402]
ENSMUSG00000117327	46.3876	57.2545	41.6631	50.2322	92.3717	84.3294	97.2032	73.6522	63.1422	0.667963	0.287885	0.00210645	0.0218902	Gm6467		predicted gene 6467 [Source:MGI Symbol;Acc:MGI:3645284]
ENSMUSG00000117257	9.76582	4.24107	4.73445	1.67441	15.8004	30.5694	12.3042	19.2136	13.7471	1.41749	0.749681	0.0021017	0.0218902	Gm4948		predicted gene 4948 [Source:MGI Symbol;Acc:MGI:3645145]
ENSMUSG00000039041	1897.01	1481.19	1656.11	1963.24	2040.69	2291.65	2383.32	2237.32	1914.46	0.319913	0.114259	0.00210859	0.0218994	Adrm1	56436	adhesion regulating molecule 1 [Source:MGI Symbol;Acc:MGI:1929289]
ENSMUSG00000025409	210.779	134.654	158.13	227.719	227.283	303.586	281.766	298.878	221.208	0.506763	0.200261	0.00212496	0.0220564	Mbd6	110962	methyl-CpG binding domain protein 6 [Source:MGI Symbol;Acc:MGI:106378]
ENSMUSG00000049164	284.022	385.937	414.737	202.603	210.267	162.334	155.033	247.642	234.643	-0.596453	0.248928	0.0021353	0.0221506	Zfp518a	72672	zinc finger protein 518A [Source:MGI Symbol;Acc:MGI:1919922]
ENSMUSG00000078517	2384.49	2517.08	2879.49	2300.63	1993.28	1898.46	1793.95	2224.51	2279.39	-0.317009	0.112684	0.00214241	0.0222113	Emc1	230866	ER membrane protein complex subunit 1 [Source:MGI Symbol;Acc:MGI:2443696]
ENSMUSG00000006289	1448.6	1273.38	1224.33	1353.76	1170.45	1068.87	1017.56	989.501	1203.69	-0.292662	0.103144	0.00215419	0.0223202	Osgep	66246	O-sialoglycoprotein endopeptidase [Source:MGI Symbol;Acc:MGI:1913496]
ENSMUSG00000039611	1424.18	832.31	1285.88	1669.38	929.794	979.275	722.257	707.701	1064.37	-0.535317	0.216347	0.0021631	0.0223992	Pgap4	67063	post-GPI attachment to proteins GalNAc transferase 4 [Source:MGI Symbol;Acc:MGI:1914313]
ENSMUSG00000096910	251.47	332.924	298.27	241.952	221.206	187.633	141.498	230.563	216.119	-0.447773	0.172369	0.00218643	0.0226274	Zfp955b	100043468	zinc finger protein 955B [Source:MGI Symbol;Acc:MGI:4834573]
ENSMUSG00000045629	1420.93	1098.44	1529.23	1328.64	856.869	1055.17	837.916	1065.29	1431.6	-0.428032	0.16267	0.00219066	0.0226579	Sh3tc2	225608	SH3 domain and tetratricopeptide repeats 2 [Source:MGI Symbol;Acc:MGI:2444417]
ENSMUSG00000032396	493.174	559.821	434.622	527.438	354.902	421.647	403.578	326.631	461.622	-0.372666	0.136378	0.0021928	0.0226667	Dis3l	213550	DIS3 like exosome 3'-5' exoribonuclease [Source:MGI Symbol;Acc:MGI:2143272]
ENSMUSG00000002602	1436.39	3159.6	1198.76	956.086	2616.79	3658.84	4463.97	2536.2	1908.72	0.764933	0.348818	0.00219837	0.0227017	Axl	26362	AXL receptor tyrosine kinase [Source:MGI Symbol;Acc:MGI:1347244]
ENSMUSG00000001435	977.395	587.388	708.273	1290.13	1330.88	1193.26	1956.37	1829.56	970.259	0.662543	0.286866	0.00219877	0.0227017	Col18a1	12822	collagen, type XVIII, alpha 1 [Source:MGI Symbol;Acc:MGI:88451]
ENSMUSG00000026208	999.368	540.737	671.344	557.577	963.826	1412.52	2059.72	1192.31	852.497	0.798435	0.368551	0.0022018	0.0227132	Des	13346	desmin [Source:MGI Symbol;Acc:MGI:94885]
ENSMUSG00000078193	236.821	230.078	196.006	269.579	358.548	254.042	365.435	325.564	270.333	0.417693	0.157643	0.00220248	0.0227132	Gm2000		predicted gene 2000 [Source:MGI Symbol;Acc:MGI:3780170]
ENSMUSG00000029868	139.163	102.846	123.096	51.9066	63.2017	51.6517	18.4563	40.5621	59.6502	-0.954677	0.470057	0.00220557	0.0227318	Trpv6	64177	transient receptor potential cation channel, subfamily V, member 6 [Source:MGI Symbol;Acc:MGI:1927259]
ENSMUSG00000078915	58.5949	28.6272	35.9818	80.3715	92.3717	176.038	223.937	64.0454	96.152	1.08046	0.553161	0.00221259	0.0227907	Hsp25-ps1		heat shock protein 25, pseudogene 1 [Source:MGI Symbol;Acc:MGI:96241]
ENSMUSG00000028100	141.604	81.6406	139.193	171.627	91.1563	66.4094	39.3735	99.2703	124.424	-0.67955	0.297456	0.00221627	0.0228042	Nudt17	78373	nudix (nucleoside diphosphate linked moiety X)-type motif 17 [Source:MGI Symbol;Acc:MGI:1925623]
ENSMUSG00000049382	2109.42	1195.98	1271.67	714.972	3157.65	2159.89	2460.84	1982.2	1634.29	0.703764	0.311028	0.0022165	0.0228042	Krt8	16691	keratin 8 [Source:MGI Symbol;Acc:MGI:96705]
ENSMUSG00000063108	308.437	406.083	448.825	357.486	237.006	261.421	269.462	288.204	312.174	-0.449143	0.173374	0.00222202	0.0228343	Zfp26	22688	zinc finger protein 26 [Source:MGI Symbol;Acc:MGI:99173]
ENSMUSG00000060681	488.291	543.917	424.206	314.788	357.333	290.936	265.771	299.946	390.084	-0.463558	0.180506	0.0022216	0.0228343	Slc9a6	236794	solute carrier family 9 (sodium/hydrogen exchanger), member 6 [Source:MGI Symbol;Acc:MGI:2443511]
ENSMUSG00000007670	247.401	267.187	202.634	294.696	345.179	354.183	321.14	434.441	297.279	0.450508	0.173439	0.00222479	0.0228493	Khsrp	16549	KH-type splicing regulatory protein [Source:MGI Symbol;Acc:MGI:1336214]
ENSMUSG00000019699	491.546	267.187	302.058	381.765	501.967	581.873	622.593	521.97	466.049	0.523498	0.21059	0.00224934	0.023088	Akt3	23797	thymoma viral proto-oncogene 3 [Source:MGI Symbol;Acc:MGI:1345147]
ENSMUSG00000009281	592.459	179.185	284.067	402.695	627.155	843.294	1028.63	527.307	479.45	0.81343	0.382021	0.00225207	0.0230996	Rarres2	71660	retinoic acid receptor responder (tazarotene induced) 2 [Source:MGI Symbol;Acc:MGI:1918910]
ENSMUSG00000030346	8.952	26.5067	28.4067	10.8836	24.3084	45.327	61.521	64.0454	23.7282	1.04848	0.533809	0.00225311	0.0230996	Rad51ap1	19362	RAD51 associated protein 1 [Source:MGI Symbol;Acc:MGI:1098224]
ENSMUSG00000089762	45.5738	24.3862	53.9727	101.302	96.018	86.4376	145.19	171.855	79.899	0.875921	0.420188	0.00225781	0.0231208	Ier5l	72500	immediate early response 5-like [Source:MGI Symbol;Acc:MGI:1919750]
ENSMUSG00000027954	8609.38	5291.8	7487.05	7587.57	5238.45	4084.7	4222.8	5288.01	5124.82	-0.521201	0.209838	0.00225752	0.0231208	Efna1	13636	ephrin A1 [Source:MGI Symbol;Acc:MGI:103236]
ENSMUSG00000035540	13.0211	8.48214	16.0971	12.558	35.2471	17.92	28.2997	65.1128	19.7586	1.14554	0.595649	0.00226321	0.0231626	Gc	14473	vitamin D binding protein [Source:MGI Symbol;Acc:MGI:95669]
ENSMUSG00000020571	6578.09	5796.48	5687.02	5674.56	6913.3	8513.05	7992.81	7922.41	6607.72	0.357834	0.130649	0.00227105	0.0232292	Pdia6	71853	protein disulfide isomerase associated 6 [Source:MGI Symbol;Acc:MGI:1919103]
ENSMUSG00000062783	0	9.54241	3.78756	0.837203	12.1542	8.43294	15.9955	8.53938	29.8344	1.29418	0.68133	0.0022749	0.0232552	Csprs	114564	component of Sp100-rs [Source:NCBI gene (formerly Entrezgene);Acc:114564]
ENSMUSG00000045087	511.891	2946.48	681.76	1211.43	465.505	565.007	605.367	444.048	672.502	-1.01736	0.52	0.00227826	0.0232718	S1pr5	94226	sphingosine-1-phosphate receptor 5 [Source:MGI Symbol;Acc:MGI:2150641]
ENSMUSG00000089682	237.635	102.846	128.777	174.138	251.591	286.72	212.863	317.024	212.217	0.595071	0.249844	0.00227918	0.0232718	Bcl2l2	12050	BCL2-like 2 [Source:MGI Symbol;Acc:MGI:108052]
ENSMUSG00000034088	2541.55	2070.7	1899.46	2023.52	2379.79	2859.82	2773.37	2718.73	2284.37	0.301449	0.106904	0.00228063	0.023273	Hdlbp	110611	high density lipoprotein (HDL) binding protein [Source:MGI Symbol;Acc:MGI:99256]
ENSMUSG00000043102	48.8291	114.509	42.61	85.3947	10.9388	48.4894	24.6084	24.5507	40.6845	-1.05416	0.540676	0.00228594	0.0233001	Qrfp	227717	pyroglutamylated RFamide peptide [Source:MGI Symbol;Acc:MGI:3630329]
ENSMUSG00000079852	620.943	2174.61	563.399	1175.43	565.169	512.301	556.15	455.789	602.058	-0.852212	0.411042	0.00228541	0.0233001	Klra4	16635	killer cell lectin-like receptor, subfamily A, member 4 [Source:MGI Symbol;Acc:MGI:101904]
ENSMUSG00000020788	14520.1	18670.3	16153	12866.1	7658.35	10544.3	9380.73	13394	14601.6	-0.508514	0.202846	0.00229199	0.0233482	Atp2a3	53313	ATPase, Ca++ transporting, ubiquitous [Source:MGI Symbol;Acc:MGI:1194503]
ENSMUSG00000025968	1108.42	1312.61	1239.48	1099.25	951.672	822.211	904.359	1019.39	1072.69	-0.327736	0.118173	0.00229685	0.0233842	Ndufs1	227197	NADH:ubiquinone oxidoreductase core subunit S1 [Source:MGI Symbol;Acc:MGI:2443241]
ENSMUSG00000034341	4692.47	4358.76	4253.43	4656.52	3713.1	3920.26	3685.11	3587.61	4402.1	-0.251145	0.0869779	0.00230355	0.0234388	Wbp2	22378	WW domain binding protein 2 [Source:MGI Symbol;Acc:MGI:104709]
ENSMUSG00000038260	1215.03	777.176	1061.46	928.458	706.158	695.717	543.846	763.207	963.407	-0.472126	0.185481	0.00230506	0.0234405	Trpm4	68667	transient receptor potential cation channel, subfamily M, member 4 [Source:MGI Symbol;Acc:MGI:1915917]
ENSMUSG00000026062	6.51054	27.567	15.1502	0.837203	0	4.21647	1.23042	1.06742	17.326	-2.08498	1.14124	0.00231709	0.0235492	Slc9a2	226999	solute carrier family 9 (sodium/hydrogen exchanger), member 2 [Source:MGI Symbol;Acc:MGI:105075]
ENSMUSG00000025932	76.4989	106.027	87.1138	41.8602	24.3084	48.4894	36.9126	40.5621	45.6765	-0.806713	0.378499	0.00232878	0.0236407	Eya1	14048	EYA transcriptional coactivator and phosphatase 1 [Source:MGI Symbol;Acc:MGI:109344]
ENSMUSG00000024067	858.578	800.502	789.705	830.506	685.496	690.447	680.423	623.375	791.775	-0.267668	0.094569	0.00232833	0.0236407	Dpy30	66310	dpy-30, histone methyltransferase complex regulatory subunit [Source:MGI Symbol;Acc:MGI:1913560]
ENSMUSG00000041324	6.51054	8.48214	6.62822	12.558	38.8934	22.1365	68.9035	24.5507	17.0495	1.55375	0.900781	0.00233057	0.0236452	Inhba	16323	inhibin beta-A [Source:MGI Symbol;Acc:MGI:96570]
ENSMUSG00000024462	157.067	145.257	108.892	241.115	238.222	223.473	281.766	286.069	191.741	0.5435	0.222676	0.0023386	0.0237129	Gabbr1	54393	gamma-aminobutyric acid (GABA) B receptor, 1 [Source:MGI Symbol;Acc:MGI:1860139]
ENSMUSG00000030218	4578.54	1445.14	1696.83	3461	6359.06	4864.75	7266.86	4136.26	3564.33	0.793195	0.368704	0.00234502	0.0237507	Mgp	17313	matrix Gla protein [Source:MGI Symbol;Acc:MGI:96976]
ENSMUSG00000039485	373.542	297.935	349.402	273.765	275.9	203.445	215.324	216.687	304.139	-0.437222	0.168603	0.00234448	0.0237507	Tspyl4	72480	TSPY-like 4 [Source:MGI Symbol;Acc:MGI:106393]
ENSMUSG00000030122	447.6	204.632	179.909	426.136	663.618	485.948	548.768	515.565	379.131	0.65175	0.284349	0.00234839	0.023771	Ptms	69202	parathymosin [Source:MGI Symbol;Acc:MGI:1916452]
ENSMUSG00000060073	4648.53	4631.25	4385.04	4577.83	5902.07	5049.22	5636.56	5218.63	4862.42	0.241099	0.0833058	0.00235006	0.0237742	Psma3	19167	proteasome subunit alpha 3 [Source:MGI Symbol;Acc:MGI:104883]
ENSMUSG00000059182	2858.13	2716.41	3216.58	2645.56	2389.51	2263.19	2181.54	2436.93	2922.92	-0.278441	0.0981456	0.00235305	0.023777	Skap2	54353	src family associated phosphoprotein 2 [Source:MGI Symbol;Acc:MGI:1889206]
ENSMUSG00000050954	64.2916	116.629	118.361	51.9066	29.17	57.9764	31.9909	46.9666	61.8528	-0.824066	0.390697	0.00235189	0.023777	Zfp169	67911	zinc finger protein 169 [Source:MGI Symbol;Acc:MGI:1915161]
ENSMUSG00000030872	426.441	687.054	491.435	430.322	359.764	378.428	251.006	266.856	378.975	-0.569337	0.238184	0.00236058	0.0238394	Gga2	74105	golgi associated, gamma adaptin ear containing, ARF binding protein 2 [Source:MGI Symbol;Acc:MGI:1921355]
ENSMUSG00000032349	9760.93	9170.26	12528.3	8677.61	8055.79	7333.49	5880.18	7824.21	9051.94	-0.404311	0.1531	0.00236967	0.0239175	Elovl5	68801	ELOVL family member 5, elongation of long chain fatty acids (yeast) [Source:MGI Symbol;Acc:MGI:1916051]
ENSMUSG00000006423	925.311	930.915	1060.52	811.25	817.976	680.96	660.736	690.622	857.829	-0.345649	0.126489	0.00237123	0.0239194	Steep1	77644	STING1 ER exit protein 1 [Source:MGI Symbol;Acc:MGI:1924894]
ENSMUSG00000083911	17.904	10.6027	9.46889	15.0697	25.5238	25.2988	39.3735	24.5507	18.7769	0.841506	0.398034	0.00238649	0.0240458	Gm4342		predicted gene 4342 [Source:MGI Symbol;Acc:MGI:3782526]
ENSMUSG00000047126	7269.84	7484.43	8635.63	6404.6	5734.34	5781.83	4866.31	6034.14	6869.21	-0.363615	0.134476	0.00238602	0.0240458	Cltc	67300	clathrin, heavy polypeptide (Hc) [Source:MGI Symbol;Acc:MGI:2388633]
ENSMUSG00000032398	838.232	724.163	685.548	905.017	641.74	594.522	618.901	550.79	691.999	-0.349109	0.128077	0.00239147	0.0240821	Snapc5	330959	small nuclear RNA activating complex, polypeptide 5 [Source:MGI Symbol;Acc:MGI:1914282]
ENSMUSG00000028672	1761.92	1534.21	1759.32	2164.17	1439.05	1473.66	1481.43	1193.38	1620.44	-0.332468	0.12096	0.00240653	0.0242198	Hmgcl	15356	3-hydroxy-3-methylglutaryl-Coenzyme A lyase [Source:MGI Symbol;Acc:MGI:96158]
ENSMUSG00000024887	120.445	91.183	122.149	89.5807	196.898	128.602	135.346	192.136	125.424	0.520367	0.211364	0.00240859	0.0242267	Asah2	54447	N-acylsphingosine amidohydrolase 2 [Source:MGI Symbol;Acc:MGI:1859310]
ENSMUSG00000078784	574.555	601.172	494.276	557.577	781.514	625.091	756.709	766.409	622.755	0.351958	0.129375	0.00241823	0.0243097	Rbis	69126	ribosomal biogenesis factor [Source:MGI Symbol;Acc:MGI:1916376]
ENSMUSG00000108461	60.2225	33.9286	43.5569	46.0462	23.0929	33.7317	18.4563	26.6856	40.7656	-0.674845	0.297595	0.00242541	0.024354	AV356131		expressed sequence AV356131 [Source:MGI Symbol;Acc:MGI:2142184]
ENSMUSG00000021179	513.519	581.027	590.859	472.183	369.487	471.19	292.84	430.171	439.238	-0.401451	0.152435	0.00242454	0.024354	Nrde2	217827	nrde-2 necessary for RNA interference, domain containing [Source:MGI Symbol;Acc:MGI:2670969]
ENSMUSG00000049288	194.502	59.375	67.2291	189.208	221.206	264.583	257.158	255.114	187.312	0.749368	0.347121	0.0024298	0.0243838	Lix1l	280411	Lix1-like [Source:MGI Symbol;Acc:MGI:3036267]
ENSMUSG00000037166	616.06	155.859	249.979	469.671	683.065	984.545	935.12	693.825	502.597	0.872243	0.425179	0.00243116	0.0243838	Ppp1r14a	68458	protein phosphatase 1, regulatory inhibitor subunit 14A [Source:MGI Symbol;Acc:MGI:1931139]
ENSMUSG00000038520	1861.2	1604.19	1812.35	1547.99	1225.14	1393.54	1384.22	1410.07	1521.88	-0.30424	0.109	0.00243262	0.0243846	Tbc1d17	233204	TBC1 domain family, member 17 [Source:MGI Symbol;Acc:MGI:2449973]
ENSMUSG00000020091	2002.81	1364.56	1324.7	3089.28	1261.6	1360.87	890.824	1176.3	1670.59	-0.593338	0.253008	0.00243725	0.024417	Eif4ebp2	13688	eukaryotic translation initiation factor 4E binding protein 2 [Source:MGI Symbol;Acc:MGI:109198]
ENSMUSG00000100007	4.06909	5.30134	3.78756	5.86042	8.50792	9.48705	15.9955	26.6856	10.9354	1.23259	0.65248	0.00244534	0.0244813	Gm5527		predicted gene 5527 [Source:MGI Symbol;Acc:MGI:3646585]
ENSMUSG00000097287	48.0153	42.4107	45.4507	30.9765	12.1542	17.92	19.6867	32.0227	33.6066	-0.789586	0.368593	0.00244646	0.0244813	D130017N08Rik		RIKEN cDNA D130017N08 gene [Source:MGI Symbol;Acc:MGI:2443273]
ENSMUSG00000008393	4248.94	2887.11	4197.56	4436.34	4612.51	6063.28	5568.88	5471.61	5058.03	0.40482	0.152652	0.00245511	0.0245539	Carhsp1	52502	calcium regulated heat stable protein 1 [Source:MGI Symbol;Acc:MGI:1196368]
ENSMUSG00000078201	179.04	171.763	161.918	193.394	130.05	131.765	127.964	140.9	157.595	-0.365876	0.1356	0.00245813	0.0245702	Tmem203	227615	transmembrane protein 203 [Source:MGI Symbol;Acc:MGI:2443597]
ENSMUSG00000032513	611.177	417.745	542.567	584.368	379.21	463.811	342.057	381.07	469.989	-0.401817	0.152688	0.00246657	0.0246404	Gorasp1	74498	golgi reassembly stacking protein 1 [Source:MGI Symbol;Acc:MGI:1921748]
ENSMUSG00000031896	7.32436	0	11.3627	10.0464	7.29251	24.2447	35.6822	37.3598	14.5469	1.34293	0.741161	0.00249708	0.0249311	Ctrl	109660	chymotrypsin-like [Source:MGI Symbol;Acc:MGI:88558]
ENSMUSG00000032763	848.812	1042.24	835.156	842.226	574.893	804.291	708.722	698.094	805.811	-0.320428	0.116322	0.00251809	0.0251265	Ilvbl	216136	ilvB (bacterial acetolactate synthase)-like [Source:MGI Symbol;Acc:MGI:1351911]
ENSMUSG00000040147	1086.45	694.475	899.545	600.275	741.405	493.327	420.804	329.834	733.289	-0.587924	0.251935	0.00252666	0.0251977	Maob	109731	monoamine oxidase B [Source:MGI Symbol;Acc:MGI:96916]
ENSMUSG00000057069	463.876	697.656	531.205	533.298	375.564	326.776	481.094	314.89	495.396	-0.481409	0.193079	0.00253468	0.0252633	Ero1b	67475	endoplasmic reticulum oxidoreductase 1 beta [Source:MGI Symbol;Acc:MGI:1914725]
ENSMUSG00000104166	6.51054	2.12054	6.62822	5.02322	20.6621	11.5953	14.765	16.0113	10.2609	1.18338	0.625503	0.00254202	0.0253221	Gm38247		predicted gene, 38247 [Source:MGI Symbol;Acc:MGI:5611475]
ENSMUSG00000001018	2116.74	1712.33	1902.3	2374.31	1634.74	1501.06	1354.69	1601.13	1933.53	-0.363398	0.136025	0.00255239	0.0253965	Snapin	20615	SNAP-associated protein [Source:MGI Symbol;Acc:MGI:1333745]
ENSMUSG00000022661	8985.36	7548.05	10080.6	7691.39	10981.3	10253.4	12568.7	13410	10432.4	0.402771	0.153097	0.00255205	0.0253965	Cd200	17470	CD200 antigen [Source:MGI Symbol;Acc:MGI:1196990]
ENSMUSG00000000244	219.731	1191.74	351.296	538.322	230.929	240.339	318.679	201.743	338.395	-0.911851	0.460767	0.00256061	0.025464	Tspan32	27027	tetraspanin 32 [Source:MGI Symbol;Acc:MGI:1350360]
ENSMUSG00000037709	244.145	151.618	185.59	198.417	154.358	120.169	130.425	127.023	197.969	-0.469996	0.187744	0.00256395	0.0254827	Fam13a	58909	family with sequence similarity 13, member A [Source:MGI Symbol;Acc:MGI:1889842]
ENSMUSG00000007476	673.027	522.712	577.602	800.366	879.962	913.919	869.907	950.006	801.736	0.422938	0.1631	0.00257141	0.0255381	Lrrc8a	241296	leucine rich repeat containing 8A VRAC subunit A [Source:MGI Symbol;Acc:MGI:2652847]
ENSMUSG00000062908	882.179	912.891	860.722	1020.55	765.713	687.284	770.243	683.15	885.802	-0.309033	0.111475	0.00257243	0.0255381	Acadm	11364	acyl-Coenzyme A dehydrogenase, medium chain [Source:MGI Symbol;Acc:MGI:87867]
ENSMUSG00000036599	1412.79	1427.12	1248.95	1420.73	1127.91	1067.82	1021.25	1099.45	1365.31	-0.317848	0.115581	0.00258351	0.0256336	Chst12	59031	carbohydrate sulfotransferase 12 [Source:MGI Symbol;Acc:MGI:1929064]
ENSMUSG00000028409	2911.03	3343.02	3012.05	2944.44	2540.22	2655.32	2238.13	2521.25	2836.01	-0.271174	0.0962317	0.002591	0.0256879	Smu1	74255	smu-1 suppressor of mec-8 and unc-52 homolog (C. elegans) [Source:MGI Symbol;Acc:MGI:1915546]
ENSMUSG00000022856	695.001	581.027	634.416	592.74	495.89	423.755	367.896	560.397	606.597	-0.383129	0.145005	0.00259191	0.0256879	Tmem41a	66664	transmembrane protein 41a [Source:MGI Symbol;Acc:MGI:1913914]
ENSMUSG00000028954	990.416	1100.56	892.916	991.249	1206.91	1144.77	1219.35	1219	1050.59	0.250785	0.0881266	0.00259666	0.0257063	Nub1	53312	negative regulator of ubiquitin-like proteins 1 [Source:MGI Symbol;Acc:MGI:1889001]
ENSMUSG00000117405	56.9673	60.4353	35.0349	71.9995	98.4488	78.0047	143.959	122.754	78.881	0.759475	0.35687	0.0025967	0.0257063	Rpl19-ps7		ribosomal protein L19, pseudogene 7 [Source:MGI Symbol;Acc:MGI:3643382]
ENSMUSG00000024026	1459.18	1272.32	1411.81	1419.06	1161.94	1179.56	996.641	1070.62	1269.97	-0.304785	0.110052	0.00260241	0.0257484	Glo1	109801	glyoxalase 1 [Source:MGI Symbol;Acc:MGI:95742]
ENSMUSG00000106976	8.13818	2.12054	6.62822	0.837203	9.72334	10.5412	28.2997	20.281	8.8315	1.39527	0.7855	0.00260496	0.025759	Gm42963		predicted gene 42963 [Source:MGI Symbol;Acc:MGI:5663100]
ENSMUSG00000073968	161.136	145.257	138.246	136.464	126.403	102.249	54.1385	96.068	139.22	-0.512282	0.210255	0.00263379	0.0260294	Trim68	101700	tripartite motif-containing 68 [Source:MGI Symbol;Acc:MGI:2142077]
ENSMUSG00000112964	69.9883	72.0982	101.317	46.0462	38.8934	50.5976	30.7605	43.7643	59.0637	-0.645616	0.28633	0.00263757	0.0260521	E430024I08Rik		RIKEN cDNA E430024I08 gene [Source:MGI Symbol;Acc:MGI:3649010]
ENSMUSG00000020964	4278.24	4183.82	4494.88	3849.46	3013.02	3526.02	3031.76	3699.69	3862.04	-0.308321	0.111865	0.0026402	0.0260634	Sel1l	20338	sel-1 suppressor of lin-12-like (C. elegans) [Source:MGI Symbol;Acc:MGI:1329016]
ENSMUSG00000051674	349.942	335.045	468.71	323.16	320.87	240.339	232.549	236.968	318.102	-0.443301	0.174682	0.00264206	0.0260672	Dcun1d4	100737	DCN1, defective in cullin neddylation 1, domain containing 4 (S. cerevisiae) [Source:MGI Symbol;Acc:MGI:2140972]
ENSMUSG00000054690	4067.46	3084.32	4214.6	6135.86	2858.66	3282.52	2944.4	2848.95	4220.95	-0.466601	0.186844	0.00264516	0.0260831	Emcn	59308	endomucin [Source:MGI Symbol;Acc:MGI:1891716]
ENSMUSG00000060572	6132.93	4419.2	5562.03	7945.9	4054.63	5214.72	2980.08	4011.37	5311.17	-0.475955	0.191717	0.0026678	0.0262915	Mfap2	17150	microfibrillar-associated protein 2 [Source:MGI Symbol;Acc:MGI:99559]
ENSMUSG00000041945	52.0843	54.0737	56.8133	38.5113	19.4467	22.1365	17.2259	36.2924	38.2201	-0.818912	0.397378	0.00267241	0.0263222	Mfsd9	211798	major facilitator superfamily domain containing 9 [Source:MGI Symbol;Acc:MGI:2443548]
ENSMUSG00000031765	964.374	984.989	595.593	433.671	1294.42	1559.04	1632.77	749.331	1286.17	0.64719	0.289158	0.00267515	0.0263344	Mt1	17748	metallothionein 1 [Source:MGI Symbol;Acc:MGI:97171]
ENSMUSG00000024842	0.813818	5.30134	6.62822	1.67441	12.1542	11.5953	9.84336	24.5507	8.44505	1.45962	0.847121	0.00268415	0.0264082	Cabp4	73660	calcium binding protein 4 [Source:MGI Symbol;Acc:MGI:1920910]
ENSMUSG00000039239	349.128	174.944	251.872	239.44	487.382	492.273	376.509	326.631	312.443	0.590224	0.254222	0.00269523	0.0265023	Tgfb2	21808	transforming growth factor, beta 2 [Source:MGI Symbol;Acc:MGI:98726]
ENSMUSG00000049532	223.8	176.004	207.369	205.115	145.85	129.656	109.507	156.911	172.023	-0.489498	0.198841	0.00269732	0.026508	Sall2	50524	spalt like transcription factor 2 [Source:MGI Symbol;Acc:MGI:1354373]
ENSMUSG00000001741	240.89	1118.58	489.542	516.554	193.251	258.259	388.813	297.811	370.231	-0.803926	0.392422	0.0026998	0.0265176	Il16	16170	interleukin 16 [Source:MGI Symbol;Acc:MGI:1270855]
ENSMUSG00000091086	36.6218	42.4107	32.1942	42.6974	61.9863	56.9223	54.1385	82.1915	50.8022	0.594371	0.256498	0.00270794	0.0265827	Rpl6l		ribosomal protein L6-like [Source:MGI Symbol;Acc:MGI:3647789]
ENSMUSG00000028488	152.184	176.004	317.208	148.185	147.066	130.711	70.134	104.607	185.624	-0.642392	0.287352	0.00271899	0.0266613	Sh3gl2	20404	SH3-domain GRB2-like 2 [Source:MGI Symbol;Acc:MGI:700009]
ENSMUSG00000059033	117.19	119.81	56.8133	118.046	142.204	173.929	211.632	148.372	123.848	0.579089	0.24911	0.00271892	0.0266613	Rpl18a-ps1		ribosomal protein L18A, pseudogene 1 [Source:MGI Symbol;Acc:MGI:3647504]
ENSMUSG00000037095	3894.93	3348.33	3502.54	3545.56	5998.09	9782.21	9765.85	5682.96	5783.63	0.870997	0.424986	0.00272116	0.0266677	Lrg1	76905	leucine-rich alpha-2-glycoprotein 1 [Source:MGI Symbol;Acc:MGI:1924155]
ENSMUSG00000005362	968.443	1137.67	1278.3	894.133	732.897	889.675	813.308	814.443	931.943	-0.350464	0.130995	0.00272342	0.0266749	Crbn	58799	cereblon [Source:MGI Symbol;Acc:MGI:1913277]
ENSMUSG00000041303	372.729	470.759	516.055	346.602	290.485	306.748	273.153	343.71	344.8	-0.420115	0.163888	0.00273537	0.026777	Gtf3c3	98488	general transcription factor IIIC, polypeptide 3 [Source:MGI Symbol;Acc:MGI:2138383]
ENSMUSG00000073421	24405.6	35451.1	31541.8	20699.8	37451.9	41067.3	46332.7	39066.6	38015.2	0.464407	0.18595	0.00273883	0.0267959	H2-Ab1	14961	histocompatibility 2, class II antigen A, beta 1 [Source:MGI Symbol;Acc:MGI:103070]
ENSMUSG00000064128	104.169	91.183	119.308	104.65	116.68	151.793	219.015	155.844	116.958	0.511533	0.211271	0.00275415	0.0269309	Cenpj	219103	centromere protein J [Source:MGI Symbol;Acc:MGI:2684927]
ENSMUSG00000032815	48.8291	50.8929	24.6191	19.2557	82.6484	65.3553	124.272	73.6522	63.1127	0.943819	0.490316	0.00275627	0.0269366	Fanca	14087	Fanconi anemia, complementation group A [Source:MGI Symbol;Acc:MGI:1341823]
ENSMUSG00000004891	1862.83	1137.67	2104.93	2912.63	3081.08	5204.18	3191.71	2722.99	2748.45	0.654277	0.294679	0.00276477	0.0269774	Nes	18008	nestin [Source:MGI Symbol;Acc:MGI:101784]
ENSMUSG00000030059	299.485	303.237	261.341	350.788	431.473	404.781	392.504	547.588	346.442	0.464025	0.186026	0.0027634	0.0269774	Tmf1	232286	TATA element modulatory factor 1 [Source:MGI Symbol;Acc:MGI:2684999]
ENSMUSG00000053062	2217.65	2015.57	2733.67	1741.38	1375.85	1141.61	1558.94	1395.12	2245.88	-0.551133	0.23284	0.00276506	0.0269774	Jam2	67374	junction adhesion molecule 2 [Source:MGI Symbol;Acc:MGI:1933820]
ENSMUSG00000054676	387.377	981.808	532.152	469.671	896.978	929.731	1540.49	884.893	683.406	0.666927	0.302884	0.00277595	0.0270686	1600014C10Rik	72244	RIKEN cDNA 1600014C10 gene [Source:MGI Symbol;Acc:MGI:1919494]
ENSMUSG00000038612	2004.43	1814.12	1624.86	1943.15	2434.48	2357.01	2428.85	2489.23	2429.99	0.349977	0.130859	0.00277908	0.027081	Mcl1	17210	myeloid cell leukemia sequence 1 [Source:MGI Symbol;Acc:MGI:101769]
ENSMUSG00000004568	961.119	1377.29	887.235	1025.57	847.146	797.967	706.261	658.6	851.817	-0.426843	0.167609	0.00278031	0.027081	Arhgef18	102098	rho/rac guanine nucleotide exchange factor (GEF) 18 [Source:MGI Symbol;Acc:MGI:2142567]
ENSMUSG00000112550	21.9731	32.8683	25.566	15.9069	38.8934	45.327	45.5256	43.7643	35.5271	0.680838	0.311487	0.00278459	0.0271077	Gm6627		predicted gene 6627 [Source:MGI Symbol;Acc:MGI:3644486]
ENSMUSG00000033624	285.65	329.743	323.836	241.952	184.743	202.39	155.033	251.912	259.786	-0.478245	0.194151	0.00280759	0.0272711	Pdpr	319518	pyruvate dehydrogenase phosphatase regulatory subunit [Source:MGI Symbol;Acc:MGI:2442188]
ENSMUSG00000032127	1653.68	1614.79	1660.84	1458.41	1264.03	1372.46	1264.87	1283.04	1495.52	-0.275966	0.0991704	0.00280419	0.0272711	Vps11	71732	VPS11, CORVET/HOPS core subunit [Source:MGI Symbol;Acc:MGI:1918982]
ENSMUSG00000047146	314.948	221.596	237.669	285.486	145.85	132.819	182.102	249.777	197.08	-0.484634	0.197279	0.0028066	0.0272711	Tet1	52463	tet methylcytosine dioxygenase 1 [Source:MGI Symbol;Acc:MGI:1098693]
ENSMUSG00000069379	70.8022	56.1942	49.2382	66.1391	87.5101	91.7082	121.812	104.607	79.8248	0.595337	0.259608	0.00280698	0.0272711	Gm4950		predicted pseudogene 4950 [Source:MGI Symbol;Acc:MGI:3649015]
ENSMUSG00000026426	133.466	111.328	132.564	210.138	233.36	219.256	204.25	213.485	181.051	0.473892	0.191657	0.00281264	0.027305	Arl8a	68724	ADP-ribosylation factor-like 8A [Source:MGI Symbol;Acc:MGI:1915974]
ENSMUSG00000052752	3007.06	2543.58	3019.63	2829.75	2317.8	2359.11	2079.41	2505.24	2762.09	-0.275385	0.0988535	0.00281457	0.0273087	Traf7	224619	TNF receptor-associated factor 7 [Source:MGI Symbol;Acc:MGI:3042141]
ENSMUSG00000074978	127.769	134.654	96.5827	129.766	144.635	209.769	182.102	166.518	160.504	0.4477	0.178102	0.00281797	0.0273266	Actg-ps1		actin, gamma, pseudogene 1 [Source:MGI Symbol;Acc:MGI:87907]
ENSMUSG00000041444	130.211	72.0982	134.458	77.8599	136.127	169.713	182.102	167.585	136.611	0.540726	0.228285	0.00282372	0.0273554	Arhgap32	330914	Rho GTPase activating protein 32 [Source:MGI Symbol;Acc:MGI:2450166]
ENSMUSG00000020024	117.19	173.884	143.927	195.906	216.344	213.986	238.702	244.44	187.318	0.454511	0.181734	0.00282407	0.0273554	Cep83	77048	centrosomal protein 83 [Source:MGI Symbol;Acc:MGI:1924298]
ENSMUSG00000020610	475.27	485.603	424.206	414.416	323.301	352.075	290.379	418.43	396.075	-0.335532	0.12466	0.00283361	0.0274327	Amz2	13929	archaelysin family metallopeptidase 2 [Source:MGI Symbol;Acc:MGI:104837]
ENSMUSG00000028837	3646.72	3598.55	3578.29	3984.25	4298.93	4224.9	4626.38	4517.33	4020.86	0.238588	0.0839694	0.00283967	0.0274465	Psmb2	26445	proteasome (prosome, macropain) subunit, beta type 2 [Source:MGI Symbol;Acc:MGI:1347045]
ENSMUSG00000051238	650.241	401.841	492.382	565.112	382.857	448	222.706	247.642	416.388	-0.566363	0.2439	0.00283973	0.0274465	Swsap1	66962	SWIM type zinc finger 7 associated protein 1 [Source:MGI Symbol;Acc:MGI:1914212]
ENSMUSG00000057729	23.6007	34.9888	12.3096	9.20923	29.17	42.1647	51.6777	136.63	54.239	1.21577	0.705579	0.00283823	0.0274465	Prtn3	19152	proteinase 3 [Source:MGI Symbol;Acc:MGI:893580]
ENSMUSG00000028419	2142.78	1816.24	2165.54	1768.17	3020.31	2331.71	2281.2	2576.76	2287.46	0.334223	0.123245	0.00284872	0.0275176	Chmp5	76959	charged multivesicular body protein 5 [Source:MGI Symbol;Acc:MGI:1924209]
ENSMUSG00000035279	26.856	18.0246	25.566	20.0929	21.8775	75.8964	100.894	46.9666	32.4454	1.04951	0.571111	0.00285022	0.0275176	Ssc5d	269855	scavenger receptor cysteine rich family, 5 domains [Source:MGI Symbol;Acc:MGI:3606211]
ENSMUSG00000102270	10.5796	5.30134	13.2564	10.8836	10.9388	29.5153	29.5301	24.5507	18.503	0.920733	0.468988	0.00285598	0.027558	Gm8388		predicted gene 8388 [Source:MGI Symbol;Acc:MGI:3645001]
ENSMUSG00000020476	2228.23	2857.42	2190.15	2879.98	3017.88	3416.39	3687.57	3446.71	2706.47	0.370054	0.139654	0.00285937	0.0275757	Dbnl	13169	drebrin-like [Source:MGI Symbol;Acc:MGI:700006]
ENSMUSG00000007655	47163.2	36164.7	56183.7	42802	33686.5	30063.4	28847.2	34998.7	43505.5	-0.438707	0.17441	0.00286454	0.0276103	Cav1	12389	caveolin 1, caveolae protein [Source:MGI Symbol;Acc:MGI:102709]
ENSMUSG00000034035	104.169	113.449	109.839	101.302	103.31	57.9764	35.6822	49.1014	103.877	-0.63702	0.286708	0.00286634	0.0276125	Ccdc17	622665	coiled-coil domain containing 17 [Source:MGI Symbol;Acc:MGI:1915667]
ENSMUSG00000061322	157.067	119.81	145.821	332.37	120.326	138.089	62.7514	76.8544	177.382	-0.717195	0.338136	0.002882	0.0277481	Dnai1	68922	dynein axonemal intermediate chain 1 [Source:MGI Symbol;Acc:MGI:1916172]
ENSMUSG00000034258	183.923	374.275	177.068	113.022	130.05	60.0847	83.6686	70.4499	183.41	-0.956337	0.510552	0.00290497	0.027954	Flvcr2	217721	feline leukemia virus subgroup C cellular receptor 2 [Source:MGI Symbol;Acc:MGI:2384974]
ENSMUSG00000027082	1241.07	988.17	1594.56	1422.41	905.486	1018.28	792.391	1030.06	1219.61	-0.416038	0.163913	0.00290713	0.0279594	Tfpi	21788	tissue factor pathway inhibitor [Source:MGI Symbol;Acc:MGI:1095418]
ENSMUSG00002076161	235.193	203.571	213.997	197.58	285.623	230.852	386.352	337.306	259.647	0.45884	0.185059	0.00291987	0.0280666	7SK	19817	7SK RNA [Source:RFAM;Acc:RF00100]
ENSMUSG00000027452	506.195	1064.51	514.161	384.276	275.9	316.235	374.048	386.407	470.748	-0.678209	0.314605	0.00292338	0.0280673	Acss1	68738	acyl-CoA synthetase short-chain family member 1 [Source:MGI Symbol;Acc:MGI:1915988]
ENSMUSG00000092341	11121.6	11361.8	15089.6	9318.91	16643.9	14285.4	23311.5	29520.6	15293.6	0.660109	0.30209	0.00292474	0.0280673	Malat1	72289	metastasis associated lung adenocarcinoma transcript 1 (non-coding RNA) [Source:MGI Symbol;Acc:MGI:1919539]
ENSMUSG00000047242	1101.1	961.663	1282.09	972.83	905.486	797.967	818.23	829.387	1031.84	-0.328004	0.121762	0.00292204	0.0280673	Taf9b	407786	TATA-box binding protein associated factor 9B [Source:MGI Symbol;Acc:MGI:3039562]
ENSMUSG00000015745	537.12	395.48	432.728	566.787	574.893	722.07	712.413	660.735	614.663	0.403042	0.15669	0.00292637	0.0280676	Plekho1	67220	pleckstrin homology domain containing, family O member 1 [Source:MGI Symbol;Acc:MGI:1914470]
ENSMUSG00000104835	48.8291	159.04	88.0607	88.7435	29.17	40.0564	66.4427	49.1014	80.2996	-0.799307	0.396022	0.00293442	0.0281294	Gm5547	433637	predicted gene 5547 [Source:MGI Symbol;Acc:MGI:3648206]
ENSMUSG00000048096	14.6487	7.42187	4.73445	10.0464	13.3696	14.7576	41.8343	46.9666	14.5258	1.18556	0.674298	0.00295519	0.028313	Lmod1	93689	leiomodin 1 (smooth muscle) [Source:MGI Symbol;Acc:MGI:2135671]
ENSMUSG00000024679	67.5469	315.96	69.1229	56.0926	472.797	219.256	1004.02	498.486	309.581	1.45916	0.939568	0.00296197	0.0283625	Ms4a6d	68774	membrane-spanning 4-domains, subfamily A, member 6D [Source:MGI Symbol;Acc:MGI:1916024]
ENSMUSG00000010406	584.321	488.783	382.543	572.647	698.865	682.014	797.312	729.05	555.477	0.440842	0.176273	0.00296934	0.0284176	Mrpl52	68836	mitochondrial ribosomal protein L52 [Source:MGI Symbol;Acc:MGI:1916086]
ENSMUSG00000015994	1801.79	1541.63	1867.27	1752.27	1336.96	1291.29	1053.24	857.14	1395.96	-0.510028	0.213874	0.0029717	0.0284247	Fnta	14272	farnesyltransferase, CAAX box, alpha [Source:MGI Symbol;Acc:MGI:104683]
ENSMUSG00000055866	165.205	110.268	159.077	164.929	237.006	245.609	180.872	271.125	210.577	0.526394	0.222068	0.00297593	0.0284497	Per2	18627	period circadian clock 2 [Source:MGI Symbol;Acc:MGI:1195265]
ENSMUSG00000020515	2212.77	2321.99	2478.96	2333.29	1836.5	1966.98	1734.89	2169	2170.07	-0.256989	0.0920308	0.00298027	0.0284756	Cnot8	69125	CCR4-NOT transcription complex, subunit 8 [Source:MGI Symbol;Acc:MGI:1916375]
ENSMUSG00000073676	425.627	499.386	398.64	452.09	651.464	601.901	618.901	614.835	502.138	0.418306	0.164782	0.00298839	0.0285227	Hspe1	15528	heat shock protein 1 (chaperonin 10) [Source:MGI Symbol;Acc:MGI:104680]
ENSMUSG00000074063	369.473	243.862	198.847	250.324	537.215	377.374	369.126	333.036	399.928	0.501584	0.208362	0.00298845	0.0285227	Osgin1	71839	oxidative stress induced growth inhibitor 1 [Source:MGI Symbol;Acc:MGI:1919089]
ENSMUSG00000033767	499.684	632.98	602.221	554.228	386.503	371.049	461.408	380.002	461.021	-0.440717	0.176252	0.00299466	0.0285354	Tmem131l	229473	transmembrane 131 like [Source:MGI Symbol;Acc:MGI:2443399]
ENSMUSG00000043411	617.688	846.094	653.353	790.32	488.598	551.303	572.146	519.835	582.966	-0.388558	0.150505	0.00299337	0.0285354	Usp48	170707	ubiquitin specific peptidase 48 [Source:MGI Symbol;Acc:MGI:2158502]
ENSMUSG00000029319	166.019	138.895	140.14	373.393	734.112	371.049	430.647	285.002	288.854	0.861386	0.442381	0.00299209	0.0285354	Coq2	71883	coenzyme Q2 4-hydroxybenzoate polyprenyltransferase [Source:MGI Symbol;Acc:MGI:1919133]
ENSMUSG00000026674	737.319	400.781	536.886	423.625	859.3	1143.72	890.824	768.544	648.586	0.636953	0.288565	0.00300218	0.0285916	Ddr2	18214	discoidin domain receptor family, member 2 [Source:MGI Symbol;Acc:MGI:1345277]
ENSMUSG00000086446	8.13818	6.36161	2.84067	5.86042	14.585	14.7576	24.6084	12.8091	10.9079	1.09503	0.598541	0.00301533	0.0287012	Prkag2os1	71161	protein kinase, AMP-activated, gamma 2 non-catalytic subunit, opposite strand 1 [Source:MGI Symbol;Acc:MGI:1918411]
ENSMUSG00000059714	1730.99	1288.23	1379.62	1912.17	1752.63	2357.01	2620.8	2237.32	1965.13	0.433253	0.172257	0.00301824	0.0287134	Flot1	14251	flotillin 1 [Source:MGI Symbol;Acc:MGI:1100500]
ENSMUSG00000039323	133.466	56.1942	161.918	120.557	2376.14	265.637	162.415	101.405	328.509	1.75342	1.27506	0.0030389	0.0288615	Igfbp2	16008	insulin-like growth factor binding protein 2 [Source:MGI Symbol;Acc:MGI:96437]
ENSMUSG00000002733	276.698	182.366	214.944	308.091	384.072	319.397	301.453	410.958	291.055	0.445567	0.178984	0.00304039	0.0288615	Plekha3	83435	pleckstrin homology domain-containing, family A (phosphoinositide binding specific) member 3 [Source:MGI Symbol;Acc:MGI:1932515]
ENSMUSG00000004394	2940.32	2606.14	3015.84	3122.77	2566.96	2459.25	2165.54	2471.08	2800.95	-0.255037	0.0911031	0.00303838	0.0288615	Tmed4	103694	transmembrane p24 trafficking protein 4 [Source:MGI Symbol;Acc:MGI:1915070]
ENSMUSG00000020547	438.648	706.138	541.621	503.159	360.979	376.32	364.204	480.34	458.908	-0.402716	0.15768	0.00303997	0.0288615	Bzw2	66912	basic leucine zipper and W2 domains 2 [Source:MGI Symbol;Acc:MGI:1914162]
ENSMUSG00000026154	454.924	458.036	431.781	477.206	415.673	371.049	381.43	325.564	417.956	-0.266269	0.0960845	0.00305321	0.0289675	Sdhaf4	68002	succinate dehydrogenase complex assembly factor 4 [Source:MGI Symbol;Acc:MGI:1915252]
ENSMUSG00000031641	200.199	240.681	212.103	239.44	144.635	139.143	179.641	172.922	187.578	-0.418875	0.165682	0.00307386	0.0290965	Cbr4	234309	carbonyl reductase 4 [Source:MGI Symbol;Acc:MGI:2384567]
ENSMUSG00000086914	63.4778	86.942	43.5569	52.7438	30.3854	35.84	39.3735	18.1462	46.5308	-0.759042	0.371701	0.00307509	0.0290965	Gm16124		predicted gene 16124 [Source:MGI Symbol;Acc:MGI:3802001]
ENSMUSG00000066456	28.4836	30.7478	43.5569	43.5346	79.0021	53.76	102.125	69.3825	55.9574	0.797563	0.397574	0.00307363	0.0290965	Hmgn3	94353	high mobility group nucleosomal binding domain 3 [Source:MGI Symbol;Acc:MGI:2138069]
ENSMUSG00000096755	54.5258	61.4955	24.6191	56.9298	59.5555	104.358	132.885	66.1802	77.6165	0.683448	0.319883	0.00307016	0.0290965	Ftl1-ps2		ferritin light polypeptide, pseudogene 2 [Source:MGI Symbol;Acc:MGI:5434102]
ENSMUSG00000094796	35.808	202.511	36.9287	71.1623	181.097	201.336	327.292	232.698	128.435	1.04668	0.587761	0.00307065	0.0290965	BC147527	625360	cDNA sequence BC147527 [Source:MGI Symbol;Acc:MGI:4840510]
ENSMUSG00000052482	1.62764	3.1808	3.78756	1.67441	3.64625	7.37882	20.9171	14.9439	7.10632	1.53915	0.935689	0.00309013	0.029223	Gm8174		predicted gene 8174 [Source:MGI Symbol;Acc:MGI:3648322]
ENSMUSG00000038569	27.6698	51.9531	31.2473	26.7905	9.72334	14.7576	1.23042	24.5507	25.62	-1.0349	0.568804	0.00309611	0.0292638	Rad9b	231724	RAD9 checkpoint clamp component B [Source:MGI Symbol;Acc:MGI:2385231]
ENSMUSG00000027940	8803.88	11136	8747.36	8404.68	10108.6	10577	13823.8	12657.5	10240.6	0.313113	0.115865	0.00309781	0.0292642	Tpm3	59069	tropomyosin 3, gamma [Source:MGI Symbol;Acc:MGI:1890149]
[truncated: 53,570 more rows]
