# Supplementary material for: Aging is associated with an insufficient early inflammatory response of lung endothelial cells in SARS-CoV-2 infection
Source: Front Immunol. 2024 Jun 7;15:1397990. doi: 10.3389/fimmu.2024.1397990 (PMC11190167; doi:10.3389/fimmu.2024.1397990)
Supplement: Supplementary file 3 [file DataSheet_3.xlsx]

## Sheet: Legend
Supplementary Table 3.	Normalized counts and differential expression from bulk RNA-seq of lung endothelial cells of young (15 weeks) SARS-CoV-2 infected mice compared with aged (72-85 weeks) SARS-CoV-2 infected mice.
baseMean:	mean of normalized counts for all samples
log2FoldChange:	log2 fold change
lfcSE:	standard error
stat:	Wald statistic
pvalue:	Wald test p-value
padj:	Benjamini-Hochberg adjusted p-values

## Sheet: young_cov19_vs_aged_cov19
	Normalized counts								DE: young COVID-19 infected mice versus aged COVID-19 infected mice
ensembl	Mouse.6 (aged_cov19)	Mouse.7 (aged_cov19)	Mouse.8 (aged_cov19)	Mouse.9 (aged_cov19)	Mouse.14 (young_cov19)	Mouse.15 (young_cov19)	Mouse.17 (young_cov19)	Mouse.18 (young_cov19)	baseMean	log2FoldChange	lfcSE	pvalue	padj	symbol	entrez	description
ENSMUSG00000014158	548.167	765.725	763.635	985.966	233.36	283.557	298.992	186.799	528.13	-1.56168	0.206536	2.13331e-15	3.90098e-11	Trpv4	63873	transient receptor potential cation channel, subfamily V, member 4 [Source:MGI Symbol;Acc:MGI:1926945]
ENSMUSG00000026546	207.97	233.398	266.737	191.358	85.0792	81.167	94.7424	85.3938	128.612	-1.33318	0.183119	1.97205e-14	1.20313e-10	Cfap45	71870	cilia and flagella associated protein 45 [Source:MGI Symbol;Acc:MGI:1919120]
ENSMUSG00000003354	57.7694	102.336	138.275	119.277	19.4467	7.37882	8.61294	3.20227	41.0116	-3.33636	0.459444	1.97385e-14	1.20313e-10	Ccdc65	105833	coiled-coil domain containing 65 [Source:MGI Symbol;Acc:MGI:2146001]
ENSMUSG00000020774	240.064	252.249	294.392	278.027	113.034	105.412	65.2123	111.012	181.913	-1.38053	0.191431	3.25259e-14	1.48692e-10	Aspa	11484	aspartoacylase [Source:MGI Symbol;Acc:MGI:87914]
ENSMUSG00000031022	245.199	345.609	454.077	326.939	92.3717	44.2729	46.756	52.3037	142.024	-2.45146	0.345438	6.10369e-14	2.23224e-10	BC051019	57355	cDNA sequence BC051019 [Source:MGI Symbol;Acc:MGI:1928824]
ENSMUSG00000118607	136.079	81.6893	92.7781	66.9324	15.8004	16.8659	24.6084	11.7416	41.142	-2.35218	0.349818	8.77166e-13	2.29141e-09	Gm7592	101055758	predicted gene 7592 [Source:MGI Symbol;Acc:MGI:3644077]
ENSMUSG00000071550	59.0531	118.494	142.736	157.892	13.3696	6.3247	0	6.40454	48.3507	-4.02687	0.595713	7.77139e-13	2.29141e-09	Cfap44	212517	cilia and flagella associated protein 44 [Source:MGI Symbol;Acc:MGI:1277238]
ENSMUSG00000026301	136.079	237.886	290.824	245.419	40.1088	18.9741	23.378	14.9439	89.2411	-3.0913	0.469375	1.90996e-12	4.15859e-09	Iqca	74918	IQ motif containing with AAA domain [Source:MGI Symbol;Acc:MGI:1922168]
ENSMUSG00000028294	119.39	251.352	306.881	301.196	41.3242	14.7576	9.84336	27.753	100.614	-3.24572	0.492441	2.04677e-12	4.15859e-09	Cfap206	69329	cilia and flagella associated protein 206 [Source:MGI Symbol;Acc:MGI:1916579]
ENSMUSG00000057897	259.32	300.724	233.729	306.345	83.8638	101.195	63.9819	75.787	201.511	-1.68543	0.256076	2.46072e-12	4.49967e-09	Camk2b	12323	calcium/calmodulin-dependent protein kinase II, beta [Source:MGI Symbol;Acc:MGI:88257]
ENSMUSG00000029182	132.228	203.774	247.111	272.878	53.4784	21.0823	24.6084	24.5507	86.4024	-2.67626	0.411018	3.36454e-12	4.73262e-09	Fam166c	75434	family with sequence similarity 166, member C [Source:MGI Symbol;Acc:MGI:1922684]
ENSMUSG00000021751	109.12	250.454	314.91	278.885	43.755	11.5953	17.2259	12.8091	94.9542	-3.33878	0.512128	3.01949e-12	4.73262e-09	Acox2	93732	acyl-Coenzyme A oxidase 2, branched chain [Source:MGI Symbol;Acc:MGI:1934852]
ENSMUSG00000054196	148.917	204.672	259.6	253.142	91.1563	72.7341	91.0511	58.7082	187.543	-1.41497	0.215975	3.18148e-12	4.73262e-09	Cthrc1	68588	collagen triple helix repeat containing 1 [Source:MGI Symbol;Acc:MGI:1915838]
ENSMUSG00000026649	137.363	247.761	242.65	228.257	66.848	41.1106	41.8343	43.7643	98.2356	-2.05786	0.31665	3.9679e-12	5.18264e-09	Cfap126	75472	cilia and flagella associated protein 126 [Source:MGI Symbol;Acc:MGI:1922722]
ENSMUSG00000024033	311.955	439.866	464.783	453.939	127.619	42.1647	65.2123	68.315	187.154	-2.35574	0.367678	6.76988e-12	8.25293e-09	Rsph1	22092	radial spoke head 1 homolog (Chlamydomonas) [Source:MGI Symbol;Acc:MGI:1194909]
ENSMUSG00000024235	1070.66	1202.9	1488.02	1378.12	510.475	587.143	804.695	519.835	689.934	-1.04121	0.162492	9.25503e-12	1.05773e-08	Map3k8	26410	mitogen-activated protein kinase kinase kinase 8 [Source:MGI Symbol;Acc:MGI:1346878]
ENSMUSG00000047562	6.41882	5.38611	0	0.858108	47.4013	61.1388	77.5165	101.405	19.0767	4.38303	0.695116	1.48605e-11	1.59847e-08	Mmp10	17384	matrix metallopeptidase 10 [Source:MGI Symbol;Acc:MGI:97007]
ENSMUSG00000045036	47.4993	87.9731	117.757	129.574	7.29251	0	1.23042	3.20227	39.0166	-4.81816	0.76516	1.84653e-11	1.87587e-08	Tmem232	381107	transmembrane protein 232 [Source:MGI Symbol;Acc:MGI:2685786]
ENSMUSG00000032680	103.985	181.332	137.383	146.736	32.8163	10.5412	3.69126	9.6068	58.7833	-3.17706	0.51285	2.57668e-11	2.47985e-08	6820408C15Rik	228778	RIKEN cDNA 6820408C15 gene [Source:MGI Symbol;Acc:MGI:3045333]
ENSMUSG00000030792	73.1746	88.8708	99.0228	102.115	19.4467	7.37882	6.1521	18.1462	43.6216	-2.69853	0.43473	2.85702e-11	2.61217e-08	Dkkl1	50722	dickkopf-like 1 [Source:MGI Symbol;Acc:MGI:1354963]
ENSMUSG00000070306	386.413	689.422	734.196	729.392	164.081	37.9482	68.9035	68.315	260.589	-2.76317	0.450652	3.5666e-11	2.96449e-08	Ccdc153	270150	coiled-coil domain containing 153 [Source:MGI Symbol;Acc:MGI:2448587]
ENSMUSG00000047139	6289.16	6434.6	7087.71	8732.11	3476.09	4352.45	3635.89	3629.24	5324.13	-0.879354	0.141341	3.49455e-11	2.96449e-08	Cd24a	12484	CD24a antigen [Source:MGI Symbol;Acc:MGI:88323]
ENSMUSG00000053111	39.7967	74.5078	99.9149	103.831	13.3696	9.48705	2.46084	3.20227	33.9187	-3.31705	0.541559	5.0072e-11	3.73667e-08	Fank1	66930	fibronectin type 3 and ankyrin repeat domains 1 [Source:MGI Symbol;Acc:MGI:1914180]
ENSMUSG00000035032	50.0668	58.3495	73.152	90.1013	17.0158	5.27058	3.69126	11.7416	31.7406	-2.71834	0.443942	5.10864e-11	3.73667e-08	Nek11	208583	NIMA (never in mitosis gene a)-related expressed kinase 11 [Source:MGI Symbol;Acc:MGI:2442276]
ENSMUSG00000024175	120.674	135.55	195.369	145.02	40.1088	24.2447	27.0692	28.8204	64.7852	-2.20213	0.361157	5.03221e-11	3.73667e-08	Tekt4	71840	tektin 4 [Source:MGI Symbol;Acc:MGI:1919090]
ENSMUSG00000032595	115.539	166.969	183.772	199.939	35.2471	23.1906	1.23042	16.0113	74.9487	-2.98345	0.491625	6.13065e-11	4.31173e-08	Cdhr4	69398	cadherin-related family member 4 [Source:MGI Symbol;Acc:MGI:1916648]
ENSMUSG00000038370	2436.58	3043.15	3381.94	3374.08	1262.82	1327.13	1208.27	1194.45	2153.28	-1.23229	0.202864	7.0402e-11	4.76804e-08	Pcp4l1	66425	Purkinje cell protein 4-like 1 [Source:MGI Symbol;Acc:MGI:1913675]
ENSMUSG00000038481	1012.89	1951.57	2006.33	2814.59	649.033	659.877	733.331	646.858	1419.59	-1.45937	0.242116	8.51916e-11	5.56362e-08	Cdk19	78334	cyclin-dependent kinase 19 [Source:MGI Symbol;Acc:MGI:1925584]
ENSMUSG00000031893	30.8103	47.5773	85.6413	42.0473	2.43084	3.16235	6.1521	1.06742	20.9389	-3.83455	0.631474	9.84284e-11	6.20642e-08	Tsnaxip1	72236	translin-associated factor X (Tsnax) interacting protein 1 [Source:MGI Symbol;Acc:MGI:1919486]
ENSMUSG00000031877	1849.9	2129.31	2744.09	2223.36	858.085	978.221	610.289	899.837	2162.07	-1.34713	0.227998	1.84884e-10	1.09538e-07	Ces2g	72361	carboxylesterase 2G [Source:MGI Symbol;Acc:MGI:1919611]
ENSMUSG00000020878	57.7694	78.0986	90.9939	81.5203	19.4467	11.5953	11.0738	8.53938	36.1478	-2.48276	0.420853	1.85699e-10	1.09538e-07	Lrrc46	69297	leucine rich repeat containing 46 [Source:MGI Symbol;Acc:MGI:1916547]
ENSMUSG00000048644	142.498	223.524	214.103	205.946	71.7096	35.84	44.2951	19.2136	100.09	-2.09563	0.357001	2.02577e-10	1.1576e-07	Ctxn1	330695	cortexin 1 [Source:MGI Symbol;Acc:MGI:88566]
ENSMUSG00000034706	109.12	184.923	149.872	260.865	44.9705	9.48705	27.0692	26.6856	80.8369	-2.57034	0.439184	2.13099e-10	1.18083e-07	Dnai2	432611	dynein axonemal intermediate chain 2 [Source:MGI Symbol;Acc:MGI:2685574]
ENSMUSG00000055368	1495.59	2237.03	2640.61	3096.05	844.715	905.486	689.035	658.6	1835.73	-1.52963	0.260818	2.2659e-10	1.21865e-07	Slc6a2	20538	solute carrier family 6 (neurotransmitter transporter, noradrenalin), member 2 [Source:MGI Symbol;Acc:MGI:1270850]
ENSMUSG00000066677	3342.92	1337.55	1381.86	1473.37	6265.48	7682.4	4027.17	6233.75	2852.65	1.59988	0.2729	2.35392e-10	1.22982e-07	Ifi208	100033459	interferon activated gene 208 [Source:MGI Symbol;Acc:MGI:2442822]
ENSMUSG00000048038	30.8103	62.8379	56.2021	49.7703	10.9388	5.27058	2.46084	5.33711	24.2228	-2.90825	0.493357	2.4406e-10	1.23969e-07	Ccdc187	329366	coiled-coil domain containing 187 [Source:MGI Symbol;Acc:MGI:3045295]
ENSMUSG00000039963	114.255	294.441	263.169	308.919	36.4625	20.0282	29.5301	49.1014	102.795	-2.70563	0.470162	3.83563e-10	1.89563e-07	Ccdc40	207607	coiled-coil domain containing 40 [Source:MGI Symbol;Acc:MGI:2443893]
ENSMUSG00000032591	41.0804	31.419	51.7416	45.4797	3.64625	7.37882	0	6.40454	16.3463	-3.07089	0.524746	4.15636e-10	2.00008e-07	Mst1	15235	macrophage stimulating 1 (hepatocyte growth factor-like) [Source:MGI Symbol;Acc:MGI:96080]
ENSMUSG00000078161	59.0531	127.471	86.5334	139.872	14.585	18.9741	22.1476	24.5507	39.4773	-2.23801	0.389571	4.66739e-10	2.17814e-07	Erich3	209601	glutamate rich 3 [Source:MGI Symbol;Acc:MGI:1919095]
ENSMUSG00000021950	196.416	457.819	431.775	460.804	113.034	35.84	50.4472	82.1915	183.317	-2.32634	0.406839	4.76461e-10	2.17814e-07	Anxa8	11752	annexin A8 [Source:MGI Symbol;Acc:MGI:1201374]
ENSMUSG00000002475	93.7148	155.299	167.714	145.02	47.4013	44.2729	51.6777	37.3598	85.039	-1.55734	0.271887	5.38501e-10	2.40171e-07	Abhd3	106861	abhydrolase domain containing 3 [Source:MGI Symbol;Acc:MGI:2147183]
ENSMUSG00000053783	119.39	182.23	208.751	167.331	61.9863	27.407	36.9126	19.2136	74.2039	-2.10745	0.370286	5.72983e-10	2.43664e-07	1700016K19Rik	74230	RIKEN cDNA 1700016K19 gene [Source:MGI Symbol;Acc:MGI:1921480]
ENSMUSG00000055254	372.292	1328.57	1404.16	2378.68	218.775	306.748	258.388	187.866	900.954	-2.35639	0.414668	5.67642e-10	2.43664e-07	Ntrk2	18212	neurotrophic tyrosine kinase, receptor, type 2 [Source:MGI Symbol;Acc:MGI:97384]
ENSMUSG00000019970	10385.7	20705.1	23203.4	25134.8	7133.29	7525.34	6385.88	7656.62	15013.3	-1.39009	0.243601	5.99995e-10	2.49352e-07	Sgk1	20393	serum/glucocorticoid regulated kinase 1 [Source:MGI Symbol;Acc:MGI:1340062]
ENSMUSG00000060268	30.8103	100.541	72.2599	65.2162	10.9388	2.10823	0	1.06742	25.4747	-4.0419	0.708877	6.62067e-10	2.58221e-07	Armh1	381544	armadillo-like helical domain containing 1 [Source:MGI Symbol;Acc:MGI:2686507]
ENSMUSG00000061462	164.322	201.081	278.334	257.432	64.4171	87.4917	66.4427	91.7983	165.259	-1.45584	0.255313	6.36161e-10	2.58221e-07	Obscn	380698	obscurin, cytoskeletal calmodulin and titin-interacting RhoGEF [Source:MGI Symbol;Acc:MGI:2681862]
ENSMUSG00000044772	198.983	230.705	366.652	308.061	64.4171	11.5953	7.38252	32.0227	115.159	-3.0801	0.544734	6.63698e-10	2.58221e-07	Sntn	218739	sentan, cilia apical structure protein [Source:MGI Symbol;Acc:MGI:3045373]
ENSMUSG00000052769	206.686	275.589	283.687	258.291	126.403	124.386	131.655	151.574	170.748	-0.895757	0.156814	8.02323e-10	2.99414e-07	Gm9889		predicted gene 9889 [Source:MGI Symbol;Acc:MGI:3642568]
ENSMUSG00000062783	105.269	74.5078	59.7705	60.9257	12.1542	8.43294	15.9955	8.53938	29.8344	-2.58772	0.458778	7.98788e-10	2.99414e-07	Csprs	114564	component of Sp100-rs [Source:NCBI gene (formerly Entrezgene);Acc:114564]
ENSMUSG00000028441	270.874	387.8	493.33	508	131.265	31.6235	31.9909	57.6408	183.068	-2.56658	0.456924	8.46314e-10	3.09091e-07	1110017D15Rik	73721	RIKEN cDNA 1110017D15 gene [Source:MGI Symbol;Acc:MGI:1920971]
ENSMUSG00000040703	1304.3	2707.42	3066.14	2876.38	697.65	141.252	82.4382	278.597	1036.98	-2.8765	0.513598	8.62059e-10	3.09091e-07	Cyp2s1	74134	cytochrome P450, family 2, subfamily s, polypeptide 1 [Source:MGI Symbol;Acc:MGI:1921384]
ENSMUSG00000031786	96.2823	224.421	192.693	181.919	58.34	13.7035	30.7605	22.4159	71.2892	-2.34375	0.417728	8.85885e-10	3.11525e-07	Drc7	330830	dynein regulatory complex subunit 7 [Source:MGI Symbol;Acc:MGI:2685616]
ENSMUSG00000033966	59.0531	114.006	152.549	136.439	23.0929	10.5412	19.6867	10.6742	49.5168	-2.7032	0.482185	9.26613e-10	3.19699e-07	Cdkl4	381113	cyclin-dependent kinase-like 4 [Source:MGI Symbol;Acc:MGI:3587025]
ENSMUSG00000062184	29.5266	85.2801	83.8571	60.9257	10.9388	2.10823	4.92168	2.13485	22.8779	-3.51138	0.625406	9.99308e-10	3.38395e-07	Hs6st2	50786	heparan sulfate 6-O-sulfotransferase 2 [Source:MGI Symbol;Acc:MGI:1354959]
ENSMUSG00000022805	82.1609	99.643	132.922	111.554	31.6009	29.5153	27.0692	33.0901	50.085	-1.71435	0.307333	1.28401e-09	4.26898e-07	Cfap91	320214	cilia and flagella associated protein 91 [Source:MGI Symbol;Acc:MGI:2443598]
ENSMUSG00000021943	50.0668	45.7819	41.9286	53.2027	2.43084	8.43294	18.4563	3.20227	35.5528	-2.42307	0.434375	1.33e-09	4.34292e-07	Gdf10	14560	growth differentiation factor 10 [Source:MGI Symbol;Acc:MGI:95684]
ENSMUSG00000011154	130.944	260.329	305.989	268.588	60.7709	27.407	9.84336	27.753	108.376	-2.76978	0.502665	1.53705e-09	4.93097e-07	Cfap161	75556	cilia and flagella associated protein 161 [Source:MGI Symbol;Acc:MGI:1922806]
ENSMUSG00000048794	44.9317	70.9171	76.7204	90.1013	18.2313	5.27058	20.9171	10.6742	31.5553	-2.24772	0.40687	1.60394e-09	5.05683e-07	Cfap100	243538	cilia and flagella associated protein 100 [Source:MGI Symbol;Acc:MGI:2141635]
ENSMUSG00000055809	77.0258	87.9731	111.512	91.8176	35.2471	20.0282	15.9955	20.281	44.8405	-1.89826	0.344715	1.82246e-09	5.6484e-07	Dnaaf3	436022	dynein, axonemal assembly factor 3 [Source:MGI Symbol;Acc:MGI:3588207]
ENSMUSG00000037101	61.6207	189.412	236.406	219.676	37.6779	4.21647	3.69126	4.26969	68.2109	-3.61062	0.662452	2.00188e-09	6.10106e-07	Ttc29	73301	tetratricopeptide repeat domain 29 [Source:MGI Symbol;Acc:MGI:1920551]
ENSMUSG00000042707	112.971	254.942	352.378	272.878	83.8638	15.8118	28.2997	34.1575	103.277	-2.46584	0.452728	2.19617e-09	6.58346e-07	Dnali1	75563	dynein, axonemal, light intermediate polypeptide 1 [Source:MGI Symbol;Acc:MGI:1922813]
ENSMUSG00000027875	326.076	1074.53	1267.67	1081.22	266.176	98.0329	178.411	87.5286	404.624	-2.42197	0.445519	2.40171e-09	7.0835e-07	Hmgcs2	15360	3-hydroxy-3-methylglutaryl-Coenzyme A synthase 2 [Source:MGI Symbol;Acc:MGI:101939]
ENSMUSG00000035860	213.105	422.81	513.848	555.196	92.3717	8.43294	22.1476	51.2363	176.711	-3.09481	0.572946	2.70853e-09	7.86161e-07	Cdhr3	68764	cadherin-related family member 3 [Source:MGI Symbol;Acc:MGI:1916014]
ENSMUSG00000010136	130.944	192.105	248.895	222.25	63.2017	30.5694	13.5346	28.8204	92.9904	-2.39258	0.444878	3.33194e-09	9.51997e-07	Pifo	100503311	primary cilia formation [Source:MGI Symbol;Acc:MGI:1923670]
ENSMUSG00000026278	263.172	335.734	338.997	297.764	140.988	112.791	127.964	131.293	214.8	-1.19672	0.221934	3.94233e-09	1.10907e-06	Bok	51800	BCL2-related ovarian killer [Source:MGI Symbol;Acc:MGI:1858494]
ENSMUSG00000022375	34.6616	62.8379	97.2386	69.5068	9.72334	5.27058	4.92168	16.0113	30.149	-2.70088	0.502814	4.17119e-09	1.15567e-06	Lrrc6	54562	leucine rich repeat containing 6 (testis) [Source:MGI Symbol;Acc:MGI:1859553]
ENSMUSG00000056313	1566.19	2389.64	2828.84	2825.75	1187.46	1216.45	1118.45	1231.81	1669.78	-0.957935	0.177779	4.53617e-09	1.23804e-06	Tcim	69068	transcriptional and immune response regulator [Source:MGI Symbol;Acc:MGI:1916318]
ENSMUSG00000071398	276.009	429.093	448.725	429.912	159.22	40.0564	25.8388	93.9332	171.038	-2.16946	0.4089	4.93219e-09	1.32632e-06	2410004P03Rik	73667	RIKEN cDNA 2410004P03 gene [Source:MGI Symbol;Acc:MGI:1920917]
ENSMUSG00000025025	287.563	291.748	341.673	311.493	145.85	113.845	94.7424	145.169	240.504	-1.22541	0.229473	5.18853e-09	1.37503e-06	Mxi1	17859	MAX interactor 1, dimerization protein [Source:MGI Symbol;Acc:MGI:97245]
ENSMUSG00000032172	28.2428	27.8282	41.0365	36.8986	97.2334	103.303	141.498	120.619	76.0167	1.67286	0.314393	5.37323e-09	1.40364e-06	Olfm2	244723	olfactomedin 2 [Source:MGI Symbol;Acc:MGI:3045350]
ENSMUSG00000048489	11312.5	11521.8	14541.2	15525.7	4392.52	5419.22	4653.45	2258.67	6493.66	-1.55614	0.294757	6.12506e-09	1.57751e-06	Depp1	213393	DEPP1 autophagy regulator [Source:MGI Symbol;Acc:MGI:1918730]
ENSMUSG00000039632	50.0668	102.336	86.5334	68.6486	14.585	7.37882	1.23042	7.47196	31.022	-3.11734	0.591393	6.56948e-09	1.66847e-06	Odad3	77609	outer dynein arm docking complex subunit 3 [Source:MGI Symbol;Acc:MGI:1924859]
ENSMUSG00000026650	64.1882	95.1546	162.362	120.993	37.6779	14.7576	11.0738	14.9439	50.1466	-2.3479	0.446804	6.71875e-09	1.683e-06	Meig1	104362	meiosis expressed gene 1 [Source:MGI Symbol;Acc:MGI:1202878]
ENSMUSG00000009070	88.5797	121.187	143.628	138.155	29.17	6.3247	2.46084	12.8091	51.9224	-3.07173	0.586955	7.11016e-09	1.75698e-06	Rsph14	71236	radial spoke head homolog 14 (Chlamydomonas) [Source:MGI Symbol;Acc:MGI:1918486]
ENSMUSG00000030098	186.146	244.17	176.635	174.196	17.0158	59.0306	39.3735	18.1462	119.528	-2.38342	0.4554	7.463e-09	1.8055e-06	Grip2	243547	glutamate receptor interacting protein 2 [Source:MGI Symbol;Acc:MGI:2681173]
ENSMUSG00000099564	52.6343	87.0754	109.728	102.973	26.7392	10.5412	14.765	7.47196	39.1172	-2.41845	0.462031	7.50399e-09	1.8055e-06	Gm28729	102635744	predicted gene 28729 [Source:MGI Symbol;Acc:MGI:5579435]
ENSMUSG00000043164	345.333	726.227	849.277	874.412	221.206	51.6517	34.4518	66.1802	301.296	-2.71823	0.521718	7.79422e-09	1.8499e-06	Tmem212	208613	transmembrane protein 212 [Source:MGI Symbol;Acc:MGI:2685410]
ENSMUSG00000022759	87.296	172.355	264.953	163.041	32.8163	10.5412	6.1521	45.8992	73.3901	-2.66366	0.510516	7.89087e-09	1.8499e-06	Lrrc74b	74685	leucine rich repeat containing 74B [Source:MGI Symbol;Acc:MGI:1921935]
ENSMUSG00000037610	79.5934	138.243	163.254	155.318	46.1859	15.8118	11.0738	20.281	64.5699	-2.36799	0.453947	8.12277e-09	1.88016e-06	Kcnmb2	72413	potassium large conductance calcium-activated channel, subfamily M, beta member 2 [Source:MGI Symbol;Acc:MGI:1919663]
ENSMUSG00000040296	3443.06	1839.36	1775.27	1997.68	4345.12	5152.52	4962.29	4977.39	2409.43	1.03905	0.196796	8.27325e-09	1.89106e-06	Ddx58	230073	DEAD/H box helicase 58 [Source:MGI Symbol;Acc:MGI:2442858]
ENSMUSG00000037143	68.0395	64.6333	97.2386	74.6554	15.8004	3.16235	7.38252	7.47196	31.0788	-2.97804	0.57518	1.00867e-08	2.27711e-06	Cfap61	78774	cilia and flagella associated protein 61 [Source:MGI Symbol;Acc:MGI:1926024]
ENSMUSG00000052861	35.9454	202.877	230.161	217.101	30.3854	22.1365	17.2259	24.5507	74.3272	-2.67984	0.518754	1.05576e-08	2.35434e-06	Dnah6	330355	dynein, axonemal, heavy chain 6 [Source:MGI Symbol;Acc:MGI:107744]
ENSMUSG00000048330	160.471	139.141	185.556	145.878	66.848	40.0564	55.3689	64.0454	110.157	-1.38779	0.267962	1.15551e-08	2.54574e-06	Ric3	320360	RIC3 acetylcholine receptor chaperone [Source:MGI Symbol;Acc:MGI:2443887]
ENSMUSG00000019082	901.202	386.004	368.436	424.764	1133.98	1504.22	1834.56	1248.88	651.861	1.37116	0.265245	1.21662e-08	2.64846e-06	Slc25a22	68267	solute carrier family 25 (mitochondrial carrier, glutamate), member 22 [Source:MGI Symbol;Acc:MGI:1915517]
ENSMUSG00000039405	1997.54	3564.71	4267.79	4100.9	1614.07	1218.56	1312.86	1508.27	2594.61	-1.21918	0.23634	1.34598e-08	2.8956e-06	Prss23	76453	protease, serine 23 [Source:MGI Symbol;Acc:MGI:1923703]
ENSMUSG00000023084	59.0531	76.3032	49.0653	88.3851	24.3084	12.6494	13.5346	5.33711	30.6482	-2.15396	0.420077	1.39575e-08	2.96775e-06	Lrrc71	74485	leucine rich repeat containing 71 [Source:MGI Symbol;Acc:MGI:1921735]
ENSMUSG00000026831	161.754	239.682	255.14	205.946	88.7255	14.7576	19.6867	17.0788	90.1919	-2.45328	0.481479	1.45554e-08	3.05168e-06	1700007K13Rik	69327	RIKEN cDNA 1700007K13 gene [Source:MGI Symbol;Acc:MGI:1916577]
ENSMUSG00000073102	105.269	222.626	238.19	326.939	55.9092	12.6494	19.6867	36.2924	86.8911	-2.65581	0.521303	1.4686e-08	3.05168e-06	Drc1	381738	dynein regulatory complex subunit 1 [Source:MGI Symbol;Acc:MGI:2685906]
ENSMUSG00000033107	1704.84	2173.3	2380.12	3126.95	1174.09	1457.84	1161.52	1236.08	1904.4	-0.846025	0.163204	1.49759e-08	3.07696e-06	Rnf125		ring finger protein 125 [Source:MGI Symbol;Acc:MGI:1914914]
ENSMUSG00000040812	34.6616	78.9963	87.4255	108.98	8.50792	6.3247	11.0738	10.6742	34.9747	-2.88151	0.568908	1.90549e-08	3.87154e-06	Agbl2	271813	ATP/GTP binding protein-like 2 [Source:MGI Symbol;Acc:MGI:2443254]
ENSMUSG00000004655	25616.2	33966.6	37401.2	39473	18673.7	19346.2	15136.6	16478.9	29326.4	-0.909391	0.177628	1.94329e-08	3.90494e-06	Aqp1	11826	aquaporin 1 [Source:MGI Symbol;Acc:MGI:103201]
ENSMUSG00000046242	165.606	340.223	372.005	344.101	105.741	14.7576	27.0692	36.2924	127.608	-2.54984	0.506766	1.99025e-08	3.95584e-06	Nme9	69797	NME/NM23 family member 9 [Source:MGI Symbol;Acc:MGI:4359686]
ENSMUSG00000042616	227.226	225.319	258.708	247.993	160.435	109.628	70.134	87.5286	139.748	-1.09271	0.214709	2.0923e-08	4.07018e-06	Oscp1	230751	organic solute carrier partner 1 [Source:MGI Symbol;Acc:MGI:1916308]
ENSMUSG00000034467	367.157	562.848	730.628	610.973	245.514	71.68	99.6641	120.619	269.469	-1.94127	0.385241	2.0794e-08	4.07018e-06	Dynlrb2	75465	dynein light chain roadblock-type 2 [Source:MGI Symbol;Acc:MGI:1922715]
ENSMUSG00000039552	100.134	331.246	330.968	315.784	66.848	14.7576	12.3042	12.8091	100.16	-3.11023	0.622734	2.3185e-08	4.46274e-06	Rsph4a	212892	radial spoke head 4 homolog A (Chlamydomonas) [Source:MGI Symbol;Acc:MGI:3027894]
ENSMUSG00000043621	174.592	503.601	579.863	475.392	136.127	50.5976	43.0647	53.3711	194.393	-2.436	0.487131	2.4087e-08	4.58806e-06	Ubxn10	212190	UBX domain protein 10 [Source:MGI Symbol;Acc:MGI:2443123]
ENSMUSG00000078487	32.0941	83.4847	35.6839	70.3649	13.3696	5.27058	3.69126	6.40454	26.0644	-2.75289	0.553097	3.20133e-08	6.03501e-06	Ankrd65		ankyrin repeat domain 65 [Source:MGI Symbol;Acc:MGI:2685285]
ENSMUSG00000023336	2245.3	3573.68	2950.17	3660.69	1611.64	1620.18	1120.91	1758.04	2487.51	-0.958178	0.191039	3.32028e-08	6.19537e-06	Wfdc1	67866	WAP four-disulfide core domain 1 [Source:MGI Symbol;Acc:MGI:1915116]
ENSMUSG00000041046	234.929	246.863	356.839	471.959	153.143	139.143	78.7469	127.023	242.636	-1.30258	0.261905	3.4957e-08	6.45681e-06	Ramp3	56089	receptor (calcitonin) activity modifying protein 3 [Source:MGI Symbol;Acc:MGI:1860292]
ENSMUSG00000047394	214.389	239.682	314.91	264.297	72.9251	61.1388	135.346	100.338	156.907	-1.38438	0.280402	4.00588e-08	7.32516e-06	Odf3b	70113	outer dense fiber of sperm tails 3B [Source:MGI Symbol;Acc:MGI:1917363]
ENSMUSG00000118590	91.1472	38.6004	45.497	51.4865	6.07709	11.5953	11.0738	13.8765	24.4977	-2.22235	0.451162	4.18198e-08	7.45717e-06	Gm15433		predicted pseudogene 15433 [Source:MGI Symbol;Acc:MGI:3705860]
ENSMUSG00000028088	725.327	1039.52	1033.05	995.405	543.292	570.277	380.2	528.374	882.053	-0.849179	0.170409	4.30499e-08	7.45717e-06	Fmo5	14263	flavin containing monooxygenase 5 [Source:MGI Symbol;Acc:MGI:1310004]
ENSMUSG00000078552	120.674	149.016	196.261	139.014	64.4171	30.5694	19.6867	39.4946	75.7246	-1.83534	0.373975	4.21599e-08	7.45717e-06	Dcdc2b	100504491	doublecortin domain containing 2b [Source:MGI Symbol;Acc:MGI:2686212]
ENSMUSG00000032246	130.944	201.081	207.859	249.709	94.8026	66.4094	66.4427	38.4272	118.204	-1.46663	0.298207	4.30511e-08	7.45717e-06	Calml4	75600	calmodulin-like 4 [Source:MGI Symbol;Acc:MGI:1922850]
ENSMUSG00000038522	28.2428	28.7259	25.8708	53.2027	0	4.21647	0	5.33711	12.7933	-3.51207	0.69452	4.13312e-08	7.45717e-06	Mfsd4b1	215929	major facilitator superfamily domain containing 4B1 [Source:MGI Symbol;Acc:MGI:2143575]
ENSMUSG00000035578	48.783	123.881	128.462	160.466	35.2471	6.3247	6.1521	7.47196	44.4964	-2.85495	0.584991	4.32276e-08	7.45717e-06	Iqcg	69707	IQ motif containing G [Source:MGI Symbol;Acc:MGI:1916957]
ENSMUSG00000044475	638.031	754.953	840.356	732.824	549.369	462.757	346.979	399.216	589.481	-0.7095	0.141407	4.40929e-08	7.53536e-06	Ascc1	69090	activating signal cointegrator 1 complex subunit 1 [Source:MGI Symbol;Acc:MGI:1916340]
ENSMUSG00000057068	159.187	233.398	322.939	247.993	74.1405	23.1906	11.0738	16.0113	101.192	-2.74394	0.565239	4.9931e-08	8.45405e-06	Fam47e	384198	family with sequence similarity 47, member E [Source:MGI Symbol;Acc:MGI:2686227]
ENSMUSG00000047735	2951.37	1346.53	1458.58	1729.95	3936.74	4229.12	4596.85	4808.74	2157.88	1.1492	0.233703	5.04989e-08	8.47177e-06	Samd9l	209086	sterile alpha motif domain containing 9-like [Source:MGI Symbol;Acc:MGI:1343184]
ENSMUSG00000110332	168.173	192.105	235.514	194.791	76.5713	12.6494	14.765	34.1575	86.0735	-2.33747	0.483261	5.50401e-08	8.98627e-06	Gm19935		predicted gene, 19935 [Source:MGI Symbol;Acc:MGI:5012120]
ENSMUSG00000041323	111.687	256.738	330.968	255.716	42.5396	10.5412	14.765	37.3598	96.9502	-2.94992	0.610723	5.49629e-08	8.98627e-06	Ak7	78801	adenylate kinase 7 [Source:MGI Symbol;Acc:MGI:1926051]
ENSMUSG00000002332	1774.16	1987.47	1837.72	1906.72	1176.52	1172.18	1050.78	1201.92	1763.68	-0.661358	0.132873	5.48337e-08	8.98627e-06	Dhrs1	52585	dehydrogenase/reductase (SDR family) member 1 [Source:MGI Symbol;Acc:MGI:1196314]
ENSMUSG00000020893	1623.96	2600.59	3107.17	3268.53	1036.75	1262.83	1343.62	1414.33	1316.57	-0.99642	0.203139	5.77745e-08	9.34924e-06	Per1	18626	period circadian clock 1 [Source:MGI Symbol;Acc:MGI:1098283]
ENSMUSG00000049482	451.885	455.126	406.796	414.466	646.602	635.633	659.505	616.97	517.209	0.533811	0.106934	6.80365e-08	1.09133e-05	Ctu2	66965	cytosolic thiouridylase subunit 2 [Source:MGI Symbol;Acc:MGI:1914215]
ENSMUSG00000056832	103.985	114.904	195.369	135.581	40.1088	47.4353	38.143	48.034	88.3966	-1.54334	0.319541	6.88917e-08	1.09544e-05	Ttc26	264134	tetratricopeptide repeat domain 26 [Source:MGI Symbol;Acc:MGI:2444853]
ENSMUSG00000047671	300.401	368.051	333.644	299.48	126.403	44.2729	28.2997	61.9105	148.759	-2.14849	0.448537	7.10128e-08	1.11943e-05	Dynlt4	242646	dynein light chain Tctex-type 4 [Source:MGI Symbol;Acc:MGI:3045358]
ENSMUSG00000039110	68.0395	142.732	175.743	167.331	51.0475	22.1365	17.2259	23.4833	61.3055	-2.12056	0.442272	7.19966e-08	1.12524e-05	Mycbpap	104601	MYCBP associated protein [Source:MGI Symbol;Acc:MGI:2388726]
ENSMUSG00000059854	70.607	234.296	226.593	229.973	40.1088	33.7317	6.1521	38.4272	85.6167	-2.48393	0.519339	7.51672e-08	1.16138e-05	Hydin	244653	HYDIN, axonemal central pair apparatus protein [Source:MGI Symbol;Acc:MGI:2389007]
ENSMUSG00000050157	21.824	33.2143	33.0076	46.3378	6.07709	3.16235	2.46084	5.33711	14.0994	-2.77284	0.569393	7.55794e-08	1.16138e-05	Gm867	333670	predicted gene 867 [Source:MGI Symbol;Acc:MGI:2685713]
ENSMUSG00000020904	116.823	230.705	198.046	235.122	70.4942	27.407	9.84336	17.0788	87.5311	-2.45237	0.513967	7.69177e-08	1.1721e-05	Cfap52	71860	cilia and flagella associated protein 52 [Source:MGI Symbol;Acc:MGI:1919110]
ENSMUSG00000028525	6783.41	9043.28	9664.98	12614.2	4552.95	5151.47	4429.51	5965.82	7151.78	-0.86003	0.176973	7.85829e-08	1.18025e-05	Pde4b	18578	phosphodiesterase 4B, cAMP specific [Source:MGI Symbol;Acc:MGI:99557]
ENSMUSG00000034936	2781.92	4569.22	5418.6	7158.34	1846.22	2354.9	1306.71	1605.4	2942.81	-1.37905	0.287084	7.87434e-08	1.18025e-05	Arl4d	80981	ADP-ribosylation factor-like 4D [Source:MGI Symbol;Acc:MGI:1933155]
ENSMUSG00000052212	444.182	524.248	432.667	638.432	136.127	76.9505	62.7514	120.619	319.996	-2.18716	0.458902	8.04938e-08	1.19667e-05	Cd177	68891	CD177 antigen [Source:MGI Symbol;Acc:MGI:1916141]
ENSMUSG00000027239	14.1214	17.056	16.0577	11.1554	41.3242	49.5435	72.5948	42.6969	25.9271	1.68569	0.350998	8.27538e-08	1.21881e-05	Mdk	17242	midkine [Source:MGI Symbol;Acc:MGI:96949]
ENSMUSG00000021534	62.9044	84.3824	107.944	94.3919	35.2471	9.48705	11.0738	16.0113	35.6244	-2.12374	0.445431	8.33159e-08	1.21881e-05	1700001L19Rik	69315	RIKEN cDNA 1700001L19 gene [Source:MGI Symbol;Acc:MGI:1916565]
ENSMUSG00000046093	428.777	833.949	686.915	762	243.084	215.04	178.411	263.653	550.209	-1.47693	0.308734	8.66435e-08	1.2559e-05	Hpcal4	170638	hippocalcin-like 4 [Source:MGI Symbol;Acc:MGI:2157521]
ENSMUSG00000022359	383.845	307.906	400.552	416.182	254.022	236.122	217.784	228.428	313.781	-0.644921	0.131453	8.7225e-08	1.2559e-05	Wdyhv1	76773	WDYHV motif containing 1 [Source:MGI Symbol;Acc:MGI:1924023]
ENSMUSG00000037709	191.281	262.124	290.824	300.338	154.358	120.169	130.425	127.023	197.969	-0.912126	0.189026	9.06266e-08	1.29469e-05	Fam13a	58909	family with sequence similarity 13, member A [Source:MGI Symbol;Acc:MGI:1889842]
ENSMUSG00000027702	52.6343	82.587	132.03	136.439	30.3854	6.3247	4.92168	6.40454	41.5283	-2.84947	0.602963	9.33472e-08	1.31304e-05	Lrrc34	71827	leucine rich repeat containing 34 [Source:MGI Symbol;Acc:MGI:1919077]
ENSMUSG00000040189	86.0122	154.402	158.793	131.291	54.6938	30.5694	19.6867	20.281	68.0772	-1.93271	0.407144	9.30527e-08	1.31304e-05	Odad1	211535	outer dynein arm docking complex subunit 1 [Source:MGI Symbol;Acc:MGI:2446120]
ENSMUSG00000056458	51.3506	99.643	101.699	125.284	30.3854	26.3529	11.0738	22.4159	48.7131	-1.91453	0.402998	9.77273e-08	1.36415e-05	Mok	26448	MOK protein kinase [Source:MGI Symbol;Acc:MGI:1336881]
ENSMUSG00000030125	60.3369	175.946	195.369	210.236	48.6167	8.43294	18.4563	22.4159	68.7326	-2.51228	0.533559	1.01365e-07	1.40421e-05	Lrrc23	16977	leucine rich repeat containing 23 [Source:MGI Symbol;Acc:MGI:1315192]
ENSMUSG00000017929	362.021	289.952	256.924	304.628	518.983	483.84	584.45	540.116	359.652	0.75942	0.157443	1.08433e-07	1.48063e-05	B4galt5	56336	UDP-Gal:betaGlcNAc beta 1,4-galactosyltransferase, polypeptide 5 [Source:MGI Symbol;Acc:MGI:1927169]
ENSMUSG00000004961	237.496	347.404	352.378	358.689	109.388	76.9505	33.2214	81.1241	145.275	-1.94555	0.413458	1.08501e-07	1.48063e-05	Syt5	53420	synaptotagmin V [Source:MGI Symbol;Acc:MGI:1926368]
ENSMUSG00000024079	1074.51	587.984	461.214	640.149	1412.32	1789.89	1693.06	1677.99	743.377	1.16199	0.244977	1.16479e-07	1.57772e-05	Eif2ak2	19106	eukaryotic translation initiation factor 2-alpha kinase 2 [Source:MGI Symbol;Acc:MGI:1353449]
ENSMUSG00000035769	83.4447	96.0523	158.793	110.696	23.0929	33.7317	6.1521	23.4833	60.6556	-2.1885	0.465742	1.20504e-07	1.59677e-05	Xylb	102448	xylulokinase homolog (H. influenzae) [Source:MGI Symbol;Acc:MGI:2142985]
ENSMUSG00000069893	939.715	764.827	569.158	773.155	1149.79	1619.12	1610.62	1350.29	853.992	0.850382	0.177763	1.19726e-07	1.59677e-05	9930111J21Rik1	667214	RIKEN cDNA 9930111J21 gene 1 [Source:MGI Symbol;Acc:MGI:3041173]
ENSMUSG00000020562	78.3096	156.197	216.78	167.331	47.4013	6.3247	12.3042	6.40454	65.751	-2.86611	0.613425	1.19704e-07	1.59677e-05	Efcab10	75040	EF-hand calcium binding domain 10 [Source:MGI Symbol;Acc:MGI:1922290]
ENSMUSG00000053153	60.3369	180.435	151.657	181.061	19.4467	17.92	1.23042	20.281	55.9547	-3.02326	0.648184	1.29713e-07	1.70643e-05	Spag16	66722	sperm associated antigen 16 [Source:MGI Symbol;Acc:MGI:1913972]
ENSMUSG00000032596	3185.02	1931.82	1550.46	1753.11	3557.53	4456.81	4411.06	4280.36	2333.37	0.9206	0.19377	1.3319e-07	1.73965e-05	Uba7	74153	ubiquitin-like modifier activating enzyme 7 [Source:MGI Symbol;Acc:MGI:1349462]
ENSMUSG00000040033	3554.74	2183.17	1806.5	2640.4	4532.29	5697.5	5651.32	6148.35	2573.13	1.037	0.218591	1.37261e-07	1.78011e-05	Stat2	20847	signal transducer and activator of transcription 2 [Source:MGI Symbol;Acc:MGI:103039]
ENSMUSG00000026611	20.5402	28.7259	49.0653	46.3378	2.43084	3.16235	2.46084	7.47196	15.0691	-2.96102	0.625565	1.41894e-07	1.82724e-05	Spata17	74717	spermatogenesis associated 17 [Source:MGI Symbol;Acc:MGI:1921967]
ENSMUSG00000049659	1377.48	992.839	1074.98	1055.47	1536.29	1662.34	1862.86	1959.79	1246.96	0.603643	0.125032	1.43149e-07	1.8305e-05	Aftph	216549	aftiphilin [Source:MGI Symbol;Acc:MGI:1923012]
ENSMUSG00000012126	105.269	122.085	121.325	156.176	47.4013	33.7317	57.8298	43.7643	76.0982	-1.36262	0.291411	1.48156e-07	1.88137e-05	Ubxn11	67586	UBX domain protein 11 [Source:MGI Symbol;Acc:MGI:1914836]
ENSMUSG00000032812	1588.02	1910.27	1929.61	1794.3	1016.09	1190.1	1275.95	1142.14	1605.32	-0.60305	0.125518	1.58806e-07	2.00271e-05	Arap1	69710	ArfGAP with RhoGAP domain, ankyrin repeat and PH domain 1 [Source:MGI Symbol;Acc:MGI:1916960]
ENSMUSG00000023949	19.2565	35.0097	54.4179	39.473	6.07709	3.16235	6.1521	9.6068	17.105	-2.37924	0.507622	1.60552e-07	2.01085e-05	Tcte1	21645	t-complex-associated testis expressed 1 [Source:MGI Symbol;Acc:MGI:98640]
ENSMUSG00000021592	254.185	307.008	358.623	381.858	192.036	200.282	155.033	172.922	283.384	-0.796933	0.16884	1.76487e-07	2.18056e-05	Arsk	77041	arylsulfatase K [Source:MGI Symbol;Acc:MGI:1924291]
ENSMUSG00000083282	677.827	946.16	993.796	934.48	487.382	519.68	271.923	421.632	729.345	-0.984411	0.210547	1.7644e-07	2.18056e-05	Ctsf	56464	cathepsin F [Source:MGI Symbol;Acc:MGI:1861434]
ENSMUSG00000022262	57.7694	194.798	185.556	165.615	44.9705	9.48705	4.92168	25.6181	71.3786	-2.6048	0.57044	2.03589e-07	2.49854e-05	Dnah5	110082	dynein, axonemal, heavy chain 5 [Source:MGI Symbol;Acc:MGI:107718]
ENSMUSG00000026083	652.152	629.277	606.626	695.068	830.13	854.889	1024.94	939.332	650.632	0.469917	0.0972741	2.06222e-07	2.51279e-05	Eif5b	226982	eukaryotic translation initiation factor 5B [Source:MGI Symbol;Acc:MGI:2441772]
ENSMUSG00000006127	4245.41	5057.56	5221.44	5495.32	3431.12	3801.15	2945.63	3269.52	4772.55	-0.53742	0.112673	2.07498e-07	2.51279e-05	Inpp5k	19062	inositol polyphosphate 5-phosphatase K [Source:MGI Symbol;Acc:MGI:1194899]
ENSMUSG00000114245	14.1214	32.3167	47.2812	34.3243	9.72334	3.16235	0	1.06742	15.6872	-2.97378	0.639634	2.09075e-07	2.51523e-05	Percc1	102643076	proline and glutamate rich with coiled coil 1 [Source:MGI Symbol;Acc:MGI:5621540]
ENSMUSG00000026809	209.254	231.603	214.995	247.993	104.526	56.9223	63.9819	91.7983	121.67	-1.39402	0.303965	2.21902e-07	2.65209e-05	Spaca9	69987	sperm acrosome associated 9 [Source:MGI Symbol;Acc:MGI:1917237]
ENSMUSG00000028391	47.4993	117.597	83.8571	144.162	26.7392	21.0823	17.2259	18.1462	55.7381	-2.06595	0.452741	2.25644e-07	2.6793e-05	Wdr31	71354	WD repeat domain 31 [Source:MGI Symbol;Acc:MGI:1918604]
ENSMUSG00000041040	1030.86	1373.46	1735.13	1840.64	845.931	793.75	589.371	871.017	1037.95	-0.879075	0.189331	2.27127e-07	2.67951e-05	Fam117b	72750	family with sequence similarity 117, member B [Source:MGI Symbol;Acc:MGI:1920000]
ENSMUSG00000118662	278.577	291.748	315.802	273.736	158.004	168.659	130.425	211.35	220.433	-0.736157	0.157985	2.5663e-07	3.00816e-05	Tctn2	67978	tectonic family member 2 [Source:MGI Symbol;Acc:MGI:1915228]
ENSMUSG00000027951	2434.02	1521.58	1365.8	1586.64	2645.96	3714.71	3367.66	3189.46	1771.77	0.839531	0.181693	2.73871e-07	3.18982e-05	Adar	56417	adenosine deaminase, RNA-specific [Source:MGI Symbol;Acc:MGI:1889575]
ENSMUSG00000031286	128.376	227.114	329.184	339.811	104.526	71.68	47.9864	90.7309	165.111	-1.56716	0.346329	2.85757e-07	3.30401e-05	Glt28d2	320302	glycosyltransferase 28 domain containing 2 [Source:MGI Symbol;Acc:MGI:2443773]
ENSMUSG00000063268	2534.15	1471.31	947.407	1205.64	2865.95	3649.35	3817.99	3814.97	1731.16	1.11041	0.243199	2.87289e-07	3.30401e-05	Parp10	671535	poly (ADP-ribose) polymerase family, member 10 [Source:MGI Symbol;Acc:MGI:3712326]
ENSMUSG00000041809	133.511	143.63	188.233	208.52	96.018	48.4894	19.6867	29.8878	94.8841	-1.65459	0.366728	2.94982e-07	3.36501e-05	Efhc1	71877	EF-hand domain (C-terminal) containing 1 [Source:MGI Symbol;Acc:MGI:1919127]
ENSMUSG00000038526	1413.42	1870.78	2391.71	2302.3	1022.17	972.95	669.349	903.039	1623.92	-1.07376	0.235332	2.98439e-07	3.36501e-05	Car14	23831	carbonic anhydrase 14 [Source:MGI Symbol;Acc:MGI:1344341]
ENSMUSG00000004100	286.279	198.388	163.254	239.412	407.165	463.811	407.269	333.036	309.65	0.803957	0.174705	2.99093e-07	3.36501e-05	Ppan	235036	peter pan homolog [Source:MGI Symbol;Acc:MGI:2178445]
ENSMUSG00000047446	1276.06	1652.64	1885.89	2494.52	911.563	1020.39	1020.02	943.602	1253.13	-0.841252	0.183203	2.99955e-07	3.36501e-05	Arl4a	11861	ADP-ribosylation factor-like 4A [Source:MGI Symbol;Acc:MGI:99437]
ENSMUSG00000026235	1364.64	1568.26	1638.78	2007.97	787.591	985.599	568.454	1031.13	1328.43	-0.890995	0.194938	3.14316e-07	3.50462e-05	Epha4	13838	Eph receptor A4 [Source:MGI Symbol;Acc:MGI:98277]
ENSMUSG00000117916	25.6753	89.7685	141.843	133.007	19.4467	7.37882	4.92168	14.9439	41.6628	-2.81026	0.629534	3.34121e-07	3.70287e-05	9630028I04Rik	319720	RIKEN cDNA 9630028I04 gene [Source:MGI Symbol;Acc:MGI:2442601]
ENSMUSG00000059970	367.157	490.136	749.362	668.466	279.546	245.609	286.688	286.069	331.612	-0.973602	0.214214	3.40001e-07	3.74533e-05	Hspa2	15512	heat shock protein 2 [Source:MGI Symbol;Acc:MGI:96243]
ENSMUSG00000026807	82.1609	175.946	253.356	193.074	54.6938	33.7317	51.6777	49.1014	90.448	-1.74646	0.389955	3.43655e-07	3.76291e-05	Ak8	68870	adenylate kinase 8 [Source:MGI Symbol;Acc:MGI:1916120]
ENSMUSG00000045655	134.795	175.049	276.55	229.115	65.6326	16.8659	3.69126	35.2249	87.8799	-2.51806	0.567636	3.71849e-07	4.0474e-05	Fam216b	219170	family with sequence similarity 216, member B [Source:MGI Symbol;Acc:MGI:2145738]
ENSMUSG00000037716	17.9727	45.7819	42.8207	38.6149	6.07709	1.05412	6.1521	0	15.7547	-3.21012	0.717068	3.90983e-07	4.23048e-05	Ccdc33	382077	coiled-coil domain containing 33 [Source:MGI Symbol;Acc:MGI:1922464]
ENSMUSG00000042607	8.98635	8.97685	8.92097	0.858108	27.9546	44.2729	33.2214	54.4385	16.1626	2.34266	0.526095	3.98972e-07	4.29154e-05	Asb4	65255	ankyrin repeat and SOCS box-containing 4 [Source:MGI Symbol;Acc:MGI:1929751]
ENSMUSG00000106847	2205.51	2710.11	2604.03	3060.87	1539.93	1720.32	1412.52	1629.95	2340.78	-0.694553	0.15198	4.24707e-07	4.54163e-05	Peg13	353342	paternally expressed 13 [Source:MGI Symbol;Acc:MGI:2663476]
ENSMUSG00000100094	8.98635	44.8842	39.2523	41.1892	9.72334	4.21647	1.23042	4.26969	18.4171	-2.57376	0.574359	4.27491e-07	4.54482e-05	1810008I18Rik	100503969	RIKEN cDNA 1810008I18 gene [Source:MGI Symbol;Acc:MGI:1920875]
ENSMUSG00000022783	148.917	303.417	350.594	365.554	102.095	9.48705	23.378	40.5621	124.354	-2.50306	0.569707	4.34355e-07	4.59111e-05	Spag6l	50525	sperm associated antigen 6-like [Source:MGI Symbol;Acc:MGI:1354388]
ENSMUSG00000022949	202.835	386.004	487.085	398.162	165.297	42.1647	50.4472	69.3825	177.299	-1.98719	0.451813	4.43762e-07	4.66359e-05	Clic6	209195	chloride intracellular channel 6 [Source:MGI Symbol;Acc:MGI:2146607]
ENSMUSG00000039699	1374.91	517.964	508.495	488.264	1632.31	2073.45	2057.26	2065.46	863.981	1.32369	0.298311	4.65135e-07	4.86026e-05	Batf2	74481	basic leucine zipper transcription factor, ATF-like 2 [Source:MGI Symbol;Acc:MGI:1921731]
ENSMUSG00000038393	16013.7	28544.6	30075.3	33260.3	13102.2	14369.7	11612.7	13628.9	21396.4	-0.95151	0.213155	4.87128e-07	5.03097e-05	Txnip	56338	thioredoxin interacting protein [Source:MGI Symbol;Acc:MGI:1889549]
ENSMUSG00000085558	12.8376	29.6236	21.4103	30.8919	1.21542	3.16235	0	4.26969	12.6214	-3.13103	0.68544	4.85779e-07	5.03097e-05	4930412C18Rik		RIKEN cDNA 4930412C18 gene [Source:MGI Symbol;Acc:MGI:2443490]
ENSMUSG00000040441	210.537	278.282	304.205	414.466	85.0792	78.0047	134.116	159.046	254.51	-1.2904	0.291553	4.89726e-07	5.03097e-05	Slc26a10	216441	solute carrier family 26, member 10 [Source:MGI Symbol;Acc:MGI:2143920]
ENSMUSG00000046192	24.3915	76.3032	87.4255	100.399	15.8004	10.5412	14.765	9.6068	31.5666	-2.30454	0.526383	5.28147e-07	5.36539e-05	Iqub	214704	IQ motif and ubiquitin domain containing [Source:MGI Symbol;Acc:MGI:3041159]
ENSMUSG00000020895	276.009	374.335	372.005	360.405	239.437	150.739	163.646	120.619	232.657	-0.957855	0.215391	5.27184e-07	5.36539e-05	Tmem107	66910	transmembrane protein 107 [Source:MGI Symbol;Acc:MGI:1914160]
ENSMUSG00000031520	697.084	1010.79	1205.22	1145.57	574.893	450.108	505.703	547.588	770.166	-0.891093	0.199979	5.3767e-07	5.42589e-05	Vegfc	22341	vascular endothelial growth factor C [Source:MGI Symbol;Acc:MGI:109124]
ENSMUSG00000040978	16.6889	64.6333	91.886	62.6419	13.3696	9.48705	4.92168	3.20227	23.7562	-2.68454	0.613803	5.43004e-07	5.42589e-05	Gm11992	626870	predicted gene 11992 [Source:MGI Symbol;Acc:MGI:3651127]
ENSMUSG00000003541	14134.2	14757	17811.6	16798.3	8218.65	8223.17	7391.14	8334.44	9294.24	-0.903517	0.203016	5.40256e-07	5.42589e-05	Ier3	15937	immediate early response 3 [Source:MGI Symbol;Acc:MGI:104814]
ENSMUSG00000039715	251.618	248.659	299.745	242.845	166.512	143.36	99.6641	137.698	170.251	-0.857004	0.192344	5.62522e-07	5.59037e-05	Dync2i2	71820	dynein 2 intermediate chain 2 [Source:MGI Symbol;Acc:MGI:1919070]
ENSMUSG00000038332	549.451	1113.13	1695.88	1460.5	454.566	544.978	450.334	534.779	889.283	-1.17837	0.266764	5.72785e-07	5.66159e-05	Sesn1	140742	sestrin 1 [Source:MGI Symbol;Acc:MGI:2155278]
ENSMUSG00000035486	19.2565	81.6893	94.5623	84.9527	6.07709	4.21647	6.1521	3.20227	26.7669	-3.50745	0.807389	5.78444e-07	5.68679e-05	Plk5	216166	polo like kinase 5 [Source:MGI Symbol;Acc:MGI:3026984]
ENSMUSG00000004098	26.959	23.3398	24.9787	17.1622	46.1859	84.3294	107.047	62.9779	42.6668	1.56336	0.358021	5.89186e-07	5.76142e-05	Col5a3	53867	collagen, type V, alpha 3 [Source:MGI Symbol;Acc:MGI:1858212]
ENSMUSG00000042788	35.9454	52.9634	62.4468	60.9257	18.2313	11.5953	6.1521	4.26969	24.0756	-2.2017	0.505112	6.06698e-07	5.88831e-05	Fam166b	329831	family with sequence similarity 166, member B [Source:MGI Symbol;Acc:MGI:2445194]
ENSMUSG00000038292	38.5129	75.4055	79.3966	74.6554	14.585	12.6494	0	1.06742	28.6851	-2.95846	0.681468	6.11822e-07	5.88831e-05	Kash5	384619	KASH domain containing 5 [Source:MGI Symbol;Acc:MGI:2687329]
ENSMUSG00000025089	39.7967	117.597	151.657	148.453	34.0317	14.7576	8.61294	32.0227	55.1783	-2.15245	0.495674	6.09401e-07	5.88831e-05	Gfra1	14585	glial cell line derived neurotrophic factor family receptor alpha 1 [Source:MGI Symbol;Acc:MGI:1100842]
ENSMUSG00000106734	853.703	408.447	353.27	471.959	975.98	1219.61	1608.16	1208.32	579.072	1.15818	0.26507	6.28106e-07	6.01338e-05	Gm20559		predicted gene, 20559 [Source:MGI Symbol;Acc:MGI:5295666]
ENSMUSG00000042269	78.3096	168.765	166.822	177.628	59.5555	8.43294	25.8388	19.2136	67.9686	-2.18681	0.506629	6.41053e-07	6.10536e-05	Cibar2	436062	CBY1 interacting BAR domain containing 2 [Source:MGI Symbol;Acc:MGI:3588213]
ENSMUSG00000030096	3851.29	7346.65	5892.3	7616.57	2810.05	2700.65	2388.25	3193.73	5064.34	-1.06284	0.24189	6.52926e-07	6.18622e-05	Slc6a6	21366	solute carrier family 6 (neurotransmitter transporter, taurine), member 6 [Source:MGI Symbol;Acc:MGI:98488]
ENSMUSG00000038774	1314.57	1141.86	1009.85	1121.55	1486.46	2005.98	1809.95	1828.49	1208.6	0.592229	0.131477	6.7366e-07	6.26535e-05	Ascc3	77987	activating signal cointegrator 1 complex subunit 3 [Source:MGI Symbol;Acc:MGI:1925237]
ENSMUSG00000020930	32.0941	43.0889	73.152	66.0743	14.585	1.05412	4.92168	9.6068	29.4094	-2.59469	0.599784	6.72677e-07	6.26535e-05	Ccdc103	73293	coiled-coil domain containing 103 [Source:MGI Symbol;Acc:MGI:1920543]
ENSMUSG00000048442	172.024	247.761	295.284	283.176	139.773	89.5999	103.355	82.1915	147.388	-1.166	0.267035	6.74983e-07	6.26535e-05	Smim5	66528	small integral membrane protein 5 [Source:MGI Symbol;Acc:MGI:1913778]
ENSMUSG00000046168	59.0531	122.983	80.2887	111.554	31.6009	6.3247	19.6867	14.9439	50.0056	-2.16941	0.502834	6.66545e-07	6.26535e-05	Kcnrg	328424	potassium channel regulator [Source:MGI Symbol;Acc:MGI:2685591]
ENSMUSG00000030889	33.3779	149.016	140.951	173.338	30.3854	7.37882	8.61294	24.5507	51.5677	-2.56086	0.596795	7.1164e-07	6.54511e-05	Vwa3a	233813	von Willebrand factor A domain containing 3A [Source:MGI Symbol;Acc:MGI:3041229]
ENSMUSG00000024885	1314.57	2198.43	2196.34	2243.95	1001.5	620.875	906.82	663.937	1224.62	-1.20536	0.27748	7.12281e-07	6.54511e-05	Aldh3b1	67689	aldehyde dehydrogenase 3 family, member B1 [Source:MGI Symbol;Acc:MGI:1914939]
ENSMUSG00000086158	145.065	165.174	218.564	250.568	113.034	68.5176	52.9081	67.2476	121.608	-1.25701	0.289456	7.2182e-07	6.5996e-05	Ccpg1os	546143	cell cycle progression 1, opposite strand [Source:MGI Symbol;Acc:MGI:3648770]
ENSMUSG00000010044	41.0804	167.867	135.599	133.865	44.9705	6.3247	17.2259	12.8091	53.4175	-2.34043	0.546115	7.28846e-07	6.63069e-05	Zmynd10	114602	zinc finger, MYND domain containing 10 [Source:MGI Symbol;Acc:MGI:2387863]
ENSMUSG00000049811	106.552	150.811	172.175	173.338	49.8321	28.4612	13.5346	56.5734	80.2732	-1.84459	0.428627	7.47724e-07	6.76875e-05	Fam161a	73873	family with sequence similarity 161, member A [Source:MGI Symbol;Acc:MGI:1921123]
ENSMUSG00000021596	567.424	874.345	1138.32	1312.05	471.582	363.67	326.061	499.554	738.179	-1.13432	0.258954	7.62737e-07	6.87064e-05	Mctp1	78771	multiple C2 domains, transmembrane 1 [Source:MGI Symbol;Acc:MGI:1926021]
ENSMUSG00000031502	15777.5	15425.8	16565.4	15258.9	19849	33478.8	31362.2	34953.8	19577	0.846791	0.193636	7.73472e-07	6.9332e-05	Col4a1	12826	collagen, type IV, alpha 1 [Source:MGI Symbol;Acc:MGI:88454]
ENSMUSG00000043065	249.05	341.12	328.292	446.216	194.467	183.416	179.641	214.552	279.639	-0.76191	0.172875	8.21406e-07	7.32694e-05	Spice1	212514	spindle and centriole associated protein 1 [Source:MGI Symbol;Acc:MGI:1196252]
ENSMUSG00000040451	2097.67	3295.4	3084.87	3542.27	2090.52	1662.34	1583.55	1434.62	2077.95	-0.763562	0.174194	8.77174e-07	7.78641e-05	Sgms1	208449	sphingomyelin synthase 1 [Source:MGI Symbol;Acc:MGI:2444110]
ENSMUSG00000038570	57.7694	120.29	186.448	177.628	25.5238	17.92	3.69126	38.4272	59.9291	-2.41891	0.569062	8.83027e-07	7.8005e-05	Saxo2	330577	stabilizer of axonemal microtubules 2 [Source:MGI Symbol;Acc:MGI:1914618]
ENSMUSG00000022518	73.1746	101.438	111.512	105.547	37.6779	22.1365	13.5346	14.9439	51.1649	-1.96116	0.460501	8.87648e-07	7.80362e-05	4930562C15Rik	78809	RIKEN cDNA 4930562C15 gene [Source:MGI Symbol;Acc:MGI:1926059]
ENSMUSG00000033053	25.6753	45.7819	61.5547	22.3108	9.72334	3.16235	4.92168	0	15.3821	-2.87175	0.673694	9.38167e-07	8.20828e-05	1700028P14Rik	67483	RIKEN cDNA 1700028P14 gene [Source:MGI Symbol;Acc:MGI:1914733]
ENSMUSG00000040328	387.697	162.481	146.304	211.953	544.507	605.063	599.215	624.442	232.595	1.27003	0.29883	1.07338e-06	9.3466e-05	Olfr56		olfactory receptor 56 [Source:MGI Symbol;Acc:MGI:1333785]
ENSMUSG00000035919	297.833	388.698	395.199	340.669	193.251	226.635	242.393	198.541	309.79	-0.671177	0.153765	1.09595e-06	9.49785e-05	Bbs9	319845	Bardet-Biedl syndrome 9 (human) [Source:MGI Symbol;Acc:MGI:2442833]
ENSMUSG00000028270	12185.5	4207.45	4749.53	4755.64	15671.6	16291.4	17906.3	20199.9	7576.02	1.31105	0.308868	1.10842e-06	9.56061e-05	Gbp2	14469	guanylate binding protein 2 [Source:MGI Symbol;Acc:MGI:102772]
ENSMUSG00000025900	64.1882	117.597	156.117	161.324	52.263	11.5953	6.1521	9.6068	54.2863	-2.4118	0.576041	1.11474e-06	9.57001e-05	Rp1	19888	retinitis pigmentosa 1 (human) [Source:MGI Symbol;Acc:MGI:1341105]
ENSMUSG00000023966	404.386	552.974	496.898	474.534	308.716	172.875	146.42	197.473	287.521	-1.11874	0.263397	1.15321e-06	9.85399e-05	Rsph9	75564	radial spoke head 9 homolog (Chlamydomonas) [Source:MGI Symbol;Acc:MGI:1922814]
ENSMUSG00000026088	698.368	275.589	243.543	409.318	967.472	977.166	1125.83	865.68	457.877	1.16734	0.275363	1.18775e-06	0.00010102	Mitd1	69028	MIT, microtubule interacting and transport, domain containing 1 [Source:MGI Symbol;Acc:MGI:1916278]
ENSMUSG00000050565	3020.7	1895.91	2133.9	1943.61	3790.89	3618.78	3824.15	3663.39	2341.85	0.672651	0.1547	1.19396e-06	0.000101078	Tor1aip2	240832	torsin A interacting protein 2 [Source:MGI Symbol;Acc:MGI:3582695]
ENSMUSG00000020799	136.079	203.774	219.456	236.838	77.7867	18.9741	12.3042	12.8091	84.7819	-2.45874	0.59095	1.21794e-06	0.000102632	Tekt1	21689	tektin 1 [Source:MGI Symbol;Acc:MGI:1333819]
ENSMUSG00000022665	91.1472	195.695	184.664	201.655	374.349	334.155	538.924	513.43	248.875	1.26049	0.298583	1.26661e-06	0.000106244	Ccdc80	67896	coiled-coil domain containing 80 [Source:MGI Symbol;Acc:MGI:1915146]
ENSMUSG00000066196	68.0395	100.541	183.772	155.318	42.5396	14.7576	4.92168	3.20227	58.7924	-2.68234	0.649669	1.39264e-06	0.000116282	Spag8	433700	sperm associated antigen 8 [Source:MGI Symbol;Acc:MGI:3056295]
ENSMUSG00000037997	632.896	201.979	167.714	164.757	754.774	1072.04	957.267	925.455	398.501	1.52261	0.365304	1.4449e-06	0.000120098	Parp11	101187	poly (ADP-ribose) polymerase family, member 11 [Source:MGI Symbol;Acc:MGI:2141505]
ENSMUSG00000031503	9003.04	8845.79	8471.35	8308.2	12222.2	18897.2	16774.3	19023.6	11507	0.870269	0.205273	1.47843e-06	0.000122329	Col4a2	12827	collagen, type IV, alpha 2 [Source:MGI Symbol;Acc:MGI:88455]
ENSMUSG00000005397	3143.94	2515.31	2457.73	2340.06	3725.25	6172.91	4375.38	4381.77	3260.12	0.768624	0.179822	1.48946e-06	0.000122686	Nid1	18073	nidogen 1 [Source:MGI Symbol;Acc:MGI:97342]
ENSMUSG00000035126	47.4993	153.504	132.03	131.291	42.5396	23.1906	2.46084	32.0227	59.1603	-2.00407	0.485864	1.60021e-06	0.000130885	Dnai4	242584	dynein axonemal intermediate chain 4 [Source:MGI Symbol;Acc:MGI:2385328]
ENSMUSG00000029086	114.255	268.408	314.91	334.662	104.526	51.6517	95.9728	88.5961	138.843	-1.45495	0.351547	1.60676e-06	0.000130885	Prom1	19126	prominin 1 [Source:MGI Symbol;Acc:MGI:1100886]
ENSMUSG00000037921	1151.54	553.872	538.827	654.736	1328.45	1567.47	1781.65	1874.39	751.293	1.07488	0.256899	1.61048e-06	0.000130885	Ddx60	234311	DExD/H box helicase 60 [Source:MGI Symbol;Acc:MGI:2384570]
ENSMUSG00000000184	4482.9	2535.06	2238.27	2314.32	5530.15	7165.89	7225.03	7150.66	3730.35	1.1174	0.268268	1.69583e-06	0.000137212	Ccnd2	12444	cyclin D2 [Source:MGI Symbol;Acc:MGI:88314]
ENSMUSG00000028268	5171	1824.99	1647.7	1936.75	6493.98	7028.85	8552.65	8668.54	3016.11	1.39521	0.338386	1.72278e-06	0.000138779	Gbp3	55932	guanylate binding protein 3 [Source:MGI Symbol;Acc:MGI:1926263]
ENSMUSG00000090113	65.472	124.778	94.5623	107.264	43.755	7.37882	3.69126	7.47196	43.2439	-2.40748	0.590422	1.76899e-06	0.000141876	Nhlrc4	621239	NHL repeat containing 4 [Source:MGI Symbol;Acc:MGI:3687200]
ENSMUSG00000038305	846.001	495.522	494.222	387.865	978.411	1118.42	1384.22	1494.39	614.574	1.06014	0.255609	1.86937e-06	0.000149019	Spats2l	67198	spermatogenesis associated, serine-rich 2-like [Source:MGI Symbol;Acc:MGI:1914448]
ENSMUSG00000029209	611.072	663.389	637.849	701.074	476.444	458.541	383.891	480.34	650.772	-0.500434	0.115242	1.87436e-06	0.000149019	Gnpda2	67980	glucosamine-6-phosphate deaminase 2 [Source:MGI Symbol;Acc:MGI:1915230]
ENSMUSG00000038011	44.9317	81.6893	83.8571	92.6757	32.8163	9.48705	8.61294	5.33711	33.0474	-2.2088	0.54232	1.89238e-06	0.000149801	Dnah10	56087	dynein, axonemal, heavy chain 10 [Source:MGI Symbol;Acc:MGI:1860299]
ENSMUSG00000039531	604.653	414.73	425.53	495.986	785.16	806.399	994.18	812.309	542.306	0.742955	0.176247	1.90825e-06	0.000150407	Zup1	72580	zinc finger containing ubiquitin peptidase 1 [Source:MGI Symbol;Acc:MGI:1919830]
ENSMUSG00000060579	37.2292	51.168	47.2812	56.6351	23.0929	12.6494	19.6867	16.0113	29.2163	-1.31561	0.318114	1.93337e-06	0.000151732	Fhit	14198	fragile histidine triad gene [Source:MGI Symbol;Acc:MGI:1277947]
ENSMUSG00000027676	30.8103	76.3032	61.5547	99.5405	24.3084	3.16235	3.69126	7.47196	33.505	-2.53817	0.624659	1.94789e-06	0.000152219	Ccdc39	51938	coiled-coil domain containing 39 [Source:MGI Symbol;Acc:MGI:1289263]
ENSMUSG00000037411	342.765	257.636	256.032	308.919	516.552	534.437	958.498	684.218	345.872	1.09917	0.266677	2.02508e-06	0.000157577	Serpine1	18787	serine (or cysteine) peptidase inhibitor, clade E, member 1 [Source:MGI Symbol;Acc:MGI:97608]
ENSMUSG00000073491	2962.93	1003.61	741.333	1259.7	3742.27	4333.47	4035.78	4060.48	1656.85	1.30195	0.319381	2.12636e-06	0.000162701	Ifi213	623121	interferon activated gene 213 [Source:MGI Symbol;Acc:MGI:3695276]
ENSMUSG00000028555	138.647	258.533	301.529	217.101	114.249	60.0847	54.1385	67.2476	119.949	-1.47746	0.363032	2.12046e-06	0.000162701	Ttc39a	230603	tetratricopeptide repeat domain 39A [Source:MGI Symbol;Acc:MGI:2444350]
ENSMUSG00000030966	906.337	437.173	430.883	475.392	1124.26	1096.28	1523.26	1066.36	661.533	1.00039	0.242383	2.1123e-06	0.000162701	Trim21	20821	tripartite motif-containing 21 [Source:MGI Symbol;Acc:MGI:106657]
ENSMUSG00000117538	255.469	397.674	438.02	354.399	98.4488	147.576	95.9728	223.091	209.119	-1.22645	0.299441	2.12652e-06	0.000162701	Gm50008		predicted gene, 50008 [Source:MGI Symbol;Acc:MGI:6275293]
ENSMUSG00000039997	2947.52	1401.29	1371.15	1672.45	3613.44	3621.95	3846.29	3846.99	1909.38	0.922198	0.223702	2.14454e-06	0.000163396	Ifi203	15950	interferon activated gene 203 [Source:MGI Symbol;Acc:MGI:96428]
ENSMUSG00000002227	1748.49	1070.04	928.673	1008.28	1982.35	2442.39	2202.45	2375.02	1259.9	0.841283	0.202603	2.177e-06	0.000164653	Mov10	17454	Mov10 RISC complex RNA helicase [Source:MGI Symbol;Acc:MGI:97054]
ENSMUSG00000032489	148.917	134.653	193.585	174.196	57.1246	39.0023	61.521	45.8992	87.487	-1.5204	0.374209	2.17904e-06	0.000164653	Kif9	16578	kinesin family member 9 [Source:MGI Symbol;Acc:MGI:1098237]
ENSMUSG00000034981	61.6207	55.6565	99.0228	117.561	137.342	219.256	260.849	179.327	111.437	1.13413	0.275917	2.20039e-06	0.000165582	Parm1	231440	prostate androgen-regulated mucin-like protein 1 [Source:MGI Symbol;Acc:MGI:2443349]
ENSMUSG00000021567	933.296	1947.98	1526.38	1693.91	717.096	611.388	390.043	723.712	1018.18	-1.1966	0.293541	2.3013e-06	0.000172466	Nkd2	72293	naked cuticle 2 [Source:MGI Symbol;Acc:MGI:1919543]
ENSMUSG00000067203	446.75	416.526	354.163	471.101	568.815	733.665	898.207	665.004	367.789	0.699925	0.167261	2.34503e-06	0.000175025	H2-K2		histocompatibility 2, K region locus 2 [Source:MGI Symbol;Acc:MGI:95906]
ENSMUSG00000091199	66.7557	20.6468	33.8997	34.3243	4.86167	7.37882	6.1521	8.53938	15.3533	-2.2631	0.558316	2.38439e-06	0.00017724	Gm2619		predicted gene 2619 [Source:MGI Symbol;Acc:MGI:3780787]
ENSMUSG00000036598	82.1609	208.263	226.593	157.034	55.9092	23.1906	15.9955	22.4159	70.5871	-2.27324	0.567219	2.42247e-06	0.000179097	Ccdc113	244608	coiled-coil domain containing 113 [Source:MGI Symbol;Acc:MGI:3606076]
ENSMUSG00000031886	486.547	557.462	780.585	568.926	239.437	241.393	83.6686	247.642	592.108	-1.40421	0.348943	2.42897e-06	0.000179097	Ces2e	234673	carboxylesterase 2E [Source:MGI Symbol;Acc:MGI:2443170]
ENSMUSG00000042842	1998.82	1315.11	1378.29	1415.88	2772.37	2400.22	2603.57	2064.4	1717.7	0.633501	0.150757	2.45034e-06	0.000179947	Serpinb6b	20708	serine (or cysteine) peptidase inhibitor, clade B, member 6b [Source:MGI Symbol;Acc:MGI:894688]
ENSMUSG00000037971	496.817	553.872	631.605	630.709	401.088	342.588	308.836	313.822	463.917	-0.697206	0.167384	2.55251e-06	0.000185957	1110032A03Rik	68721	RIKEN cDNA 1110032A03 gene [Source:MGI Symbol;Acc:MGI:1915971]
ENSMUSG00000036986	3323.67	1579.93	1370.26	1545.45	3477.31	4693.98	4526.72	4273.96	2177.74	1.01681	0.248979	2.55117e-06	0.000185957	Pml	18854	promyelocytic leukemia [Source:MGI Symbol;Acc:MGI:104662]
ENSMUSG00000036231	33.3779	61.0426	66.9073	87.527	24.3084	1.05412	2.46084	8.53938	28.5136	-2.51177	0.630586	2.7278e-06	0.000197939	Agr3	403205	anterior gradient 3 [Source:MGI Symbol;Acc:MGI:2685734]
ENSMUSG00000031960	1522.54	1193.02	1158.83	1070.06	1558.17	2431.85	2096.64	2274.68	1549.68	0.694745	0.168066	2.92827e-06	0.000209986	Aars	234734	alanyl-tRNA synthetase [Source:MGI Symbol;Acc:MGI:2384560]
ENSMUSG00000002031	431.345	531.429	529.014	543.182	386.503	316.235	291.61	350.115	418.274	-0.553865	0.131656	2.91349e-06	0.000209986	Ift46	76568	intraflagellar transport 46 [Source:MGI Symbol;Acc:MGI:1923818]
ENSMUSG00000056598	147.633	313.292	340.781	375.851	137.342	29.5153	22.1476	18.1462	131.399	-2.25494	0.570815	2.92636e-06	0.000209986	Drc3	74665	dynein regulatory complex subunit 3 [Source:MGI Symbol;Acc:MGI:1921915]
ENSMUSG00000072473	57.7694	132.857	186.448	158.75	42.5396	4.21647	0	5.33711	54.6853	-3.02101	0.770366	3.01872e-06	0.000215626	1700024G13Rik	67085	RIKEN cDNA 1700024G13 gene [Source:MGI Symbol;Acc:MGI:1914335]
ENSMUSG00000029248	10.2701	7.18148	16.0577	12.0135	0	0	0	0	5.56932	-6.29919	2.59639	3.03551e-06	0.000215982	Thegl	71868	theg spermatid protein like [Source:MGI Symbol;Acc:MGI:1919118]
ENSMUSG00000029155	25.6753	133.755	149.872	144.162	26.7392	7.37882	2.46084	28.8204	52.4129	-2.50987	0.635381	3.06423e-06	0.00021657	Spata18	73472	spermatogenesis associated 18 [Source:MGI Symbol;Acc:MGI:1920722]
ENSMUSG00000029298	3091.3	2065.57	2103.57	2440.46	4280.7	4501.08	4691.59	5167.39	2661.55	0.859335	0.210562	3.0793e-06	0.00021657	Gbp9	236573	guanylate-binding protein 9 [Source:MGI Symbol;Acc:MGI:3605620]
ENSMUSG00000043943	53.9181	58.3495	60.6626	46.3378	119.111	150.739	110.738	140.9	77.9015	1.13445	0.281435	3.07799e-06	0.00021657	Naalad2	72560	N-acetylated alpha-linked acidic dipeptidase 2 [Source:MGI Symbol;Acc:MGI:1919810]
ENSMUSG00000014725	47.4993	100.541	88.3176	96.9662	24.3084	3.16235	18.4563	17.0788	37.2547	-2.16669	0.550136	3.20159e-06	0.000224308	Adam28	13522	a disintegrin and metallopeptidase domain 28 [Source:MGI Symbol;Acc:MGI:105988]
ENSMUSG00000020918	668.841	500.908	479.948	463.378	687.926	943.435	1040.94	809.106	593.699	0.662381	0.160617	3.22283e-06	0.000224934	Kat2a	14534	K(lysine) acetyltransferase 2A [Source:MGI Symbol;Acc:MGI:1343101]
ENSMUSG00000012519	1066.81	387.8	387.17	401.595	1108.46	1469.44	1552.79	1447.42	656.106	1.19118	0.29787	3.25674e-06	0.000226436	Mlkl	74568	mixed lineage kinase domain-like [Source:MGI Symbol;Acc:MGI:1921818]
ENSMUSG00000038543	5482.96	6015.39	6655.04	7534.19	4381.58	4252.31	3608.82	4314.52	5928.94	-0.580439	0.139998	3.28438e-06	0.000227493	BC028528	229600	cDNA sequence BC028528 [Source:MGI Symbol;Acc:MGI:2385885]
ENSMUSG00000074151	1604.71	917.434	637.849	985.966	1900.91	2417.09	2486.68	2980.24	1144.28	1.12274	0.280285	3.35668e-06	0.000231188	Nlrc5	434341	NLR family, CARD domain containing 5 [Source:MGI Symbol;Acc:MGI:3612191]
ENSMUSG00000023341	571.275	173.253	140.059	263.439	700.081	856.997	1413.75	915.849	334.218	1.58885	0.401446	3.36301e-06	0.000231188	Mx2	17858	MX dynamin-like GTPase 2 [Source:MGI Symbol;Acc:MGI:97244]
ENSMUSG00000002307	4310.88	1308.82	1077.65	1253.7	4555.39	6682.05	7661.83	6419.48	2461.14	1.50777	0.380343	3.39972e-06	0.000232205	Daxx	13163	Fas death domain-associated protein [Source:MGI Symbol;Acc:MGI:1197015]
ENSMUSG00000024457	1422.41	1039.52	1031.26	1185.91	1606.78	1943.79	2020.35	1872.26	1252.25	0.615768	0.14889	3.4032e-06	0.000232205	Trim26	22670	tripartite motif-containing 26 [Source:MGI Symbol;Acc:MGI:1337056]
ENSMUSG00000061802	30.8103	76.3032	113.296	131.291	9.72334	1.05412	4.92168	19.2136	39.9954	-2.98436	0.764692	3.63029e-06	0.000246779	Odad2	74934	outer dynein arm docking complex subunit 2 [Source:MGI Symbol;Acc:MGI:1922184]
ENSMUSG00000031551	1169.51	274.692	235.514	237.696	1423.25	1895.3	2078.18	1886.14	657.47	1.72931	0.442249	3.65295e-06	0.0002474	Ido1	15930	indoleamine 2,3-dioxygenase 1 [Source:MGI Symbol;Acc:MGI:96416]
ENSMUSG00000040253	8190.41	3939.04	3470.26	4712.73	10541.3	11352.8	11698.8	13958.7	5428.39	1.10579	0.278792	3.71542e-06	0.000249945	Gbp7	229900	guanylate binding protein 7 [Source:MGI Symbol;Acc:MGI:2444421]
ENSMUSG00000045730	5407.21	7878.08	7755.89	7232.99	3195.33	3461.72	3437.79	3975.08	4732.02	-0.911734	0.227627	3.71788e-06	0.000249945	Adrb2	11555	adrenergic receptor, beta 2 [Source:MGI Symbol;Acc:MGI:87938]
ENSMUSG00000039114	210.537	192.105	190.017	96.1081	85.0792	67.4635	66.4427	73.6522	140.155	-1.11202	0.280099	3.75477e-06	0.000251501	Nrn1	68404	neuritin 1 [Source:MGI Symbol;Acc:MGI:1915654]
ENSMUSG00000025790	2353.14	1414.75	1447.87	1155.01	3110.25	3547.1	3507.93	3251.37	1940.87	0.974743	0.243622	3.80208e-06	0.00025374	Slco3a1	108116	solute carrier organic anion transporter family, member 3a1 [Source:MGI Symbol;Acc:MGI:1351867]
ENSMUSG00000026018	21.824	67.3264	50.8495	66.0743	15.8004	14.7576	12.3042	6.40454	22.0251	-1.86666	0.47479	3.86524e-06	0.000257017	Ica1l	70375	islet cell autoantigen 1-like [Source:MGI Symbol;Acc:MGI:1917625]
ENSMUSG00000039501	7072.26	2880.67	2396.17	2757.96	7291.29	10758.3	9315.51	10291	4240.97	1.19001	0.300834	3.94801e-06	0.00026157	Znfx1	98999	zinc finger, NFX1-type containing 1 [Source:MGI Symbol;Acc:MGI:2138982]
ENSMUSG00000035179	73.1746	75.4055	97.2386	83.2365	25.5238	13.7035	1.23042	10.6742	34.4424	-2.40554	0.618561	3.98613e-06	0.000263142	Ppp1r32	67752	protein phosphatase 1, regulatory subunit 32 [Source:MGI Symbol;Acc:MGI:1915002]
ENSMUSG00000028139	60.3369	141.834	156.117	196.507	54.6938	7.37882	9.84336	18.1462	66.952	-2.35472	0.607729	4.02896e-06	0.000265013	Riiad1	66353	regulatory subunit of type II PKA R-subunit (RIIa) domain containing 1 [Source:MGI Symbol;Acc:MGI:1913603]
ENSMUSG00000039682	1426.26	815.996	752.93	852.959	1646.89	1773.02	2012.97	1612.88	1076.78	0.797345	0.197999	4.16897e-06	0.000273239	Lap3	66988	leucine aminopeptidase 3 [Source:MGI Symbol;Acc:MGI:1914238]
ENSMUSG00000029380	322.225	220.83	436.236	348.392	74.1405	108.574	124.272	93.9332	118.6	-1.54916	0.397788	4.24727e-06	0.000277377	Cxcl1	14825	chemokine (C-X-C motif) ligand 1 [Source:MGI Symbol;Acc:MGI:108068]
ENSMUSG00000021792	349.184	487.443	555.777	546.615	296.562	165.496	171.028	180.394	309.749	-1.13059	0.287676	4.35454e-06	0.000283371	Prxl2a	70564	peroxiredoxin like 2A [Source:MGI Symbol;Acc:MGI:1917814]
ENSMUSG00000034438	622.626	400.367	301.529	427.338	734.112	917.082	1069.24	951.073	473.056	0.9668	0.244498	4.41438e-06	0.000286246	Gbp8	76074	guanylate-binding protein 8 [Source:MGI Symbol;Acc:MGI:1923324]
ENSMUSG00000026942	753.569	576.314	665.504	646.155	826.484	1043.58	1125.83	900.905	815.899	0.518637	0.125652	4.51527e-06	0.000290471	Traf2	22030	TNF receptor-associated factor 2 [Source:MGI Symbol;Acc:MGI:101835]
ENSMUSG00000027867	51.3506	89.7685	90.9939	139.872	38.8934	4.21647	8.61294	21.3485	38.826	-2.10871	0.546361	4.52608e-06	0.000290471	Spag17	74362	sperm associated antigen 17 [Source:MGI Symbol;Acc:MGI:1921612]
ENSMUSG00000034334	133.511	127.471	165.93	175.054	104.526	71.68	72.5948	74.7196	109.933	-0.818019	0.205022	4.52719e-06	0.000290471	Fam151b	73942	family with sequence similarity 151, member B [Source:MGI Symbol;Acc:MGI:1921192]
ENSMUSG00000101337	39.7967	94.2569	104.375	86.6689	42.5396	12.6494	22.1476	13.8765	42.4354	-1.65923	0.427695	4.5482e-06	0.000290799	Dnah7c	100101919	dynein, axonemal, heavy chain 7C [Source:MGI Symbol;Acc:MGI:3639762]
ENSMUSG00000029442	59.0531	44.8842	54.4179	89.2432	24.3084	10.5412	2.46084	12.8091	28.0774	-2.063	0.533219	4.56469e-06	0.000290836	Wdr66	269701	WD repeat domain 66 [Source:MGI Symbol;Acc:MGI:1918495]
ENSMUSG00000043461	11.5539	29.6236	34.7918	62.6419	4.86167	1.05412	1.23042	6.40454	16.8044	-3.00675	0.769178	4.61004e-06	0.000292706	Sptssb	66183	serine palmitoyltransferase, small subunit B [Source:MGI Symbol;Acc:MGI:1913433]
ENSMUSG00000034035	114.255	167.867	145.412	145.02	103.31	57.9764	35.6822	49.1014	103.877	-1.10225	0.281391	4.79018e-06	0.000302046	Ccdc17	622665	coiled-coil domain containing 17 [Source:MGI Symbol;Acc:MGI:1915667]
ENSMUSG00000057816	41.0804	93.3592	108.836	97.8243	10.9388	11.5953	9.84336	34.1575	38.0888	-2.10416	0.545366	4.778e-06	0.000302046	Cfap299	75784	cilia and flagella associated protein 299 [Source:MGI Symbol;Acc:MGI:1916571]
ENSMUSG00000033487	1116.87	895.889	902.802	1115.54	1360.05	1483.14	1631.54	1750.57	1096.49	0.576338	0.141228	4.82236e-06	0.00030303	Fndc3a	319448	fibronectin type III domain containing 3A [Source:MGI Symbol;Acc:MGI:1196463]
ENSMUSG00000079363	4796.14	2636.5	2224	3162.99	7269.41	7477.91	9158.02	10422.3	3782.66	1.27804	0.329197	5.08822e-06	0.000318641	Gbp4	17472	guanylate binding protein 4 [Source:MGI Symbol;Acc:MGI:97072]
ENSMUSG00000019890	1.28376	0.897685	7.13678	5.14865	23.0929	45.327	28.2997	38.4272	12.0702	2.85127	0.736255	5.40754e-06	0.000337482	Nts	67405	neurotensin [Source:MGI Symbol;Acc:MGI:1328351]
ENSMUSG00000016496	5404.65	1336.65	1281.05	1582.35	6446.57	9044.32	8349.63	8585.28	3101.31	1.58077	0.409131	5.52014e-06	0.000343337	Cd274	60533	CD274 antigen [Source:MGI Symbol;Acc:MGI:1926446]
ENSMUSG00000030030	69.3233	112.211	146.304	102.973	40.1088	14.7576	22.1476	32.0227	53.9463	-1.77592	0.464887	5.58579e-06	0.000346243	1700003E16Rik	71837	RIKEN cDNA 1700003E16 gene [Source:MGI Symbol;Acc:MGI:1919087]
ENSMUSG00000072244	59.0531	46.6796	41.9286	53.2027	111.818	121.223	137.807	202.81	64.5414	1.3622	0.354128	5.63974e-06	0.000348406	Trim6	94088	tripartite motif-containing 6 [Source:MGI Symbol;Acc:MGI:2137352]
ENSMUSG00000069892	1439.1	842.028	835.003	1130.13	1524.13	2176.75	1816.1	1928.83	1064.2	0.736886	0.186311	5.78914e-06	0.000356432	9930111J21Rik2	245240	RIKEN cDNA 9930111J21 gene 2 [Source:MGI Symbol;Acc:MGI:3711310]
ENSMUSG00000063428	56.4856	135.55	162.362	117.561	43.755	21.0823	29.5301	11.7416	64.3678	-1.92949	0.508317	5.87318e-06	0.000359758	Ddo	70503	D-aspartate oxidase [Source:MGI Symbol;Acc:MGI:1925528]
ENSMUSG00000066363	1327.41	438.968	393.415	336.378	1766	2505.64	2415.32	2041.98	796.875	1.61663	0.424361	5.88251e-06	0.000359758	Serpina3f	238393	serine (or cysteine) peptidase inhibitor, clade A, member 3F [Source:MGI Symbol;Acc:MGI:2182838]
ENSMUSG00000046585	80.8771	97.8476	112.404	126.142	24.3084	2.10823	0	4.26969	35.0256	-3.35496	0.89474	5.90577e-06	0.000359977	Cfap58	381229	cilia and flagella associated protein 58 [Source:MGI Symbol;Acc:MGI:2685815]
ENSMUSG00000026578	288.847	307.906	419.286	381	173.805	151.793	116.89	197.473	203.928	-1.01215	0.262076	6.20579e-06	0.000373287	Ccdc181	74895	coiled-coil domain containing 181 [Source:MGI Symbol;Acc:MGI:1922145]
ENSMUSG00000027886	33.3779	65.531	72.2599	65.2162	29.17	13.7035	7.38252	7.47196	24.7641	-1.82713	0.480468	6.17933e-06	0.000373287	1700013F07Rik	75504	RIKEN cDNA 1700013F07 gene [Source:MGI Symbol;Acc:MGI:1922754]
ENSMUSG00000049571	56.4856	95.1546	87.4255	84.9527	26.7392	8.43294	11.0738	14.9439	37.1673	-2.1497	0.568468	6.18078e-06	0.000373287	Cfap46	212124	cilia and flagella associated protein 46 [Source:MGI Symbol;Acc:MGI:2444387]
ENSMUSG00000056481	143.782	91.5639	117.757	59.2095	199.328	455.379	359.283	233.766	168.647	1.43447	0.376325	6.20485e-06	0.000373287	Cd248	70445	CD248 antigen, endosialin [Source:MGI Symbol;Acc:MGI:1917695]
ENSMUSG00000063529	77.0258	136.448	154.333	139.014	58.34	23.1906	18.4563	14.9439	58.2787	-1.91467	0.506426	6.24202e-06	0.000374235	Stmnd1	380842	stathmin domain containing 1 [Source:MGI Symbol;Acc:MGI:2686420]
ENSMUSG00000105504	1435.25	342.916	344.35	376.709	1967.76	2125.1	2415.32	2461.48	817.774	1.6507	0.434663	6.31826e-06	0.000377567	Gbp5	229898	guanylate binding protein 5 [Source:MGI Symbol;Acc:MGI:2429943]
ENSMUSG00000005547	143.782	253.147	340.781	526.878	43.755	11.5953	9.84336	96.068	133.738	-2.64002	0.70504	6.4981e-06	0.00038705	Cyp2a5	13087	cytochrome P450, family 2, subfamily a, polypeptide 5 [Source:MGI Symbol;Acc:MGI:88597]
ENSMUSG00000090272	2998.87	1209.18	1279.27	1436.47	3066.5	3591.38	4163.74	3994.3	1813.88	0.989691	0.256167	6.52034e-06	0.000387114	Mndal	100040462	myeloid nuclear differentiation antigen like [Source:MGI Symbol;Acc:MGI:3780953]
ENSMUSG00000045031	52.6343	50.2704	93.6702	77.2297	26.7392	14.7576	14.765	27.753	31.9805	-1.52521	0.401562	6.74478e-06	0.000396576	Cetn4	207175	centrin 4 [Source:MGI Symbol;Acc:MGI:2677454]
ENSMUSG00000031613	37191.9	44368.1	51354.5	44564.1	30429.2	23515.2	18654.4	28218.4	39468.5	-0.738162	0.188677	6.72812e-06	0.000396576	Hpgd	15446	hydroxyprostaglandin dehydrogenase 15 (NAD) [Source:MGI Symbol;Acc:MGI:108085]
ENSMUSG00000036551	44.9317	89.7685	128.462	73.7973	29.17	7.37882	1.23042	10.6742	33.3689	-2.49372	0.665402	6.72505e-06	0.000396576	Akap14	434756	A kinase (PRKA) anchor protein 14 [Source:MGI Symbol;Acc:MGI:3618288]
ENSMUSG00000070806	11.5539	26.0329	27.655	22.3108	1.21542	0	1.23042	2.13485	8.80113	-3.81948	0.963687	7.19367e-06	0.000421613	Zmynd12	332934	zinc finger, MYND domain containing 12 [Source:MGI Symbol;Acc:MGI:2140259]
ENSMUSG00000061740	1923.08	2740.63	2962.65	3013.68	1531.43	1451.52	928.967	1624.62	2185.67	-0.848481	0.220049	7.27932e-06	0.000425271	Cyp2d22	56448	cytochrome P450, family 2, subfamily d, polypeptide 22 [Source:MGI Symbol;Acc:MGI:1929474]
ENSMUSG00000049154	213.105	352.79	340.781	396.446	162.866	28.4612	47.9864	68.315	146.207	-1.8545	0.497062	7.48725e-06	0.00043516	Fam183b	75429	family with sequence similarity 183, member B [Source:MGI Symbol;Acc:MGI:1922679]
ENSMUSG00000034575	408.237	254.045	202.506	269.446	481.305	594.522	525.39	493.149	280.439	0.804267	0.20795	7.4962e-06	0.00043516	Tent4a	210106	terminal nucleotidyltransferase 4A [Source:MGI Symbol;Acc:MGI:2682295]
ENSMUSG00000039099	33.3779	53.8611	86.5334	49.7703	13.3696	5.27058	2.46084	16.0113	25.1526	-2.30024	0.616591	7.94653e-06	0.000459842	Wdr93	626359	WD repeat domain 93 [Source:MGI Symbol;Acc:MGI:3646885]
ENSMUSG00000033377	1508.42	2089.81	2881.47	2943.31	1270.11	1208.02	1166.44	1351.36	1559.06	-0.82504	0.215069	8.17293e-06	0.000470282	Palmd	114301	palmdelphin [Source:MGI Symbol;Acc:MGI:2148896]
ENSMUSG00000042719	914.04	635.561	568.266	562.061	817.976	1394.6	1360.85	1245.68	801.507	0.766701	0.198721	8.17836e-06	0.000470282	Naa25	231713	N(alpha)-acetyltransferase 25, NatB auxiliary subunit [Source:MGI Symbol;Acc:MGI:2442563]
ENSMUSG00000078153	1195.18	653.515	559.345	660.743	1144.92	1539.01	1634	1486.92	809.083	0.830815	0.216652	8.27659e-06	0.000474438	Psme2b	621823	protease (prosome, macropain) activator subunit 2B [Source:MGI Symbol;Acc:MGI:1341073]
ENSMUSG00000026687	1552.07	1721.76	1599.53	1617.53	1141.28	1236.48	1290.71	1290.51	1524.68	-0.362882	0.0879204	8.3442e-06	0.000476819	Aldh9a1	56752	aldehyde dehydrogenase 9, subfamily A1 [Source:MGI Symbol;Acc:MGI:1861622]
ENSMUSG00000034640	1600.85	2427.34	2976.93	1488.82	1138.85	1054.12	1085.23	809.106	1227.84	-0.947033	0.249373	8.56585e-06	0.000487501	Tiparp	99929	TCDD-inducible poly(ADP-ribose) polymerase [Source:MGI Symbol;Acc:MGI:2159210]
ENSMUSG00000020014	79.5934	117.597	171.283	176.77	54.6938	8.43294	4.92168	29.8878	62.2411	-2.20032	0.59693	8.61112e-06	0.000487501	Cfap54	380654	cilia and flagella associated protein 54 [Source:MGI Symbol;Acc:MGI:1922208]
ENSMUSG00000022051	4336.55	4579.09	5266.94	4940.99	3734.98	3342.6	3357.82	3622.83	4600.87	-0.417759	0.101076	8.59437e-06	0.000487501	Bnip3l	12177	BCL2/adenovirus E1B interacting protein 3-like [Source:MGI Symbol;Acc:MGI:1332659]
ENSMUSG00000021198	7.70258	24.2375	28.5471	34.3243	0	3.16235	1.23042	3.20227	9.23467	-3.21398	0.838754	8.73241e-06	0.000492842	Unc79	217843	unc-79 homolog [Source:MGI Symbol;Acc:MGI:2684729]
ENSMUSG00000053062	1605.99	2480.3	3384.62	3432.43	1375.85	1141.61	1558.94	1395.12	2245.88	-0.896315	0.235304	8.8388e-06	0.000496961	Jam2	67374	junction adhesion molecule 2 [Source:MGI Symbol;Acc:MGI:1933820]
ENSMUSG00000035984	134.795	303.417	305.097	378.426	109.388	18.9741	11.0738	68.315	123.326	-2.15778	0.587034	8.85974e-06	0.000496961	Nme5	75533	NME/NM23 family member 5 [Source:MGI Symbol;Acc:MGI:1922783]
ENSMUSG00000026062	17.9727	43.9866	36.576	20.5946	0	4.21647	1.23042	1.06742	17.326	-3.69647	0.973742	9.06963e-06	0.000507178	Slc9a2	226999	solute carrier family 9 (sodium/hydrogen exchanger), member 2 [Source:MGI Symbol;Acc:MGI:105075]
ENSMUSG00000026946	2385.23	1233.42	1096.39	1407.3	2526.85	2651.1	3221.24	2888.45	1637.68	0.795829	0.20862	9.32469e-06	0.000510513	Nmi	64685	N-myc (and STAT) interactor [Source:MGI Symbol;Acc:MGI:1928368]
ENSMUSG00000027313	183.578	82.587	113.296	74.6554	202.975	392.132	316.218	367.193	176.122	1.33646	0.359961	9.25518e-06	0.000510513	Chac1	69065	ChaC, cation transport regulator 1 [Source:MGI Symbol;Acc:MGI:1916315]
ENSMUSG00000028730	30.8103	138.243	175.743	126.142	31.6009	7.37882	7.38252	11.7416	50.3624	-2.67678	0.732917	9.24275e-06	0.000510513	Cfap57	68625	cilia and flagella associated protein 57 [Source:MGI Symbol;Acc:MGI:2686209]
ENSMUSG00000062329	725.327	1636.48	2324.81	2140.98	893.332	481.731	670.579	479.273	1220.85	-1.2784	0.343884	9.27153e-06	0.000510513	Cytl1	231162	cytokine-like 1 [Source:MGI Symbol;Acc:MGI:2684993]
ENSMUSG00000118462	52.6343	76.3032	94.5623	112.412	40.1088	12.6494	13.5346	16.0113	38.9836	-1.80888	0.49093	9.30118e-06	0.000510513	Lhb	16866	luteinizing hormone beta [Source:MGI Symbol;Acc:MGI:96782]
ENSMUSG00000031831	65.472	112.211	118.649	147.595	38.8934	5.27058	0	9.6068	44.2324	-2.69979	0.739926	9.23637e-06	0.000510513	Dnaaf1	68270	dynein, axonemal assembly factor 1 [Source:MGI Symbol;Acc:MGI:1915520]
ENSMUSG00000022615	55.2019	58.3495	57.9863	63.5	12.1542	30.5694	14.765	30.9553	45.451	-1.24406	0.331001	9.16623e-06	0.000510513	Tymp	72962	thymidine phosphorylase [Source:MGI Symbol;Acc:MGI:1920212]
ENSMUSG00000026679	48.783	115.801	119.541	108.122	46.1859	20.0282	33.2214	20.281	47.1533	-1.53276	0.414481	9.44642e-06	0.000515634	Enkur	71233	enkurin, TRPC channel interacting protein [Source:MGI Symbol;Acc:MGI:1918483]
ENSMUSG00000078451	35.9454	111.313	127.57	99.5405	27.9546	14.7576	1.23042	16.0113	43.1684	-2.34229	0.63954	9.63938e-06	0.0005246	Ppil6	73075	peptidylprolyl isomerase (cyclophilin)-like 6 [Source:MGI Symbol;Acc:MGI:1920325]
ENSMUSG00000028780	9284.18	13018.2	14859.7	16569.2	7613.38	6553.45	5337.56	7952.3	10491.6	-0.86848	0.22985	9.68336e-06	0.000525208	Sema3c	20348	sema domain, immunoglobulin domain (Ig), short basic domain, secreted, (semaphorin) 3C [Source:MGI Symbol;Acc:MGI:107557]
ENSMUSG00000029811	128.376	178.639	212.319	190.5	57.1246	17.92	12.3042	61.9105	76.1862	-1.99269	0.544075	9.708e-06	0.000525208	Aoc1	76507	amine oxidase, copper-containing 1 [Source:MGI Symbol;Acc:MGI:1923757]
ENSMUSG00000029469	183.578	195.695	231.053	214.527	111.818	120.169	88.5903	130.226	143.067	-0.784193	0.205653	9.78072e-06	0.000527582	Ift81	12589	intraflagellar transport 81 [Source:MGI Symbol;Acc:MGI:1098597]
ENSMUSG00000034810	6122.27	10154.6	13641.1	12171.4	5538.66	4948.03	3217.55	6219.87	10026.7	-0.962208	0.257161	9.89458e-06	0.000530717	Scn7a	20272	sodium channel, voltage-gated, type VII, alpha [Source:MGI Symbol;Acc:MGI:102965]
ENSMUSG00000050578	2.56753	0.897685	0.892097	2.57432	18.2313	14.7576	17.2259	51.2363	7.68557	3.46563	0.928462	9.92591e-06	0.000530717	Mmp13	17386	matrix metallopeptidase 13 [Source:MGI Symbol;Acc:MGI:1340026]
ENSMUSG00000061273	326.076	475.773	631.605	548.331	357.333	238.23	220.245	251.912	455.494	-0.805674	0.212097	9.91566e-06	0.000530717	Mmgt1	236792	membrane magnesium transporter 1 [Source:MGI Symbol;Acc:MGI:2384305]
ENSMUSG00000026104	7254.55	2824.12	2494.3	3169.85	8171.25	9300.47	8289.34	9334.61	4063.01	1.03319	0.277185	1.03789e-05	0.000550391	Stat1	20846	signal transducer and activator of transcription 1 [Source:MGI Symbol;Acc:MGI:103063]
ENSMUSG00000075569	57.7694	76.3032	94.5623	111.554	30.3854	4.21647	0	11.7416	34.5818	-2.54781	0.701664	1.03279e-05	0.000550391	Rsph10b		radial spoke head 10 homolog B (Chlamydomonas) [Source:MGI Symbol;Acc:MGI:1922386]
ENSMUSG00000032221	52.6343	77.2009	88.3176	100.399	26.7392	11.5953	25.8388	37.3598	39.8818	-1.4709	0.39912	1.03842e-05	0.000550391	Mns1	17427	meiosis-specific nuclear structural protein 1 [Source:MGI Symbol;Acc:MGI:107933]
ENSMUSG00000090942	243.915	104.131	113.296	138.155	329.378	449.054	470.021	398.149	162.16	1.30258	0.353405	1.06263e-05	0.000561595	F830016B08Rik	240328	RIKEN cDNA F830016B08 gene [Source:MGI Symbol;Acc:MGI:3588218]
ENSMUSG00000070877	100.134	157.095	195.369	139.872	60.7709	4.21647	4.92168	21.3485	64.2344	-2.38843	0.660584	1.07143e-05	0.000564613	Ldlrad1	546840	low density lipoprotein receptor class A domain containing 1 [Source:MGI Symbol;Acc:MGI:3652166]
ENSMUSG00000026073	300.401	566.439	381.818	537.176	37.6779	89.5999	84.899	66.1802	169.296	-2.36579	0.655894	1.09821e-05	0.000574432	Il1r2	16178	interleukin 1 receptor, type II [Source:MGI Symbol;Acc:MGI:96546]
ENSMUSG00000037849	3902.64	1074.53	1007.18	1367.82	4510.41	6146.56	5566.42	4947.5	2064.92	1.35855	0.369473	1.09766e-05	0.000574432	Ifi206	102639543	interferon activated gene 206 [Source:MGI Symbol;Acc:MGI:3646410]
ENSMUSG00000032057	34.6616	40.3958	74.9362	70.3649	17.0158	2.10823	4.92168	12.8091	24.6443	-2.28938	0.629461	1.09948e-05	0.000574432	Hoatz	235345	HOATZ cilia and flagella associated protein [Source:MGI Symbol;Acc:MGI:1921013]
ENSMUSG00000034974	75.7421	85.2801	74.0441	87.527	123.973	150.739	124.272	147.304	95.7527	0.687696	0.17946	1.11247e-05	0.000579563	Dapk3	13144	death-associated protein kinase 3 [Source:MGI Symbol;Acc:MGI:1203520]
ENSMUSG00000027955	910.189	1434.5	2169.58	1895.56	853.223	587.143	735.791	851.803	1383.45	-0.966669	0.259915	1.11614e-05	0.00057982	Gask1b	68659	golgi associated kinase 1B [Source:MGI Symbol;Acc:MGI:1915909]
ENSMUSG00000041660	34.6616	104.131	138.275	106.405	31.6009	33.7317	19.6867	21.3485	59.4213	-1.64272	0.450113	1.12922e-05	0.000584957	Bbox1	170442	butyrobetaine (gamma), 2-oxoglutarate dioxygenase 1 (gamma-butyrobetaine hydroxylase) [Source:MGI Symbol;Acc:MGI:1891372]
ENSMUSG00000025139	2529.02	2939.92	3109.85	3249.66	2117.26	2360.17	2026.5	2151.92	2859.54	-0.416177	0.104368	1.16095e-05	0.000599694	Tollip	54473	toll interacting protein [Source:MGI Symbol;Acc:MGI:1891808]
ENSMUSG00000024339	7986.3	5229.91	4572	4579.72	7384.88	10864.8	10259.2	10454.3	5922.22	0.723047	0.190578	1.16991e-05	0.000602619	Tap2	21355	transporter 2, ATP-binding cassette, sub-family B (MDR/TAP) [Source:MGI Symbol;Acc:MGI:98484]
ENSMUSG00000112627	344.049	170.56	195.369	176.77	371.918	546.033	498.32	437.643	244.572	0.957169	0.257778	1.17487e-05	0.000603475	4933412E12Rik	71086	RIKEN cDNA 4933412E12 gene [Source:MGI Symbol;Acc:MGI:1918336]
ENSMUSG00000009654	7.70258	7.18148	9.81307	8.58108	43.755	26.3529	67.6731	10.6742	27.8251	1.89732	0.521982	1.21625e-05	0.00062298	Oit3	18302	oncoprotein induced transcript 3 [Source:MGI Symbol;Acc:MGI:1201782]
ENSMUSG00000028699	726.61	1099.66	1271.24	1187.62	659.972	216.094	183.333	285.002	600.941	-1.48179	0.408776	1.22584e-05	0.000624394	Tspan1	66805	tetraspanin 1 [Source:MGI Symbol;Acc:MGI:1914055]
ENSMUSG00000039236	4226.15	955.137	915.292	846.953	4922.44	6209.8	7515.41	4871.72	2168.47	1.57261	0.429219	1.22334e-05	0.000624394	Isg20	57444	interferon-stimulated protein [Source:MGI Symbol;Acc:MGI:1928895]
ENSMUSG00000060519	7979.88	4044.07	3985	4160.11	7885.63	11187.3	10569.3	9935.57	5640.65	0.863639	0.234157	1.23453e-05	0.000627074	Tor3a	30935	torsin family 3, member A [Source:MGI Symbol;Acc:MGI:1353652]
ENSMUSG00000027580	3434.07	2675.1	2141.93	2668.72	3860.17	5199.96	4550.09	4064.75	2592.51	0.629342	0.165034	1.25261e-05	0.000634494	Helz2	229003	helicase with zinc finger 2, transcriptional coactivator [Source:MGI Symbol;Acc:MGI:2385169]
ENSMUSG00000026043	1563.62	1035.93	1212.36	764.574	2989.93	3283.57	4206.81	3892.89	2166.42	1.4613	0.40393	1.25694e-05	0.000634928	Col3a1	12825	collagen, type III, alpha 1 [Source:MGI Symbol;Acc:MGI:88453]
ENSMUSG00000044948	48.783	115.801	200.722	151.885	63.2017	18.9741	20.9171	23.4833	58.655	-1.80039	0.500147	1.26486e-05	0.00063717	Cfap43	100048534	cilia and flagella associated protein 43 [Source:MGI Symbol;Acc:MGI:1289258]
ENSMUSG00000090523	517.357	431.786	477.272	367.27	616.217	795.858	681.653	654.33	559.331	0.561785	0.1463	1.29726e-05	0.000651693	Gypc	71683	glycophorin C [Source:MGI Symbol;Acc:MGI:1098566]
ENSMUSG00000036395	961.539	1860.9	2059.85	1922.16	679.418	618.767	468.79	751.465	1461.19	-1.27088	0.350167	1.30479e-05	0.00065368	Glb1l2	244757	galactosidase, beta 1-like 2 [Source:MGI Symbol;Acc:MGI:2388283]
ENSMUSG00000066258	1422.41	654.412	651.231	690.777	1505.9	1648.64	1839.48	1737.76	904.653	0.877044	0.236579	1.31542e-05	0.000657208	Trim12a	76681	tripartite motif-containing 12A [Source:MGI Symbol;Acc:MGI:1923931]
ENSMUSG00000046157	789.515	610.426	542.395	518.297	871.454	1274.43	1109.84	1063.15	883.952	0.731502	0.19524	1.33114e-05	0.00066325	Tmem229b	268567	transmembrane protein 229B [Source:MGI Symbol;Acc:MGI:2444389]
ENSMUSG00000084902	61.6207	139.141	206.967	199.081	42.5396	10.5412	6.1521	18.1462	61.5248	-2.61655	0.737535	1.34274e-05	0.00066721	Gm281		predicted gene 281 [Source:MGI Symbol;Acc:MGI:2685127]
ENSMUSG00000024640	238.78	135.55	151.657	126.142	308.716	343.642	423.265	384.272	224.687	1.04173	0.284369	1.34734e-05	0.000667681	Psat1	107272	phosphoserine aminotransferase 1 [Source:MGI Symbol;Acc:MGI:2183441]
ENSMUSG00000027831	0	0.897685	0	0	25.5238	10.5412	7.38252	11.7416	8.51923	4.91469	1.48609	1.3614e-05	0.000672824	Veph1	72789	ventricular zone expressed PH domain-containing 1 [Source:MGI Symbol;Acc:MGI:1920039]
ENSMUSG00000037035	89.8635	72.7125	68.6915	74.6554	213.913	143.36	247.315	199.608	96.8996	1.23922	0.341849	1.37735e-05	0.000678873	Inhbb	16324	inhibin beta-B [Source:MGI Symbol;Acc:MGI:96571]
ENSMUSG00000034422	4323.72	1706.5	1550.46	2186.46	4224.79	5889.35	5498.75	5774.76	2455.65	1.00834	0.275327	1.38609e-05	0.000681348	Parp14	547253	poly (ADP-ribose) polymerase family, member 14 [Source:MGI Symbol;Acc:MGI:1919489]
ENSMUSG00000047021	35.9454	64.6333	90.1018	109.838	25.5238	10.5412	0	11.7416	33.6394	-2.3382	0.656281	1.39353e-05	0.000682432	Cfap65	241116	cilia and flagella associated protein 65 [Source:MGI Symbol;Acc:MGI:2444274]
ENSMUSG00000021363	33.3779	144.527	124.894	128.716	13.3696	8.43294	34.4518	7.47196	48.2885	-2.43685	0.687683	1.39577e-05	0.000682432	Mak	17152	male germ cell-associated kinase [Source:MGI Symbol;Acc:MGI:96913]
ENSMUSG00000026466	2407.06	1764.85	1589.72	1746.25	2509.84	2705.92	2961.62	2932.21	1761	0.512952	0.133957	1.40661e-05	0.000683359	Tor1aip1	208263	torsin A interacting protein 1 [Source:MGI Symbol;Acc:MGI:3582693]
ENSMUSG00000049401	3262.04	1594.29	1344.39	1460.5	3188.04	4223.85	4332.31	4107.44	1981.52	0.937042	0.255078	1.40887e-05	0.000683359	Ogfr	72075	opioid growth factor receptor [Source:MGI Symbol;Acc:MGI:1919325]
ENSMUSG00000043541	28.2428	99.643	73.152	60.9257	20.6621	13.7035	4.92168	13.8765	33.028	-2.0307	0.56762	1.40824e-05	0.000683359	Casc1	320662	cancer susceptibility candidate 1 [Source:MGI Symbol;Acc:MGI:2444480]
ENSMUSG00000049502	4625.4	2207.41	2014.36	2259.4	4646.54	6201.37	5236.67	6191.05	2967.89	0.89758	0.244173	1.45542e-05	0.000704068	Dtx3l	209200	deltex 3-like, E3 ubiquitin ligase [Source:MGI Symbol;Acc:MGI:2656973]
ENSMUSG00000028037	7126.17	1836.66	1449.66	1717.07	8889.56	10686.6	9653.88	9694.33	3444.48	1.49563	0.414673	1.46466e-05	0.000704623	Ifi44	99899	interferon-induced protein 44 [Source:MGI Symbol;Acc:MGI:2443016]
ENSMUSG00000037379	309.387	143.63	134.707	104.689	351.256	956.084	690.266	482.475	368.627	1.62918	0.456398	1.4666e-05	0.000704623	Spon2	100689	spondin 2, extracellular matrix protein [Source:MGI Symbol;Acc:MGI:1923724]
ENSMUSG00000095041	1939.77	2826.81	2334.62	2864.36	1445.13	1635.99	1501.11	1790.07	1987.29	-0.584088	0.153934	1.46812e-05	0.000704623
ENSMUSG00000045932	7430.43	1095.18	949.191	1235.68	8766.81	12264.7	13951.7	11323.2	3778.98	1.87008	0.523311	1.48081e-05	0.000708849	Ifit2	15958	interferon-induced protein with tetratricopeptide repeats 2 [Source:MGI Symbol;Acc:MGI:99449]
ENSMUSG00000028069	138.647	87.0754	122.217	111.554	183.528	249.826	237.471	230.563	136.304	0.871999	0.238415	1.56163e-05	0.000743988	Gpatch4	66614	G patch domain containing 4 [Source:MGI Symbol;Acc:MGI:1913864]
ENSMUSG00000029049	96.2823	174.151	151.657	120.993	81.433	56.9223	62.7514	36.2924	89.7409	-1.06673	0.295147	1.56642e-05	0.000743988	Morn1	76866	MORN repeat containing 1 [Source:MGI Symbol;Acc:MGI:1924116]
ENSMUSG00000048029	62.9044	129.267	144.52	164.757	43.755	2.10823	2.46084	2.13485	52.4766	-2.91473	0.834994	1.56322e-05	0.000743988	Eno4	226265	enolase 4 [Source:MGI Symbol;Acc:MGI:2441717]
ENSMUSG00000033538	616.207	323.167	426.422	410.176	647.818	850.672	1042.17	882.758	453.767	0.847487	0.231667	1.60256e-05	0.000757219	Casp4	12363	caspase 4, apoptosis-related cysteine peptidase [Source:MGI Symbol;Acc:MGI:107700]
ENSMUSG00000040040	152.768	188.514	189.125	176.77	97.2334	85.3835	43.0647	99.2703	116.042	-0.995518	0.274545	1.6003e-05	0.000757219	Ift88	21821	intraflagellar transport 88 [Source:MGI Symbol;Acc:MGI:98715]
ENSMUSG00000096140	10.2701	42.1912	41.0365	36.8986	4.86167	0	1.23042	7.47196	14.532	-2.87469	0.80508	1.61295e-05	0.000760166	Ankrd66	100043332	ankyrin repeat domain 66 [Source:MGI Symbol;Acc:MGI:1925106]
ENSMUSG00000021791	11.5539	20.6468	36.576	24.8851	1.21542	1.05412	3.69126	4.26969	9.32174	-2.82157	0.780312	1.64534e-05	0.000773437	Dydc2	71200	DPY30 domain containing 2 [Source:MGI Symbol;Acc:MGI:1918450]
ENSMUSG00000070713	173.308	158.89	157.901	127.858	245.514	202.39	263.31	256.181	179.339	0.588768	0.156331	1.65573e-05	0.000776323	Gm10282		predicted pseudogene 10282 [Source:MGI Symbol;Acc:MGI:3704312]
ENSMUSG00000011305	82.1609	109.518	120.433	126.142	53.4784	24.2447	22.1476	11.7416	57.4935	-1.74154	0.494415	1.68062e-05	0.000785981	Plin5	66968	perilipin 5 [Source:MGI Symbol;Acc:MGI:1914218]
ENSMUSG00000025757	593.099	825.87	957.22	1041.74	642.956	482.786	364.204	439.778	660.459	-0.739528	0.200943	1.68719e-05	0.000787039	Hspa4l	18415	heat shock protein 4 like [Source:MGI Symbol;Acc:MGI:107422]
ENSMUSG00000071103	44.9317	70.9171	78.5046	78.9459	27.9546	28.4612	7.38252	17.0788	34.8665	-1.54789	0.435565	1.69774e-05	0.000789945	1700029J07Rik	69479	RIKEN cDNA 1700029J07 gene [Source:MGI Symbol;Acc:MGI:1916729]
ENSMUSG00000013646	554.586	597.858	439.804	525.162	673.341	744.207	837.916	765.342	725.035	0.470892	0.122171	1.73336e-05	0.000804475	Sh3bp5l	79566	SH3 binding domain protein 5 like [Source:MGI Symbol;Acc:MGI:1933124]
ENSMUSG00000091549	223.375	120.29	98.1307	120.993	239.437	348.913	312.527	297.811	146.301	0.977315	0.271563	1.74907e-05	0.000809707	Gm6548		predicted gene 6548 [Source:MGI Symbol;Acc:MGI:3644071]
ENSMUSG00000056215	65.472	96.95	128.462	108.122	27.9546	17.92	12.3042	13.8765	45.6919	-2.16907	0.620056	1.7555e-05	0.000810632	Lrguk	74354	leucine-rich repeats and guanylate kinase domain containing [Source:MGI Symbol;Acc:MGI:1921604]
ENSMUSG00000040035	1005.19	859.084	645.878	538.034	1491.32	1925.87	1471.58	2429.45	1100.01	1.12047	0.313269	1.76778e-05	0.000814245	Disp2	214240	dispatched RND tramsporter family member 2 [Source:MGI Symbol;Acc:MGI:2388733]
ENSMUSG00000026880	4897.56	6025.26	6738.9	6648.62	3457.86	3208.73	3493.16	4020.98	4906.38	-0.696789	0.189198	1.77818e-05	0.000815667	Stom	13830	stomatin [Source:MGI Symbol;Acc:MGI:95403]
ENSMUSG00000024472	640.598	331.246	273.874	313.209	666.049	754.748	839.147	760.005	439.545	0.85541	0.23561	1.77978e-05	0.000815667	Dcp2	70640	decapping mRNA 2 [Source:MGI Symbol;Acc:MGI:1917890]
ENSMUSG00000097324	100.134	115.801	114.188	113.27	188.39	308.856	207.941	255.114	161.486	0.989312	0.275261	1.8259e-05	0.00083471	Carmn		cardiac mesoderm enhancer-associated non-coding RNA [Source:MGI Symbol;Acc:MGI:4439832]
ENSMUSG00000020089	1227.28	458.717	346.134	445.358	1533.86	1452.57	1648.76	1321.47	740.721	1.12275	0.315576	1.88116e-05	0.000857827	Ppa1	67895	pyrophosphatase (inorganic) 1 [Source:MGI Symbol;Acc:MGI:97831]
ENSMUSG00000023952	1041.13	850.108	764.527	759.426	1096.31	1549.55	1402.68	1422.87	876.396	0.615262	0.165383	1.88869e-05	0.000859121	Gtpbp2	56055	GTP binding protein 2 [Source:MGI Symbol;Acc:MGI:1860138]
ENSMUSG00000028633	611.072	354.586	475.488	447.932	802.176	874.917	844.068	723.712	500.74	0.701502	0.191537	1.93034e-05	0.000871559	Ctps	51797	cytidine 5'-triphosphate synthase [Source:MGI Symbol;Acc:MGI:1858304]
ENSMUSG00000030256	88.5797	164.276	154.333	223.108	89.9409	49.5435	63.9819	55.506	86.0717	-1.14043	0.321564	1.9256e-05	0.000871559	Bhlhe41	79362	basic helix-loop-helix family, member e41 [Source:MGI Symbol;Acc:MGI:1930704]
ENSMUSG00000056073	33.3779	51.168	77.6125	66.0743	6.07709	21.0823	12.3042	23.4833	38.7866	-1.62784	0.461725	1.92254e-05	0.000871559	Grik2	14806	glutamate receptor, ionotropic, kainate 2 (beta 2) [Source:MGI Symbol;Acc:MGI:95815]
ENSMUSG00000030342	19016.4	19434	21004.4	19828.3	15494.1	12552.4	13113.8	13783.6	18149	-0.481903	0.126918	1.96689e-05	0.000885877	Cd9	12527	CD9 antigen [Source:MGI Symbol;Acc:MGI:88348]
ENSMUSG00000074743	36509	45161.6	54747.1	53798.2	31763.7	29495.2	22505.6	31755.8	42927.2	-0.645483	0.175601	2.01061e-05	0.00090334	Thbd	21824	thrombomodulin [Source:MGI Symbol;Acc:MGI:98736]
ENSMUSG00000029798	1683.01	579.904	594.137	788.601	1855.94	2088.21	2207.37	2420.91	901.098	1.0916	0.308605	2.04171e-05	0.000915069	Herc6	67138	hect domain and RLD 6 [Source:MGI Symbol;Acc:MGI:1914388]
ENSMUSG00000009585	2288.95	1360.89	1264.99	1260.56	2372.5	2910.42	3253.23	2728.33	1766.01	0.774221	0.214412	2.11913e-05	0.000947441	Apobec3	80287	apolipoprotein B mRNA editing enzyme, catalytic polypeptide 3 [Source:MGI Symbol;Acc:MGI:1933111]
ENSMUSG00000041481	907.621	360.869	407.688	247.993	1137.63	1462.06	1290.71	1005.51	572.716	1.1913	0.339049	2.12887e-05	0.000949478	Serpina3g	20715	serine (or cysteine) peptidase inhibitor, clade A, member 3G [Source:MGI Symbol;Acc:MGI:105046]
ENSMUSG00000048478	33.3779	71.8148	74.0441	66.9324	20.6621	13.7035	7.38252	29.8878	31.1737	-1.56349	0.447519	2.13588e-05	0.000950283	Spata33	320869	spermatogenesis associated 33 [Source:MGI Symbol;Acc:MGI:2444920]
ENSMUSG00000059182	2878.2	2730.76	3486.32	3328.6	2389.51	2263.19	2181.54	2436.93	2922.92	-0.389624	0.100773	2.17225e-05	0.000961956	Skap2	54353	src family associated phosphoprotein 2 [Source:MGI Symbol;Acc:MGI:1889206]
ENSMUSG00000025173	1383.9	1687.65	1713.72	1791.73	1306.57	1239.64	1162.75	1277.7	1600.45	-0.370709	0.0953458	2.17756e-05	0.000961956	Wdr45b	66840	WD repeat domain 45B [Source:MGI Symbol;Acc:MGI:1914090]
ENSMUSG00000024206	227.226	377.925	305.989	357.831	150.712	131.765	146.42	233.766	240.37	-0.831977	0.232876	2.1779e-05	0.000961956	Rfx2	19725	regulatory factor X, 2 (influences HLA class II expression) [Source:MGI Symbol;Acc:MGI:106583]
ENSMUSG00000032724	292.698	255.84	165.93	137.297	458.212	725.232	655.814	383.205	295.232	1.22146	0.349068	2.19531e-05	0.00096731	Abtb2	99382	ankyrin repeat and BTB (POZ) domain containing 2 [Source:MGI Symbol;Acc:MGI:2139365]
ENSMUSG00000000167	80.8771	105.029	94.5623	126.142	59.5555	20.0282	7.38252	27.753	52.3416	-1.60264	0.464063	2.25932e-05	0.000993122	Pih1d2	72614	PIH1 domain containing 2 [Source:MGI Symbol;Acc:MGI:1919864]
ENSMUSG00000030032	83.4447	169.662	173.959	97.8243	47.4013	46.3811	67.6731	41.6295	78.7892	-1.2101	0.347219	2.31591e-05	0.00101556	Wdr54	75659	WD repeat domain 54 [Source:MGI Symbol;Acc:MGI:1922909]
ENSMUSG00000035394	50.0668	80.7916	93.6702	63.5	40.1088	24.2447	19.6867	8.53938	31.2842	-1.44558	0.418065	2.36168e-05	0.00103315	Cfap53	74453	cilia and flagella associated protein 53 [Source:MGI Symbol;Acc:MGI:1921703]
ENSMUSG00000034227	166.889	180.435	188.233	213.669	98.4488	21.0823	23.378	42.6969	81.5189	-1.76128	0.515383	2.4116e-05	0.00105247	Foxj1	15223	forkhead box J1 [Source:MGI Symbol;Acc:MGI:1347474]
ENSMUSG00000041936	2900.02	1897.71	1761	1923.02	3065.28	4436.78	3864.75	3825.64	2143.31	0.749881	0.209454	2.46999e-05	0.00107463	Agrn	11603	agrin [Source:MGI Symbol;Acc:MGI:87961]
ENSMUSG00000045629	1273.49	1594.29	1618.26	1630.41	856.869	1055.17	837.916	1065.29	1431.6	-0.61084	0.167693	2.47412e-05	0.00107463	Sh3tc2	225608	SH3 domain and tetratricopeptide repeats 2 [Source:MGI Symbol;Acc:MGI:2444417]
ENSMUSG00000010755	649.585	588.881	484.409	494.27	623.509	1233.32	937.58	971.355	645.525	0.68468	0.190098	2.51703e-05	0.00109067	Cars	27267	cysteinyl-tRNA synthetase [Source:MGI Symbol;Acc:MGI:1351477]
ENSMUSG00000034112	47.4993	101.438	80.2887	78.0878	19.4467	20.0282	7.38252	12.8091	41.0104	-2.0602	0.606974	2.6125e-05	0.00112588	Atp2c2	69047	ATPase, Ca++ transporting, type 2C, member 2 [Source:MGI Symbol;Acc:MGI:1916297]
ENSMUSG00000022057	19.2565	70.0194	57.9863	75.5135	2.43084	0	2.46084	18.1462	25.7417	-2.84056	0.837343	2.60863e-05	0.00112588	Adamdec1	58860	ADAM-like, decysin 1 [Source:MGI Symbol;Acc:MGI:1917650]
ENSMUSG00000037321	13922.4	6284.69	5208.96	5949.26	14211.9	18876.1	17848.5	18561.4	8651.53	1.01295	0.290404	2.61674e-05	0.00112588	Tap1	21354	transporter 1, ATP-binding cassette, sub-family B (MDR/TAP) [Source:MGI Symbol;Acc:MGI:98483]
ENSMUSG00000019762	10.2701	24.2375	42.8207	60.0676	9.72334	3.16235	3.69126	3.20227	19.32	-2.45598	0.720631	2.67136e-05	0.00114668	Iyd	70337	iodotyrosine deiodinase [Source:MGI Symbol;Acc:MGI:1917587]
ENSMUSG00000071350	807.488	266.612	265.845	335.52	856.869	1002.47	1098.77	1197.65	478.448	1.15532	0.334655	2.69065e-05	0.00115225	Setdb2	239122	SET domain, bifurcated 2 [Source:MGI Symbol;Acc:MGI:2685139]
ENSMUSG00000021759	8100.55	13106.2	11263.6	13133.3	6829.43	8002.86	5972.46	6108.86	10277.2	-0.674423	0.189675	2.72231e-05	0.00116309	Plpp1	19012	phospholipid phosphatase 1 [Source:MGI Symbol;Acc:MGI:108412]
ENSMUSG00000036381	143.782	175.946	149.872	175.054	319.655	349.967	585.68	238.035	215.623	1.06502	0.307511	2.7524e-05	0.0011732	P2ry14	140795	purinergic receptor P2Y, G-protein coupled, 14 [Source:MGI Symbol;Acc:MGI:2155705]
ENSMUSG00000057143	715.057	432.684	368.436	594.669	980.842	907.595	1102.46	767.477	484.525	0.741056	0.209095	2.77656e-05	0.00117362	Trim12c	319236	tripartite motif-containing 12C [Source:MGI Symbol;Acc:MGI:4821183]
ENSMUSG00000039994	552.019	409.344	388.954	459.088	590.693	920.244	1133.22	901.972	468.336	0.859822	0.245286	2.77716e-05	0.00117362	Timeless	21853	timeless circadian clock 1 [Source:MGI Symbol;Acc:MGI:1321393]
ENSMUSG00000038879	894.784	1147.24	1272.13	1136.14	786.375	636.687	503.242	662.869	982.703	-0.696616	0.195319	2.77904e-05	0.00117362	Nipal2	223473	NIPA-like domain containing 2 [Source:MGI Symbol;Acc:MGI:1924488]
ENSMUSG00000033863	3256.91	4026.12	4564.86	4696.43	3219.64	2251.59	2134.78	2179.68	2667.86	-0.676019	0.188918	2.76102e-05	0.00117362	Klf9	16601	Kruppel-like factor 9 [Source:MGI Symbol;Acc:MGI:1333856]
ENSMUSG00000004319	1080.93	1199.31	1277.48	1312.91	775.436	814.832	748.096	909.444	1191.75	-0.527747	0.143891	2.80738e-05	0.00118285	Clcn3	12725	chloride channel, voltage-sensitive 3 [Source:MGI Symbol;Acc:MGI:103555]
ENSMUSG00000044835	28.2428	81.6893	63.3389	97.8243	8.50792	0	0	9.6068	24.7381	-0.195857	0.392236	2.82678e-05	0.00118521	Ankrd45	73844	ankyrin repeat domain 45 [Source:MGI Symbol;Acc:MGI:1921094]
ENSMUSG00000051435	93.7148	153.504	148.088	175.912	82.6484	47.4353	46.756	39.4946	66.7727	-1.23248	0.359918	2.83242e-05	0.00118521	Fhad1	329977	forkhead-associated (FHA) phosphopeptide binding domain 1 [Source:MGI Symbol;Acc:MGI:1920323]
ENSMUSG00000078566	607.22	895.889	1199.87	1342.08	734.112	398.456	415.882	402.418	759.21	-0.928645	0.267025	2.82297e-05	0.00118521	Bnip3	12176	BCL2/adenovirus E1B interacting protein 3 [Source:MGI Symbol;Acc:MGI:109326]
ENSMUSG00000035505	269.59	232.5	203.398	161.324	303.854	344.696	328.522	376.8	240.959	0.58482	0.161609	2.88895e-05	0.00120335	Cox18	231430	cytochrome c oxidase assembly protein 18 [Source:MGI Symbol;Acc:MGI:2448532]
ENSMUSG00000056612	97.5661	67.3264	71.3678	66.9324	139.773	114.899	127.964	144.102	98.0063	0.719054	0.203356	2.88861e-05	0.00120335	Ppp1r14b	18938	protein phosphatase 1, regulatory inhibitor subunit 14B [Source:MGI Symbol;Acc:MGI:107682]
ENSMUSG00000068617	41.0804	126.574	158.793	202.514	47.4013	13.7035	4.92168	16.0113	51.9237	-2.33863	0.70072	2.91914e-05	0.00121317	Efcab1	66793	EF-hand calcium binding domain 1 [Source:MGI Symbol;Acc:MGI:1914043]
ENSMUSG00000060224	39.7967	29.6236	32.1155	23.1689	3.64625	9.48705	8.61294	4.26969	18.2831	-1.96264	0.576597	2.94489e-05	0.00122109	Pyroxd2	74580	pyridine nucleotide-disulphide oxidoreductase domain 2 [Source:MGI Symbol;Acc:MGI:1921830]
ENSMUSG00000066129	77.0258	93.3592	96.3465	90.9595	4.86167	4.21647	1.23042	25.6181	35.1099	-2.86539	0.860976	2.98356e-05	0.00123433	Kndc1	76484	kinase non-catalytic C-lobe domain (KIND) containing 1 [Source:MGI Symbol;Acc:MGI:1923734]
ENSMUSG00000034460	24.3915	63.7356	83.8571	78.9459	13.3696	7.37882	3.69126	9.6068	32.3295	-2.50517	0.749337	3.00561e-05	0.00124065	Six4	20474	sine oculis-related homeobox 4 [Source:MGI Symbol;Acc:MGI:106034]
ENSMUSG00000040936	70.607	185.821	220.348	152.743	68.0634	14.7576	56.5993	11.7416	74.2451	-1.79842	0.536957	3.01694e-05	0.00124252	Ulk4	209012	unc-51-like kinase 4 [Source:MGI Symbol;Acc:MGI:1921622]
ENSMUSG00000032377	1912.81	2719.99	3321.28	3304.57	1722.25	1661.29	1412.52	1878.66	2477.37	-0.671891	0.189235	3.06333e-05	0.00125879	Plscr4	235527	phospholipid scramblase 4 [Source:MGI Symbol;Acc:MGI:2143267]
ENSMUSG00000035517	1751.05	1365.38	1117.8	1261.42	1855.94	2439.23	2425.16	2135.91	1326.8	0.617346	0.172217	3.09707e-05	0.0012698	Tdrd7	100121	tudor domain containing 7 [Source:MGI Symbol;Acc:MGI:2140279]
ENSMUSG00000022906	4403.31	2013.51	1843.07	2045.73	4814.27	5262.15	4599.31	5182.34	2477.88	0.838371	0.240481	3.14722e-05	0.00128747	Parp9	80285	poly (ADP-ribose) polymerase family, member 9 [Source:MGI Symbol;Acc:MGI:1933117]
ENSMUSG00000118506	23.1078	89.7685	89.2097	93.5338	27.9546	13.7035	27.0692	10.6742	38.5862	-1.66527	0.496185	3.17356e-05	0.00129246	1700094D03Rik	73545	RIKEN cDNA 1700094D03 gene [Source:MGI Symbol;Acc:MGI:1920795]
ENSMUSG00000031617	218.24	315.087	322.939	322.649	189.605	188.687	211.632	198.541	336.316	-0.529562	0.145506	3.16891e-05	0.00129246	Tmem184c	234463	transmembrane protein 184C [Source:MGI Symbol;Acc:MGI:2384562]
ENSMUSG00000040771	842.149	815.098	926.889	1007.42	717.096	698.88	573.376	616.97	866.641	-0.422112	0.113385	3.20623e-05	0.00130287	Oard1	106821	O-acyl-ADP-ribose deacylase 1 [Source:MGI Symbol;Acc:MGI:2146818]
ENSMUSG00000032038	1623.96	1732.53	1782.41	1777.14	1102.38	1279.7	1242.72	1348.15	1537.28	-0.434211	0.116812	3.29377e-05	0.00133547	St3gal4	20443	ST3 beta-galactoside alpha-2,3-sialyltransferase 4 [Source:MGI Symbol;Acc:MGI:1316743]
ENSMUSG00000074063	663.706	855.494	644.986	711.372	537.215	377.374	369.126	333.036	399.928	-0.737259	0.210636	3.31092e-05	0.00133946	Osgin1	71839	oxidative stress induced growth inhibitor 1 [Source:MGI Symbol;Acc:MGI:1919089]
ENSMUSG00000037053	12.8376	26.0329	46.3891	42.9054	3.64625	0	7.38252	0	12.4572	-3.11016	0.934851	3.35746e-05	0.00135529	Azgp1	12007	alpha-2-glycoprotein 1, zinc [Source:MGI Symbol;Acc:MGI:103163]
ENSMUSG00000117465	79.5934	120.29	101.699	96.1081	34.0317	45.327	40.6039	58.7082	79.1551	-1.01253	0.295698	3.38732e-05	0.00136433	Gm49980		predicted gene, 49980 [Source:MGI Symbol;Acc:MGI:6275257]
ENSMUSG00000039021	46.2155	88.8708	82.0729	110.696	42.5396	10.5412	13.5346	13.8765	38.0903	-1.76857	0.53282	3.46843e-05	0.00139087	Ttc16	338348	tetratricopeptide repeat domain 16 [Source:MGI Symbol;Acc:MGI:2443048]
ENSMUSG00000032010	101.417	214.547	235.514	243.703	116.68	40.0564	83.6686	80.0567	101.286	-1.15172	0.341078	3.46349e-05	0.00139087	Usp2	53376	ubiquitin specific peptidase 2 [Source:MGI Symbol;Acc:MGI:1858178]
ENSMUSG00000028364	120.674	53.8611	48.1732	18.0203	243.084	327.83	285.458	301.013	136.914	1.9745	0.597951	3.48288e-05	0.00139178	Tnc	21923	tenascin C [Source:MGI Symbol;Acc:MGI:101922]
ENSMUSG00000070327	9739.92	3753.22	3009.04	3967.03	10006.5	14609	11947.4	11241	5086.71	1.06929	0.316285	3.48592e-05	0.00139178	Rnf213	672511	ring finger protein 213 [Source:MGI Symbol;Acc:MGI:1289196]
ENSMUSG00000027329	165.606	220.83	180.204	198.223	147.066	110.682	102.125	116.349	145.839	-0.616112	0.173143	3.51954e-05	0.00140214	Spef1	70997	sperm flagellar 1 [Source:MGI Symbol;Acc:MGI:3513546]
ENSMUSG00000073633	134.795	220.83	281.011	273.736	147.066	54.8141	55.3689	62.9779	128.395	-1.31709	0.393405	3.53088e-05	0.0014036	Fbxo36	66153	F-box protein 36 [Source:MGI Symbol;Acc:MGI:1289192]
ENSMUSG00000042215	233.645	290.85	320.263	354.399	238.222	186.579	167.337	159.046	249.111	-0.607729	0.171316	3.60805e-05	0.00143117	Bag2	213539	BCL2-associated athanogene 2 [Source:MGI Symbol;Acc:MGI:1891254]
ENSMUSG00000059562	20.5402	35.0097	39.2523	36.0405	15.8004	5.27058	3.69126	4.26969	18.4799	-1.90444	0.571091	3.65692e-05	0.00144429	Ccdc154	207209	coiled-coil domain containing 154 [Source:MGI Symbol;Acc:MGI:2685163]
ENSMUSG00000056116	10702.7	4119.48	3934.15	3801.42	9077.95	13373.6	14863.5	12885.9	5924	1.01608	0.298241	3.65562e-05	0.00144429	H2-T22	15039	histocompatibility 2, T region locus 22 [Source:MGI Symbol;Acc:MGI:95956]
ENSMUSG00000020108	150.2	313.292	369.328	408.459	125.188	132.819	153.803	87.5286	167.235	-1.14982	0.342062	3.67737e-05	0.00144923	Ddit4	74747	DNA-damage-inducible transcript 4 [Source:MGI Symbol;Acc:MGI:1921997]
ENSMUSG00000010492	23.1078	41.2935	48.1732	55.777	10.9388	8.43294	14.765	16.0113	20.9458	-1.53092	0.457359	3.70714e-05	0.00145782	Uckl1os	100271841	uridine-cytidine kinase 1-like 1, opposite strand [Source:MGI Symbol;Acc:MGI:3801877]
ENSMUSG00000001270	1663.76	1755.87	1811.85	1800.31	986.919	1313.43	1226.73	1107.98	1667.91	-0.539138	0.150651	3.7152e-05	0.00145786	Ckb	12709	creatine kinase, brain [Source:MGI Symbol;Acc:MGI:88407]
ENSMUSG00000026473	2342.87	3384.27	3314.14	3665.84	1993.28	1971.2	2235.67	1747.37	2388.5	-0.604539	0.171046	3.759e-05	0.00147189	Glul	14645	glutamate-ammonia ligase (glutamine synthetase) [Source:MGI Symbol;Acc:MGI:95739]
ENSMUSG00000054072	14525.8	5502.81	5204.49	6028.21	21630.8	22034.2	24131	28603.7	9333.73	1.41619	0.425786	3.82637e-05	0.00149506	Iigp1	60440	interferon inducible GTPase 1 [Source:MGI Symbol;Acc:MGI:1926259]
ENSMUSG00000047361	34.6616	105.029	99.0228	103.831	30.3854	24.2447	13.5346	26.6856	41.7693	-1.61031	0.48668	3.84506e-05	0.00149898	Gm973	381260	predicted gene 973 [Source:MGI Symbol;Acc:MGI:2685819]
ENSMUSG00000023249	573.843	316.883	346.134	327.797	636.879	772.668	807.156	666.072	396.842	0.78148	0.227185	3.8528e-05	0.00149898	Parp3	235587	poly (ADP-ribose) polymerase family, member 3 [Source:MGI Symbol;Acc:MGI:1891258]
ENSMUSG00000022816	1151.54	1142.75	1198.09	1009.99	1546.01	1724.54	2019.12	2009.96	1322.84	0.621742	0.176627	3.86927e-05	0.0015022	Fstl1	14314	follistatin-like 1 [Source:MGI Symbol;Acc:MGI:102793]
ENSMUSG00000097006	768.975	508.09	396.091	463.378	695.219	1105.77	994.18	1097.31	611.392	0.766939	0.222777	3.90313e-05	0.00151213	9530082P21Rik	638247	RIKEN cDNA 9530082P21 gene [Source:MGI Symbol;Acc:MGI:3603340]
ENSMUSG00000071202	69.3233	103.234	114.188	102.115	27.9546	20.0282	43.0647	30.9553	48.9682	-1.45738	0.440632	3.92467e-05	0.00151726	Ccdc78	381077	coiled-coil domain containing 78 [Source:MGI Symbol;Acc:MGI:2685784]
ENSMUSG00000095351	602.085	18.8514	228.377	55.777	14.585	11.5953	28.2997	7.47196	115.937	-0.153757	0.304762	3.94448e-05	0.0015217	Igkv3-2		immunoglobulin kappa variable 3-2 [Source:MGI Symbol;Acc:MGI:1330850]
ENSMUSG00000034675	130.944	168.765	134.707	128.716	170.158	336.263	345.748	256.181	178.199	0.859537	0.252239	4.07539e-05	0.0015689	Dbn1	56320	drebrin 1 [Source:MGI Symbol;Acc:MGI:1931838]
ENSMUSG00000078349	629.044	226.217	157.009	242.845	776.652	891.783	912.972	711.971	358.661	1.21546	0.366848	4.18582e-05	0.00160802	AW011738	100382	expressed sequence AW011738 [Source:MGI Symbol;Acc:MGI:2140540]
ENSMUSG00000086851	11.5539	36.8051	29.4392	34.3243	7.29251	2.10823	3.69126	1.06742	14.1767	-2.60801	0.793653	4.2198e-05	0.00161303	A430108G06Rik	319650	RIKEN cDNA A430108G06 gene [Source:MGI Symbol;Acc:MGI:2442478]
ENSMUSG00000069804	23.1078	18.8514	28.5471	14.5878	37.6779	63.247	61.521	40.5621	34.2006	1.10111	0.329385	4.22531e-05	0.00161303	Gm10277		predicted gene 10277 [Source:MGI Symbol;Acc:MGI:3641921]
ENSMUSG00000020707	631.612	403.06	414.825	385.291	719.527	853.835	893.285	650.06	551.271	0.681529	0.196602	4.21118e-05	0.00161303	Rnf135	71956	ring finger protein 135 [Source:MGI Symbol;Acc:MGI:1919206]
ENSMUSG00000022371	134.795	163.379	196.261	169.905	85.0792	66.4094	56.5993	109.945	161.321	-0.930287	0.276216	4.24405e-05	0.00161681	Col14a1	12818	collagen, type XIV, alpha 1 [Source:MGI Symbol;Acc:MGI:1341272]
ENSMUSG00000042726	5384.11	2053.01	1715.5	2080.91	5259.11	6590.34	6656.57	6160.1	2921.26	0.998284	0.296055	4.26253e-05	0.00162047	Trafd1	231712	TRAF type zinc finger domain containing 1 [Source:MGI Symbol;Acc:MGI:1923551]
ENSMUSG00000012123	24.3915	32.3167	40.1444	24.027	2.43084	8.43294	7.38252	3.20227	13.3301	-2.15671	0.654985	4.30707e-05	0.00163401	Crybg2	230806	crystallin beta-gamma domain containing 2 [Source:MGI Symbol;Acc:MGI:1334463]
ENSMUSG00000030045	292.698	238.784	223.024	205.088	330.594	385.807	367.896	337.306	307.933	0.515192	0.144901	4.32862e-05	0.00163539	Mrpl19	56284	mitochondrial ribosomal protein L19 [Source:MGI Symbol;Acc:MGI:1926274]
ENSMUSG00000041986	50.0668	102.336	111.512	151.027	27.9546	4.21647	3.69126	33.0901	41.4056	-2.23209	0.691096	4.32267e-05	0.00163539	Elmod1	270162	ELMO/CED-12 domain containing 1 [Source:MGI Symbol;Acc:MGI:3583900]
ENSMUSG00000074673	33.3779	42.1912	64.231	47.1959	26.7392	9.48705	8.61294	12.8091	21.8087	-1.48232	0.451157	4.40361e-05	0.00165348	Ttll9	74711	tubulin tyrosine ligase-like family, member 9 [Source:MGI Symbol;Acc:MGI:1913589]
ENSMUSG00000029524	161.754	139.141	182.88	133.865	85.0792	100.141	73.8252	108.877	124.903	-0.656425	0.189434	4.4022e-05	0.00165348	Sirt4	75387	sirtuin 4 [Source:MGI Symbol;Acc:MGI:1922637]
ENSMUSG00000006784	62.9044	84.3824	86.5334	74.6554	37.6779	20.0282	28.2997	17.0788	39.1269	-1.37919	0.420196	4.39542e-05	0.00165348	Odad4	74407	outer dynein arm complex subunit 4 [Source:MGI Symbol;Acc:MGI:1921657]
ENSMUSG00000040043	1767.74	1212.77	1315.84	1158.45	2003.01	2328.54	2149.54	1934.17	1480.79	0.560828	0.159156	4.42366e-05	0.0016576	Rbms2	56516	RNA binding motif, single stranded interacting protein 2 [Source:MGI Symbol;Acc:MGI:1861776]
ENSMUSG00000030346	15.4052	10.7722	9.81307	15.4459	24.3084	45.327	61.521	64.0454	23.7282	1.67336	0.512521	4.47307e-05	0.00167269	Rad51ap1	19362	RAD51 associated protein 1 [Source:MGI Symbol;Acc:MGI:1098224]
ENSMUSG00000079197	7678.19	4177.83	3904.71	4404.67	7832.15	8169.41	9169.09	8569.27	5265.9	0.657663	0.190606	4.49577e-05	0.00167775	Psme2	19188	proteasome (prosome, macropain) activator subunit 2 (PA28 beta) [Source:MGI Symbol;Acc:MGI:1096365]
ENSMUSG00000023092	5459.85	6962.44	7510.57	7547.92	4703.67	3779.01	3362.74	3041.09	4887.01	-0.782119	0.229231	4.54299e-05	0.00169192	Fhl1	14199	four and a half LIM domains 1 [Source:MGI Symbol;Acc:MGI:1298387]
ENSMUSG00000056174	169.457	246.863	238.19	152.743	126.403	23.1906	19.6867	37.3598	98.7	-1.69929	0.526163	4.62319e-05	0.0017148	Col8a2	329941	collagen, type VIII, alpha 2 [Source:MGI Symbol;Acc:MGI:88464]
ENSMUSG00000030107	14229.2	3099.71	2674.51	3493.36	14781.9	19865.9	19546.5	16757.5	6448.38	1.40415	0.420129	4.62161e-05	0.0017148	Usp18	24110	ubiquitin specific peptidase 18 [Source:MGI Symbol;Acc:MGI:1344364]
ENSMUSG00000031027	62.9044	142.732	111.512	159.608	53.4784	11.5953	11.0738	32.0227	55.831	-1.84887	0.573512	4.65559e-05	0.00172332	Stk33	117229	serine/threonine kinase 33 [Source:MGI Symbol;Acc:MGI:2152419]
ENSMUSG00000027669	2306.92	1573.64	1665.55	1467.36	2603.42	3040.07	2993.61	2871.37	1917.28	0.636875	0.183709	4.74749e-05	0.00174272	Gnb4	14696	guanine nucleotide binding protein (G protein), beta 4 [Source:MGI Symbol;Acc:MGI:104581]
ENSMUSG00000063286	3014.28	2760.38	2438.99	3095.2	1137.63	1347.16	1627.85	1512.54	1649.06	-0.873531	0.263509	4.73942e-05	0.00174272	Gvin-ps7	668139	GTPase, very large interferon inducible, pseudogene 7 [Source:MGI Symbol;Acc:MGI:3644223]
ENSMUSG00000043090	245.199	190.309	185.556	205.946	307.501	301.477	343.287	307.418	316.61	0.547446	0.155838	4.7363e-05	0.00174272	Zfp866	330788	zinc finger protein 866 [Source:MGI Symbol;Acc:MGI:3584369]
ENSMUSG00000006930	1281.2	507.192	351.486	419.615	1204.48	1846.81	1873.93	1694	697.609	1.18554	0.364298	4.73175e-05	0.00174272	Hap1	15114	huntingtin-associated protein 1 [Source:MGI Symbol;Acc:MGI:1261831]
ENSMUSG00000017309	901.202	1433.6	1396.13	1192.77	719.527	742.098	620.132	863.545	1172.82	-0.655726	0.190902	4.75566e-05	0.00174272	Cd300lg	52685	CD300 molecule like family member G [Source:MGI Symbol;Acc:MGI:1289168]
ENSMUSG00000112121	38.5129	61.9403	97.2386	102.115	26.7392	6.3247	3.69126	18.1462	34.9043	-2.11204	0.658304	4.80451e-05	0.00175711	C230072F16Rik	320784	RIKEN cDNA C230072F16 gene [Source:MGI Symbol;Acc:MGI:2444727]
ENSMUSG00000104713	1702.27	733.409	566.482	797.182	2184.11	2510.91	2438.69	2301.36	987.213	1.13494	0.348657	4.88215e-05	0.00178126	Gbp6	100702	guanylate binding protein 6 [Source:MGI Symbol;Acc:MGI:2140937]
ENSMUSG00000032712	2073.28	1728.94	1579.9	1653.57	2357.91	2449.77	2751.22	2260.8	1795.86	0.437087	0.121164	4.89003e-05	0.00178126	Resf1	67246	retroelement silencing factor 1 [Source:MGI Symbol;Acc:MGI:1914496]
ENSMUSG00000072844	43.648	8.97685	2.67629	13.7297	104.526	78.0047	248.545	59.7757	38.0244	2.45702	0.775513	4.97362e-05	0.0018081	G530011O06Rik	654820	RIKEN cDNA G530011O06 gene [Source:MGI Symbol;Acc:MGI:3603513]
ENSMUSG00000006342	228.51	314.19	589.676	367.27	205.406	83.2752	131.655	115.282	206.887	-1.28711	0.396771	5.05442e-05	0.00183383	Susd2	71733	sushi domain containing 2 [Source:MGI Symbol;Acc:MGI:1918983]
ENSMUSG00000047228	70.607	80.7916	94.5623	110.696	27.9546	15.8118	30.7605	39.4946	45.3184	-1.42427	0.440231	5.10151e-05	0.00184725	A2ml1	232400	alpha-2-macroglobulin like 1 [Source:MGI Symbol;Acc:MGI:3039594]
ENSMUSG00000037890	237.496	304.315	285.471	277.169	173.805	142.306	111.968	87.5286	173.624	-0.958679	0.290801	5.17063e-05	0.00186489	Wdr19	213081	WD repeat domain 19 [Source:MGI Symbol;Acc:MGI:2443231]
ENSMUSG00000031627	1751.05	1278.3	1552.25	1525.72	1900.91	2177.81	2046.19	2237.32	1654.64	0.413456	0.114327	5.16576e-05	0.00186489	Irf2	16363	interferon regulatory factor 2 [Source:MGI Symbol;Acc:MGI:96591]
ENSMUSG00000028322	480.128	414.73	372.005	379.284	550.584	526.004	562.302	539.048	491.262	0.374888	0.102412	5.22083e-05	0.00187929	Exosc3	66362	exosome component 3 [Source:MGI Symbol;Acc:MGI:1913612]
ENSMUSG00000021114	1600.85	1293.56	1355.99	1268.28	1817.05	1779.35	2090.48	1817.82	1441.26	0.405406	0.11183	5.27471e-05	0.00189496	Atp6v1d	73834	ATPase, H+ transporting, lysosomal V1 subunit D [Source:MGI Symbol;Acc:MGI:1921084]
ENSMUSG00000034164	846.001	575.416	438.02	432.486	854.439	1894.25	1430.98	905.174	739.719	1.00233	0.305533	5.39615e-05	0.00193478	Emid1	140703	EMI domain containing 1 [Source:MGI Symbol;Acc:MGI:2155091]
ENSMUSG00000020212	178.443	233.398	231.053	265.155	130.05	135.981	147.65	147.304	191.495	-0.619912	0.180805	5.41479e-05	0.00193767	Mdm1	17245	transformed mouse 3T3 cell double minute 1 [Source:MGI Symbol;Acc:MGI:96951]
ENSMUSG00000006642	83.4447	96.0523	109.728	176.77	36.4625	40.0564	49.2168	30.9553	78.803	-1.36113	0.422893	5.45249e-05	0.00194735	Tcf23	69852	transcription factor 23 [Source:MGI Symbol;Acc:MGI:1934960]
ENSMUSG00000027296	24.3915	52.9634	41.9286	42.0473	14.585	2.10823	11.0738	7.47196	17.774	-1.90628	0.597093	5.46349e-05	0.00194747	Itpka	228550	inositol 1,4,5-trisphosphate 3-kinase A [Source:MGI Symbol;Acc:MGI:1333822]
ENSMUSG00000020686	47.4993	68.224	73.152	87.527	13.3696	0	1.23042	23.4833	29.782	-2.44881	0.776052	5.56046e-05	0.00197818	Gas2l2	237891	growth arrest-specific 2 like 2 [Source:MGI Symbol;Acc:MGI:3652048]
ENSMUSG00000070427	2472.53	692.115	554.884	690.777	2125.77	3546.05	3861.06	3119.01	1324.57	1.30785	0.410332	5.70408e-05	0.00202534	Il18bp	16068	interleukin 18 binding protein [Source:MGI Symbol;Acc:MGI:1333800]
ENSMUSG00000090222	234.929	123.881	120.433	178.486	212.698	342.588	367.896	347.98	178.896	0.836729	0.253221	5.74936e-05	0.00203746	Ifi203-ps		interferon activated gene 203, pseudogene [Source:MGI Symbol;Acc:MGI:3840117]
ENSMUSG00000075302	60.3369	67.3264	75.8283	84.0946	41.3242	15.8118	18.4563	33.0901	38.9073	-1.21658	0.378528	5.94417e-05	0.00210242	Erich2	66748	glutamate rich 2 [Source:MGI Symbol;Acc:MGI:1913998]
ENSMUSG00000021879	105.269	125.676	210.535	152.743	92.3717	71.68	44.2951	71.5173	123.869	-0.946951	0.289937	5.96494e-05	0.00210569	Dnah12	110083	dynein, axonemal, heavy chain 12 [Source:MGI Symbol;Acc:MGI:107720]
ENSMUSG00000025170	37.2292	31.419	45.497	40.3311	6.07709	16.8659	17.2259	19.2136	30.3901	-1.1848	0.365431	6.12613e-05	0.00215843	Rab40b	217371	Rab40B, member RAS oncogene family [Source:MGI Symbol;Acc:MGI:2183451]
ENSMUSG00000024308	28656.2	19398.1	18398.6	17816.9	27529.2	34855.4	32980.2	36044.7	22169.2	0.5699	0.166427	6.20223e-05	0.00218104	Tapbp	21356	TAP binding protein [Source:MGI Symbol;Acc:MGI:1201689]
ENSMUSG00000061852	23.1078	20.6468	28.5471	16.3041	3.64625	2.10823	8.61294	4.26969	9.2965	-1.94644	0.609507	6.45004e-05	0.00225087	Gm53056		predicted gene 53056 [Source:MGI Symbol;Acc:MGI:6435214]
ENSMUSG00000058135	15221.6	19139.5	21837.6	20267.7	13370.8	12051.7	8756.9	10000.7	16646.5	-0.70513	0.20929	6.43859e-05	0.00225087	Gstm1	14862	glutathione S-transferase, mu 1 [Source:MGI Symbol;Acc:MGI:95860]
ENSMUSG00000044528	17.9727	40.3958	15.1657	10.2973	80.2176	100.141	38.143	54.4385	59.9387	1.46402	0.462175	6.44116e-05	0.00225087	Tram1l1		translocation associated membrane protein 1-like 1 [Source:MGI Symbol;Acc:MGI:2443503]
ENSMUSG00000040219	143.782	178.639	168.606	211.953	116.68	111.736	77.5165	67.2476	127.437	-0.800879	0.243458	6.41871e-05	0.00225087	Ttc12	235330	tetratricopeptide repeat domain 12 [Source:MGI Symbol;Acc:MGI:2444588]
ENSMUSG00000025534	1227.28	1506.32	1528.16	1465.65	996.642	1116.31	1077.85	1088.77	1422.52	-0.384083	0.10703	6.58067e-05	0.00229208	Gusb	110006	glucuronidase, beta [Source:MGI Symbol;Acc:MGI:95872]
ENSMUSG00000022231	324.792	366.255	396.091	431.628	213.913	256.15	205.48	162.248	361.568	-0.749916	0.228367	6.81203e-05	0.00236815	Sema5a	20356	sema domain, seven thrombospondin repeats (type 1 and type 1-like), transmembrane domain (TM) and short cytoplasmic domain, (semaphorin) 5A [Source:MGI Symbol;Acc:MGI:107556]
ENSMUSG00000038286	501.952	631.97	668.181	662.459	491.029	316.235	252.236	360.789	482.424	-0.698268	0.210982	6.89206e-05	0.00239143	Bphl	68021	biphenyl hydrolase-like (serine hydrolase, breast epithelial mucin-associated antigen) [Source:MGI Symbol;Acc:MGI:1915271]
ENSMUSG00000042772	1410.86	1101.46	1204.33	1362.68	1484.02	1910.06	1843.17	1798.61	1303.01	0.426177	0.120888	6.96696e-05	0.00241284	Smg7	226517	SMG7 nonsense mediated mRNA decay factor [Source:MGI Symbol;Acc:MGI:2682334]
ENSMUSG00000029455	15480.9	15435.7	15618.8	15181.6	11348.4	10571.7	9609.58	11238.9	14482.8	-0.476542	0.136654	6.99785e-05	0.00241896	Aldh2	11669	aldehyde dehydrogenase 2, mitochondrial [Source:MGI Symbol;Acc:MGI:99600]
ENSMUSG00000030494	525.059	678.65	738.656	914.743	324.516	403.727	378.969	373.598	506.277	-0.826078	0.254063	7.0466e-05	0.00243121	Rhpn2	52428	rhophilin, Rho GTPase binding protein 2 [Source:MGI Symbol;Acc:MGI:1289234]
ENSMUSG00000020464	616.207	366.255	446.049	444.5	662.403	835.915	899.437	721.578	501.642	0.649829	0.195166	7.06927e-05	0.00243413	Pnpt1	71701	polyribonucleotide nucleotidyltransferase 1 [Source:MGI Symbol;Acc:MGI:1918951]
ENSMUSG00000069763	25982.1	34454.9	35962.2	36608.6	23413.8	20244.3	13526	22488.5	30902.3	-0.649773	0.195344	7.08169e-05	0.00243413	Tmem100	67888	transmembrane protein 100 [Source:MGI Symbol;Acc:MGI:1915138]
ENSMUSG00000035910	8.98635	70.0194	79.3966	78.9459	3.64625	2.10823	0	17.0788	25.0501	-2.86335	0.932836	7.18985e-05	0.00246667	Dcdc2a	195208	doublecortin domain containing 2a [Source:MGI Symbol;Acc:MGI:2652818]
ENSMUSG00000026896	3586.84	1537.73	1355.1	1715.36	3737.41	4058.35	3901.66	4114.91	1938.65	0.826002	0.25475	7.23108e-05	0.00247154	Ifih1	71586	interferon induced with helicase C domain 1 [Source:MGI Symbol;Acc:MGI:1918836]
ENSMUSG00000090919	1.28376	4.48842	1.78419	1.71622	6.07709	13.7035	12.3042	39.4946	12.9371	2.5068	0.787188	7.21841e-05	0.00247154	Pabpc4l	241989	poly(A) binding protein, cytoplasmic 4-like [Source:MGI Symbol;Acc:MGI:3643087]
ENSMUSG00000062859	57.7694	140.039	161.47	135.581	65.6326	28.4612	54.1385	27.753	72.729	-1.28742	0.411268	7.26991e-05	0.00248018	Tcp11	21463	t-complex protein 11 [Source:MGI Symbol;Acc:MGI:98544]
ENSMUSG00000050493	28.2428	8.07916	18.734	20.5946	36.4625	43.2188	99.6641	68.315	37.5691	1.47905	0.475024	7.31281e-05	0.00249017	Fam167b	230766	family with sequence similarity 167, member B [Source:MGI Symbol;Acc:MGI:2668032]
ENSMUSG00000030921	5957.95	2086.22	1909.09	2292.01	6085.6	7300.81	7147.51	6372.51	3097.02	0.983893	0.308289	7.40143e-05	0.00251566	Trim30a	20128	tripartite motif-containing 30A [Source:MGI Symbol;Acc:MGI:98178]
ENSMUSG00000028909	1350.52	1933.61	1418.43	1593.51	896.978	918.136	633.667	734.387	1445.79	-0.853643	0.265167	7.44247e-05	0.00252492	Ptpru	19273	protein tyrosine phosphatase, receptor type, U [Source:MGI Symbol;Acc:MGI:1321151]
ENSMUSG00000025040	748.434	1020.67	1185.6	1187.62	807.037	626.145	681.653	560.397	905.297	-0.560596	0.16637	7.58798e-05	0.00256952	Fundc1	72018	FUN14 domain containing 1 [Source:MGI Symbol;Acc:MGI:1919268]
ENSMUSG00000025766	103.985	138.243	171.283	159.608	70.4942	73.7882	54.1385	65.1128	109.151	-0.970098	0.304542	7.61586e-05	0.00257419	D3Ertd751e	73852	DNA segment, Chr 3, ERATO Doi 751, expressed [Source:MGI Symbol;Acc:MGI:1289213]
ENSMUSG00000090386	28.2428	37.7028	19.6261	41.1892	81.433	47.4353	89.8207	135.563	49.0179	1.27036	0.405189	7.63823e-05	0.00257699	Mir99ahg	77994	Mir99a and Mirlet7c-1 host gene (non-protein coding) [Source:MGI Symbol;Acc:MGI:1919929]
ENSMUSG00000067370	119.39	155.299	115.973	87.527	170.158	199.228	173.489	214.552	179.277	0.587008	0.175839	7.66668e-05	0.00258182	B3galt4	54218	UDP-Gal:betaGlcNAc beta 1,3-galactosyltransferase, polypeptide 4 [Source:MGI Symbol;Acc:MGI:1859517]
ENSMUSG00000020708	2454.56	1922.84	1933.17	1957.34	2647.18	2871.41	2955.47	2690.97	2269.17	0.394536	0.11177	7.86152e-05	0.00264257	Psmc5	19184	protease (prosome, macropain) 26S subunit, ATPase 5 [Source:MGI Symbol;Acc:MGI:105047]
ENSMUSG00000071392	6.41882	18.8514	33.0076	29.1757	6.07709	2.10823	0	4.26969	12.3606	-2.41081	0.767821	7.91932e-05	0.00265712	Ect2l	100045792	epithelial cell transforming sequence 2 oncogene-like [Source:MGI Symbol;Acc:MGI:3641723]
ENSMUSG00000034868	255.469	296.236	289.039	345.818	192.036	169.713	191.946	234.833	225.621	-0.526522	0.155369	7.94493e-05	0.00266082	Myl12b	67938	myosin, light chain 12B, regulatory [Source:MGI Symbol;Acc:MGI:107494]
ENSMUSG00000020646	42.3642	105.927	78.5046	90.9595	184.743	196.066	134.116	258.316	186.329	1.09957	0.348941	7.96372e-05	0.00266224	Mboat2	67216	membrane bound O-acyltransferase domain containing 2 [Source:MGI Symbol;Acc:MGI:1914466]
ENSMUSG00000106461	10.2701	12.5676	20.5182	16.3041	1.21542	1.05412	0	0	6.1842	-4.07318	1.18196	8.01124e-05	0.00266837	Gm20755	626410	predicted gene, 20755 [Source:MGI Symbol;Acc:MGI:5434111]
ENSMUSG00000041645	3345.49	2766.66	2478.25	2818.03	3435.99	3910.77	4198.19	4059.41	2752.75	0.409799	0.116853	8.01063e-05	0.00266837	Ddx24	27225	DEAD box helicase 24 [Source:MGI Symbol;Acc:MGI:1351337]
ENSMUSG00000023147	555.87	684.934	731.52	709.655	482.521	465.92	463.869	463.261	664.096	-0.464267	0.134945	8.06148e-05	0.00268022	Get1	71446	guided entry of tail-anchored proteins factor 1 [Source:MGI Symbol;Acc:MGI:2136882]
ENSMUSG00000019814	418.507	368.948	398.767	444.5	544.507	574.494	636.127	608.431	451.992	0.479527	0.139872	8.10448e-05	0.00268963	Ltv1	353258	LTV1 ribosome biogenesis factor [Source:MGI Symbol;Acc:MGI:2447810]
ENSMUSG00000017830	2835.83	859.084	743.117	928.473	2738.34	3533.4	3510.39	3223.62	1355.67	1.10166	0.350867	8.21797e-05	0.00272044	Dhx58	80861	DEXH (Asp-Glu-X-His) box polypeptide 58 [Source:MGI Symbol;Acc:MGI:1931560]
ENSMUSG00000022621	118.106	244.17	265.845	272.878	154.358	104.358	75.0556	83.259	148.798	-0.961755	0.304543	8.22709e-05	0.00272044	Rabl2	68708	RAB, member RAS oncogene family-like 2 [Source:MGI Symbol;Acc:MGI:1915958]
ENSMUSG00000052221	73.1746	124.778	182.88	217.101	69.2788	15.8118	7.38252	6.40454	65.7751	-2.20664	0.732333	8.30816e-05	0.00274229	Ppp1r36	210762	protein phosphatase 1, regulatory subunit 36 [Source:MGI Symbol;Acc:MGI:2684916]
ENSMUSG00000040562	3280.02	3412.1	3826.2	3639.24	2487.96	2264.24	2052.34	2181.81	3040.12	-0.577946	0.17398	8.4191e-05	0.0027607	Gstm2	14863	glutathione S-transferase, mu 2 [Source:MGI Symbol;Acc:MGI:95861]
ENSMUSG00000029521	69.3233	68.224	75.8283	90.1013	36.4625	30.5694	43.0647	51.2363	66.6766	-0.796546	0.246925	8.39101e-05	0.0027607	Chek2	50883	checkpoint kinase 2 [Source:MGI Symbol;Acc:MGI:1355321]
ENSMUSG00000029605	410.804	130.164	90.1018	122.709	491.029	593.468	641.049	475.003	207.081	1.33219	0.430153	8.4191e-05	0.0027607	Oas1b		2'-5' oligoadenylate synthetase 1B [Source:MGI Symbol;Acc:MGI:97430]
ENSMUSG00000030269	1011.61	873.447	714.57	689.061	1074.43	1274.43	1136.91	1170.96	1055.73	0.453042	0.131651	8.42432e-05	0.0027607	Mtmr14	97287	myotubularin related protein 14 [Source:MGI Symbol;Acc:MGI:1916075]
ENSMUSG00000006711	17.9727	60.1449	47.2812	37.7568	4.86167	2.10823	1.23042	17.0788	18.0276	-2.27652	0.745335	8.53156e-05	0.00279084	D130043K22Rik	210108	RIKEN cDNA D130043K22 gene [Source:MGI Symbol;Acc:MGI:3036268]
ENSMUSG00000099762	15.4052	24.2375	36.576	23.1689	0	0	7.38252	0	9.97584	-3.23564	1.05337	8.60209e-05	0.00280889	Gm21149	100861702	predicted gene, 21149 [Source:MGI Symbol;Acc:MGI:5434504]
ENSMUSG00000091523	341.481	288.157	269.413	352.682	88.7255	49.5435	104.586	173.99	145.58	-1.35399	0.441802	8.72931e-05	0.00284535	AU040972	104522	expressed sequence AU040972 [Source:MGI Symbol;Acc:MGI:2144426]
ENSMUSG00000076613	933.296	20.6468	1633.43	104.689	31.6009	6.3247	31.9909	28.8204	330.071	-0.0817589	0.229069	8.77301e-05	0.00285451	Ighg2b		immunoglobulin heavy constant gamma 2B [Source:MGI Symbol;Acc:MGI:96445]
ENSMUSG00000028003	391.548	794.451	669.965	1170.46	261.315	383.699	136.577	104.607	409.282	-1.50764	0.495352	8.80317e-05	0.00285923	Lrat	79235	lecithin-retinol acyltransferase (phosphatidylcholine-retinol-O-acyltransferase) [Source:MGI Symbol;Acc:MGI:1891259]
ENSMUSG00000039372	33.3779	37.7028	57.0942	46.3378	7.29251	0	1.23042	17.0788	17.6887	-2.34097	0.773897	8.9549e-05	0.00290336	Marchf4	381270	membrane associated ring-CH-type finger 4 [Source:MGI Symbol;Acc:MGI:2683550]
ENSMUSG00000075273	372.292	422.81	540.611	423.905	333.024	257.205	204.25	195.338	397.246	-0.724198	0.224979	8.98083e-05	0.00290661	Ttc30b	72421	tetratricopeptide repeat domain 30B [Source:MGI Symbol;Acc:MGI:1919671]
ENSMUSG00000038776	4391.76	5763.14	6572.97	6779.05	3812.76	3937.13	2361.18	3664.46	4774.13	-0.674826	0.207728	9.0573e-05	0.00291588	Ephx1	13849	epoxide hydrolase 1, microsomal [Source:MGI Symbol;Acc:MGI:95405]
ENSMUSG00000028811	1139.98	949.751	866.226	864.115	1072	1827.84	1686.91	1364.17	1159.44	0.568122	0.170527	9.04125e-05	0.00291588	Yars	107271	tyrosyl-tRNA synthetase [Source:MGI Symbol;Acc:MGI:2147627]
ENSMUSG00000005667	409.521	113.108	139.167	108.98	301.424	974.004	1063.08	645.791	305.506	1.66349	0.550592	9.05623e-05	0.00291588	Mthfd2	17768	methylenetetrahydrofolate dehydrogenase (NAD+ dependent), methenyltetrahydrofolate cyclohydrolase [Source:MGI Symbol;Acc:MGI:1338850]
ENSMUSG00000091415	41.0804	60.1449	40.1444	54.0608	14.585	9.48705	4.92168	13.8765	25.6852	-1.8568	0.613011	9.26611e-05	0.00297307	Ak9	633979	adenylate kinase 9 [Source:MGI Symbol;Acc:MGI:2685080]
ENSMUSG00000016637	802.353	811.507	836.787	730.25	629.586	607.171	511.855	545.453	675.604	-0.424776	0.123073	9.26748e-05	0.00297307	Ift27	67042	intraflagellar transport 27 [Source:MGI Symbol;Acc:MGI:1914292]
ENSMUSG00000041842	255.469	324.962	350.594	350.966	189.605	140.198	88.5903	128.091	199.908	-1.05481	0.340772	9.33342e-05	0.00298437	Fhdc1	229474	FH2 domain containing 1 [Source:MGI Symbol;Acc:MGI:2684972]
ENSMUSG00000040729	44.9317	55.6565	31.2234	65.2162	29.17	11.5953	13.5346	11.7416	29.0873	-1.35505	0.442639	9.3474e-05	0.00298437	Cep126	234915	centrosomal protein 126 [Source:MGI Symbol;Acc:MGI:2680221]
ENSMUSG00000020218	55.2019	167.867	196.261	129.574	61.9863	17.92	11.0738	28.8204	76.4974	-1.86433	0.621427	9.35167e-05	0.00298437	Wif1	24117	Wnt inhibitory factor 1 [Source:MGI Symbol;Acc:MGI:1344332]
ENSMUSG00000052477	56.4856	42.1912	32.1155	36.8986	9.72334	2.10823	15.9955	1.06742	24.5205	-2.16471	0.724607	9.49096e-05	0.00302355	C130026I21Rik	620078	RIKEN cDNA C130026I21 gene [Source:MGI Symbol;Acc:MGI:3612702]
ENSMUSG00000092021	60.3369	10.7722	3.56839	6.86486	82.6484	103.303	246.084	173.99	46.2175	2.47172	0.836494	9.55225e-05	0.00303778	Gbp11	634650	guanylate binding protein 11 [Source:MGI Symbol;Acc:MGI:3646307]
ENSMUSG00000058643	19.2565	42.1912	26.7629	38.6149	14.585	11.5953	8.61294	11.7416	20.6215	-1.25211	0.4028	9.59287e-05	0.00304012	Speer4f1	70935	spermatogenesis associated glutamate (E)-rich protein 4F1 [Source:MGI Symbol;Acc:MGI:1918185]
ENSMUSG00000049892	573.843	553.872	1016.1	1138.71	308.716	373.157	404.808	212.417	406.352	-1.14531	0.372581	9.58269e-05	0.00304012	Rasd1	19416	RAS, dexamethasone-induced 1 [Source:MGI Symbol;Acc:MGI:1270848]
ENSMUSG00000024993	1012.89	1062.86	1050.89	1209.93	924.933	781.101	810.847	802.702	1017.45	-0.353449	0.100262	9.63128e-05	0.00304702	Dennd10	67894	DENN domain containing 10 [Source:MGI Symbol;Acc:MGI:1915144]
ENSMUSG00000043456	10.2701	4.48842	1.78419	2.57432	23.0929	35.84	44.2951	17.0788	9.69677	2.29974	0.770102	9.66719e-05	0.0030531	Zfp536	243937	zinc finger protein 536 [Source:MGI Symbol;Acc:MGI:1926102]
ENSMUSG00000041571	6561.32	3289.12	3600.5	3281.41	6452.65	7077.34	9012.83	7399.37	4501.97	0.729768	0.228601	9.70784e-05	0.00306065	Selenow	20364	selenoprotein W [Source:MGI Symbol;Acc:MGI:1100878]
ENSMUSG00000031283	115.539	170.56	181.988	219.676	79.0021	90.6541	62.7514	25.6181	103.429	-1.20942	0.396117	9.83956e-05	0.00309684	Chrdl1	83453	chordin-like 1 [Source:MGI Symbol;Acc:MGI:1933172]
ENSMUSG00000025645	118.106	87.0754	99.9149	90.1013	196.898	123.332	194.406	165.45	136.632	0.684581	0.213721	9.85734e-05	0.0030971	Ccdc51	66658	coiled-coil domain containing 51 [Source:MGI Symbol;Acc:MGI:1913908]
ENSMUSG00000084399	39.7967	35.9074	37.4681	30.0338	70.4942	68.5176	56.5993	87.5286	66.4347	0.856934	0.272815	9.91203e-05	0.00310894	Gm15666		predicted gene 15666 [Source:MGI Symbol;Acc:MGI:3783108]
ENSMUSG00000064307	87.296	120.29	105.267	96.9662	69.2788	33.7317	38.143	27.753	61.2671	-1.09918	0.358742	0.000100724	0.00315383	Lrrc51	69358	leucine rich repeat containing 51 [Source:MGI Symbol;Acc:MGI:1916608]
ENSMUSG00000045871	127.093	131.96	109.728	110.696	35.2471	37.9482	43.0647	73.6522	156.153	-1.13866	0.371917	0.000102044	0.00318972	Slitrk6	239250	SLIT and NTRK-like family, member 6 [Source:MGI Symbol;Acc:MGI:2443198]
ENSMUSG00000026580	890.932	447.047	643.202	403.311	932.225	1232.26	1422.37	1178.43	670.033	0.862371	0.276517	0.000103589	0.00323246	Selp	20344	selectin, platelet [Source:MGI Symbol;Acc:MGI:98280]
ENSMUSG00000013822	1151.54	1190.33	1491.59	1237.39	1005.15	785.317	893.285	866.747	1018.81	-0.458958	0.136372	0.000103867	0.00323563	Elof1	66126	ELF1 homolog, elongation factor 1 [Source:MGI Symbol;Acc:MGI:1913376]
ENSMUSG00000040170	3618.93	5386.11	6528.37	6458.12	3651.11	2923.07	2551.89	2463.61	4071.88	-0.796271	0.254319	0.000104492	0.00324955	Fmo2	55990	flavin containing monooxygenase 2 [Source:MGI Symbol;Acc:MGI:1916776]
ENSMUSG00000034612	603.369	615.812	687.807	820.351	506.829	479.623	440.491	471.801	608.956	-0.467087	0.139096	0.000107527	0.00333826	Chst11	58250	carbohydrate sulfotransferase 11 [Source:MGI Symbol;Acc:MGI:1927166]
ENSMUSG00000041827	3054.07	438.07	316.694	465.953	3290.14	4585.41	4729.74	3941.99	1361.93	1.66025	0.55639	0.000108225	0.00335425	Oasl1	231655	2'-5' oligoadenylate synthetase-like 1 [Source:MGI Symbol;Acc:MGI:2180849]
ENSMUSG00000045349	8.98635	10.7722	9.81307	7.72297	19.4467	23.1906	31.9909	49.1014	14.2247	1.47215	0.487922	0.000111469	0.00344895	Sh2d5	230863	SH2 domain containing 5 [Source:MGI Symbol;Acc:MGI:2446215]
ENSMUSG00000042350	753.569	590.677	587.892	549.189	718.312	914.974	994.18	1000.17	719.704	0.489165	0.147383	0.000113888	0.00351783	Arel1	68497	apoptosis resistant E3 ubiquitin protein ligase 1 [Source:MGI Symbol;Acc:MGI:1915747]
ENSMUSG00000027579	173.308	298.929	228.377	257.432	119.111	159.172	123.042	101.405	292.701	-0.803683	0.258169	0.00011415	0.00351997	Srms	20811	src-related kinase lacking C-terminal regulatory tyrosine and N-terminal myristylation sites [Source:MGI Symbol;Acc:MGI:101865]
ENSMUSG00000025212	2066.86	2407.59	2480.03	2521.12	1808.54	1866.84	1840.71	1851.98	2462.08	-0.332836	0.0949346	0.000114933	0.00353815	Sfxn3	94280	sideroflexin 3 [Source:MGI Symbol;Acc:MGI:2137679]
ENSMUSG00000044148	1462.21	1453.35	1565.63	1772.85	1147.35	1338.73	1011.41	1124	1476.35	-0.395077	0.115058	0.000115576	0.00355196	1810030O07Rik	69155	RIKEN cDNA 1810030O07 gene [Source:MGI Symbol;Acc:MGI:1916405]
ENSMUSG00000039903	283.712	317.78	354.163	335.52	216.344	192.903	125.503	116.349	218.539	-0.848745	0.275261	0.000116152	0.0035637	Eva1c	70967	eva-1 homolog C (C. elegans) [Source:MGI Symbol;Acc:MGI:1918217]
ENSMUSG00000107000	33.3779	38.6004	34.7918	60.0676	89.9409	91.7082	89.8207	118.484	91.0792	1.03781	0.342081	0.000117059	0.00358551	Gm43481		predicted gene 43481 [Source:MGI Symbol;Acc:MGI:5663618]
ENSMUSG00000072663	50.0668	59.2472	90.9939	119.277	35.2471	9.48705	18.4563	22.4159	37.0654	-1.61085	0.546065	0.000117288	0.00358651	Spef2	320277	sperm flagellar 2 [Source:MGI Symbol;Acc:MGI:2443727]
ENSMUSG00000024210	367.157	312.394	410.365	370.703	172.589	248.772	164.876	192.136	326.51	-0.77805	0.251125	0.000117539	0.00358819	Ip6k3	271424	inositol hexaphosphate kinase 3 [Source:MGI Symbol;Acc:MGI:3045325]
ENSMUSG00000032515	9647.49	12108.9	14154.9	14691.7	5575.12	8689.09	8101.09	6520.88	7137.36	-0.702328	0.222702	0.000118036	0.00359736	Csrnp1	215418	cysteine-serine-rich nuclear protein 1 [Source:MGI Symbol;Acc:MGI:2387989]
ENSMUSG00000076612	141.214	84.3824	788.614	15.4459	9.72334	0	2.46084	2.13485	140.031	-0.0498289	0.213032	0.000119028	0.00362154	Ighg2c		immunoglobulin heavy constant gamma 2C [Source:MGI Symbol;Acc:MGI:2686979]
ENSMUSG00000041479	948.702	532.327	549.532	358.689	1072	1335.57	1509.73	1865.85	884.937	1.08785	0.361039	0.00011941	0.00362713	Syt15	319508	synaptotagmin XV [Source:MGI Symbol;Acc:MGI:2442166]
ENSMUSG00000020638	14270.3	3167.03	2508.58	2947.6	14013.8	19239.7	18015.8	17140.7	6393.76	1.34587	0.450413	0.000122096	0.00370256	Cmpk2	22169	cytidine monophosphate (UMP-CMP) kinase 2, mitochondrial [Source:MGI Symbol;Acc:MGI:99830]
ENSMUSG00000029470	2363.41	2776.54	2729.82	3054.86	1866.88	1828.89	1992.05	2071.87	2373.56	-0.441446	0.13186	0.000123359	0.00372892	P2rx4	18438	purinergic receptor P2X, ligand-gated ion channel 4 [Source:MGI Symbol;Acc:MGI:1338859]
ENSMUSG00000018581	33.3779	53.8611	64.231	71.223	26.7392	29.5153	22.1476	26.6856	48.4019	-0.937278	0.305801	0.000123373	0.00372892	Dnah11	13411	dynein, axonemal, heavy chain 11 [Source:MGI Symbol;Acc:MGI:1100864]
ENSMUSG00000031812	9923.5	11256.1	11249.3	10569.3	8949.12	8388.66	7902.99	7490.1	10408.1	-0.357955	0.103681	0.000123612	0.00372999	Map1lc3b	67443	microtubule-associated protein 1 light chain 3 beta [Source:MGI Symbol;Acc:MGI:1914693]
ENSMUSG00000049225	270.874	225.319	299.745	302.054	401.088	373.157	371.587	401.351	351.75	0.441298	0.13206	0.00012625	0.00380031	Pdp1	381511	pyruvate dehydrogenase phosphatase catalytic subunit 1 [Source:MGI Symbol;Acc:MGI:2685870]
ENSMUSG00000032238	804.92	941.671	964.357	1018.57	619.863	651.444	644.74	685.285	762.805	-0.463132	0.139696	0.000126414	0.00380031	Rora	19883	RAR-related orphan receptor alpha [Source:MGI Symbol;Acc:MGI:104661]
ENSMUSG00000000903	143.782	296.236	312.234	286.608	158.004	70.6258	59.0602	81.1241	161.465	-1.26822	0.428011	0.000126634	0.00380031	Vpreb3	22364	pre-B lymphocyte gene 3 [Source:MGI Symbol;Acc:MGI:98938]
ENSMUSG00000078853	14356.3	4562.93	3166.05	4518.8	16348.6	19666.7	16997	18195.3	7612.26	1.20728	0.405276	0.000126774	0.00380031	Igtp	16145	interferon gamma induced GTPase [Source:MGI Symbol;Acc:MGI:107729]
ENSMUSG00000038302	372.292	536.816	563.805	607.541	363.41	322.56	264.54	310.62	436.389	-0.630884	0.198948	0.000127092	0.00380361	Afg1l	215951	AFG1 like ATPase [Source:MGI Symbol;Acc:MGI:2148801]
ENSMUSG00000026890	146.349	87.0754	121.325	77.2297	204.19	200.282	370.357	203.878	140.986	1.0097	0.335578	0.00012807	0.00382661	Lhx6	16874	LIM homeobox protein 6 [Source:MGI Symbol;Acc:MGI:1306803]
ENSMUSG00000056752	59.0531	98.7453	116.865	116.703	35.2471	9.48705	2.46084	37.3598	47.176	-1.85543	0.641449	0.000131357	0.00391842	Dnah9	237806	dynein, axonemal, heavy chain 9 [Source:MGI Symbol;Acc:MGI:1289279]
ENSMUSG00000041794	273.442	298.031	314.018	321.791	151.927	156.009	195.637	188.934	206.632	-0.694311	0.222736	0.000131737	0.00392337	Myrip	245049	myosin VIIA and Rab interacting protein [Source:MGI Symbol;Acc:MGI:2384407]
ENSMUSG00000031755	177.159	252.249	245.327	244.561	158.004	159.172	102.125	119.551	198.473	-0.669357	0.213933	0.00013354	0.00397058	Bbs2	67378	Bardet-Biedl syndrome 2 (human) [Source:MGI Symbol;Acc:MGI:2135267]
ENSMUSG00000107283	1423.69	1490.16	1649.49	1885.26	1326.02	1172.18	1004.02	1116.52	1509.19	-0.430921	0.129295	0.000134963	0.0039999	Mpv17	17527	MpV17 mitochondrial inner membrane protein [Source:MGI Symbol;Acc:MGI:97138]
ENSMUSG00000034459	16334.6	4254.13	3898.46	5334	17217.6	18311.1	19418.5	19888.2	6951.56	1.12876	0.379491	0.000134962	0.0039999	Ifit1	15957	interferon-induced protein with tetratricopeptide repeats 1 [Source:MGI Symbol;Acc:MGI:99450]
ENSMUSG00000046949	522.492	635.561	682.454	659.885	504.398	460.649	376.509	486.745	581.948	-0.407039	0.121178	0.000136297	0.00402638	Nqo2	18105	N-ribosyldihydronicotinamide quinone reductase 2 [Source:MGI Symbol;Acc:MGI:104513]
ENSMUSG00000022035	618.774	442.559	504.035	470.243	745.051	705.204	782.547	653.263	560.262	0.451236	0.136466	0.000136259	0.00402638	Ccdc25	67179	coiled-coil domain containing 25 [Source:MGI Symbol;Acc:MGI:1914429]
ENSMUSG00000063704	109.12	162.481	123.109	18.0203	42.5396	15.8118	12.3042	9.6068	49.7198	-1.98124	0.692423	0.000136901	0.00403768	Mapk15	332110	mitogen-activated protein kinase 15 [Source:MGI Symbol;Acc:MGI:2652894]
ENSMUSG00000001930	18289.8	24112.7	23968.9	24839.7	13373.2	14853.6	12198.4	12131.3	20014.2	-0.686775	0.221413	0.000138892	0.00408145	Vwf	22371	Von Willebrand factor [Source:MGI Symbol;Acc:MGI:98941]
ENSMUSG00000030255	423.642	514.373	604.842	719.095	408.38	255.096	296.531	336.238	475.326	-0.693033	0.224382	0.000139054	0.00408145	Sspn	16651	sarcospan [Source:MGI Symbol;Acc:MGI:1353511]
ENSMUSG00000018167	1395.45	1109.54	1020.56	1033.16	1644.46	1644.42	1766.88	1391.92	1224.45	0.447082	0.135158	0.000138769	0.00408145	Stard3	59045	START domain containing 3 [Source:MGI Symbol;Acc:MGI:1929618]
ENSMUSG00000002944	45586.5	57292.9	76165.5	70372.6	46905.4	38862.1	28892.7	39766.8	57187.1	-0.601891	0.190816	0.000140507	0.00409778	Cd36	12491	CD36 molecule [Source:MGI Symbol;Acc:MGI:107899]
ENSMUSG00000029299	391.548	350.995	381.818	478.824	277.115	283.557	185.793	239.103	427.765	-0.610565	0.193586	0.00014042	0.00409778	Abcg3	27405	ATP binding cassette subfamily G member 3 [Source:MGI Symbol;Acc:MGI:1351624]
ENSMUSG00000069793	492.965	95.1546	99.9149	77.2297	582.185	771.614	675.501	847.533	258.86	1.61339	0.55794	0.000140404	0.00409778	Slfn9	237886	schlafen 9 [Source:MGI Symbol;Acc:MGI:2445121]
ENSMUSG00000022241	846.001	794.451	909.939	901.872	988.135	1218.56	1253.8	1163.49	1026.21	0.381952	0.112339	0.00013985	0.00409778	Tars	110960	threonyl-tRNA synthetase [Source:MGI Symbol;Acc:MGI:106314]
ENSMUSG00000031367	887.081	1219.95	1515.67	1257.99	886.039	708.367	658.275	746.128	1083.52	-0.611784	0.19437	0.000140864	0.00410165	Ap1s2	108012	adaptor-related protein complex 1, sigma 2 subunit [Source:MGI Symbol;Acc:MGI:1889383]
ENSMUSG00000038074	242.631	350.097	561.129	472.818	232.145	191.849	199.328	203.878	289.773	-0.836389	0.276285	0.000141675	0.00411871	Fkbp14	231997	FK506 binding protein 14 [Source:MGI Symbol;Acc:MGI:2387639]
ENSMUSG00000093661	798.501	728.92	660.152	796.324	1027.03	1057.28	1284.56	1021.52	746.165	0.492306	0.151528	0.000142263	0.00412924	Eif4e3	66892	eukaryotic translation initiation factor 4E member 3 [Source:MGI Symbol;Acc:MGI:1914142]
ENSMUSG00000027422	2003.96	1831.28	1503.18	1538.59	2261.89	3210.84	3403.34	2551.14	1774.34	0.637197	0.203292	0.000142799	0.00413823	Rrbp1	81910	ribosome binding protein 1 [Source:MGI Symbol;Acc:MGI:1932395]
ENSMUSG00000024169	238.78	377.925	331.86	302.054	127.619	191.849	195.637	175.057	274.56	-0.736618	0.240761	0.000143688	0.0041574	Ift140	106633	intraflagellar transport 140 [Source:MGI Symbol;Acc:MGI:2146906]
ENSMUSG00000078776	50.0668	96.95	118.649	127	37.6779	5.27058	0	30.9553	41.9222	-2.01451	0.708534	0.000145632	0.00420699	9530053A07Rik	319482	RIKEN cDNA 9530053A07 gene [Source:MGI Symbol;Acc:MGI:2442118]
ENSMUSG00000070034	2255.57	1111.33	979.523	1154.16	2277.69	2438.17	3221.24	2755.02	1443.06	0.82202	0.271859	0.000148019	0.00425326	Sp110	109032	Sp110 nuclear body protein [Source:MGI Symbol;Acc:MGI:1923364]
ENSMUSG00000029463	332.495	305.213	307.774	338.953	280.761	188.687	210.402	162.248	256.978	-0.536151	0.167971	0.000147973	0.00425326	Fam216a	68948	family with sequence similarity 216, member A [Source:MGI Symbol;Acc:MGI:1916198]
ENSMUSG00000095204	19.2565	13.4653	166.822	3.43243	1.21542	5.27058	4.92168	3.20227	22.7861	-0.147434	0.294039	0.000147622	0.00425326	Ighv1-52		immunoglobulin heavy variable 1-52 [Source:MGI Symbol;Acc:MGI:4439752]
ENSMUSG00000025047	388.981	430.889	413.933	479.682	551.8	532.329	572.146	665.004	495.433	0.391771	0.116789	0.000148164	0.00425326	Pdcd11	18572	programmed cell death 11 [Source:MGI Symbol;Acc:MGI:1341788]
ENSMUSG00000024758	4572.77	5204.78	5608.61	5402.65	4143.36	4280.77	3469.79	4002.83	5140.21	-0.351773	0.103295	0.000152537	0.00437193	Rtn3	20168	reticulon 3 [Source:MGI Symbol;Acc:MGI:1339970]
ENSMUSG00000063409	33.3779	57.4518	58.8784	72.9392	15.8004	7.37882	0	5.33711	21.3239	-2.46965	0.879683	0.000155492	0.00444269	Lrrc43	381741	leucine rich repeat containing 43 [Source:MGI Symbol;Acc:MGI:2685907]
ENSMUSG00000017316	8.98635	5.38611	5.35258	1.71622	25.5238	37.9482	12.3042	24.5507	11.5319	1.90427	0.665257	0.000155321	0.00444269	Ppy	19064	pancreatic polypeptide [Source:MGI Symbol;Acc:MGI:97753]
ENSMUSG00000048416	177.159	277.385	284.579	293.473	132.481	31.6235	88.5903	46.9666	127.243	-1.49736	0.524803	0.000156183	0.00445549	Mlf1	17349	myeloid leukemia factor 1 [Source:MGI Symbol;Acc:MGI:1341819]
ENSMUSG00000078954	268.307	124.778	91.886	90.9595	437.55	371.049	402.347	273.26	173.224	1.15848	0.398495	0.000157258	0.00447917	Arhgap8	73167	Rho GTPase activating protein 8 [Source:MGI Symbol;Acc:MGI:1920417]
ENSMUSG00000026365	1147.69	1889.63	2330.16	2890.11	1357.62	1133.18	874.829	946.804	1512.38	-0.800828	0.266486	0.000157796	0.00448611	Cfh	12628	complement component factor h [Source:MGI Symbol;Acc:MGI:88385]
ENSMUSG00000005124	88.5797	72.7125	66.0152	63.5	117.896	276.179	164.876	182.529	105.779	1.14428	0.392905	0.000157993	0.00448611	Ccn4	22402	cellular communication network factor 4 [Source:MGI Symbol;Acc:MGI:1197008]
ENSMUSG00000022216	8002.99	4601.53	4398.93	4573.72	7625.53	8813.47	9566.52	8595.95	5249.79	0.594199	0.189646	0.000159639	0.00452582	Psme1	19186	proteasome (prosome, macropain) activator subunit 1 (PA28 alpha) [Source:MGI Symbol;Acc:MGI:1096367]
ENSMUSG00000029368	14.1214	1.79537	5.35258	5.14865	30.3854	16.8659	215.324	9.6068	22.883	2.81857	1.02196	0.000160565	0.00454504	Alb	11657	albumin [Source:MGI Symbol;Acc:MGI:87991]
ENSMUSG00000013495	532.762	683.138	715.462	544.899	467.936	420.593	417.113	425.902	644.25	-0.459949	0.14133	0.0001623	0.00458703	Tmem175	72392	transmembrane protein 175 [Source:MGI Symbol;Acc:MGI:1919642]
ENSMUSG00000035692	8513.92	1348.32	1055.35	1517.14	9011.11	10723.5	13048.6	9900.34	3620.93	1.49572	0.523828	0.000165443	0.00466865	Isg15	100038882	ISG15 ubiquitin-like modifier [Source:MGI Symbol;Acc:MGI:1855694]
ENSMUSG00000007815	11086.6	11076.5	13063.9	11871.9	9959.13	9613.55	8956.23	8680.28	10829	-0.322322	0.0906739	0.000167328	0.00471458	Rhoa	11848	ras homolog family member A [Source:MGI Symbol;Acc:MGI:1096342]
ENSMUSG00000034212	14.1214	22.4421	22.3024	24.8851	1.21542	0	4.92168	1.06742	10.8353	-2.99057	1.041	0.000168297	0.00473458	Ankmy1	241158	ankyrin repeat and MYND domain containing 1 [Source:MGI Symbol;Acc:MGI:3045261]
ENSMUSG00000035049	161.754	157.993	129.354	143.304	177.451	234.014	259.619	263.653	190.44	0.576039	0.184407	0.000168579	0.00473524	Rrp12	107094	ribosomal RNA processing 12 homolog [Source:MGI Symbol;Acc:MGI:2147437]
ENSMUSG00000041779	381.278	403.06	371.112	364.696	509.26	544.978	462.638	618.038	464.633	0.436789	0.133952	0.000169185	0.00474497	Tram2	170829	translocating chain-associating membrane protein 2 [Source:MGI Symbol;Acc:MGI:1924817]
ENSMUSG00000073968	143.782	148.118	195.369	157.892	126.403	102.249	54.1385	96.068	139.22	-0.662412	0.216426	0.000170586	0.00477694	Trim68	101700	tripartite motif-containing 68 [Source:MGI Symbol;Acc:MGI:2142077]
ENSMUSG00000073650	16.6889	76.3032	65.1231	72.9392	30.3854	3.16235	11.0738	7.47196	33.0477	-1.80738	0.643894	0.00017254	0.00482425	Catip	241112	ciliogenesis associated TTC17 interacting protein [Source:MGI Symbol;Acc:MGI:2685062]
ENSMUSG00000047098	2839.69	2034.15	1678.93	1992.53	2652.04	4089.97	3282.76	3614.29	2013.32	0.588301	0.189073	0.000175732	0.00490599	Rnf31	268749	ring finger protein 31 [Source:MGI Symbol;Acc:MGI:1934704]
ENSMUSG00000018986	264.455	75.4055	82.0729	113.27	254.022	287.774	328.522	363.991	139.247	1.02608	0.35481	0.000178128	0.00496531	Slfn3	20557	schlafen 3 [Source:MGI Symbol;Acc:MGI:1329005]
ENSMUSG00000026042	260.604	387.8	380.033	338.953	588.262	611.388	616.441	610.566	447.321	0.708439	0.234753	0.000178781	0.00497594	Col5a2	12832	collagen, type V, alpha 2 [Source:MGI Symbol;Acc:MGI:88458]
ENSMUSG00000054404	8780.95	5347.51	4968.09	5969.86	8035.13	10722.5	10683.7	11450.2	5832.94	0.610873	0.198885	0.000181138	0.00503389	Slfn5	327978	schlafen 5 [Source:MGI Symbol;Acc:MGI:1329004]
ENSMUSG00000087259	234.929	282.771	337.213	384.432	148.281	228.743	70.134	99.2703	272.771	-0.99534	0.344423	0.000183184	0.00508301	2610035D17Rik	72386	RIKEN cDNA 2610035D17 gene [Source:MGI Symbol;Acc:MGI:1919636]
ENSMUSG00000044786	28512.4	34602.2	43769	47891	20416.6	22484.3	31924.5	19710	23739.2	-0.614073	0.200606	0.000183959	0.00509678	Zfp36	22695	zinc finger protein 36 [Source:MGI Symbol;Acc:MGI:99180]
ENSMUSG00000021224	3518.8	5199.39	5484.61	6129.47	2975.34	3465.94	2876.72	3485.13	4276.32	-0.578635	0.187373	0.000184802	0.00511239	Numb	18222	NUMB endocytic adaptor protein [Source:MGI Symbol;Acc:MGI:107423]
ENSMUSG00000099553	14.1214	52.9634	82.0729	95.25	20.6621	12.6494	2.46084	14.9439	25.8188	-1.88637	0.678162	0.000185178	0.00511505	Gm29538	102636980	predicted gene 29538 [Source:MGI Symbol;Acc:MGI:5580244]
ENSMUSG00000031712	457.02	234.296	294.392	249.709	459.428	518.626	629.975	555.06	315.619	0.697528	0.231829	0.000185511	0.00511652	Il15	16168	interleukin 15 [Source:MGI Symbol;Acc:MGI:103014]
ENSMUSG00000042901	1530.25	751.362	818.945	901.872	1532.64	1637.04	1707.82	1642.76	970.541	0.610886	0.199361	0.000186689	0.00514127	Aida	108909	axin interactor, dorsalization associated [Source:MGI Symbol;Acc:MGI:1919737]
ENSMUSG00000001435	860.122	801.633	839.463	643.581	1330.88	1193.26	1956.37	1829.56	970.259	0.852965	0.291114	0.00019	0.00522075	Col18a1	12822	collagen, type XVIII, alpha 1 [Source:MGI Symbol;Acc:MGI:88451]
ENSMUSG00000024042	2498.2	3018.91	3422.98	3145.82	1847.43	2219.97	2270.13	1840.24	1963.72	-0.495165	0.156605	0.000190147	0.00522075	Sik1	17691	salt inducible kinase 1 [Source:MGI Symbol;Acc:MGI:104754]
ENSMUSG00000022235	148.917	216.342	291.716	272.02	138.558	110.682	124.272	89.6635	161.967	-0.854901	0.292339	0.000190536	0.00522359	Cmbl	69574	carboxymethylenebutenolidase-like (Pseudomonas) [Source:MGI Symbol;Acc:MGI:1916824]
ENSMUSG00000006435	91.1472	114.904	99.9149	78.0878	46.1859	68.5176	41.8343	39.4946	69.5422	-0.821107	0.278835	0.000191085	0.00523082	Neurl1a	18011	neuralized E3 ubiquitin protein ligase 1A [Source:MGI Symbol;Acc:MGI:1334263]
ENSMUSG00000030158	26.959	51.168	40.1444	84.9527	29.17	13.7035	6.1521	16.0113	28.3851	-1.38021	0.489517	0.000193901	0.00529995	Clec12b	71183	C-type lectin domain family 12, member B [Source:MGI Symbol;Acc:MGI:1918433]
ENSMUSG00000025789	101.417	172.355	154.333	151.027	69.2788	31.6235	40.6039	40.5621	87.3369	-1.39328	0.49869	0.00019454	0.00530949	St8sia2	20450	ST8 alpha-N-acetyl-neuraminide alpha-2,8-sialyltransferase 2 [Source:MGI Symbol;Acc:MGI:106020]
ENSMUSG00000021572	51.3506	82.587	64.231	123.568	36.4625	36.8941	35.6822	45.8992	73.9687	-0.897839	0.308256	0.000197223	0.00537469	Cep72	74470	centrosomal protein 72 [Source:MGI Symbol;Acc:MGI:1921720]
ENSMUSG00000028100	134.795	133.755	164.146	174.196	91.1563	66.4094	39.3735	99.2703	124.424	-0.87403	0.300633	0.000197783	0.00538193	Nudt17	78373	nudix (nucleoside diphosphate linked moiety X)-type motif 17 [Source:MGI Symbol;Acc:MGI:1925623]
ENSMUSG00000025007	364.589	278.282	256.032	244.561	357.333	703.096	593.063	568.936	402.436	0.816182	0.279008	0.000200388	0.00544472	Aldh18a1	56454	aldehyde dehydrogenase 18 family, member A1 [Source:MGI Symbol;Acc:MGI:1888908]
ENSMUSG00000044231	288.847	348.302	428.207	245.419	221.206	225.581	156.263	170.788	280.921	-0.652084	0.217176	0.000203823	0.00552984	Nhlrc1	105193	NHL repeat containing 1 [Source:MGI Symbol;Acc:MGI:2145264]
ENSMUSG00000019945	19.2565	30.5213	72.2599	63.5	10.9388	7.37882	20.9171	18.1462	28.2741	-1.4217	0.508716	0.000206224	0.00558669	Cabcoco1	73287	ciliary associated calcium binding coiled-coil 1 [Source:MGI Symbol;Acc:MGI:1920537]
ENSMUSG00000015224	354.319	407.549	565.59	427.338	235.791	286.72	211.632	285.002	400.135	-0.671473	0.224649	0.000206769	0.00559315	Cyp2j9	74519	cytochrome P450, family 2, subfamily j, polypeptide 9 [Source:MGI Symbol;Acc:MGI:1921769]
ENSMUSG00000027792	38.5129	32.3167	63.3389	66.9324	31.6009	7.37882	23.378	13.8765	30.2607	-1.18759	0.421805	0.000208271	0.005609	Bche	12038	butyrylcholinesterase [Source:MGI Symbol;Acc:MGI:894278]
ENSMUSG00000085772	21.824	43.0889	60.6626	60.9257	19.4467	13.7035	8.61294	10.6742	22.0365	-1.52721	0.549986	0.000208275	0.005609	D630024D03Rik	414116	RIKEN cDNA D630024D03 gene [Source:MGI Symbol;Acc:MGI:3041224]
ENSMUSG00000020719	10399.8	12526.3	13344	16512.6	9248.11	8361.26	8449.3	10738.3	10019.5	-0.457283	0.144642	0.00020776	0.005609	Ddx5	13207	DEAD box helicase 5 [Source:MGI Symbol;Acc:MGI:105037]
ENSMUSG00000021003	115.539	146.323	181.988	186.209	99.6642	104.358	78.7469	102.473	155.548	-0.615597	0.203207	0.000210412	0.00565823	Galc	14420	galactosylceramidase [Source:MGI Symbol;Acc:MGI:95636]
ENSMUSG00000023067	13876.2	15652.9	18768.8	19997.4	6543.81	9974.05	11248.5	8669.61	9718.15	-0.768672	0.263279	0.000212728	0.00571211	Cdkn1a	12575	cyclin-dependent kinase inhibitor 1A (P21) [Source:MGI Symbol;Acc:MGI:104556]
ENSMUSG00000049939	15.4052	0.897685	3.56839	6.00676	38.8934	28.4612	30.7605	38.4272	12.5637	2.03036	0.751167	0.000215228	0.0057623	Lrrc4	192198	leucine rich repeat containing 4 [Source:MGI Symbol;Acc:MGI:2182081]
ENSMUSG00000024778	2867.93	2833.99	3683.47	3563.72	1892.41	2374.93	2371.02	2386.76	2755.26	-0.457741	0.145058	0.000215112	0.0057623	Fas	14102	Fas (TNF receptor superfamily member 6) [Source:MGI Symbol;Acc:MGI:95484]
ENSMUSG00000032375	381.278	521.555	678.886	683.912	319.655	325.722	267.001	402.418	471.471	-0.670338	0.226353	0.000219302	0.00586229	Aph1b	208117	aph1 homolog B, gamma secretase subunit [Source:MGI Symbol;Acc:MGI:3522097]
ENSMUSG00000076746	6.41882	3.59074	8.92097	5.14865	0	0	0	0	5.6925	-0.151636	0.296927	0.000219603	0.00586229	Trgv6		T cell receptor gamma, variable 6 [Source:MGI Symbol;Acc:MGI:98636]
ENSMUSG00000022849	133.511	121.187	139.167	152.743	211.483	191.849	222.706	179.327	162.462	0.486633	0.155717	0.000220633	0.00587262	Hspbap1	66667	Hspb associated protein 1 [Source:MGI Symbol;Acc:MGI:1913917]
ENSMUSG00000031169	454.452	441.661	511.172	423.047	368.272	314.127	281.766	242.305	383.021	-0.523309	0.169973	0.000220353	0.00587262	Porcn	53627	porcupine O-acyltransferase [Source:MGI Symbol;Acc:MGI:1890212]
ENSMUSG00000115186	73.1746	144.527	124.894	144.162	70.4942	64.3011	46.756	46.9666	96.0912	-0.922903	0.322947	0.000221424	0.00588512	Gm49417		predicted gene, 49417 [Source:MGI Symbol;Acc:MGI:6155048]
ENSMUSG00000067616	16.6889	24.2375	43.7128	39.473	10.9388	2.10823	1.23042	4.26969	12.0511	-2.27164	0.83632	0.000223334	0.00592728	Klk11	56538	kallikrein related-peptidase 11 [Source:MGI Symbol;Acc:MGI:1929977]
ENSMUSG00000079523	2532.87	1544.02	1638.78	1785.72	2740.77	3197.14	4636.22	3676.2	2172.03	0.786899	0.27036	0.000223883	0.00593322	Tmsb10	19240	thymosin, beta 10 [Source:MGI Symbol;Acc:MGI:109146]
ENSMUSG00000005803	3265.9	2808.86	2775.31	3160.41	1560.6	2497.2	1996.97	1135.74	2715.41	-0.63413	0.212723	0.000226557	0.00599541	Sqor	59010	sulfide quinone oxidoreductase [Source:MGI Symbol;Acc:MGI:1929899]
ENSMUSG00000025498	28550.9	6421.14	4332.02	6576.54	23300.8	37111.2	43627	34548.2	12140	1.32932	0.481387	0.000229706	0.00605246	Irf7	54123	interferon regulatory factor 7 [Source:MGI Symbol;Acc:MGI:1859212]
ENSMUSG00000001750	2246.59	1374.36	1149.02	1270.86	2109.96	2682.73	2690.93	2556.48	1537.51	0.630638	0.211194	0.000229672	0.00605246	Tcirg1	27060	T cell, immune regulator 1, ATPase, H+ transporting, lysosomal V0 protein A3 [Source:MGI Symbol;Acc:MGI:1350931]
ENSMUSG00000062488	12596.3	2326.8	1595.96	2535.71	13713.6	16694.1	17160.7	14706.9	5293.57	1.41982	0.518197	0.000229194	0.00605246	Ifit3b	667370	interferon-induced protein with tetratricopeptide repeats 3B [Source:MGI Symbol;Acc:MGI:3698419]
ENSMUSG00000024019	46.2155	43.0889	35.6839	35.1824	60.7709	64.3011	81.2077	73.6522	45.04	0.694959	0.236134	0.000230329	0.00606013	Cmtr1	74157	cap methyltransferase 1 [Source:MGI Symbol;Acc:MGI:1921407]
ENSMUSG00000020297	1.28376	5.38611	6.24468	2.57432	14.585	20.0282	28.2997	81.1241	25.3031	2.63709	0.979493	0.000231	0.00606906	Nsg2	18197	neuron specific gene family member 2 [Source:MGI Symbol;Acc:MGI:1202070]
ENSMUSG00000078639	11.5539	26.0329	29.4392	30.8919	2.43084	6.3247	1.23042	6.40454	10.7189	-2.11599	0.768709	0.000234984	0.00616489	Gm12695	620779	predicted gene 12695 [Source:MGI Symbol;Acc:MGI:3650206]
ENSMUSG00000039543	51.3506	93.3592	109.728	114.128	55.9092	6.3247	8.61294	25.6181	44.0084	-1.60007	0.593306	0.000239567	0.00626712	Cfap70	76670	cilia and flagella associated protein 70 [Source:MGI Symbol;Acc:MGI:1923920]
ENSMUSG00000022893	5059.31	8138.41	11050.4	14673.6	3867.46	3935.02	4379.07	5573.01	6582.88	-0.9474	0.337463	0.00023948	0.00626712	Adamts1	11504	a disintegrin-like and metallopeptidase (reprolysin type) with thrombospondin type 1 motif, 1 [Source:MGI Symbol;Acc:MGI:109249]
ENSMUSG00000034258	79.5934	322.269	330.076	311.493	130.05	60.0847	83.6686	70.4499	183.41	-1.32635	0.486763	0.000240494	0.00628239	Flvcr2	217721	feline leukemia virus subgroup C cellular receptor 2 [Source:MGI Symbol;Acc:MGI:2384974]
ENSMUSG00000042647	272.158	318.678	413.041	365.554	189.605	248.772	177.181	202.81	326.538	-0.638934	0.21452	0.000241224	0.00629246	Acad12	338350	acyl-Coenzyme A dehydrogenase family, member 12 [Source:MGI Symbol;Acc:MGI:2443320]
ENSMUSG00000111785	30.8103	30.5213	31.2234	10.2973	0	7.37882	6.1521	6.40454	19.3288	-1.93614	0.708042	0.000241855	0.00629993	Gm39464		predicted gene, 39464 [Source:MGI Symbol;Acc:MGI:5622349]
ENSMUSG00000020077	8917.03	9995.72	10616	14476.3	5829.14	6902.36	5956.47	6186.78	9031.44	-0.699939	0.240368	0.000243001	0.00632078	Srgn	19073	serglycin [Source:MGI Symbol;Acc:MGI:97756]
ENSMUSG00000061322	189.997	248.659	256.032	181.061	120.326	138.089	62.7514	76.8544	177.382	-0.951419	0.338917	0.00024388	0.00633464	Dnai1	68922	dynein axonemal intermediate chain 1 [Source:MGI Symbol;Acc:MGI:1916172]
ENSMUSG00000027358	143.782	98.7453	85.6413	48.9122	188.39	204.499	274.384	140.9	113.118	0.928744	0.330922	0.00024848	0.00644498	Bmp2	12156	bone morphogenetic protein 2 [Source:MGI Symbol;Acc:MGI:88177]
ENSMUSG00000038836	48.783	57.4518	67.7994	61.7838	44.9705	29.5153	15.9955	27.753	46.57	-0.844075	0.295675	0.000249821	0.00647056	Agbl3	76223	ATP/GTP binding protein-like 3 [Source:MGI Symbol;Acc:MGI:1923473]
ENSMUSG00000051439	2025.78	2514.42	2603.14	2763.97	765.713	983.491	1271.02	733.319	1290.15	-1.15999	0.424411	0.000252463	0.00652976	Cd14	12475	CD14 antigen [Source:MGI Symbol;Acc:MGI:88318]
ENSMUSG00000026355	1143.83	1082.61	1084.79	1072.64	1321.16	1537.96	1718.9	1742.03	1348.73	0.463916	0.149102	0.000254138	0.00654532	Mcm6	17219	minichromosome maintenance complex component 6 [Source:MGI Symbol;Acc:MGI:1298227]
ENSMUSG00000001948	34.6616	61.9403	86.5334	90.9595	36.4625	27.407	31.9909	21.3485	40.5429	-1.03459	0.371923	0.000253735	0.00654532	Spa17	20686	sperm autoantigenic protein 17 [Source:MGI Symbol;Acc:MGI:1333778]
ENSMUSG00000048621	114.255	157.095	211.427	149.311	54.6938	33.7317	51.6777	57.6408	92.051	-1.38439	0.513031	0.000254059	0.00654532	Gm6377	622976	predicted gene 6377 [Source:MGI Symbol;Acc:MGI:3647255]
ENSMUSG00000028647	355.603	410.242	515.632	525.162	369.487	250.88	263.31	254.047	368.655	-0.576595	0.193124	0.000257451	0.00662126	Mycbp	56309	MYC binding protein [Source:MGI Symbol;Acc:MGI:1891750]
ENSMUSG00000025461	21.824	18.8514	34.7918	30.0338	0	4.21647	9.84336	6.40454	29.9464	-1.95233	0.721724	0.000258535	0.00662126	Scart1	244233	scavenger receptor family member expressed on T cells 1 [Source:MGI Symbol;Acc:MGI:2443796]
ENSMUSG00000036151	59.0531	146.323	115.081	150.169	57.1246	11.5953	34.4518	49.1014	85.2163	-1.34496	0.49964	0.000258191	0.00662126	Tm6sf2	107770	transmembrane 6 superfamily member 2 [Source:MGI Symbol;Acc:MGI:1933210]
ENSMUSG00000074896	40963.6	8011.84	5748.67	8688.34	41794.6	52011.2	53759.5	46515.1	16769.1	1.3396	0.492736	0.000258215	0.00662126	Ifit3	15959	interferon-induced protein with tetratricopeptide repeats 3 [Source:MGI Symbol;Acc:MGI:1101055]
ENSMUSG00000040389	284.996	471.285	403.228	472.818	290.485	199.228	268.232	246.575	346.165	-0.603995	0.204006	0.00026038	0.00665918	Wdr47	99512	WD repeat domain 47 [Source:MGI Symbol;Acc:MGI:2139593]
ENSMUSG00000068245	11606.5	3613.18	3361.42	4172.98	11055.4	13509.6	13014.2	11479.1	5294.57	0.946749	0.331489	0.00026624	0.00679953	Phf11d	219132	PHD finger protein 11D [Source:MGI Symbol;Acc:MGI:1277133]
ENSMUSG00000057596	1344.1	555.667	526.337	703.649	1408.67	1572.74	1653.69	1494.39	724.054	0.820008	0.289115	0.000268223	0.00683399	Trim30d	209387	tripartite motif-containing 30D [Source:MGI Symbol;Acc:MGI:3035181]
ENSMUSG00000019718	74.4583	92.4615	108.836	74.6554	71.7096	42.1647	45.5256	39.4946	73.2025	-0.703489	0.243136	0.000268337	0.00683399	L3hypdh	67217	L-3-hydroxyproline dehydratase (trans-) [Source:MGI Symbol;Acc:MGI:1914467]
ENSMUSG00000035539	123.241	127.471	99.9149	115.845	59.5555	12.6494	47.9864	33.0901	59.2222	-1.32691	0.4949	0.000271162	0.00689635	Ccdc180	381522	coiled-coil domain containing 180 [Source:MGI Symbol;Acc:MGI:2685871]
ENSMUSG00000031732	110.404	90.6662	91.886	106.405	143.419	159.172	137.807	153.709	116.226	0.504141	0.165805	0.000273617	0.00694912	Phlpp2	244650	PH domain and leucine rich repeat protein phosphatase 2 [Source:MGI Symbol;Acc:MGI:2444928]
ENSMUSG00000014846	5368.7	6799.96	6950.33	6251.32	4902.99	3245.63	3504.24	3006.93	4965.65	-0.676703	0.232768	0.000278481	0.00705305	Tppp3	67971	tubulin polymerization-promoting protein family member 3 [Source:MGI Symbol;Acc:MGI:1915221]
ENSMUSG00000096768	30.8103	115.801	31.2234	88.3851	139.773	177.092	262.08	180.394	100.367	1.24389	0.460922	0.000278473	0.00705305	Gm47283	170942	predicted gene, 47283 [Source:MGI Symbol;Acc:MGI:6096131]
ENSMUSG00000028822	5304.51	5679.65	5954.75	5629.19	4657.48	4695.04	4233.88	4477.84	5613	-0.291267	0.0884213	0.000279341	0.00706506	Tmem50a	71817	transmembrane protein 50A [Source:MGI Symbol;Acc:MGI:1919067]
ENSMUSG00000031775	485.263	508.09	503.143	592.953	317.224	379.482	275.614	335.171	549.976	-0.580019	0.196089	0.000280112	0.00707477	Pllp	67801	plasma membrane proteolipid [Source:MGI Symbol;Acc:MGI:1915051]
ENSMUSG00000072573	25.6753	41.2935	29.4392	48.9122	14.585	12.6494	4.92168	17.0788	22.2868	-1.28864	0.474054	0.000281893	0.00710992	Gm10369		predicted gene 10369 [Source:MGI Symbol;Acc:MGI:3642774]
ENSMUSG00000091449	53.9181	52.9634	52.6337	62.6419	88.7255	83.2752	127.964	96.068	74.8848	0.702979	0.244715	0.000283157	0.00713197	Gm10269		predicted gene 10269 [Source:MGI Symbol;Acc:MGI:3642381]
ENSMUSG00000097194	103.985	69.1217	41.0365	64.3581	117.896	140.198	242.393	166.518	78.4372	1.05239	0.38621	0.00028382	0.00713883	9330175E14Rik		RIKEN cDNA 9330175E14 gene [Source:MGI Symbol;Acc:MGI:2443913]
ENSMUSG00000017677	2115.64	3113.17	4017.11	4405.53	1617.72	1644.42	1905.92	2534.06	2160.47	-0.702166	0.244252	0.000288558	0.00723523	Wsb1	78889	WD repeat and SOCS box-containing 1 [Source:MGI Symbol;Acc:MGI:1926139]
ENSMUSG00000033781	1234.98	888.708	831.435	912.169	1413.53	1302.89	1389.14	1289.45	946.773	0.42613	0.136598	0.000288492	0.00723523	Asb13	142688	ankyrin repeat and SOCS box-containing 13 [Source:MGI Symbol;Acc:MGI:2145525]
ENSMUSG00000031227	351.751	452.433	504.927	439.351	285.623	334.155	207.941	315.957	450.522	-0.528513	0.17656	0.000288839	0.00723523	Magee1	107528	MAGE family member E1 [Source:MGI Symbol;Acc:MGI:2148149]
ENSMUSG00000041203	1332.55	1028.75	970.602	879.561	1519.27	1433.6	1659.84	1414.33	1222.18	0.454657	0.14781	0.000291503	0.00729197	Trir	68544	telomerase RNA component interacting RNase [Source:MGI Symbol;Acc:MGI:1922833]
ENSMUSG00000050377	7.70258	14.363	13.3815	33.4662	0	3.16235	4.92168	3.20227	11.2767	-2.15312	0.792404	0.000292753	0.00731322	Il31ra	218624	interleukin 31 receptor A [Source:MGI Symbol;Acc:MGI:2180511]
ENSMUSG00000017286	1400.59	1517.09	1570.98	1450.2	1298.07	1135.28	1256.26	1154.95	1444	-0.272261	0.0813902	0.00029348	0.0073214	Glod4	67201	glyoxalase domain containing 4 [Source:MGI Symbol;Acc:MGI:1914451]
ENSMUSG00000030760	1720.24	2167.01	2574.59	2914.99	1791.53	1464.17	1204.58	1500.8	2047.89	-0.561518	0.190201	0.000297954	0.00742286	Acer3	66190	alkaline ceramidase 3 [Source:MGI Symbol;Acc:MGI:1913440]
ENSMUSG00000040584	1161.81	1772.93	1981.35	2044.87	1087.8	950.814	965.88	1363.1	1366.94	-0.576562	0.196274	0.000299087	0.00744096	Abcb1a	18671	ATP-binding cassette, sub-family B (MDR/TAP), member 1A [Source:MGI Symbol;Acc:MGI:97570]
ENSMUSG00000036617	613.639	1166.99	992.904	1437.33	464.29	657.769	551.228	635.116	781.518	-0.730886	0.258622	0.000302186	0.00750776	Etl4	208618	enhancer trap locus 4 [Source:MGI Symbol;Acc:MGI:95454]
ENSMUSG00000025175	46.2155	27.8282	38.3602	25.7432	21.8775	2.10823	7.38252	2.13485	22.1503	-1.68565	0.644794	0.000303	0.00750776	Fn3k	63828	fructosamine 3 kinase [Source:MGI Symbol;Acc:MGI:1926834]
ENSMUSG00000031379	625.193	582.597	714.57	688.203	441.197	464.866	327.292	467.531	600.924	-0.532338	0.178881	0.000303004	0.00750776	Pir	69656	pirin [Source:MGI Symbol;Acc:MGI:1916906]
ENSMUSG00000020034	1761.32	2155.34	2419.37	2460.2	1407.45	1585.39	1635.23	1653.44	2387.92	-0.425195	0.138322	0.000307473	0.0076082	Tcp11l2	216198	t-complex 11 (mouse) like 2 [Source:MGI Symbol;Acc:MGI:2444679]
ENSMUSG00000108801	30.8103	15.2606	9.81307	12.8716	44.9705	61.1388	94.7424	45.8992	21.7631	1.52779	0.584847	0.000308792	0.00763049	Gm39090		predicted gene, 39090 [Source:MGI Symbol;Acc:MGI:5621975]
ENSMUSG00000039456	679.111	544.895	571.834	609.257	803.391	861.214	1170.13	1087.7	664.456	0.603223	0.20745	0.000309443	0.00763627	Morc3	338467	microrchidia 3 [Source:MGI Symbol;Acc:MGI:2136841]
ENSMUSG00000024338	12718.3	5871.76	5627.35	5845.43	12056.9	13037.3	14414.4	13257.4	7767.75	0.687107	0.241364	0.000311571	0.00767842	Psmb8		proteasome (prosome, macropain) subunit, beta type 8 (large multifunctional peptidase 7) [Source:MGI Symbol;Acc:MGI:1346527]
ENSMUSG00000024304	41.0804	36.8051	41.9286	39.473	79.0021	85.3835	93.512	114.214	56.5429	1.01545	0.375349	0.000315044	0.00775356	Cdh2	12558	cadherin 2 [Source:MGI Symbol;Acc:MGI:88355]
ENSMUSG00000037627	12.8376	52.0657	56.2021	42.0473	14.585	7.37882	6.1521	2.13485	19.222	-1.98916	0.771439	0.000317364	0.00780015	Rgs22	626596	regulator of G-protein signalling 22 [Source:MGI Symbol;Acc:MGI:3613651]
ENSMUSG00000019809	569.991	648.128	709.217	688.203	531.137	483.84	403.578	481.408	592.181	-0.408461	0.131514	0.000321672	0.00789544	Pex3	56535	peroxisomal biogenesis factor 3 [Source:MGI Symbol;Acc:MGI:1929646]
ENSMUSG00000032558	48.783	87.9731	92.7781	110.696	57.1246	36.8941	14.765	28.8204	56.5563	-1.0816	0.404269	0.000325736	0.00798445	Nphp3	74025	nephronophthisis 3 (adolescent) [Source:MGI Symbol;Acc:MGI:1921275]
ENSMUSG00000070501	66.7557	19.7491	22.3024	23.1689	104.526	178.146	137.807	85.3938	57.0447	1.59373	0.618255	0.000326899	0.00800224	Ifi214	545384	interferon activated gene 214 [Source:MGI Symbol;Acc:MGI:3584522]
ENSMUSG00000032788	278.577	396.777	365.76	394.73	258.884	277.233	237.471	228.428	319.691	-0.456641	0.150293	0.000327614	0.00800901	Pdxk	216134	pyridoxal (pyridoxine, vitamin B6) kinase [Source:MGI Symbol;Acc:MGI:1351869]
ENSMUSG00000020424	412.088	608.63	744.009	706.223	405.949	341.534	423.265	342.643	499.329	-0.603475	0.209645	0.000330365	0.0080655	Castor1	71962	cytosolic arginine sensor for mTORC1 subunit 1 [Source:MGI Symbol;Acc:MGI:1919212]
ENSMUSG00000060962	390.264	272.896	341.673	315.784	187.174	181.308	147.65	217.754	196.383	-0.710366	0.253385	0.000331794	0.00808957	Dmkn	73712	dermokine [Source:MGI Symbol;Acc:MGI:1920962]
ENSMUSG00000089940	15.4052	2.69305	13.3815	12.0135	29.17	37.9482	31.9909	38.4272	17.237	1.37744	0.525706	0.000335467	0.00816825	Gm4117		predicted gene 4117 [Source:MGI Symbol;Acc:MGI:3782293]
ENSMUSG00000041798	14.1214	21.5444	32.1155	16.3041	1.21542	3.16235	0	5.33711	10.6323	-2.50954	0.955267	0.000338401	0.00822871	Gck	103988	glucokinase [Source:MGI Symbol;Acc:MGI:1270854]
ENSMUSG00000001123	30494.5	15112.5	13541.1	15881.9	29352.3	36532.5	32050	29039.2	17462.8	0.64338	0.226343	0.000345203	0.00838298	Lgals9	16859	lectin, galactose binding, soluble 9 [Source:MGI Symbol;Acc:MGI:109496]
ENSMUSG00000106706	20.5402	25.1352	20.5182	17.1622	41.3242	66.4094	61.521	72.5847	44.3155	1.26004	0.481016	0.000346127	0.00839427	C530043K16Rik		RIKEN cDNA C530043K16 gene [Source:MGI Symbol;Acc:MGI:2444587]
ENSMUSG00000046718	22192.4	7368.2	5810.23	6481.29	17917.7	28516	28471.9	22806.5	10709.3	1.01123	0.37868	0.000347605	0.00841895	Bst2	69550	bone marrow stromal cell antigen 2 [Source:MGI Symbol;Acc:MGI:1916800]
ENSMUSG00000031897	9519.11	4583.58	4095.62	4170.41	8817.85	10288.2	10601.3	9489.39	6119.34	0.67288	0.243026	0.000349377	0.0084395	Psmb10	19171	proteasome (prosome, macropain) subunit, beta type 10 [Source:MGI Symbol;Acc:MGI:1096380]
ENSMUSG00000023931	43.648	71.8148	66.0152	77.2297	25.5238	22.1365	11.0738	4.26969	27.5091	-1.657	0.648605	0.000349121	0.0084395	Efhb	211482	EF hand domain family, member B [Source:MGI Symbol;Acc:MGI:3045296]
ENSMUSG00000041506	656.003	557.462	421.07	561.203	624.725	935.002	969.571	846.466	618.016	0.535063	0.182679	0.0003509	0.00846511	Rrp9	27966	ribosomal RNA processing 9, U3 small nucleolar RNA binding protein [Source:MGI Symbol;Acc:MGI:2384313]
ENSMUSG00000044229	648.301	1061.06	1418.43	1196.2	640.525	488.056	503.242	746.128	933.441	-0.725528	0.260669	0.000351753	0.00847452	Nxpe4	244853	neurexophilin and PC-esterase domain family, member 4 [Source:MGI Symbol;Acc:MGI:1924792]
ENSMUSG00000026471	545.6	631.97	830.542	802.331	500.752	430.08	310.066	553.992	640.448	-0.555773	0.19066	0.000352726	0.00848677	Mr1	15064	major histocompatibility complex, class I-related [Source:MGI Symbol;Acc:MGI:1195463]
ENSMUSG00000043263	1844.77	632.868	500.467	742.264	2179.24	2455.04	3210.17	2219.17	1180.65	1.18283	0.450011	0.000358981	0.0086146	Ifi209	236312	interferon activated gene 209 [Source:MGI Symbol;Acc:MGI:2138243]
ENSMUSG00000020441	296.549	219.933	214.995	198.223	303.854	349.967	322.37	362.924	307.001	0.464719	0.155394	0.000358729	0.0086146	2310033P09Rik	67862	RIKEN cDNA 2310033P09 gene [Source:MGI Symbol;Acc:MGI:1915112]
ENSMUSG00000026725	42.3642	102.336	118.649	110.696	48.6167	13.7035	0	9.6068	47.9961	-1.92472	0.767892	0.000360021	0.00862824	Tnn	329278	tenascin N [Source:MGI Symbol;Acc:MGI:2665790]
ENSMUSG00000058656	1107.89	1593.39	1952.8	1968.5	1001.5	985.599	884.672	1121.86	1340.97	-0.618315	0.217803	0.000360756	0.00863455	Samd12	320679	sterile alpha motif domain containing 12 [Source:MGI Symbol;Acc:MGI:2444518]
ENSMUSG00000104388	107.836	89.7685	74.9362	148.453	127.619	247.717	190.715	245.507	145.295	0.790874	0.289158	0.000363068	0.00867852	Gm37033		predicted gene, 37033 [Source:MGI Symbol;Acc:MGI:5610261]
ENSMUSG00000019767	25.6753	107.722	102.591	86.6689	21.8775	11.5953	22.1476	35.2249	41.9335	-1.48849	0.581792	0.000364074	0.00869119	Ccdc170	100504234	coiled-coil domain containing 170 [Source:MGI Symbol;Acc:MGI:2685067]
ENSMUSG00000030729	216.956	323.167	288.147	338.953	159.22	200.282	119.351	176.125	259.145	-0.699921	0.251678	0.000365557	0.00871522	Pgm2l1	70974	phosphoglucomutase 2-like 1 [Source:MGI Symbol;Acc:MGI:1918224]
ENSMUSG00000062380	52.6343	21.5444	30.3313	7.72297	41.3242	129.656	157.494	244.44	57.4124	1.91238	0.764377	0.000368917	0.00877804	Tubb3	22152	tubulin, beta 3 class III [Source:MGI Symbol;Acc:MGI:107813]
ENSMUSG00000035967	219.524	305.213	390.739	404.169	170.158	202.39	253.467	159.046	274.804	-0.636796	0.225843	0.000369152	0.00877804	Ints6l	236790	integrator complex subunit 6 like [Source:MGI Symbol;Acc:MGI:2442593]
ENSMUSG00000004500	182.294	136.448	155.225	131.291	224.852	296.207	254.697	203.878	218.881	0.593269	0.208581	0.000370107	0.00878931	Zfp324	243834	zinc finger protein 324 [Source:MGI Symbol;Acc:MGI:2444641]
ENSMUSG00000026087	1236.26	755.851	729.735	780.02	1434.19	1268.1	1467.89	1228.6	985.071	0.536687	0.184867	0.000371318	0.00879525	Mrpl30	107734	mitochondrial ribosomal protein L30 [Source:MGI Symbol;Acc:MGI:1333820]
ENSMUSG00000026785	998.768	1290.87	1498.72	1380.7	497.106	753.694	901.898	899.837	1032.82	-0.641539	0.22809	0.000371083	0.00879525	Pkn3	263803	protein kinase N3 [Source:MGI Symbol;Acc:MGI:2388285]
ENSMUSG00000003032	7762.92	7951.69	8878.15	12331	5121.77	4654.98	6532.3	5560.2	5603.17	-0.637434	0.226835	0.000373891	0.00884006	Klf4	16600	Kruppel-like factor 4 (gut) [Source:MGI Symbol;Acc:MGI:1342287]
ENSMUSG00000038646	1255.52	1208.28	1316.74	1288.88	903.055	903.378	1063.08	1011.92	1177.66	-0.345616	0.109546	0.000374177	0.00884006	Ramac	67148	RNA guanine-7 methyltransferase activating subunit [Source:MGI Symbol;Acc:MGI:1914398]
ENSMUSG00000032050	4464.93	5160.79	5703.18	4764.22	4239.38	3756.87	3056.36	3607.89	4479.28	-0.401027	0.130826	0.00037868	0.00892338	Rdx	19684	radixin [Source:MGI Symbol;Acc:MGI:97887]
ENSMUSG00000054894	172.024	172.355	225.701	201.655	117.896	86.4376	120.581	160.113	152.491	-0.572562	0.199706	0.00037866	0.00892338	Dmac2l	68055	distal membrane arm assembly complex 2 like [Source:MGI Symbol;Acc:MGI:1915305]
ENSMUSG00000051839	1.28376	1.79537	0	0	1.21542	6.3247	13.5346	17.0788	10.9665	3.04684	1.07939	0.000380534	0.00894918	Gypa	14934	glycophorin A [Source:MGI Symbol;Acc:MGI:95880]
ENSMUSG00000035929	1553.35	912.048	1010.75	985.108	1374.64	1848.92	1924.38	1808.21	1030.61	0.550098	0.190379	0.000380754	0.00894918	H2-Q4	15015	histocompatibility 2, Q region locus 4 [Source:MGI Symbol;Acc:MGI:95933]
ENSMUSG00000086075	41.0804	70.9171	69.5836	52.3446	14.585	10.5412	1.23042	27.753	28.5205	-1.70182	0.673653	0.000381671	0.00895923	Gm15728		predicted gene 15728 [Source:MGI Symbol;Acc:MGI:3783171]
ENSMUSG00000022441	20.5402	34.112	50.8495	32.6081	10.9388	4.21647	0	0	16.4058	-0.188216	0.365156	0.000382508	0.00896737	Efcab6	77627	EF-hand calcium binding domain 6 [Source:MGI Symbol;Acc:MGI:1924877]
ENSMUSG00000051367	25.6753	26.9305	39.2523	24.8851	7.29251	2.10823	3.69126	5.33711	13.7264	-2.15218	0.856745	0.000384929	0.00901257	Six1	20471	sine oculis-related homeobox 1 [Source:MGI Symbol;Acc:MGI:102780]
ENSMUSG00000035064	517.357	657.105	605.734	626.419	317.224	400.564	372.817	483.542	547.647	-0.525091	0.180735	0.00038547	0.00901369	Eef2k	13631	eukaryotic elongation factor-2 kinase [Source:MGI Symbol;Acc:MGI:1195261]
ENSMUSG00000056144	915.324	516.169	463.891	538.034	929.794	1075.2	1080.31	912.646	581.914	0.609412	0.215635	0.000386823	0.00903377	Trim34a	94094	tripartite motif-containing 34A [Source:MGI Symbol;Acc:MGI:2137359]
ENSMUSG00000020407	2367.26	1305.23	1852.89	1380.7	2146.43	2996.85	3597.75	3011.2	1844.14	0.646072	0.231593	0.000387623	0.00904091	Upp1	22271	uridine phosphorylase 1 [Source:MGI Symbol;Acc:MGI:1097668]
ENSMUSG00000064202	29.5266	72.7125	81.1808	78.0878	34.0317	17.92	20.9171	16.0113	37.683	-1.27632	0.497181	0.000389305	0.00906858	Spata6l	381218	spermatogenesis associated 6 like [Source:MGI Symbol;Acc:MGI:1918036]
ENSMUSG00000018920	2186.25	1337.55	1372.94	1126.7	2724.97	2823.98	2919.79	2231.98	1785.06	0.696463	0.252207	0.000393122	0.00913421	Cxcl16	66102	chemokine (C-X-C motif) ligand 16 [Source:MGI Symbol;Acc:MGI:1932682]
ENSMUSG00000022253	157.903	112.211	135.599	118.419	64.4171	83.2752	61.521	81.1241	115.568	-0.706166	0.256608	0.000392702	0.00913421	Nadk2	68646	NAD kinase 2, mitochondrial [Source:MGI Symbol;Acc:MGI:1915896]
ENSMUSG00000029814	19.2565	17.9537	8.02887	9.43919	6.07709	1.05412	1.23042	2.13485	12.7817	-1.94501	0.736493	0.000395398	0.00916369	Igf2bp3	140488	insulin-like growth factor 2 mRNA binding protein 3 [Source:MGI Symbol;Acc:MGI:1890359]
ENSMUSG00000033355	10265	4553.96	3879.73	5035.38	10563.2	11153.6	12101.2	10296.4	5310.27	0.748121	0.273677	0.00039548	0.00916369	Rtp4	67775	receptor transporter protein 4 [Source:MGI Symbol;Acc:MGI:1915025]
ENSMUSG00000024317	654.72	825.87	969.71	1075.21	537.215	485.948	505.703	615.903	724.485	-0.606543	0.215522	0.000395894	0.00916369	Rnf138	56515	ring finger protein 138 [Source:MGI Symbol;Acc:MGI:1929211]
ENSMUSG00000026925	442.899	512.578	438.02	441.068	360.979	344.696	342.057	390.677	413.612	-0.318063	0.0996516	0.000398021	0.00918966	Inpp5e	64436	inositol polyphosphate-5-phosphatase E [Source:MGI Symbol;Acc:MGI:1927753]
ENSMUSG00000029092	6.41882	1.79537	1.78419	0.858108	8.50792	7.37882	13.5346	33.0901	7.29943	2.12326	0.839718	0.000397544	0.00918966	D5Ertd615e	52401	DNA segment, Chr 5, ERATO Doi 615, expressed [Source:MGI Symbol;Acc:MGI:1277236]
ENSMUSG00000025001	37.2292	43.0889	19.6261	30.0338	66.848	50.5976	86.1294	102.473	51.5213	1.01779	0.389218	0.00040059	0.00923731	Hells	15201	helicase, lymphoid specific [Source:MGI Symbol;Acc:MGI:106209]
ENSMUSG00000029660	10.2701	12.5676	24.0866	25.7432	3.64625	0	3.69126	4.26969	9.12243	-2.15954	0.843761	0.000406989	0.00937305	Tex26	75860	testis expressed 26 [Source:MGI Symbol;Acc:MGI:1923110]
ENSMUSG00000079190	29.5266	24.2375	18.734	23.1689	1.21542	3.16235	4.92168	7.47196	17.6696	-2.01415	0.797221	0.000407773	0.0093793
ENSMUSG00000049580	96.2823	94.2569	142.736	86.6689	32.8163	49.5435	49.2168	12.8091	59.5862	-1.25188	0.49219	0.000409572	0.00939703	Tsku	244152	tsukushi, small leucine rich proteoglycan [Source:MGI Symbol;Acc:MGI:2443855]
ENSMUSG00000061666	989.782	1352.81	1400.59	1353.24	1030.67	785.317	695.188	819.781	1109.48	-0.526002	0.182386	0.000409521	0.00939703	Gdpd1	66569	glycerophosphodiester phosphodiesterase domain containing 1 [Source:MGI Symbol;Acc:MGI:1913819]
ENSMUSG00000037683	42.3642	87.9731	99.0228	99.5405	43.755	21.0823	31.9909	46.9666	51.8288	-0.986503	0.376926	0.00041037	0.00940063	Armc3	70882	armadillo repeat containing 3 [Source:MGI Symbol;Acc:MGI:1918132]
ENSMUSG00000010358	5701.2	2488.38	2133.9	2248.24	5336.9	6449.09	6266.53	5777.96	3202.36	0.768693	0.28425	0.000410757	0.00940063	Ifi35	70110	interferon-induced protein 35 [Source:MGI Symbol;Acc:MGI:1917360]
ENSMUSG00000025161	508.371	789.963	755.606	967.088	192.036	256.15	375.278	270.058	414.059	-1.18467	0.468303	0.000412764	0.00943474	Slc16a3	80879	solute carrier family 16 (monocarboxylic acid transporters), member 3 [Source:MGI Symbol;Acc:MGI:1933438]
ENSMUSG00000108090	132.228	151.709	69.5836	136.439	358.548	385.807	407.269	245.507	298.449	1.22925	0.483082	0.000414094	0.00945333	Gm6637		predicted gene 6637 [Source:MGI Symbol;Acc:MGI:3642957]
ENSMUSG00000117814	34.6616	53.8611	55.31	66.0743	26.7392	28.4612	9.84336	27.753	44.3652	-0.967314	0.367774	0.0004218	0.00961726	Gm50431		predicted gene, 50431 [Source:MGI Symbol;Acc:MGI:6303362]
ENSMUSG00000106874	233.645	260.329	283.687	374.993	184.743	193.958	179.641	215.619	232.885	-0.496664	0.17072	0.000422858	0.00962937	Gm20186		predicted gene, 20186 [Source:MGI Symbol;Acc:MGI:5012371]
ENSMUSG00000032006	1448.09	1994.66	2174.93	2145.27	1099.95	1356.65	1131.99	1253.15	1683.21	-0.577161	0.204933	0.000428185	0.00973854	Pdgfd	71785	platelet-derived growth factor, D polypeptide [Source:MGI Symbol;Acc:MGI:1919035]
ENSMUSG00000021238	762.556	1000.92	1273.02	1333.5	911.563	507.03	618.901	557.195	969.534	-0.633026	0.228881	0.00043019	0.00974776	Aldh6a1	104776	aldehyde dehydrogenase family 6, subfamily A1 [Source:MGI Symbol;Acc:MGI:1915077]
ENSMUSG00000021690	432.628	577.211	537.935	589.52	359.764	309.91	193.176	403.486	450.336	-0.634667	0.229271	0.000429204	0.00974776	Jmy	57748	junction-mediating and regulatory protein [Source:MGI Symbol;Acc:MGI:1913096]
ENSMUSG00000117269	20.5402	4.48842	2.67629	6.00676	24.3084	54.8141	33.2214	35.2249	12.3671	1.7601	0.717144	0.000429969	0.00974776	Gm9706		predicted gene 9706 [Source:MGI Symbol;Acc:MGI:3780113]
ENSMUSG00000035208	421.075	166.969	100.807	179.345	539.645	530.221	1065.54	600.959	282.599	1.34564	0.53539	0.000432443	0.00978671	Slfn8	276950	schlafen 8 [Source:MGI Symbol;Acc:MGI:2672859]
ENSMUSG00000027359	53.9181	43.0889	25.8708	30.0338	17.0158	13.7035	3.69126	5.33711	20.1638	-1.55855	0.626146	0.000439788	0.00991454	Slc27a2	26458	solute carrier family 27 (fatty acid transporter), member 2 [Source:MGI Symbol;Acc:MGI:1347099]
ENSMUSG00000040428	110.404	25.1352	46.3891	28.3176	89.9409	140.198	200.559	140.9	61.613	1.18469	0.469609	0.000440261	0.00991454	Plekha4	69217	pleckstrin homology domain containing, family A (phosphoinositide binding specific) member 4 [Source:MGI Symbol;Acc:MGI:1916467]
ENSMUSG00000042345	29.5266	26.9305	19.6261	18.0203	37.6779	66.4094	68.9035	122.754	66.8856	1.34269	0.536019	0.000439379	0.00991454	Ubash3a	328795	ubiquitin associated and SH3 domain containing, A [Source:MGI Symbol;Acc:MGI:1926074]
ENSMUSG00000090291	62.9044	104.131	67.7994	94.3919	60.7709	30.5694	22.1476	20.281	42.7976	-1.06444	0.415401	0.000438761	0.00991454	Lrrc10b	278795	leucine rich repeat containing 10B [Source:MGI Symbol;Acc:MGI:2685551]
ENSMUSG00000024429	708.638	605.04	556.669	589.52	841.069	825.374	826.843	779.218	595.158	0.367525	0.119781	0.000442298	0.00994817	Gnl1	14670	guanine nucleotide binding protein-like 1 [Source:MGI Symbol;Acc:MGI:95764]
ENSMUSG00000043020	25.6753	101.438	86.5334	93.5338	41.3242	7.37882	1.23042	12.8091	36.6872	-1.83946	0.756184	0.000443149	0.00995506	Dnai3	242253	dynein axonemal intermediate chain 3 [Source:MGI Symbol;Acc:MGI:3045269]
ENSMUSG00000025494	1332.55	1420.14	1551.36	1426.18	1165.59	1099.44	1027.4	1017.25	1390.05	-0.364768	0.11907	0.000449634	0.010076	Sigirr	24058	single immunoglobulin and toll-interleukin 1 receptor (TIR) domain [Source:MGI Symbol;Acc:MGI:1344402]
ENSMUSG00000000787	6412.4	7546.84	8590	9591.93	5878.97	5441.35	4794.95	6778.13	6486.81	-0.428317	0.14353	0.000449359	0.010076	Ddx3x	13205	DEAD box helicase 3, X-linked [Source:MGI Symbol;Acc:MGI:103064]
ENSMUSG00000046814	582.829	451.535	487.085	383.574	88.7255	307.802	175.95	83.259	462.504	-1.24207	0.496458	0.000450739	0.0100884	Gchfr	320415	GTP cyclohydrolase I feedback regulator [Source:MGI Symbol;Acc:MGI:2443977]
ENSMUSG00000026029	1672.74	1403.98	1556.71	1447.63	1866.88	2108.23	2122.48	2131.64	1686.87	0.386021	0.127133	0.000453229	0.0101178	Casp8	12370	caspase 8 [Source:MGI Symbol;Acc:MGI:1261423]
ENSMUSG00000027078	8940.13	2835.79	2281.98	2770.83	8385.17	10347.2	9703.1	8851.07	4243.32	0.945238	0.362458	0.000453853	0.0101178	Ube2l6	56791	ubiquitin-conjugating enzyme E2L 6 [Source:MGI Symbol;Acc:MGI:1914500]
ENSMUSG00000038663	23.1078	31.419	57.0942	48.0541	1.21542	1.05412	7.38252	9.6068	22.4063	-0.194684	0.379609	0.000454115	0.0101178	Fsd2	244091	fibronectin type III and SPRY domain containing 2 [Source:MGI Symbol;Acc:MGI:2444310]
ENSMUSG00000021902	279.861	340.223	297.068	334.662	201.759	224.527	187.024	278.597	286.184	-0.425896	0.14312	0.000454268	0.0101178	Phf7	71838	PHD finger protein 7 [Source:MGI Symbol;Acc:MGI:1919088]
ENSMUSG00000060429	673.976	927.308	898.342	1239.97	461.859	439.567	471.251	450.452	727.955	-0.851069	0.325958	0.000456028	0.0101447	Sntb1	20649	syntrophin, basic 1 [Source:MGI Symbol;Acc:MGI:101781]
ENSMUSG00000031970	10.2701	11.6699	11.5973	24.027	1.21542	5.27058	0	2.13485	8.33215	-2.1839	0.843756	0.000461514	0.0102543	Dbndd1	72185	dysbindin (dystrobrevin binding protein 1) domain containing 1 [Source:MGI Symbol;Acc:MGI:1919435]
ENSMUSG00000051518	299.117	190.309	193.585	165.615	279.546	310.965	401.117	359.721	249.475	0.578117	0.205704	0.000465415	0.0103284	Rps19bp1	66538	ribosomal protein S19 binding protein 1 [Source:MGI Symbol;Acc:MGI:1913788]
ENSMUSG00000062901	1401.87	1886.93	2087.51	2086.92	1266.47	1231.21	1109.84	1515.74	1894.87	-0.467995	0.161152	0.000466232	0.010334	Klhl24	75785	kelch-like 24 [Source:MGI Symbol;Acc:MGI:1923035]
ENSMUSG00000025008	216.956	273.794	417.501	410.176	158.004	193.958	169.798	222.024	281.008	-0.688912	0.255239	0.000468554	0.0103729	Tctn3	67590	tectonic family member 3 [Source:MGI Symbol;Acc:MGI:1914840]
ENSMUSG00000066861	987.215	334.836	260.492	272.02	1039.18	1224.88	1536.8	1191.24	450.237	1.16169	0.462202	0.000477658	0.0105488	Oas1g	23960	2'-5' oligoadenylate synthetase 1G [Source:MGI Symbol;Acc:MGI:97429]
ENSMUSG00000051495	1401.87	1674.18	1301.57	1404.72	1226.36	1141.61	889.594	898.77	1084.37	-0.415801	0.140043	0.000477202	0.0105488	Irf2bp2	270110	interferon regulatory factor 2 binding protein 2 [Source:MGI Symbol;Acc:MGI:2443921]
ENSMUSG00000051606	53.9181	79.894	78.5046	100.399	37.6779	20.0282	1.23042	32.0227	39.2386	-1.42863	0.581397	0.000478431	0.0105532	2010001K21Rik		RIKEN cDNA 2010001K21 gene [Source:MGI Symbol;Acc:MGI:1917079]
ENSMUSG00000052373	94.9985	249.556	226.593	327.797	87.5101	86.4376	135.346	117.416	134.859	-0.88296	0.341805	0.000481515	0.0106084	Mpp3	13384	membrane protein, palmitoylated 3 (MAGUK p55 subfamily member 3) [Source:MGI Symbol;Acc:MGI:1328354]
ENSMUSG00000073805	37.2292	33.2143	26.7629	47.1959	63.2017	73.7882	52.9081	67.2476	47.0863	0.696527	0.258308	0.00048486	0.0106692	Insyn2a	627214	inhibitory synaptic factor 2A [Source:MGI Symbol;Acc:MGI:3605068]
ENSMUSG00000032786	3622.78	4124.86	4332.92	4121.49	3235.44	2681.67	2934.55	3385.86	3324.7	-0.360045	0.117829	0.000489601	0.0107477	Alas1	11655	aminolevulinic acid synthase 1 [Source:MGI Symbol;Acc:MGI:87989]
ENSMUSG00000010362	775.393	776.497	862.658	798.041	551.8	613.496	526.62	574.273	771.7	-0.436731	0.148862	0.000489247	0.0107477	Rdm1	66599	RAD52 motif 1 [Source:MGI Symbol;Acc:MGI:1913849]
ENSMUSG00000053070	73.1746	89.7685	119.541	102.115	64.4171	44.2729	15.9955	38.4272	57.8951	-1.00628	0.397069	0.00049532	0.0108602	Cfap300	234912	cilia and flagella associated protein 300 [Source:MGI Symbol;Acc:MGI:3045346]
ENSMUSG00000074272	4078.52	5116.8	4339.16	5031.09	3009.37	4028.84	2432.54	2513.78	4111.64	-0.535717	0.191113	0.000500671	0.0109594	Ceacam1	26365	carcinoembryonic antigen-related cell adhesion molecule 1 [Source:MGI Symbol;Acc:MGI:1347245]
ENSMUSG00000034161	16.6889	2.69305	4.46049	6.00676	136.127	24.2447	23.378	12.8091	22.3557	2.1805	0.931182	0.000501042	0.0109594	Scx	20289	scleraxis [Source:MGI Symbol;Acc:MGI:102934]
ENSMUSG00000039167	10701.5	15418.6	21443.3	19600	9497.27	9068.57	7819.32	11860.1	14057.9	-0.674927	0.252044	0.000502294	0.0109737	Adgrl4	170757	adhesion G protein-coupled receptor L4 [Source:MGI Symbol;Acc:MGI:2655562]
ENSMUSG00000074785	351.751	390.493	363.084	422.189	264.961	280.395	269.462	279.665	335.456	-0.419827	0.142494	0.00050789	0.0110827	Plxnc1	54712	plexin C1 [Source:MGI Symbol;Acc:MGI:1890127]
ENSMUSG00000026308	20.5402	19.7491	26.7629	17.1622	76.5713	70.6258	119.351	43.7643	50.2503	1.50516	0.62098	0.000509091	0.0110956	Klhl30	70788	kelch-like 30 [Source:MGI Symbol;Acc:MGI:1918038]
ENSMUSG00000024388	17.9727	48.475	36.576	48.0541	9.72334	16.8659	4.92168	17.0788	19.1114	-1.31277	0.528609	0.000512702	0.011161	Myo7b	17922	myosin VIIB [Source:MGI Symbol;Acc:MGI:107709]
ENSMUSG00000037738	62.9044	125.676	102.591	139.014	69.2788	13.7035	11.0738	23.4833	54.4937	-1.4975	0.622493	0.000514368	0.0111707	Nek5	330721	NIMA (never in mitosis gene a)-related expressed kinase 5 [Source:MGI Symbol;Acc:MGI:2142824]
ENSMUSG00000039285	1905.11	1284.59	1365.8	1272.57	1801.25	1996.5	2313.19	2301.36	1530.56	0.458326	0.158428	0.000514124	0.0111707	Azi2	27215	5-azacytidine induced gene 2 [Source:MGI Symbol;Acc:MGI:1351332]
ENSMUSG00000022582	8.98635	17.9537	25.8708	20.5946	0	6.3247	2.46084	0	13.0048	-2.43641	0.984973	0.000515977	0.0111924	Ly6g	546644	lymphocyte antigen 6 complex, locus G [Source:MGI Symbol;Acc:MGI:109440]
ENSMUSG00000075225	30.8103	103.234	94.5623	113.27	49.8321	16.8659	3.69126	19.2136	41.8507	-1.54362	0.643395	0.000521349	0.0112955	Ccdc162	75973	coiled-coil domain containing 162 [Source:MGI Symbol;Acc:MGI:1923223]
ENSMUSG00000017550	17.9727	44.8842	29.4392	42.9054	63.2017	61.1388	93.512	98.2029	54.3356	0.983022	0.388114	0.00052429	0.0113458	Atad5	237877	ATPase family, AAA domain containing 5 [Source:MGI Symbol;Acc:MGI:2442925]
ENSMUSG00000040483	8228.93	3220	2889.5	3736.2	7580.56	8925.21	9258.91	8319.49	3977.8	0.751356	0.288551	0.000525271	0.0113535	Xaf1	327959	XIAP associated factor 1 [Source:MGI Symbol;Acc:MGI:3772572]
ENSMUSG00000035212	4054.13	4441.74	4636.23	4813.99	3649.9	3591.38	3032.99	3969.74	4414.38	-0.301304	0.0964218	0.000528262	0.0114047	Leprot	230514	leptin receptor overlapping transcript [Source:MGI Symbol;Acc:MGI:2687005]
ENSMUSG00000041153	231.078	316.883	324.723	329.514	238.222	188.687	140.268	209.215	276.354	-0.536937	0.192726	0.000532982	0.0114931	Osgin2	209212	oxidative stress induced growth inhibitor family member 2 [Source:MGI Symbol;Acc:MGI:2384798]
ENSMUSG00000038866	417.223	269.305	187.34	259.149	481.305	446.946	414.652	564.667	271.973	0.631974	0.234807	0.000536658	0.0115451	Zcchc2	227449	zinc finger, CCHC domain containing 2 [Source:MGI Symbol;Acc:MGI:2444114]
ENSMUSG00000027188	1731.8	2503.64	2896.64	2394.12	1221.49	1448.36	1416.21	1518.94	1985.13	-0.637687	0.237474	0.000536192	0.0115451	Pamr1	210622	peptidase domain containing associated with muscle regeneration 1 [Source:MGI Symbol;Acc:MGI:2445082]
ENSMUSG00000030621	157.903	184.923	244.435	233.405	155.573	73.7882	92.2815	129.158	162.054	-0.716915	0.272767	0.000538919	0.0115699	Me3	109264	malic enzyme 3, NADP(+)-dependent, mitochondrial [Source:MGI Symbol;Acc:MGI:1916679]
ENSMUSG00000010021	42.3642	52.0657	37.4681	31.75	23.0929	13.7035	9.84336	9.6068	25.8704	-1.23875	0.504944	0.000539075	0.0115699	Kif19a	286942	kinesin family member 19A [Source:MGI Symbol;Acc:MGI:2447024]
ENSMUSG00000046886	34.6616	53.8611	90.1018	78.9459	29.17	1.05412	2.46084	20.281	28.8449	-1.81102	0.769524	0.000541926	0.0116174	Zfp474	66758	zinc finger protein 474 [Source:MGI Symbol;Acc:MGI:1914008]
ENSMUSG00000031310	329.927	344.711	438.02	382.716	281.977	273.016	252.236	283.934	355.223	-0.400004	0.135112	0.000543418	0.0116358	Zmym3	56364	zinc finger, MYM-type 3 [Source:MGI Symbol;Acc:MGI:1927231]
ENSMUSG00000026989	2.56753	3.59074	6.24468	5.14865	9.72334	15.8118	66.4427	56.5734	22.9706	2.42439	1.03963	0.000548236	0.0117252	Dapl1	76747	death associated protein-like 1 [Source:MGI Symbol;Acc:MGI:1923997]
ENSMUSG00000068699	10.2701	17.9537	15.1657	11.1554	18.2313	43.2188	45.5256	48.034	28.3092	1.20601	0.489198	0.000550365	0.011757	Flnc	68794	filamin C, gamma [Source:MGI Symbol;Acc:MGI:95557]
ENSMUSG00000044792	949.985	996.43	960.789	1045.18	775.436	842.239	815.769	699.162	944.628	-0.303265	0.0976415	0.000554429	0.01183	Isca1	69046	iron-sulfur cluster assembly 1 [Source:MGI Symbol;Acc:MGI:1916296]
ENSMUSG00000035852	268.307	86.1777	55.31	74.6554	401.088	327.83	314.988	277.53	133.634	1.1694	0.480476	0.000564371	0.0120281	Misp	78906	mitotic spindle positioning [Source:MGI Symbol;Acc:MGI:1926156]
ENSMUSG00000035530	18223	19520.2	22749.4	26636.5	16097	15911.9	16736.2	15053.9	17009.1	-0.393147	0.133351	0.000565191	0.0120315	Eif1	20918	eukaryotic translation initiation factor 1 [Source:MGI Symbol;Acc:MGI:105125]
ENSMUSG00000098973	965.391	659.798	793.966	732.824	1628.66	1014.06	1443.28	1110.12	918.391	0.605117	0.223847	0.000567448	0.0120515	Mir6236	102465959	microRNA 6236 [Source:MGI Symbol;Acc:MGI:5530929]
ENSMUSG00000054418	24.3915	27.8282	44.6049	20.5946	9.72334	13.7035	11.0738	9.6068	26.1147	-1.13805	0.458187	0.000566811	0.0120515	2900041M22Rik		RIKEN cDNA 2900041M22 gene [Source:MGI Symbol;Acc:MGI:1925653]
ENSMUSG00000041775	293.982	393.186	420.178	425.622	320.87	252.988	252.236	182.529	312.371	-0.515004	0.185908	0.000581577	0.0123373	Mapk1ip1	69546	mitogen-activated protein kinase 1 interacting protein 1 [Source:MGI Symbol;Acc:MGI:1916796]
ENSMUSG00000025026	3547.04	5463.31	5460.53	5655.79	3479.74	3558.7	3356.59	3896.09	4888.59	-0.426925	0.148012	0.000582277	0.0123378	Add3	27360	adducin 3 (gamma) [Source:MGI Symbol;Acc:MGI:1351615]
ENSMUSG00000001911	1051.4	673.264	568.266	562.919	1367.34	1147.93	1150.44	1260.63	782.217	0.654177	0.247599	0.000589065	0.0124672	Nfix	18032	nuclear factor I/X [Source:MGI Symbol;Acc:MGI:97311]
ENSMUSG00000028906	1726.66	2535.96	2360.49	1917.87	1424.47	1452.57	1491.27	1445.29	1747.62	-0.469926	0.168324	0.000591317	0.0125004	Epb41	269587	erythrocyte membrane protein band 4.1 [Source:MGI Symbol;Acc:MGI:95401]
ENSMUSG00000029561	15068.8	5396.88	3885.08	5386.34	14129.2	16683.5	15578.4	15528.9	6731.72	0.8609	0.341358	0.000595626	0.0125769	Oasl2	23962	2'-5' oligoadenylate synthetase-like 2 [Source:MGI Symbol;Acc:MGI:1344390]
ENSMUSG00000031765	2200.37	2057.49	2821.7	2878.09	1294.42	1559.04	1632.77	749.331	1286.17	-0.759605	0.296222	0.000596824	0.0125877	Mt1	17748	metallothionein 1 [Source:MGI Symbol;Acc:MGI:97171]
ENSMUSG00000033684	3376.3	4549.47	4910.1	4782.24	3010.59	3419.56	2817.66	3011.2	3682.38	-0.448463	0.158069	0.00060172	0.0126677	Qsox1	104009	quiescin Q6 sulfhydryl oxidase 1 [Source:MGI Symbol;Acc:MGI:1330818]
ENSMUSG00000029780	1588.02	809.712	619.115	648.73	1608	1883.71	2140.93	1750.57	1135.91	0.824665	0.326085	0.000602005	0.0126677	Nt5c3	107569	5'-nucleotidase, cytosolic III [Source:MGI Symbol;Acc:MGI:1927186]
ENSMUSG00000069805	73.1746	61.0426	39.2523	48.0541	13.3696	37.9482	14.765	20.281	41.3726	-1.07531	0.440028	0.000604952	0.0127151	Fbp1	14121	fructose bisphosphatase 1 [Source:MGI Symbol;Acc:MGI:95492]
ENSMUSG00000112381	0	1.79537	0	0.858108	9.72334	3.16235	11.0738	9.6068	6.6126	2.87435	1.06427	0.000608294	0.0127707	Gm8170		predicted gene 8170 [Source:MGI Symbol;Acc:MGI:3644928]
ENSMUSG00000054920	3292.85	3495.58	3366.77	4335.16	2740.77	2879.85	2198.76	2734.74	2862.71	-0.396585	0.136627	0.000611532	0.0128092	Klhl5	71778	kelch-like 5 [Source:MGI Symbol;Acc:MGI:1919028]
ENSMUSG00000070284	676.544	379.721	333.644	345.818	707.373	717.854	729.639	611.633	512.877	0.568011	0.210243	0.000610904	0.0128092	Gmppb	331026	GDP-mannose pyrophosphorylase B [Source:MGI Symbol;Acc:MGI:2660880]
ENSMUSG00000039813	127.093	169.662	186.448	145.02	196.898	236.122	259.619	235.9	200.494	0.476762	0.169676	0.00061558	0.0128507	Tbc1d2	381605	TBC1 domain family, member 2 [Source:MGI Symbol;Acc:MGI:2652885]
ENSMUSG00000036764	300.401	245.966	292.608	220.534	209.052	154.955	172.259	196.406	226.462	-0.454373	0.160485	0.000614935	0.0128507	Dnajc12	30045	DnaJ heat shock protein family (Hsp40) member C12 [Source:MGI Symbol;Acc:MGI:1353428]
ENSMUSG00000052151	409.521	280.078	282.795	256.574	471.582	481.731	520.468	425.902	360.186	0.533704	0.195199	0.00061562	0.0128507	Plpp2	50784	phospholipid phosphatase 2 [Source:MGI Symbol;Acc:MGI:1354945]
ENSMUSG00000030587	77.0258	57.4518	74.0441	79.8041	189.605	109.628	157.494	109.945	90.8743	0.79364	0.313831	0.00062586	0.0130496	2200002D01Rik	72275	RIKEN cDNA 2200002D01 gene [Source:MGI Symbol;Acc:MGI:1919525]
ENSMUSG00000066643	142.498	212.751	351.486	303.77	182.313	95.9246	104.586	53.3711	172.563	-0.97637	0.40063	0.000631453	0.0131512	Wdr35	74682	WD repeat domain 35 [Source:MGI Symbol;Acc:MGI:1921932]
ENSMUSG00000011114	2869.21	1996.45	2101.78	1962.49	2936.45	3259.33	3376.27	3143.56	2378.1	0.441807	0.154687	0.000633945	0.0131856	Tbrg1	21376	transforming growth factor beta regulated gene 1 [Source:MGI Symbol;Acc:MGI:1100877]
ENSMUSG00000058254	47127	54926.6	66669.1	58267.3	40294.7	39389.2	29882	42703.3	55399.1	-0.494247	0.176264	0.000634549	0.0131856	Tspan7	21912	tetraspanin 7 [Source:MGI Symbol;Acc:MGI:1298407]
ENSMUSG00000051648	33.3779	22.4421	45.497	45.4797	17.0158	11.5953	8.61294	9.6068	29.837	-1.31294	0.551962	0.000636168	0.0132043	Kctd19	279499	potassium channel tetramerisation domain containing 19 [Source:MGI Symbol;Acc:MGI:3045294]
ENSMUSG00000028677	1010.32	591.574	474.596	593.811	1089.01	1232.26	1072.93	1025.79	723.045	0.607287	0.229068	0.000638633	0.0132404	Rnf220	66743	ring finger protein 220 [Source:MGI Symbol;Acc:MGI:1913993]
ENSMUSG00000064280	52.6343	103.234	91.886	127	58.34	8.43294	2.46084	14.9439	41.4822	-1.69705	0.743536	0.000643507	0.0133263	Ccdc146	75172	coiled-coil domain containing 146 [Source:MGI Symbol;Acc:MGI:1922422]
ENSMUSG00000019027	32.0941	73.6102	67.7994	42.0473	34.0317	3.16235	3.69126	16.0113	25.4322	-1.52175	0.657079	0.000647443	0.0133927	Dnah1	110084	dynein, axonemal, heavy chain 1 [Source:MGI Symbol;Acc:MGI:107721]
ENSMUSG00000050994	28.2428	81.6893	85.6413	76.3716	40.1088	9.48705	8.61294	22.4159	31.4493	-1.39256	0.59683	0.000651193	0.0134312	Adgb	215772	androglobin [Source:MGI Symbol;Acc:MGI:3605549]
ENSMUSG00000059554	53.9181	66.4287	109.728	68.6486	41.3242	45.327	46.756	38.4272	69.7095	-0.666951	0.255942	0.000651507	0.0134312	Ccdc28a	215814	coiled-coil domain containing 28A [Source:MGI Symbol;Acc:MGI:2443508]
ENSMUSG00000018548	996.201	1013.49	1086.57	1312.91	771.79	795.858	803.465	827.252	973.608	-0.399564	0.139395	0.000650183	0.0134312	Trim37	68729	tripartite motif-containing 37 [Source:MGI Symbol;Acc:MGI:2153072]
ENSMUSG00000038068	445.466	483.852	658.368	677.905	387.718	317.289	273.153	400.283	423.322	-0.596421	0.22537	0.000655463	0.0134975	Rnf144b	218215	ring finger protein 144B [Source:MGI Symbol;Acc:MGI:2384986]
ENSMUSG00000026421	6158.22	3640.11	4111.68	3788.55	7122.35	6855.98	8182.3	6631.9	4741.68	0.588608	0.220127	0.000661726	0.0136112	Csrp1	13007	cysteine and glycine-rich protein 1 [Source:MGI Symbol;Acc:MGI:88549]
ENSMUSG00000024805	878.095	570.928	585.216	576.649	980.842	1024.6	901.898	862.477	598.441	0.457529	0.162714	0.000663766	0.0136378	Pcgf5	76073	polycomb group ring finger 5 [Source:MGI Symbol;Acc:MGI:1923505]
ENSMUSG00000027639	10046.7	5116.8	4099.19	4884.35	10316.5	11718.6	12160.2	12231.6	6059.96	0.768655	0.305101	0.000665964	0.0136676	Samhd1	56045	SAM domain and HD domain, 1 [Source:MGI Symbol;Acc:MGI:1927468]
ENSMUSG00000021306	682.962	734.306	786.83	686.486	624.725	592.414	556.15	557.195	786.014	-0.282747	0.0916994	0.000673458	0.0138059	Gpr137b	83924	G protein-coupled receptor 137B [Source:MGI Symbol;Acc:MGI:1891463]
ENSMUSG00000083816	159.187	130.164	138.275	188.784	70.4942	117.007	79.9773	103.54	128.832	-0.604293	0.229006	0.000678958	0.013903	Gm13033		predicted gene 13033 [Source:MGI Symbol;Acc:MGI:3649305]
ENSMUSG00000030677	15.4052	53.8611	37.4681	32.6081	55.9092	62.1929	95.9728	170.788	61.9489	1.15872	0.488209	0.000681225	0.0139339	Kif22	110033	kinesin family member 22 [Source:MGI Symbol;Acc:MGI:109233]
ENSMUSG00000052776	5939.98	1803.45	1561.17	1915.3	5118.12	7282.89	6913.73	5837.73	2579.38	0.940741	0.385118	0.000685605	0.0140078	Oas1a	246730	2'-5' oligoadenylate synthetase 1A [Source:MGI Symbol;Acc:MGI:2180860]
ENSMUSG00000021185	198.983	308.804	333.644	327.797	200.544	187.633	171.028	137.698	263.053	-0.621077	0.237899	0.000691479	0.014112	Dglucy	217830	D-glutamate cyclase [Source:MGI Symbol;Acc:MGI:2444813]
ENSMUSG00000107091	8.98635	4.48842	11.5973	8.58108	20.6621	33.7317	12.3042	45.8992	18.4253	1.38562	0.592257	0.000696268	0.0141939	Gm43343		predicted gene 43343 [Source:MGI Symbol;Acc:MGI:5663480]
ENSMUSG00000005949	535.33	593.37	594.137	551.764	461.859	425.863	359.283	455.789	608.799	-0.366509	0.125445	0.000706551	0.0143875	Ctns	83429	cystinosis, nephropathic [Source:MGI Symbol;Acc:MGI:1932872]
ENSMUSG00000025650	28.2428	17.9537	24.9787	17.1622	72.9251	75.8964	59.0602	75.787	33.3022	1.33366	0.578055	0.000709286	0.0144111	Col7a1	12836	collagen, type VII, alpha 1 [Source:MGI Symbol;Acc:MGI:88462]
ENSMUSG00000075470	383.845	373.437	453.185	459.946	288.054	297.261	238.702	335.171	386.847	-0.450333	0.161384	0.000708975	0.0144111	Alg10b	380959	asparagine-linked glycosylation 10B (alpha-1,2-glucosyltransferase) [Source:MGI Symbol;Acc:MGI:2146159]
ENSMUSG00000104292	17.9727	19.7491	15.1657	17.1622	31.6009	41.1106	40.6039	34.1575	31.2517	0.867879	0.352861	0.000711511	0.0144243	Gm38042		predicted gene, 38042 [Source:MGI Symbol;Acc:MGI:5611270]
ENSMUSG00000000346	12619.4	13833.3	14889.1	14717.4	11969.4	10786.8	11605.3	11102.3	13754.9	-0.27386	0.0892276	0.000711248	0.0144243	Dazap2	23994	DAZ associated protein 2 [Source:MGI Symbol;Acc:MGI:1344344]
ENSMUSG00000030417	988.498	798.94	832.327	822.068	1048.91	1029.87	1230.42	1142.14	920.484	0.33113	0.111276	0.000720341	0.0145871	Pdcd5	56330	programmed cell death 5 [Source:MGI Symbol;Acc:MGI:1913538]
ENSMUSG00000027376	10.2701	39.4981	10.7052	35.1824	4.86167	0	0	7.47196	12.5748	-0.212053	0.423132	0.000724237	0.0146336	Prom2	192212	prominin 2 [Source:MGI Symbol;Acc:MGI:2138997]
ENSMUSG00000030512	589.248	464.103	423.746	471.101	565.169	667.256	705.031	642.588	526.777	0.361005	0.123136	0.000723777	0.0146336	Snrpa1	68981	small nuclear ribonucleoprotein polypeptide A' [Source:MGI Symbol;Acc:MGI:1916231]
ENSMUSG00000033880	29548.4	15336.9	12232.4	13492.9	26141.2	35662.9	31436	27681.5	15860.8	0.639887	0.248379	0.000731089	0.0147557	Lgals3bp	19039	lectin, galactoside-binding, soluble, 3 binding protein [Source:MGI Symbol;Acc:MGI:99554]
ENSMUSG00000028488	177.159	247.761	233.729	191.358	147.066	130.711	70.134	104.607	185.624	-0.738943	0.296172	0.00073643	0.0148329	Sh3gl2	20404	SH3-domain GRB2-like 2 [Source:MGI Symbol;Acc:MGI:700009]
ENSMUSG00000004936	2043.75	1844.74	1744.05	1738.53	2325.09	2272.68	2352.56	2254.4	1874.03	0.289993	0.0952588	0.000736532	0.0148329	Map2k1	26395	mitogen-activated protein kinase kinase 1 [Source:MGI Symbol;Acc:MGI:1346866]
ENSMUSG00000062524	635.463	584.393	394.307	665.034	1356.41	1531.63	1696.75	1275.57	1472.6	1.07963	0.46171	0.000740689	0.0149002	Ncr1	17086	natural cytotoxicity triggering receptor 1 [Source:MGI Symbol;Acc:MGI:1336212]
ENSMUSG00000067367	336.346	284.566	297.96	313.209	350.04	403.727	542.615	510.228	319.012	0.470665	0.171254	0.000743591	0.0149421	Lyar	17089	Ly1 antibody reactive clone [Source:MGI Symbol;Acc:MGI:107470]
ENSMUSG00000096141	23.1078	27.8282	29.4392	60.9257	15.8004	5.27058	3.69126	19.2136	17.2473	-1.32814	0.57375	0.000744941	0.0149528	Dnah7a	627872	dynein, axonemal, heavy chain 7A [Source:MGI Symbol;Acc:MGI:2685838]
ENSMUSG00000114213	24.3915	47.5773	30.3313	34.3243	42.5396	89.5999	54.1385	86.4612	44.4084	0.801772	0.324466	0.000746287	0.0149634	A430090L17Rik	319803	RIKEN cDNA A430090L17 gene [Source:MGI Symbol;Acc:MGI:2442754]
ENSMUSG00000021061	112.971	113.108	100.807	91.8176	40.1088	66.4094	51.6777	70.4499	85.6735	-0.704746	0.280009	0.000747954	0.0149804	Sptb	20741	spectrin beta, erythrocytic [Source:MGI Symbol;Acc:MGI:98387]
ENSMUSG00000059776	64.1882	44.8842	59.7705	51.4865	64.4171	103.303	134.116	108.877	67.2589	0.734796	0.294763	0.000749994	0.0150048	Rpl13-ps6	100040416	ribosomal protein L13, pseudogene 6 [Source:MGI Symbol;Acc:MGI:3642685]
ENSMUSG00000111212	62.9044	45.7819	37.4681	53.2027	58.34	145.468	103.355	108.877	70.3695	0.858685	0.355159	0.000753269	0.0150539	5330432J10Rik		RIKEN cDNA 5330432J10 gene [Source:MGI Symbol;Acc:MGI:2443489]
ENSMUSG00000030983	883.23	675.059	719.922	657.311	997.858	889.675	1152.9	955.343	851.317	0.388439	0.135642	0.000754293	0.0150579	Bccip	66165	BRCA2 and CDKN1A interacting protein [Source:MGI Symbol;Acc:MGI:1913415]
ENSMUSG00000004846	2589.35	1863.59	1720.86	1669.02	2367.63	3192.92	3047.75	2607.71	2094.01	0.44271	0.159162	0.000756426	0.015084	Plod3	26433	procollagen-lysine, 2-oxoglutarate 5-dioxygenase 3 [Source:MGI Symbol;Acc:MGI:1347008]
ENSMUSG00000019872	3964.26	5662.6	5628.24	6089.99	4241.81	3576.62	3206.48	3273.78	4770.99	-0.489726	0.180027	0.000761195	0.0151625	Smpdl3a	57319	sphingomyelin phosphodiesterase, acid-like 3A [Source:MGI Symbol;Acc:MGI:1931437]
ENSMUSG00000103824	6.41882	4.48842	4.46049	7.72297	25.5238	24.2447	17.2259	21.3485	16.1227	1.52254	0.664587	0.000763067	0.0151668	Gm38177		predicted gene, 38177 [Source:MGI Symbol;Acc:MGI:5611405]
ENSMUSG00000020476	2939.82	2447.99	2080.37	2317.75	3017.88	3416.39	3687.57	3446.71	2706.47	0.407936	0.144195	0.000762567	0.0151668	Dbnl	13169	drebrin-like [Source:MGI Symbol;Acc:MGI:700006]
ENSMUSG00000038530	220.807	167.867	238.19	190.5	413.242	395.294	826.843	351.182	262.453	1.01928	0.433083	0.000766279	0.0151976	Rgs4	19736	regulator of G-protein signaling 4 [Source:MGI Symbol;Acc:MGI:108409]
ENSMUSG00000026750	896.067	688.524	728.843	695.068	950.457	920.244	990.488	903.039	809.154	0.294159	0.0973011	0.000765647	0.0151976	Psmb7	19177	proteasome (prosome, macropain) subunit, beta type 7 [Source:MGI Symbol;Acc:MGI:107637]
ENSMUSG00000069515	7868.19	4844.81	5004.67	2921.86	20842	10289.2	9744.93	6184.65	8446.8	0.949178	0.399651	0.000769746	0.0152498	Lyz1	17110	lysozyme 1 [Source:MGI Symbol;Acc:MGI:96902]
ENSMUSG00000054855	311.955	247.761	407.688	235.98	535.999	521.788	1159.06	611.633	318.497	0.98207	0.415695	0.000772611	0.01529	Rnd1	223881	Rho family GTPase 1 [Source:MGI Symbol;Acc:MGI:2444878]
ENSMUSG00000036944	774.11	993.737	1030.37	1141.28	657.541	689.393	564.763	606.296	975.666	-0.539465	0.203911	0.000773746	0.0152959	Tmem71	213068	transmembrane protein 71 [Source:MGI Symbol;Acc:MGI:2146049]
ENSMUSG00000054383	26.959	35.0097	41.9286	45.4797	14.585	10.5412	2.46084	14.9439	22.5836	-1.416	0.623242	0.000786452	0.0155303	Pnma1	70481	paraneoplastic antigen MA1 [Source:MGI Symbol;Acc:MGI:2180564]
ENSMUSG00000042807	1272.21	1998.25	1943.88	1997.68	1153.43	1423.06	965.88	1248.88	1518.46	-0.496983	0.184757	0.000790018	0.015573	Hecw2	329152	HECT, C2 and WW domain containing E3 ubiquitin protein ligase 2 [Source:MGI Symbol;Acc:MGI:2685817]
ENSMUSG00000039737	300.401	252.249	257.816	278.885	362.194	386.861	452.795	369.328	309.792	0.451698	0.16409	0.000790315	0.015573	Prkrip1	66801	Prkr interacting protein 1 (IL11 inducible) [Source:MGI Symbol;Acc:MGI:1914051]
ENSMUSG00000046031	273.442	67.3264	26.7629	60.9257	335.455	388.969	744.404	353.317	171.022	1.63054	0.741043	0.000794686	0.0156422	Calhm6	215900	calcium homeostasis modulator family member 6 [Source:MGI Symbol;Acc:MGI:2443082]
ENSMUSG00000028737	277.293	375.232	314.91	369.845	269.823	239.285	188.254	208.147	347.876	-0.477403	0.176153	0.000797241	0.0156757	Aldh4a1	212647	aldehyde dehydrogenase 4 family, member A1 [Source:MGI Symbol;Acc:MGI:2443883]
ENSMUSG00000039347	1424.98	1642.76	1558.49	1475.95	1080.51	1076.25	895.746	1232.87	1536.95	-0.435262	0.157402	0.000802575	0.0157636	Atp6v0e2	76252	ATPase, H+ transporting, lysosomal V0 subunit E2 [Source:MGI Symbol;Acc:MGI:1923502]
ENSMUSG00000019874	2.56753	0	2.67629	0.858108	3.64625	5.27058	24.6084	19.2136	7.59473	2.45983	1.08191	0.000807155	0.0158196	Fabp7	12140	fatty acid binding protein 7, brain [Source:MGI Symbol;Acc:MGI:101916]
ENSMUSG00000045625	19.2565	30.5213	19.6261	32.6081	7.29251	2.10823	12.3042	3.20227	15.3964	-1.60584	0.717293	0.000807127	0.0158196	Pigz	239827	phosphatidylinositol glycan anchor biosynthesis, class Z [Source:MGI Symbol;Acc:MGI:2443822]
ENSMUSG00000085289	11.5539	11.6699	5.35258	10.2973	27.9546	34.7859	19.6867	23.4833	13.1983	1.15221	0.497052	0.000812504	0.0159073	Gm15337		predicted gene 15337 [Source:MGI Symbol;Acc:MGI:3705103]
ENSMUSG00000026031	3240.22	2543.14	2428.29	2756.24	3239.09	4188.01	4089.92	3927.05	2730.58	0.42422	0.152441	0.000816365	0.0159658	Cflar	12633	CASP8 and FADD-like apoptosis regulator [Source:MGI Symbol;Acc:MGI:1336166]
ENSMUSG00000020473	595.667	835.745	878.716	711.372	422.965	462.757	472.481	460.059	542.587	-0.60184	0.23572	0.00081831	0.0159868	Aebp1	11568	AE binding protein 1 [Source:MGI Symbol;Acc:MGI:1197012]
ENSMUSG00000026222	7412.45	4220.02	4070.64	5047.39	7576.91	8865.12	9169.09	8803.03	4821.88	0.601798	0.234728	0.000822999	0.0160612	Sp100	20684	nuclear antigen Sp100 [Source:MGI Symbol;Acc:MGI:109561]
ENSMUSG00000031391	414.656	526.941	542.395	491.696	233.36	285.666	295.301	307.418	429.023	-0.662659	0.265966	0.000824226	0.016068	L1cam	16728	L1 cell adhesion molecule [Source:MGI Symbol;Acc:MGI:96721]
ENSMUSG00000038612	3131.1	3003.65	3108.96	3921.55	2434.48	2357.01	2428.85	2489.23	2429.99	-0.380661	0.134215	0.00082673	0.0160997	Mcl1	17210	myeloid cell leukemia sequence 1 [Source:MGI Symbol;Acc:MGI:101769]
ENSMUSG00000097816	3.85129	2.69305	3.56839	6.00676	13.3696	8.43294	19.6867	22.4159	12.8433	1.54621	0.676628	0.000831915	0.0161834	Gm26811		predicted gene, 26811 [Source:MGI Symbol;Acc:MGI:5477305]
ENSMUSG00000027641	522.492	315.087	403.228	378.426	550.584	641.957	708.722	684.218	457.883	0.564663	0.216612	0.00083675	0.0162411	Rbl1	19650	RB transcriptional corepressor like 1 [Source:MGI Symbol;Acc:MGI:103300]
ENSMUSG00000094124	0	1.79537	2.67629	1.71622	2.43084	5.27058	25.8388	67.2476	10.975	3.0641	1.42546	0.000836918	0.0162411	Ighv1-74		immunoglobulin heavy variable V1-74 [Source:MGI Symbol;Acc:MGI:4439634]
ENSMUSG00000087174	296.549	347.404	352.378	395.588	291.7	219.256	215.324	288.204	311.666	-0.397094	0.141087	0.000837547	0.0162411	5530601H04Rik	71445	RIKEN cDNA 5530601H04 gene [Source:MGI Symbol;Acc:MGI:1918695]
ENSMUSG00000039648	258.037	297.134	333.644	304.628	218.775	215.04	173.489	172.922	269.16	-0.514469	0.194355	0.000841085	0.0162898	Kyat1	70266	kynurenine aminotransferase 1 [Source:MGI Symbol;Acc:MGI:1917516]
ENSMUSG00000039092	8.98635	16.1583	27.655	26.6014	3.64625	0	0	5.33711	9.89136	-0.182003	0.348869	0.000841839	0.0162898	Sptlc3	228677	serine palmitoyltransferase, long chain base subunit 3 [Source:MGI Symbol;Acc:MGI:2444678]
ENSMUSG00000046562	1445.52	1766.64	1692.31	1892.13	1019.74	1449.41	1156.6	1232.87	1667.07	-0.415566	0.149479	0.000842782	0.0162908	Unc119b	106840	unc-119 lipid binding chaperone B [Source:MGI Symbol;Acc:MGI:2147162]
ENSMUSG00000095677	358.17	371.642	438.02	419.615	325.732	236.122	268.232	287.137	358.226	-0.434812	0.158075	0.000847724	0.016369	Dynlt1f	100040531	dynein light chain Tctex-type 1F [Source:MGI Symbol;Acc:MGI:3780996]
ENSMUSG00000070031	638.031	386.004	318.479	376.709	602.847	678.851	1077.85	766.409	452.003	0.701365	0.284556	0.000852855	0.0164507	Sp140	434484	Sp140 nuclear body protein [Source:MGI Symbol;Acc:MGI:3702467]
ENSMUSG00000027173	39.7967	68.224	53.5258	66.0743	36.4625	20.0282	29.5301	32.0227	56.7362	-0.77397	0.318868	0.000857411	0.0165212	Depdc7	211896	DEP domain containing 7 [Source:MGI Symbol;Acc:MGI:2139258]
ENSMUSG00000079593	225.942	185.821	222.132	241.986	142.204	129.656	89.8207	139.832	193.512	-0.653867	0.262141	0.000866642	0.0166815	4933416I08Rik	71159	RIKEN cDNA 4933416I08 gene [Source:MGI Symbol;Acc:MGI:1918409]
ENSMUSG00000021234	77.0258	109.518	109.728	136.439	54.6938	60.0847	14.765	46.9666	64.6641	-1.01619	0.442724	0.000876628	0.016856	Fam161b	217705	family with sequence similarity 161, member B [Source:MGI Symbol;Acc:MGI:2443027]
ENSMUSG00000026933	231.078	202.877	144.52	156.176	255.238	236.122	273.153	294.609	200.653	0.453594	0.167763	0.000881147	0.0169251	Camsap1	227634	calmodulin regulated spectrin-associated protein 1 [Source:MGI Symbol;Acc:MGI:3036242]
ENSMUSG00000014599	4055.41	2751.4	2707.51	2939.88	3771.44	5101.93	4430.74	5499.36	3377.38	0.502343	0.188437	0.000886763	0.0170151	Csf1	12977	colony stimulating factor 1 (macrophage) [Source:MGI Symbol;Acc:MGI:1339753]
ENSMUSG00000020423	16949.5	25051.7	35412.7	37630.6	15355.6	13183.8	19834.4	18009.6	17773.4	-0.653313	0.259592	0.000893868	0.0171334	Btg2	12227	BTG anti-proliferation factor 2 [Source:MGI Symbol;Acc:MGI:108384]
ENSMUSG00000024066	21483.8	13074.8	13714.2	14368.2	21013.4	26505.8	23614.2	25152.7	15002.9	0.518021	0.197525	0.000897336	0.0171819	Xdh	22436	xanthine dehydrogenase [Source:MGI Symbol;Acc:MGI:98973]
ENSMUSG00000070858	48.783	87.0754	95.4544	52.3446	32.8163	28.4612	23.378	30.9553	42.2503	-1.02636	0.445149	0.000901085	0.0172356	Gm1673	381633	predicted gene 1673 [Source:MGI Symbol;Acc:MGI:2686519]
ENSMUSG00000068479	659.855	695.706	666.397	683.054	576.108	573.44	581.989	564.667	645.28	-0.219823	0.0709766	0.000916271	0.0174912	Mfap1a	67532	microfibrillar-associated protein 1A [Source:MGI Symbol;Acc:MGI:1914782]
ENSMUSG00000034127	2803.74	2871.69	3902.93	3928.42	2695.8	2352.79	1681.98	2201.03	3364.93	-0.499054	0.18962	0.000916574	0.0174912	Tspan8	216350	tetraspanin 8 [Source:MGI Symbol;Acc:MGI:2384918]
ENSMUSG00000054263	3299.27	4208.35	4809.3	4610.61	3059.21	2951.53	2692.16	3136.09	4312.55	-0.436746	0.161457	0.000917318	0.0174912	Lifr	16880	LIF receptor alpha [Source:MGI Symbol;Acc:MGI:96788]
ENSMUSG00000040473	57.7694	104.131	167.714	120.993	66.848	33.7317	52.9081	49.1014	71.001	-0.918014	0.397122	0.00091854	0.0174963	Cfap69	207686	cilia and flagella associated protein 69 [Source:MGI Symbol;Acc:MGI:2443778]
ENSMUSG00000058163	1104.04	252.249	151.657	243.703	1101.17	1274.43	1478.97	1318.27	470.751	1.22043	0.551591	0.000925437	0.0176093	Gm5431	432555	predicted gene 5431 [Source:MGI Symbol;Acc:MGI:3645205]
ENSMUSG00000090145	12.8376	21.5444	30.3313	16.3041	9.72334	1.05412	1.23042	1.06742	7.68226	-2.04238	0.949433	0.000934037	0.0177545	Ugt1a6b	394435	UDP glucuronosyltransferase 1 family, polypeptide A6B [Source:MGI Symbol;Acc:MGI:3580629]
ENSMUSG00000017652	1489.17	1008.1	1197.19	1167.03	1632.31	1827.84	1716.44	1468.77	1204.51	0.390671	0.140083	0.000936476	0.0177639	Cd40	21939	CD40 antigen [Source:MGI Symbol;Acc:MGI:88336]
ENSMUSG00000108841	16.6889	28.7259	58.8784	29.1757	19.4467	3.16235	1.23042	7.47196	15.1832	-1.61885	0.752517	0.000935648	0.0177639	Frmpd2	268729	FERM and PDZ domain containing 2 [Source:MGI Symbol;Acc:MGI:2685472]
ENSMUSG00000021266	8019.67	5641.95	4375.74	5130.63	7156.38	9378.48	8407.46	9068.82	6026.8	0.467947	0.175094	0.000939275	0.0177985	Wars	22375	tryptophanyl-tRNA synthetase [Source:MGI Symbol;Acc:MGI:104630]
ENSMUSG00000036030	3.85129	1.79537	0	1.71622	8.50792	14.7576	22.1476	5.33711	7.57877	2.20105	1.00517	0.000944391	0.017877	Prtg	235472	protogenin [Source:MGI Symbol;Acc:MGI:2444710]
ENSMUSG00000023791	577.694	551.178	684.239	599.818	515.337	454.324	375.278	453.655	576.354	-0.368794	0.130714	0.000946274	0.0178941	Pigx	72084	phosphatidylinositol glycan anchor biosynthesis, class X [Source:MGI Symbol;Acc:MGI:1919334]
ENSMUSG00000036353	494.249	129.267	207.859	188.784	76.5713	122.278	103.355	51.2363	242.186	-1.18318	0.540142	0.000954837	0.0180373	P2ry12	70839	purinergic receptor P2Y, G-protein coupled 12 [Source:MGI Symbol;Acc:MGI:1918089]
ENSMUSG00000054690	3695.96	4198.47	5128.67	5153.8	2858.66	3282.52	2944.4	2848.95	4220.95	-0.506015	0.194009	0.000956526	0.0180506	Emcn	59308	endomucin [Source:MGI Symbol;Acc:MGI:1891716]
ENSMUSG00000011256	215.672	217.24	174.851	188.784	278.331	295.153	305.144	281.8	282.681	0.460064	0.172299	0.000965056	0.0181928	Adam19	11492	a disintegrin and metallopeptidase domain 19 (meltrin beta) [Source:MGI Symbol;Acc:MGI:105377]
ENSMUSG00000039252	14.1214	5.38611	8.02887	12.8716	43.755	25.2988	24.6084	25.6181	15.2233	1.22467	0.555225	0.000967542	0.0182209	Lgi2	246316	leucine-rich repeat LGI family, member 2 [Source:MGI Symbol;Acc:MGI:2180196]
ENSMUSG00000026977	1480.18	1831.28	2130.33	2129.82	1369.78	1265.99	1107.38	1528.55	1658.74	-0.445755	0.164678	0.000974701	0.0183368	Marchf7	57438	membrane associated ring-CH-type finger 7 [Source:MGI Symbol;Acc:MGI:1931053]
ENSMUSG00000069874	8941.42	4092.55	3498.81	4243.34	10288.5	11116.7	9847.05	11001.9	5555.88	0.815012	0.34858	0.000977313	0.0183487	Irgm2	54396	immunity-related GTPase family M member 2 [Source:MGI Symbol;Acc:MGI:1926262]
ENSMUSG00000021134	5301.95	7218.28	6921.78	7118.01	4156.73	4670.79	4475.04	5942.34	5089.84	-0.400355	0.144782	0.000977342	0.0183487	Srsf5	20384	serine and arginine-rich splicing factor 5 [Source:MGI Symbol;Acc:MGI:98287]
ENSMUSG00000118559	114.255	127.471	99.0228	112.412	47.4013	87.4917	34.4518	60.8431	88.0366	-0.772938	0.32752	0.000984566	0.0184654	A930007A09Rik	432999	RIKEN cDNA A930007A09 gene [Source:MGI Symbol;Acc:MGI:3045309]
ENSMUSG00000012819	56.4856	34.112	35.6839	39.473	63.2017	76.9505	94.7424	84.3264	72.8785	0.764936	0.324428	0.000987567	0.0185027	Cdh23	22295	cadherin 23 (otocadherin) [Source:MGI Symbol;Acc:MGI:1890219]
ENSMUSG00000053279	2457.12	2742.43	3257.05	3484.78	2229.08	1466.28	1106.15	1010.85	1785.93	-0.819061	0.355402	0.000999883	0.0187143	Aldh1a1	11668	aldehyde dehydrogenase family 1, subfamily A1 [Source:MGI Symbol;Acc:MGI:1353450]
ENSMUSG00000031770	4882.15	5646.44	5949.4	5976.72	4825.21	4333.47	3847.52	3797.89	4774.57	-0.363162	0.129564	0.00101294	0.0189393	Herpud1	64209	homocysteine-inducible, endoplasmic reticulum stress-inducible, ubiquitin-like domain member 1 [Source:MGI Symbol;Acc:MGI:1927406]
ENSMUSG00000112657	19.2565	17.056	8.02887	14.5878	2.43084	2.10823	2.46084	6.40454	8.27206	-1.63178	0.732347	0.001014	0.0189397	BC106175		cDNA sequence BC106175 [Source:MGI Symbol;Acc:MGI:3628444]
ENSMUSG00000062127	2328.75	3589.84	4075.99	4884.35	2349.4	2515.12	2325.49	2472.15	2677.2	-0.512577	0.201126	0.00102406	0.0190708	Cttnbp2nl	80281	CTTNBP2 N-terminal like [Source:MGI Symbol;Acc:MGI:1933137]
ENSMUSG00000029522	287.563	166.072	158.793	143.304	900.624	349.967	364.204	241.237	326.6	1.00971	0.456699	0.00102347	0.0190708	Pla2g1b	18778	phospholipase A2, group IB, pancreas [Source:MGI Symbol;Acc:MGI:101842]
ENSMUSG00000038022	304.252	357.279	380.925	365.554	206.621	242.447	189.485	233.766	292.555	-0.567507	0.225358	0.00102415	0.0190708	Mindy4	330323	MINDY lysine 48 deubiquitinase 4 [Source:MGI Symbol;Acc:MGI:3583959]
ENSMUSG00000029291	134.795	127.471	125.786	90.1013	227.283	204.499	179.641	180.394	137.075	0.596381	0.240553	0.00103296	0.0192154	Rufy3	52822	RUN and FYVE domain containing 3 [Source:MGI Symbol;Acc:MGI:106484]
ENSMUSG00000105378	23.1078	25.1352	15.1657	20.5946	30.3854	42.1647	49.2168	42.6969	31.2794	0.776566	0.331349	0.0010411	0.0193079	Gm42515		predicted gene 42515 [Source:MGI Symbol;Acc:MGI:5662652]
ENSMUSG00000038540	23.1078	9.87453	30.3313	8.58108	4.86167	0	3.69126	3.20227	7.89848	-2.00467	0.945598	0.00104001	0.0193079	Tmc3	233424	transmembrane channel-like gene family 3 [Source:MGI Symbol;Acc:MGI:2669033]
ENSMUSG00000034275	3.85129	9.87453	5.35258	3.43243	23.0929	17.92	23.378	27.753	16.1615	1.54874	0.723564	0.00104035	0.0193079	Igsf9b	235086	immunoglobulin superfamily, member 9B [Source:MGI Symbol;Acc:MGI:2685354]
ENSMUSG00000048852	960.256	364.46	361.299	471.959	1022.17	1130.01	1390.38	1339.62	559.59	0.919486	0.412238	0.00104859	0.0194272	Gm12185	620913	predicted gene 12185 [Source:MGI Symbol;Acc:MGI:3652173]
ENSMUSG00000097466	47.4993	55.6565	85.6413	104.689	20.6621	23.1906	34.4518	21.3485	41.0526	-1.20446	0.559394	0.00105011	0.0194356	D430036J16Rik	319405	RIKEN cDNA D430036J16 gene [Source:MGI Symbol;Acc:MGI:2441977]
ENSMUSG00000027286	647.017	699.296	864.442	812.628	618.648	605.063	520.468	539.048	693.122	-0.354202	0.126196	0.00106367	0.0196532	Lrrc57	66606	leucine rich repeat containing 57 [Source:MGI Symbol;Acc:MGI:1913856]
ENSMUSG00000037822	3192.72	3056.62	3243.67	3165.56	2864.74	2318	2267.66	2484.96	3117.45	-0.309004	0.107315	0.00106509	0.0196532	Smim14	68552	small integral membrane protein 14 [Source:MGI Symbol;Acc:MGI:1915802]
ENSMUSG00000074865	71.8908	99.643	117.757	110.696	65.6326	55.8682	47.9864	62.9779	92.1931	-0.638221	0.262243	0.00106423	0.0196532	Zfp934	77117	zinc finger protein 934 [Source:MGI Symbol;Acc:MGI:1924367]
ENSMUSG00000117964	44.9317	29.6236	18.734	13.7297	52.263	65.3553	77.5165	80.0567	27.8582	1.073	0.491796	0.00106947	0.0197141	Gm36043		predicted gene, 36043 [Source:MGI Symbol;Acc:MGI:5595202]
ENSMUSG00000050122	17.9727	52.9634	43.7128	60.0676	19.4467	14.7576	9.84336	9.6068	20.8386	-1.31272	0.616514	0.00107911	0.0198716	Vwa3b	70853	von Willebrand factor A domain containing 3B [Source:MGI Symbol;Acc:MGI:1918103]
ENSMUSG00000034842	862.689	394.981	432.667	366.412	877.532	1643.37	1440.82	979.894	569.39	0.980285	0.448054	0.00108837	0.020022	Art3	109979	ADP-ribosyltransferase 3 [Source:MGI Symbol;Acc:MGI:1202729]
ENSMUSG00000009291	14097	13739.1	14604.5	14069.5	10822.1	11092.5	9431.17	11128.9	13728.9	-0.355988	0.128126	0.00109023	0.0200362	Pttg1ip	108705	pituitary tumor-transforming 1 interacting protein [Source:MGI Symbol;Acc:MGI:2652132]
ENSMUSG00000022382	10.2701	14.363	8.02887	11.1554	77.7867	22.1365	18.4563	28.8204	22.168	1.33552	0.629447	0.00109486	0.020101	Wnt7b	22422	wingless-type MMTV integration site family, member 7B [Source:MGI Symbol;Acc:MGI:98962]
ENSMUSG00000109228	12.8376	42.1912	74.9362	38.6149	19.4467	3.16235	7.38252	10.6742	20.7167	-1.56667	0.758992	0.00109679	0.0201163	Fam81b	238726	family with sequence similarity 81, member B [Source:MGI Symbol;Acc:MGI:2685122]
ENSMUSG00000027956	120.674	165.174	182.88	145.878	85.0792	60.0847	41.8343	134.495	157.575	-0.742312	0.318081	0.00110137	0.0201801	Tmem144	70652	transmembrane protein 144 [Source:MGI Symbol;Acc:MGI:1917902]
ENSMUSG00000037331	951.269	767.521	611.087	853.818	966.257	1187.99	1391.61	1235.01	831.813	0.489696	0.18972	0.00110358	0.0202003	Larp1	73158	La ribonucleoprotein domain family, member 1 [Source:MGI Symbol;Acc:MGI:1890165]
ENSMUSG00000019088	585.396	547.588	578.971	701.074	539.645	426.917	311.296	401.351	541.985	-0.441495	0.166837	0.001106	0.0202243	Dnase1l1	69537	deoxyribonuclease 1-like 1 [Source:MGI Symbol;Acc:MGI:109628]
ENSMUSG00000015126	373.575	296.236	242.65	232.547	409.596	461.703	404.808	380.002	347.331	0.452921	0.172338	0.00110732	0.0202282	Tsr3	68327	TSR3 20S rRNA accumulation [Source:MGI Symbol;Acc:MGI:1915577]
ENSMUSG00000027500	2270.98	2607.77	2868.09	2781.13	1855.94	1614.91	1283.33	1664.11	2565.41	-0.581494	0.23626	0.00110938	0.0202456	Stmn2	20257	stathmin-like 2 [Source:MGI Symbol;Acc:MGI:98241]
ENSMUSG00000037892	914.04	666.98	746.685	679.622	1426.9	2157.78	1414.98	1419.67	981.416	0.860113	0.380882	0.00111182	0.0202699	Pcdh18	73173	protocadherin 18 [Source:MGI Symbol;Acc:MGI:1920423]
ENSMUSG00000027985	103.985	103.234	66.0152	97.8243	159.22	189.741	252.236	360.789	192.413	1.06467	0.491385	0.00111347	0.0202798	Lef1	16842	lymphoid enhancer binding factor 1 [Source:MGI Symbol;Acc:MGI:96770]
ENSMUSG00000037972	355.603	269.305	239.974	200.797	343.963	482.786	424.495	408.823	344.933	0.539473	0.210891	0.00111792	0.0203405	Snn	20621	stannin [Source:MGI Symbol;Acc:MGI:1276549]
ENSMUSG00000038065	231.078	386.004	395.199	314.926	181.097	185.525	175.95	250.844	336.161	-0.603853	0.247084	0.00112013	0.0203604	Mturn	68235	maturin, neural progenitor differentiation regulator homolog (Xenopus) [Source:MGI Symbol;Acc:MGI:1915485]
ENSMUSG00000037490	66.7557	105.927	161.47	142.446	48.6167	30.5694	33.2214	33.0901	58.4259	-1.30694	0.626659	0.00112211	0.0203763	Slc2a12	353169	solute carrier family 2 (facilitated glucose transporter), member 12 [Source:MGI Symbol;Acc:MGI:3052471]
ENSMUSG00000046879	14392.3	6472.31	4976.12	5852.3	14766.1	14577.4	15633.7	15945.2	7318.83	0.74896	0.322999	0.00112499	0.0204084	Irgm1	15944	immunity-related GTPase family M member 1 [Source:MGI Symbol;Acc:MGI:107567]
ENSMUSG00000078994	155.335	104.131	70.4757	96.9662	209.052	158.118	227.628	149.439	147.611	0.650782	0.272784	0.00112885	0.0204581	Zfp429	72807	zinc finger protein 429 [Source:MGI Symbol;Acc:MGI:1920057]
ENSMUSG00000032023	17.9727	22.4421	20.5182	18.0203	4.86167	1.05412	2.46084	7.47196	8.75122	-1.7595	0.838838	0.00113172	0.0204896	Jhy	70989	junctional cadherin complex regulator [Source:MGI Symbol;Acc:MGI:1918239]
ENSMUSG00000025213	181.011	293.543	273.874	254.858	156.789	110.682	162.415	182.529	246.801	-0.582683	0.237436	0.00114416	0.0206944	Kazald1	107250	Kazal-type serine peptidase inhibitor domain 1 [Source:MGI Symbol;Acc:MGI:2147606]
ENSMUSG00000032344	170.741	92.4615	120.433	80.6622	211.483	173.929	194.406	183.597	119.725	0.591168	0.242804	0.00115602	0.0208783	Cgas	214763	cyclic GMP-AMP synthase [Source:MGI Symbol;Acc:MGI:2442261]
ENSMUSG00000117679	210.537	219.933	249.787	278.885	176.236	149.685	182.102	141.967	199.065	-0.47267	0.182834	0.00115661	0.0208783	Apbb3	225372	amyloid beta (A4) precursor protein-binding, family B, member 3 [Source:MGI Symbol;Acc:MGI:108404]
ENSMUSG00000082691	62.9044	54.7588	63.3389	64.3581	29.17	35.84	27.0692	35.2249	50.4657	-0.745238	0.321976	0.00116293	0.0209718	Dynlt1-ps1		dynein light chain Tctex-type 1, pseuodogene 1 [Source:MGI Symbol;Acc:MGI:3642625]
ENSMUSG00000039131	186.146	269.305	324.723	317.5	196.898	85.3835	123.042	81.1241	155.136	-0.913477	0.416685	0.00116585	0.0209973	Gipc2	54120	GIPC PDZ domain containing family, member 2 [Source:MGI Symbol;Acc:MGI:1889209]
ENSMUSG00000073154	12.8376	18.8514	16.0577	23.1689	6.07709	3.16235	9.84336	3.20227	10.3916	-1.31156	0.606826	0.00116705	0.0209973	9330158H04Rik	319472	RIKEN cDNA 9330158H04 gene [Source:MGI Symbol;Acc:MGI:2442094]
ENSMUSG00000021366	439.047	472.182	492.438	516.581	522.63	797.967	650.892	620.172	502.831	0.373682	0.135785	0.00116779	0.0209973	Hivep1	110521	human immunodeficiency virus type I enhancer binding protein 1 [Source:MGI Symbol;Acc:MGI:96100]
ENSMUSG00000071252	88.5797	109.518	182.88	121.851	83.8638	67.4635	44.2951	54.4385	93.5768	-0.794861	0.350634	0.00117331	0.0210757	2210408I21Rik	72371	RIKEN cDNA 2210408I21 gene [Source:MGI Symbol;Acc:MGI:1919621]
ENSMUSG00000068735	1269.64	1297.15	948.299	867.547	1446.35	1896.36	2711.85	1608.61	1355.14	0.651045	0.272046	0.00117497	0.021085	Trp53i11	277414	transformation related protein 53 inducible protein 11 [Source:MGI Symbol;Acc:MGI:2670995]
ENSMUSG00000097354	292.698	370.744	412.149	363.838	227.283	248.772	241.162	285.002	319.399	-0.43949	0.167947	0.00117902	0.0211369	2310001H17Rik		RIKEN cDNA 2310001H17 gene [Source:MGI Symbol;Acc:MGI:1923682]
ENSMUSG00000040471	35.9454	46.6796	87.4255	66.0743	29.17	9.48705	18.4563	13.8765	27.5479	-1.32473	0.642197	0.00118104	0.0211523	Ggt6	71522	gamma-glutamyltransferase 6 [Source:MGI Symbol;Acc:MGI:1918772]
ENSMUSG00000022677	831.879	814.2	1066.95	950.784	794.883	714.691	663.197	681.016	926.443	-0.318886	0.112356	0.00118306	0.0211678	Cep20	66086	centrosomal protein 20 [Source:MGI Symbol;Acc:MGI:1913336]
ENSMUSG00000027340	1890.98	3065.59	3006.37	3054.01	1823.13	2009.15	1718.9	1905.35	2302.74	-0.468101	0.182284	0.00119097	0.0212837	Slc23a2	54338	solute carrier family 23 (nucleobase transporters), member 2 [Source:MGI Symbol;Acc:MGI:1859682]
ENSMUSG00000028708	1113.02	1304.34	1332.79	1401.29	995.427	1033.03	919.124	1152.82	1183.15	-0.293998	0.101931	0.00119187	0.0212837	Mknk1	17346	MAP kinase-interacting serine/threonine kinase 1 [Source:MGI Symbol;Acc:MGI:894316]
ENSMUSG00000035399	874.243	973.09	990.228	1022.86	809.468	753.694	787.469	824.05	894.484	-0.257627	0.0872064	0.0011957	0.0213105	Oser1	66680	oxidative stress responsive serine rich 1 [Source:MGI Symbol;Acc:MGI:1913930]
ENSMUSG00000108481	33.3779	26.9305	13.3815	1.71622	108.172	49.5435	63.9819	42.6969	42.0896	1.38187	0.680127	0.0011949	0.0213105	Gm33248		predicted gene, 33248 [Source:MGI Symbol;Acc:MGI:5592407]
ENSMUSG00000048647	16.6889	25.1352	32.1155	33.4662	1.21542	13.7035	4.92168	9.6068	22.838	-1.41016	0.671383	0.00120767	0.021482	Exd1	241624	exonuclease 3'-5' domain containing 1 [Source:MGI Symbol;Acc:MGI:3045306]
ENSMUSG00000030470	19.2565	31.419	42.8207	37.7568	69.2788	60.0847	235.01	76.8544	76.6213	1.32222	0.643416	0.00120766	0.021482	Csrp3	13009	cysteine and glycine-rich protein 3 [Source:MGI Symbol;Acc:MGI:1330824]
ENSMUSG00000020641	17947	1899.5	1300.68	1746.25	19433.3	27784.4	29931.2	26791.2	8170.03	1.6775	0.817455	0.00121894	0.0216614	Rsad2	58185	radical S-adenosyl methionine domain containing 2 [Source:MGI Symbol;Acc:MGI:1929628]
ENSMUSG00000027900	2921.85	3330.41	4083.13	3943.01	2915.79	2549.91	2443.62	2582.1	3275.99	-0.381598	0.14093	0.00122661	0.0217765	Dram2	67171	DNA-damage regulated autophagy modulator 2 [Source:MGI Symbol;Acc:MGI:1914421]
ENSMUSG00000033585	209.254	175.049	271.198	196.507	318.439	339.426	350.67	421.632	269.27	0.60215	0.251139	0.00122908	0.0217781	Ndn	17984	necdin, MAGE family member [Source:MGI Symbol;Acc:MGI:97290]
ENSMUSG00000051851	400.534	390.493	560.237	430.77	286.839	298.315	262.08	287.137	416.202	-0.534614	0.215276	0.00122867	0.0217781	Rtl8c	72865	retrotransposon Gag like 8C [Source:MGI Symbol;Acc:MGI:1920115]
ENSMUSG00000085375	26.959	17.9537	13.3815	35.1824	9.72334	4.21647	8.61294	9.6068	13.5742	-1.18078	0.554328	0.00123322	0.0218302	Gm12506		predicted gene 12506 [Source:MGI Symbol;Acc:MGI:3651170]
ENSMUSG00000041343	68.0395	129.267	205.182	133.865	53.4784	47.4353	67.6731	82.1915	74.385	-0.856401	0.388343	0.00123959	0.0219217	Ankrd42	73845	ankyrin repeat domain 42 [Source:MGI Symbol;Acc:MGI:1921095]
ENSMUSG00000027589	605.937	885.117	1067.84	1155.01	596.77	496.489	590.602	594.554	845.666	-0.572475	0.235917	0.00124645	0.0219806	Pcmtd2	245867	protein-L-isoaspartate (D-aspartate) O-methyltransferase domain containing 2 [Source:MGI Symbol;Acc:MGI:1923927]
ENSMUSG00000042213	50.0668	51.168	50.8495	73.7973	27.9546	26.3529	39.3735	19.2136	41.2672	-0.792948	0.352612	0.00124663	0.0219806	Zfand4	67492	zinc finger, AN1-type domain 4 [Source:MGI Symbol;Acc:MGI:1914742]
ENSMUSG00000025492	108719	51301.8	49082.3	57024.7	99725	120268	117889	101272	56819.9	0.605627	0.240389	0.00124515	0.0219806	Ifitm3	66141	interferon induced transmembrane protein 3 [Source:MGI Symbol;Acc:MGI:1913391]
ENSMUSG00000024521	946.134	1510.8	1595.07	2035.43	537.215	743.152	1134.45	884.893	971.363	-0.701257	0.30418	0.00124772	0.0219806	Pmaip1	58801	phorbol-12-myristate-13-acetate-induced protein 1 [Source:MGI Symbol;Acc:MGI:1930146]
ENSMUSG00000025743	3731.9	2474.92	1998.3	2038.86	3930.66	5571.01	4615.31	3855.53	2765.44	0.649518	0.276128	0.00124987	0.0219972	Sdc3	20970	syndecan 3 [Source:MGI Symbol;Acc:MGI:1349163]
ENSMUSG00000043635	6.41882	0.897685	4.46049	2.57432	13.3696	20.0282	15.9955	20.281	9.37875	1.74904	0.869143	0.00126222	0.022179	Adamts3	330119	a disintegrin-like and metallopeptidase (reprolysin type) with thrombospondin type 1 motif, 3 [Source:MGI Symbol;Acc:MGI:3045353]
ENSMUSG00000043384	345.333	432.684	387.17	393.872	238.222	256.15	274.384	294.609	335.81	-0.462093	0.179542	0.00126263	0.022179	Gprasp1	67298	G protein-coupled receptor associated sorting protein 1 [Source:MGI Symbol;Acc:MGI:1917418]
ENSMUSG00000063145	84.7284	102.336	92.7781	108.122	77.7867	47.4353	39.3735	33.0901	66.842	-0.767865	0.341217	0.00126599	0.0222167	Bbs5	72569	Bardet-Biedl syndrome 5 (human) [Source:MGI Symbol;Acc:MGI:1919819]
ENSMUSG00000027428	925.594	967.704	1322.09	1210.79	847.146	822.211	756.709	733.319	971.985	-0.413632	0.156259	0.00127016	0.0222544	Rbbp9	26450	retinoblastoma binding protein 9, serine hydrolase [Source:MGI Symbol;Acc:MGI:1347074]
ENSMUSG00000018593	14287	13917.7	16360.2	13678.2	23605.8	24234.1	23285.7	20164.7	16391.2	0.535162	0.214566	0.00127057	0.0222544	Sparc	20692	secreted acidic cysteine rich glycoprotein [Source:MGI Symbol;Acc:MGI:98373]
ENSMUSG00000021587	14.1214	5.38611	16.9498	9.43919	43.755	10.5412	24.6084	81.1241	20.252	1.36908	0.674209	0.00127566	0.0223222	Pcsk1	18548	proprotein convertase subtilisin/kexin type 1 [Source:MGI Symbol;Acc:MGI:97511]
ENSMUSG00000074656	1215.72	828.563	941.163	983.392	1073.21	1399.87	1579.86	1526.41	1034.91	0.417369	0.1583	0.0012787	0.0223541	Eif2s2	67204	eukaryotic translation initiation factor 2, subunit 2 (beta) [Source:MGI Symbol;Acc:MGI:1914454]
ENSMUSG00000032366	3716.5	2813.34	2999.23	2602.64	4236.95	3698.9	4793.72	3946.26	3324.05	0.394218	0.146571	0.001284	0.0224252	Tpm1	22003	tropomyosin 1, alpha [Source:MGI Symbol;Acc:MGI:98809]
ENSMUSG00000030708	410.804	916.536	839.463	1115.54	359.764	458.541	493.399	299.946	507.567	-0.800193	0.362002	0.00129202	0.0225439	Dnajb13	69387	DnaJ heat shock protein family (Hsp40) member B13 [Source:MGI Symbol;Acc:MGI:1916637]
ENSMUSG00000036249	1129.71	622.096	682.454	692.493	1110.89	1145.83	1171.36	1089.84	852.073	0.44712	0.173311	0.00130037	0.0226678	Rbm43	71684	RNA binding motif protein 43 [Source:MGI Symbol;Acc:MGI:1918934]
ENSMUSG00000009995	1276.06	1319.6	1467.5	1230.53	1051.34	1152.15	1075.39	976.692	1280.55	-0.281729	0.0979319	0.0013079	0.0227774	Taz	66826	tafazzin [Source:MGI Symbol;Acc:MGI:109626]
ENSMUSG00000051124	422.358	368.948	343.457	409.318	500.752	570.277	545.076	558.262	535.283	0.419525	0.159635	0.00131272	0.0228396	Gimap9	317758	GTPase, IMAP family member 9 [Source:MGI Symbol;Acc:MGI:3511744]
ENSMUSG00000103646	3.85129	3.59074	3.56839	0.858108	23.0929	10.5412	4.92168	27.753	9.39783	1.87621	0.938942	0.00131495	0.0228567	Gm37706		predicted gene, 37706 [Source:MGI Symbol;Acc:MGI:5610934]
ENSMUSG00000038213	3814.06	2816.04	2545.15	2846.34	3584.27	4202.76	4096.07	4038.06	3077.48	0.356529	0.128514	0.00131689	0.0228686	Tapbpl	213233	TAP binding protein-like [Source:MGI Symbol;Acc:MGI:2384853]
ENSMUSG00000002012	47.4993	67.3264	35.6839	44.6216	36.4625	21.0823	3.69126	7.47196	35.5114	-1.14629	0.55435	0.00131832	0.0228718	Pnck	93843	pregnancy upregulated non-ubiquitously expressed CaM kinase [Source:MGI Symbol;Acc:MGI:1347357]
ENSMUSG00000007659	5110.66	5461.51	6600.63	6095.14	3512.56	4704.52	4467.66	4070.08	4203.74	-0.40004	0.15196	0.00132205	0.0229147	Bcl2l1	12048	BCL2-like 1 [Source:MGI Symbol;Acc:MGI:88139]
ENSMUSG00000025037	2119.49	2350.14	3374.8	2805.16	1922.79	1710.83	1321.47	1981.14	2369.26	-0.50765	0.204592	0.00132424	0.0229309	Maoa	17161	monoamine oxidase A [Source:MGI Symbol;Acc:MGI:96915]
ENSMUSG00000001018	1645.79	1958.75	2235.6	2413.86	1634.74	1501.06	1354.69	1601.13	1933.53	-0.376627	0.139798	0.00132595	0.0229388	Snapin	20615	SNAP-associated protein [Source:MGI Symbol;Acc:MGI:1333745]
ENSMUSG00000039853	587.964	374.335	239.082	305.486	742.62	693.609	639.819	609.498	448.219	0.666563	0.288107	0.00133398	0.0230559	Trim14	74735	tripartite motif-containing 14 [Source:MGI Symbol;Acc:MGI:1921985]
ENSMUSG00000036904	181.011	149.913	178.419	142.446	97.2334	108.574	107.047	129.158	111.633	-0.460556	0.180908	0.00134215	0.0231752	Fzd8	14370	frizzled class receptor 8 [Source:MGI Symbol;Acc:MGI:108460]
ENSMUSG00000079317	618.774	614.016	713.678	651.304	571.246	465.92	460.177	477.138	627.621	-0.344565	0.12559	0.00134782	0.0232513	Trappc2	66226	trafficking protein particle complex 2 [Source:MGI Symbol;Acc:MGI:1913476]
ENSMUSG00000003308	1928.21	1475.79	1183.81	1080.36	1762.36	2398.12	2481.76	1821.02	1525.52	0.479302	0.190686	0.00136297	0.0234904	Keap1	50868	kelch-like ECH-associated protein 1 [Source:MGI Symbol;Acc:MGI:1858732]
ENSMUSG00000051359	2286.38	2712.8	3140.18	2799.15	1945.88	1954.33	1706.59	1993.95	2654.26	-0.439367	0.170954	0.00136826	0.0235371	Ncald	52589	neurocalcin delta [Source:MGI Symbol;Acc:MGI:1196326]
ENSMUSG00000031119	256.753	218.137	230.161	195.649	369.487	418.484	372.817	306.35	235.251	0.571451	0.238152	0.00136803	0.0235371	Gpc4	14735	glypican 4 [Source:MGI Symbol;Acc:MGI:104902]
ENSMUSG00000023021	1489.17	1821.4	1922.47	1920.45	1572.75	1368.24	1380.53	1193.38	1807.49	-0.329078	0.118846	0.0013726	0.0235896	Cers5	71949	ceramide synthase 5 [Source:MGI Symbol;Acc:MGI:1919199]
ENSMUSG00000046169	94.9985	82.587	74.0441	124.426	130.05	150.739	185.793	184.664	86.8618	0.631936	0.271332	0.00137871	0.0236723	Adamts6	108154	a disintegrin-like and metallopeptidase (reprolysin type) with thrombospondin type 1 motif, 6 [Source:MGI Symbol;Acc:MGI:1347348]
ENSMUSG00000037872	192.565	52.9634	235.514	50.6284	295.346	352.075	825.612	244.44	187.022	1.27503	0.639732	0.00138456	0.0237183	Ackr1	13349	atypical chemokine receptor 1 (Duffy blood group) [Source:MGI Symbol;Acc:MGI:1097689]
ENSMUSG00000028367	4853.91	3616.77	4176.8	3815.15	5464.52	5000.73	5790.36	4823.68	4385.98	0.314256	0.112333	0.00138528	0.0237183	Txn1	22166	thioredoxin 1 [Source:MGI Symbol;Acc:MGI:98874]
ENSMUSG00000044362	21.824	21.5444	20.5182	19.7365	10.9388	6.3247	1.23042	9.6068	15.7365	-1.18739	0.567372	0.00138419	0.0237183	Ccdc89	70054	coiled-coil domain containing 89 [Source:MGI Symbol;Acc:MGI:1917304]
ENSMUSG00000040354	1258.09	1079.91	902.802	995.405	1168.02	1894.25	1305.48	1618.21	1256.27	0.421491	0.162292	0.00139437	0.0238391	Mars1	216443	methionine-tRNA synthetase 1 [Source:MGI Symbol;Acc:MGI:1345633]
ENSMUSG00000047842	51.3506	147.22	175.743	145.02	75.3559	55.8682	13.5346	33.0901	91.9394	-1.16634	0.578899	0.00139494	0.0238391	Diras2	68203	DIRAS family, GTP-binding RAS-like 2 [Source:MGI Symbol;Acc:MGI:1915453]
ENSMUSG00000017478	525.059	521.555	536.15	580.939	600.416	669.364	757.939	783.488	563.995	0.329548	0.119238	0.00139791	0.0238677	Zc3h18	76014	zinc finger CCCH-type containing 18 [Source:MGI Symbol;Acc:MGI:1923264]
ENSMUSG00000017754	35189.3	41599.6	45592.4	38529.9	29054.6	27206.8	20206	28029.4	37477.8	-0.520639	0.208008	0.00140079	0.0238944	Pltp	18830	phospholipid transfer protein [Source:MGI Symbol;Acc:MGI:103151]
ENSMUSG00000078921	7890.01	3261.29	2597.79	3453.89	9348.99	9313.12	9100.19	8432.64	4571.2	0.8325	0.384154	0.00140267	0.0239042	Tgtp2	100039796	T cell specific GTPase 2 [Source:MGI Symbol;Acc:MGI:3710083]
ENSMUSG00000020691	236.213	238.784	180.204	200.797	243.084	301.477	302.683	365.059	254.423	0.425549	0.164606	0.00141111	0.0240256	Mettl2	52686	methyltransferase like 2 [Source:MGI Symbol;Acc:MGI:1289171]
ENSMUSG00000050315	188.713	135.55	135.599	127.858	279.546	360.508	264.54	220.956	166.014	0.737142	0.331401	0.00141657	0.0240961	Synpo2	118449	synaptopodin 2 [Source:MGI Symbol;Acc:MGI:2153070]
ENSMUSG00000025555	476.276	365.358	443.372	463.378	619.863	703.096	631.206	564.667	465.623	0.441137	0.172444	0.00141879	0.0241115	Farp1	223254	FERM, RhoGEF (Arhgef) and pleckstrin domain protein 1 (chondrocyte-derived) [Source:MGI Symbol;Acc:MGI:2446173]
ENSMUSG00000024999	70.607	87.0754	79.3966	85.8108	130.05	124.386	127.964	112.079	98.4863	0.499583	0.201794	0.00142644	0.024219	Noc3l	57753	NOC3 like DNA replication regulator [Source:MGI Symbol;Acc:MGI:1932610]
ENSMUSG00000024052	1591.87	1717.27	1321.2	1644.14	2085.66	2119.83	1994.51	2017.43	1546.73	0.33845	0.123586	0.00142869	0.0242347	Lpin2	64898	lipin 2 [Source:MGI Symbol;Acc:MGI:1891341]
ENSMUSG00000029145	693.233	665.184	531.69	582.655	841.069	884.404	824.382	747.196	728.828	0.358196	0.133049	0.00143004	0.0242352	Eif2b4	13667	eukaryotic translation initiation factor 2B, subunit 4 delta [Source:MGI Symbol;Acc:MGI:95300]
ENSMUSG00000033227	0	1.79537	1.78419	0.858108	25.5238	2.10823	9.84336	6.40454	5.54984	2.42934	1.16798	0.00143748	0.0242937	Wnt6	22420	wingless-type MMTV integration site family, member 6 [Source:MGI Symbol;Acc:MGI:98960]
ENSMUSG00000073856	48.783	71.8148	67.7994	76.3716	47.4013	21.0823	19.6867	28.8204	46.0133	-0.90872	0.429896	0.00143695	0.0242937	Iqck	434232	IQ motif containing K [Source:MGI Symbol;Acc:MGI:3612188]
ENSMUSG00000049562	205.402	119.392	127.57	96.9662	221.206	195.012	201.789	293.541	200.656	0.593616	0.253389	0.00143664	0.0242937	Ap5b1	381201	adaptor-related protein complex 5, beta 1 subunit [Source:MGI Symbol;Acc:MGI:2685808]
ENSMUSG00000025963	38.5129	50.2704	52.6337	61.7838	19.4467	7.37882	0	18.1462	24.7214	-1.60627	0.844062	0.00144783	0.0243177	Mdh1b	76668	malate dehydrogenase 1B, NAD (soluble) [Source:MGI Symbol;Acc:MGI:1923918]
ENSMUSG00000038987	17.9727	87.0754	65.1231	74.6554	26.7392	6.3247	22.1476	19.2136	30.0946	-1.29176	0.657036	0.00144702	0.0243177	Cfap157	227736	cilia and flagella associated protein 157 [Source:MGI Symbol;Acc:MGI:2447809]
ENSMUSG00000046561	32.0941	40.3958	14.2736	28.3176	54.6938	66.4094	121.812	45.8992	52.0771	1.00797	0.489889	0.00144478	0.0243177	Arsj	271970	arylsulfatase J [Source:MGI Symbol;Acc:MGI:2443513]
ENSMUSG00000030761	432.628	610.426	496.006	555.196	308.716	313.073	318.679	302.081	460.401	-0.599931	0.258255	0.0014453	0.0243177	Myo7a	17921	myosin VIIA [Source:MGI Symbol;Acc:MGI:104510]
ENSMUSG00000021236	454.452	670.571	740.441	717.378	469.151	433.242	506.933	404.553	629.581	-0.433631	0.16748	0.00144954	0.0243177	Entpd5	12499	ectonucleoside triphosphate diphosphohydrolase 5 [Source:MGI Symbol;Acc:MGI:1321385]
ENSMUSG00000042743	209.254	332.143	283.687	298.622	192.036	210.823	141.498	214.552	227.083	-0.469802	0.187302	0.0014481	0.0243177	Sgtb	218544	small glutamine-rich tetratricopeptide repeat (TPR)-containing, beta [Source:MGI Symbol;Acc:MGI:2444615]
ENSMUSG00000025420	14.1214	38.6004	22.3024	36.0405	4.86167	2.10823	6.1521	10.6742	12.8528	-1.65275	0.852356	0.00144347	0.0243177	Katnal2	71206	katanin p60 subunit A-like 2 [Source:MGI Symbol;Acc:MGI:1924234]
ENSMUSG00000024857	26.959	13.4653	15.1657	6.86486	1.21542	5.27058	3.69126	0	9.20581	-1.93594	0.97391	0.0014494	0.0243177	Cabp2	29866	calcium binding protein 2 [Source:MGI Symbol;Acc:MGI:1352749]
ENSMUSG00000022404	1231.13	1515.29	1755.65	1620.97	1343.04	1131.07	1055.7	1068.49	1412.93	-0.356487	0.132468	0.00145904	0.0244522	Slc25a17	20524	solute carrier family 25 (mitochondrial carrier, peroxisomal membrane protein), member 17 [Source:MGI Symbol;Acc:MGI:1342248]
ENSMUSG00000025010	106.552	93.3592	75.8283	70.3649	131.265	125.44	177.181	153.709	122.382	0.613371	0.2647	0.00146023	0.0244522	Ccnj	240665	cyclin J [Source:MGI Symbol;Acc:MGI:2443297]
ENSMUSG00000011382	191.281	239.682	246.219	215.385	166.512	118.061	93.512	181.462	183.537	-0.54381	0.227541	0.00146235	0.0244653	Dhdh	71755	dihydrodiol dehydrogenase (dimeric) [Source:MGI Symbol;Acc:MGI:1919005]
ENSMUSG00000026398	34.6616	16.1583	23.1945	21.4527	55.9092	35.84	113.199	55.506	35.905	1.09849	0.545728	0.00147432	0.0245549	Nr5a2	26424	nuclear receptor subfamily 5, group A, member 2 [Source:MGI Symbol;Acc:MGI:1346834]
ENSMUSG00000027177	690.665	914.741	1008.07	1064.05	666.049	683.068	647.201	689.555	749.215	-0.38748	0.146893	0.00147449	0.0245549	Hipk3	15259	homeodomain interacting protein kinase 3 [Source:MGI Symbol;Acc:MGI:1314882]
ENSMUSG00000027304	602.085	555.667	421.07	393.872	664.833	794.804	853.912	737.589	525.332	0.514844	0.211488	0.00147164	0.0245549	Rtf1	76246	RTF1, Paf1/RNA polymerase II complex component [Source:MGI Symbol;Acc:MGI:1309480]
ENSMUSG00000020277	1496.87	2158.93	2265.03	2375.24	1570.32	1476.82	1355.92	1388.72	1870.95	-0.431214	0.169913	0.00147537	0.0245549	Pfkl	18641	phosphofructokinase, liver, B-type [Source:MGI Symbol;Acc:MGI:97547]
ENSMUSG00000019235	70.607	77.2009	80.2887	83.2365	61.9863	36.8941	35.6822	44.8317	73.8513	-0.633485	0.276505	0.00146957	0.0245549	Rps6kl1	238323	ribosomal protein S6 kinase-like 1 [Source:MGI Symbol;Acc:MGI:2443413]
ENSMUSG00000004460	2015.51	1654.43	1745.83	1691.33	2069.86	2358.06	2291.04	2139.11	1856.79	0.284156	0.10025	0.00147577	0.0245549	Dnajb11	67838	DnaJ heat shock protein family (Hsp40) member B11 [Source:MGI Symbol;Acc:MGI:1915088]
ENSMUSG00000112831	8.98635	8.07916	4.46049	5.14865	18.2313	23.1906	14.765	27.753	11.8665	1.26189	0.629528	0.00149012	0.0247712	Gm35533	102639153	predicted gene, 35533 [Source:MGI Symbol;Acc:MGI:5594692]
ENSMUSG00000026579	720.192	276.487	273.874	331.23	134.911	246.663	83.6686	125.956	466.646	-1.07925	0.539071	0.0014934	0.0248031	F5	14067	coagulation factor V [Source:MGI Symbol;Acc:MGI:88382]
ENSMUSG00000027204	639.314	478.466	415.717	399.878	935.872	1148.99	962.189	769.612	579.528	0.763466	0.350552	0.00149951	0.0248821	Fbn1	14118	fibrillin 1 [Source:MGI Symbol;Acc:MGI:95489]
ENSMUSG00000031802	55.2019	40.3958	25.8708	18.0203	72.9251	105.412	39.3735	81.1241	53.5847	0.860553	0.408025	0.0015018	0.0248975	Phxr4	18689	per-hexamer repeat gene 4 [Source:MGI Symbol;Acc:MGI:104522]
ENSMUSG00000115219	143.782	78.0986	86.5334	74.6554	136.127	166.55	200.559	138.765	105.713	0.603742	0.26119	0.00150565	0.0249387	Eef1akmt4	110599566	EEF1A lysine methyltransferase 4 [Source:MGI Symbol;Acc:MGI:5903914]
ENSMUSG00000022793	1997.54	3113.17	3497.91	3812.57	2095.38	2289.54	1952.68	1748.44	2424.18	-0.504478	0.207853	0.00151193	0.0249974	B4galt4	56375	UDP-Gal:betaGlcNAc beta 1,4-galactosyltransferase, polypeptide 4 [Source:MGI Symbol;Acc:MGI:1928387]
ENSMUSG00000097154	160.471	181.332	181.096	214.527	105.741	141.252	156.263	109.945	167.21	-0.439941	0.173356	0.00151087	0.0249974	Gm26510		predicted gene, 26510 [Source:MGI Symbol;Acc:MGI:5477004]
ENSMUSG00000057286	1110.46	1284.59	1452.33	1414.16	1082.94	860.159	821.921	766.409	1162.97	-0.474153	0.191323	0.00151342	0.0249995	St6galnac2	20446	ST6 (alpha-N-acetyl-neuraminyl-2,3-beta-galactosyl-1,3)-N-acetylgalactosaminide alpha-2,6-sialyltransferase 2 [Source:MGI Symbol;Acc:MGI:107553]
ENSMUSG00000022811	1210.59	1465.02	1638.78	1864.67	1160.72	1269.16	1125.83	1134.67	1436.31	-0.344739	0.127541	0.00151648	0.0250183	Zfp148	22661	zinc finger protein 148 [Source:MGI Symbol;Acc:MGI:1332234]
ENSMUSG00000024109	24.3915	35.0097	26.7629	3.43243	72.9251	48.4894	70.134	75.787	61.1355	1.18335	0.599559	0.0015173	0.0250183	Nrxn1	18189	neurexin I [Source:MGI Symbol;Acc:MGI:1096391]
ENSMUSG00000039206	501.952	660.696	546.856	531.169	367.056	416.376	449.103	418.43	579.816	-0.376598	0.142644	0.00152828	0.0251766	Daglb	231871	diacylglycerol lipase, beta [Source:MGI Symbol;Acc:MGI:2442032]
ENSMUSG00000035458	16.6889	12.5676	13.3815	14.5878	30.3854	31.6235	47.9864	36.2924	22.432	1.02806	0.504564	0.00153112	0.025197	Tnni3	21954	troponin I, cardiac 3 [Source:MGI Symbol;Acc:MGI:98783]
ENSMUSG00000074867	38.5129	40.3958	100.807	48.0541	14.585	36.8941	15.9955	26.6856	52.0323	-0.965045	0.466244	0.00153365	0.025197	Zfp808	630579	zinc finger protein 808 [Source:MGI Symbol;Acc:MGI:3704127]
ENSMUSG00000024384	485.263	517.964	520.985	584.372	585.831	693.609	659.505	739.724	571.556	0.303364	0.108983	0.00153348	0.025197	Iws1	73473	IWS1, SUPT6 interacting protein [Source:MGI Symbol;Acc:MGI:1920723]
ENSMUSG00000039100	1414.71	1572.74	1753.86	1894.7	1476.73	1179.56	936.35	1185.91	1544.9	-0.400742	0.154391	0.00153927	0.0252666	Marchf6	223455	membrane associated ring-CH-type finger 6 [Source:MGI Symbol;Acc:MGI:2442773]
ENSMUSG00000000617	20.5402	15.2606	4.46049	1.71622	20.6621	63.247	60.2906	22.4159	24.3343	1.48717	0.793127	0.00154141	0.0252791	Grm6	108072	glutamate receptor, metabotropic 6 [Source:MGI Symbol;Acc:MGI:1351343]
ENSMUSG00000023991	88.5797	60.1449	41.9286	28.3176	142.204	115.953	118.12	67.2476	69.5316	0.794926	0.373392	0.00155344	0.0254536	Foxp4	74123	forkhead box P4 [Source:MGI Symbol;Acc:MGI:1921373]
ENSMUSG00000033965	1147.69	1640.97	1685.17	1522.28	1244.59	995.086	933.889	1016.19	1555.89	-0.429849	0.170383	0.0015567	0.0254842	Slc16a2	20502	solute carrier family 16 (monocarboxylic acid transporters), member 2 [Source:MGI Symbol;Acc:MGI:1203732]
ENSMUSG00000036962	23.1078	30.5213	34.7918	54.0608	7.29251	0	6.1521	10.6742	16.2923	-0.193399	0.369327	0.00156556	0.0255834	Cfap221	226356	cilia and flagella associated protein 221 [Source:MGI Symbol;Acc:MGI:2684947]
ENSMUSG00000042331	1128.43	1290.87	1286.4	1433.9	871.454	898.108	821.921	976.692	1141.67	-0.439374	0.173657	0.00156458	0.0255834	Specc1	432572	sperm antigen with calponin homology and coiled-coil domains 1 [Source:MGI Symbol;Acc:MGI:2442356]
ENSMUSG00000029273	7.70258	17.056	14.2736	36.0405	2.43084	1.05412	2.46084	4.26969	11.6246	-0.17402	0.330986	0.00157356	0.0256912	Sult1d1	53315	sulfotransferase family 1D, member 1 [Source:MGI Symbol;Acc:MGI:1926341]
ENSMUSG00000018900	413.372	419.219	544.179	448.791	352.471	363.67	344.518	287.137	446.607	-0.374762	0.142372	0.00157743	0.0257315	Slc22a5	20520	solute carrier family 22 (organic cation transporter), member 5 [Source:MGI Symbol;Acc:MGI:1329012]
ENSMUSG00000026208	822.893	671.468	702.08	512.291	963.826	1412.52	2059.72	1192.31	852.497	0.809592	0.383709	0.0015889	0.0258636	Des	13346	desmin [Source:MGI Symbol;Acc:MGI:94885]
ENSMUSG00000086015	6.41882	9.87453	18.734	13.7297	4.86167	2.10823	0	3.20227	8.13964	-1.70093	0.835525	0.00158978	0.0258636	4833417C18Rik	73906	RIKEN cDNA 4833417C18 gene [Source:MGI Symbol;Acc:MGI:1921156]
ENSMUSG00000024423	657.287	674.161	763.635	914.743	437.55	516.517	473.712	650.06	651.513	-0.443564	0.176807	0.00158745	0.0258636	Impact	16210	impact, RWD domain protein [Source:MGI Symbol;Acc:MGI:1098233]
ENSMUSG00000000384	175.876	151.709	134.707	180.203	241.868	188.687	258.388	283.934	170.787	0.490645	0.201592	0.0016065	0.0261124	Tbrg4	21379	transforming growth factor beta regulated gene 4 [Source:MGI Symbol;Acc:MGI:1100868]
ENSMUSG00000021750	164.322	220.83	349.702	434.203	126.403	134.927	129.194	104.607	141.809	-0.936684	0.46203	0.00160795	0.0261128	Fam107a	268709	family with sequence similarity 107, member A [Source:MGI Symbol;Acc:MGI:3041256]
ENSMUSG00000027082	1113.02	1197.51	1486.23	1553.18	905.486	1018.28	792.391	1030.06	1219.61	-0.42877	0.16972	0.00162113	0.0263034	Tfpi	21788	tissue factor pathway inhibitor [Source:MGI Symbol;Acc:MGI:1095418]
ENSMUSG00000033027	3.85129	1.79537	2.67629	3.43243	4.86167	10.5412	28.2997	12.8091	8.77348	1.6779	0.875215	0.00162543	0.0263498	Klrc3	58179	killer cell lectin-like receptor subfamily C, member 3 [Source:MGI Symbol;Acc:MGI:1929720]
ENSMUSG00000039676	151.484	157.993	160.577	177.628	115.465	33.7317	68.9035	60.8431	87.5801	-0.920701	0.45367	0.00162843	0.0263751	Capsl	75568	calcyphosine-like [Source:MGI Symbol;Acc:MGI:1922818]
ENSMUSG00000071256	293.982	224.421	178.419	180.203	356.117	337.317	319.909	276.462	285.614	0.463609	0.188364	0.00164588	0.0266341	Zfp213	449521	zinc finger protein 213 [Source:MGI Symbol;Acc:MGI:3053094]
ENSMUSG00000025069	21.824	23.3398	36.576	35.1824	9.72334	12.6494	14.765	7.47196	15.8757	-1.05191	0.524416	0.00166849	0.0269762	Gsto2	68214	glutathione S-transferase omega 2 [Source:MGI Symbol;Acc:MGI:1915464]
ENSMUSG00000030203	590.531	737.897	829.65	931.047	514.122	508.084	542.615	581.745	575.097	-0.436943	0.174824	0.00167352	0.0270336	Dusp16	70686	dual specificity phosphatase 16 [Source:MGI Symbol;Acc:MGI:1917936]
ENSMUSG00000050640	14.1214	27.8282	12.4894	21.4527	9.72334	2.10823	8.61294	0	13.6798	-1.4297	0.745064	0.0016767	0.027061	Tmem150c	231503	transmembrane protein 150C [Source:MGI Symbol;Acc:MGI:3041258]
ENSMUSG00000021565	6.41882	0	0.892097	0	3.64625	6.3247	51.6777	54.4385	14.815	2.86402	1.82898	0.00167927	0.0270786	Slc6a19	74338	solute carrier family 6 (neurotransmitter transporter), member 19 [Source:MGI Symbol;Acc:MGI:1921588]
ENSMUSG00000034858	274.726	541.304	529.906	619.554	283.192	340.48	227.628	353.317	454.195	-0.565482	0.244345	0.00168335	0.0271204	Fam214a	235493	family with sequence similarity 214, member A [Source:MGI Symbol;Acc:MGI:2387648]
ENSMUSG00000027074	16062.5	17073.1	18516.4	17470.2	12899.2	14188.4	12134.4	13501.8	14859.6	-0.338496	0.125965	0.00168522	0.0271267	Slc43a3	58207	solute carrier family 43, member 3 [Source:MGI Symbol;Acc:MGI:1931054]
ENSMUSG00000045092	29001.5	31870.5	37191.5	34973.1	21385.3	28167.1	23456.7	24085.3	28913.5	-0.378131	0.148285	0.00168908	0.027137	S1pr1	13609	sphingosine-1-phosphate receptor 1 [Source:MGI Symbol;Acc:MGI:1096355]
ENSMUSG00000001506	788.231	693.91	721.707	431.628	1437.84	1479.98	1440.82	1263.83	991.389	0.832865	0.403014	0.00168925	0.027137	Col1a1	12842	collagen, type I, alpha 1 [Source:MGI Symbol;Acc:MGI:88467]
ENSMUSG00000024691	404.386	259.431	289.932	285.75	525.06	472.244	689.035	472.868	427.52	0.631588	0.28245	0.00169031	0.027137	Fam111a	107373	family with sequence similarity 111, member A [Source:MGI Symbol;Acc:MGI:1915508]
ENSMUSG00000091649	5824.44	1557.48	900.126	1672.45	5030.61	7404.12	7569.55	5601.83	2620.52	1.0308	0.515825	0.00169434	0.0271778	Phf11b	236451	PHD finger protein 11B [Source:MGI Symbol;Acc:MGI:3645789]
ENSMUSG00000021665	849.852	1029.64	992.012	955.074	714.666	753.694	653.353	606.296	1002.91	-0.408659	0.161144	0.00170183	0.027274	Hexb	15212	hexosaminidase B [Source:MGI Symbol;Acc:MGI:96074]
ENSMUSG00000031570	392.832	529.634	537.935	449.649	414.457	318.343	317.448	370.396	439.634	-0.36678	0.140014	0.00170474	0.0272967	Plpp5	71910	phospholipid phosphatase 5 [Source:MGI Symbol;Acc:MGI:1919160]
ENSMUSG00000103507	12.8376	10.7722	5.35258	3.43243	17.0158	24.2447	23.378	26.6856	17.0905	1.14094	0.587072	0.00171484	0.0274104	Gm38375		predicted gene, 38375 [Source:MGI Symbol;Acc:MGI:5611603]
ENSMUSG00000075605	21.824	41.2935	35.6839	40.3311	13.3696	0	7.38252	2.13485	14.5446	-0.175517	0.333138	0.00171411	0.0274104	Slurp2	69462	secreted Ly6/Plaur domain containing 2 [Source:MGI Symbol;Acc:MGI:1916712]
ENSMUSG00000029068	783.096	855.494	721.707	788.601	916.425	1016.17	1336.24	1073.83	852.54	0.391205	0.152258	0.00173714	0.0276943	Ccnl2	56036	cyclin L2 [Source:MGI Symbol;Acc:MGI:1927119]
ENSMUSG00000040557	157.903	240.58	248.003	206.804	131.265	131.765	136.577	134.495	198.777	-0.545337	0.233904	0.00173485	0.0276943	Mettl27	79565	methyltransferase like 27 [Source:MGI Symbol;Acc:MGI:1933146]
ENSMUSG00000025647	30978.5	19905.3	18354.9	17880.4	27415	35575.4	33850.1	30794.1	23203.9	0.454367	0.184655	0.00173611	0.0276943	Shisa5	66940	shisa family member 5 [Source:MGI Symbol;Acc:MGI:1915044]
ENSMUSG00000041781	783.096	609.528	586.108	620.412	875.101	932.894	787.469	975.624	731.103	0.389677	0.151527	0.00175439	0.027945	Cpsf2	51786	cleavage and polyadenylation specific factor 2 [Source:MGI Symbol;Acc:MGI:1861601]
ENSMUSG00000050530	1312.01	1717.27	1784.19	1466.51	1257.96	1062.55	991.719	1004.44	1447.54	-0.446467	0.181226	0.00175697	0.0279617	Fam171a1	269233	family with sequence similarity 171, member A1 [Source:MGI Symbol;Acc:MGI:2442917]
ENSMUSG00000035356	4622.83	5987.56	6916.43	6753.31	2415.03	3455.4	4500.88	3717.83	3399.87	-0.616538	0.276899	0.00176397	0.0280478	Nfkbiz	80859	nuclear factor of kappa light polypeptide gene enhancer in B cells inhibitor, zeta [Source:MGI Symbol;Acc:MGI:1931595]
ENSMUSG00000085705	156.619	136.448	185.556	178.486	89.9409	142.306	72.5948	84.3264	142.757	-0.594846	0.26331	0.00176545	0.0280478	Gm16046		predicted gene 16046 [Source:MGI Symbol;Acc:MGI:3802093]
ENSMUSG00000033885	2313.34	1724.45	1496.05	1228.81	2534.15	2659.54	2517.44	2254.4	1730.93	0.460586	0.188562	0.00176878	0.0280746	Pxk	218699	PX domain containing serine/threonine kinase [Source:MGI Symbol;Acc:MGI:1289230]
ENSMUSG00000073414	562.289	178.639	146.304	142.446	47.4013	158.118	28.2997	59.7757	278.424	-1.31543	0.721181	0.00177021	0.0280746	Mpig6b	106722	megakaryocyte and platelet inhibitory receptor G6b [Source:MGI Symbol;Acc:MGI:2146995]
ENSMUSG00000047501	19.2565	12.5676	10.7052	18.0203	42.5396	23.1906	41.8343	54.4385	18.727	1.06288	0.547436	0.00178073	0.0282065	Cldn4	12740	claudin 4 [Source:MGI Symbol;Acc:MGI:1313314]
ENSMUSG00000017713	84.7284	70.0194	99.0228	82.3784	133.696	109.628	142.729	109.945	95.6828	0.458627	0.187645	0.00178161	0.0282065	Tha1	71776	threonine aldolase 1 [Source:MGI Symbol;Acc:MGI:1919026]
ENSMUSG00000049420	80.8771	110.415	80.2887	87.527	138.558	202.39	217.784	154.776	111.182	0.758736	0.361081	0.00178465	0.0282302	Tmem200a	77220	transmembrane protein 200A [Source:MGI Symbol;Acc:MGI:1924470]
ENSMUSG00000100141	2.56753	0.897685	0.892097	4.29054	15.8004	5.27058	40.6039	13.8765	5.85916	2.26004	1.27421	0.00179419	0.0283566	Gm6445		predicted gene 6445 [Source:MGI Symbol;Acc:MGI:3779598]
ENSMUSG00000002870	426.21	530.532	406.796	432.486	546.938	607.171	818.23	721.578	574.704	0.479432	0.198049	0.00180229	0.028411	Mcm2	17216	minichromosome maintenance complex component 2 [Source:MGI Symbol;Acc:MGI:105380]
ENSMUSG00000048498	283.712	517.066	498.682	550.047	164.081	133.873	191.946	128.091	361.548	-1.16032	0.622396	0.00179952	0.028411	Cd300e	217306	CD300E molecule [Source:MGI Symbol;Acc:MGI:2387602]
ENSMUSG00000115338	1500.72	782.781	901.018	934.48	1401.38	1323.97	2086.79	1479.45	1010.14	0.498868	0.209044	0.00180095	0.028411	Pnp	18950	purine-nucleoside phosphorylase [Source:MGI Symbol;Acc:MGI:97365]
ENSMUSG00000116957	62.9044	20.6468	10.7052	17.1622	54.6938	87.4917	123.042	40.5621	76.9447	1.08421	0.58044	0.00180419	0.0284163	Gm34680		predicted gene, 34680 [Source:MGI Symbol;Acc:MGI:5593839]
ENSMUSG00000032422	385.129	526.043	562.913	576.649	429.042	390.023	294.07	390.677	498.437	-0.382238	0.148071	0.00181413	0.0285422	Snx14	244962	sorting nexin 14 [Source:MGI Symbol;Acc:MGI:2155664]
ENSMUSG00000020607	38.5129	57.4518	67.7994	61.7838	27.9546	11.5953	0	22.4159	35.0805	-1.35672	0.743157	0.0018153	0.0285422	Lratd1	105005	LRAT domain containing 1 [Source:MGI Symbol;Acc:MGI:2145011]
ENSMUSG00000052428	2577.8	2818.73	3362.31	3217.05	2628.95	2276.89	2165.54	2375.02	3016.83	-0.302164	0.110263	0.0018215	0.0285966	Tmco1	68944	transmembrane and coiled-coil domains 1 [Source:MGI Symbol;Acc:MGI:1921173]
ENSMUSG00000078607	112.971	113.108	82.965	109.838	65.6326	59.0306	45.5256	43.7643	76.1445	-0.741484	0.353367	0.00182189	0.0285966	1810010H24Rik	69066	RIKEN cDNA 1810010H24 gene [Source:MGI Symbol;Acc:MGI:1916316]
ENSMUSG00000052974	1806.26	4026.12	4538.99	4854.32	2210.84	457.487	518.007	757.87	2317.44	-1.40294	0.796437	0.00183036	0.0287049	Cyp2f2	13107	cytochrome P450, family 2, subfamily f, polypeptide 2 [Source:MGI Symbol;Acc:MGI:88608]
ENSMUSG00000055067	291.414	372.539	394.307	423.047	264.961	295.153	222.706	285.002	348.908	-0.398028	0.156905	0.00183842	0.0287448	Smyd3	69726	SET and MYND domain containing 3 [Source:MGI Symbol;Acc:MGI:1916976]
ENSMUSG00000026723	498.1	509.885	574.511	588.662	376.779	339.426	361.744	488.88	474.778	-0.394902	0.155758	0.00183587	0.0287448	Trdmt1	13434	tRNA aspartic acid methyltransferase 1 [Source:MGI Symbol;Acc:MGI:1274787]
ENSMUSG00000066042	138.647	127.471	101.699	77.2297	143.419	162.334	212.863	220.956	171.546	0.584434	0.259496	0.00183646	0.0287448	Med18	67219	mediator complex subunit 18 [Source:MGI Symbol;Acc:MGI:1914469]
ENSMUSG00000029417	435.196	39.4981	70.4757	12.0135	820.407	959.246	1528.18	1128.27	322.151	2.14181	1.30561	0.00184076	0.0287448	Cxcl9	17329	chemokine (C-X-C motif) ligand 9 [Source:MGI Symbol;Acc:MGI:1352449]
ENSMUSG00000035847	731.746	1183.15	1381.86	1309.47	861.731	641.957	766.552	756.803	1009.53	-0.49184	0.207242	0.00183934	0.0287448	Ids	15931	iduronate 2-sulfatase [Source:MGI Symbol;Acc:MGI:96417]
ENSMUSG00000027858	896.067	1610.45	1983.13	1858.66	1063.49	703.096	816.999	1088.77	1430.67	-0.618799	0.280395	0.00184297	0.0287457	Tspan2	70747	tetraspanin 2 [Source:MGI Symbol;Acc:MGI:1917997]
ENSMUSG00000029778	39.7967	36.8051	50.8495	34.3243	0	9.48705	24.6084	12.8091	25.9567	-1.30356	0.709209	0.00184396	0.0287457	Adcyap1r1	11517	adenylate cyclase activating polypeptide 1 receptor 1 [Source:MGI Symbol;Acc:MGI:108449]
ENSMUSG00000041797	41.0804	61.9403	68.6915	66.9324	37.6779	22.1365	22.1476	14.9439	55.1401	-0.975565	0.499716	0.00184606	0.0287539	Abca9	217262	ATP-binding cassette, sub-family A (ABC1), member 9 [Source:MGI Symbol;Acc:MGI:2386796]
ENSMUSG00000045827	5635.72	3462.37	4913.67	4366.05	6293.43	6798	6787	5854.81	4945.99	0.40488	0.16137	0.00184995	0.02879	Serpinb9	20723	serine (or cysteine) peptidase inhibitor, clade B, member 9 [Source:MGI Symbol;Acc:MGI:106603]
ENSMUSG00000028926	1469.91	2198.43	2289.12	2704.76	1479.16	1504.22	1155.36	1581.92	1960.73	-0.486635	0.204351	0.00186524	0.0290032	Cdk14	18647	cyclin-dependent kinase 14 [Source:MGI Symbol;Acc:MGI:894318]
ENSMUSG00000051235	1.28376	2.69305	5.35258	1.71622	7.29251	12.6494	34.4518	12.8091	8.31824	1.8653	1.02879	0.00187198	0.0290833	Gen1	209334	GEN1, Holliday junction 5' flap endonuclease [Source:MGI Symbol;Acc:MGI:2443149]
ENSMUSG00000033152	0	4.48842	1.78419	3.43243	18.2313	12.6494	6.1521	10.6742	7.28518	1.63475	0.85003	0.00188853	0.0293156	Podxl2	319655	podocalyxin-like 2 [Source:MGI Symbol;Acc:MGI:2442488]
ENSMUSG00000102277	6.41882	2.69305	0	3.43243	9.72334	13.7035	7.38252	18.1462	10.1965	1.49758	0.800494	0.00189878	0.0294246	A130050O07Rik		RIKEN cDNA A130050O07 gene [Source:MGI Symbol;Acc:MGI:2443458]
ENSMUSG00000061838	878.095	1016.18	1149.91	1261.42	870.239	792.696	766.552	782.421	969.292	-0.360803	0.139341	0.00189736	0.0294246	Suclg2	20917	succinate-Coenzyme A ligase, GDP-forming, beta subunit [Source:MGI Symbol;Acc:MGI:1306824]
ENSMUSG00000036019	1106.6	1380.64	1850.21	1575.49	955.318	854.889	943.732	988.433	1298.41	-0.527956	0.228955	0.00190215	0.029452	Tmtc2	278279	transmembrane and tetratricopeptide repeat containing 2 [Source:MGI Symbol;Acc:MGI:1914057]
ENSMUSG00000071064	55.2019	47.5773	28.5471	36.8986	75.3559	79.0588	63.9819	95.0006	55.3052	0.701541	0.332015	0.00192077	0.0297151	Zfp827	622675	zinc finger protein 827 [Source:MGI Symbol;Acc:MGI:2444807]
ENSMUSG00000085171	77.0258	70.0194	100.807	113.27	34.0317	43.2188	45.5256	72.5847	66.5691	-0.682951	0.319978	0.00192392	0.0297386	D830026I12Rik	319682	RIKEN cDNA D830026I12 gene [Source:MGI Symbol;Acc:MGI:2442531]
ENSMUSG00000026582	145.065	74.5078	141.843	42.0473	204.19	248.772	284.227	304.215	123.115	1.01536	0.533353	0.00192889	0.0297902	Sele	20339	selectin, endothelial cell [Source:MGI Symbol;Acc:MGI:98278]
ENSMUSG00000053541	243.915	244.17	194.477	223.108	66.848	96.9788	120.581	117.416	173.636	-0.87527	0.445362	0.00194747	0.0300265	Gvin-ps6		GTPase, very large interferon inducible, pseudogene 6 [Source:MGI Symbol;Acc:MGI:3647753]
ENSMUSG00000020175	56.4856	78.0986	92.7781	142.446	43.755	37.9482	31.9909	51.2363	64.0621	-0.87431	0.442093	0.00194626	0.0300265	Rab36	76877	RAB36, member RAS oncogene family [Source:MGI Symbol;Acc:MGI:1924127]
ENSMUSG00000030493	175.876	136.448	114.188	121.851	162.866	192.903	191.946	213.485	178.949	0.403931	0.16266	0.00195319	0.0300894	Faap24	101831	Fanconi anemia core complex associated protein 24 [Source:MGI Symbol;Acc:MGI:2142208]
ENSMUSG00000023572	1042.42	979.374	1110.66	1120.69	808.253	828.536	874.829	818.713	1037.81	-0.307995	0.114687	0.0019633	0.0302197	Ccndbp1	17151	cyclin D-type binding-protein 1 [Source:MGI Symbol;Acc:MGI:109595]
ENSMUSG00000015542	421.075	445.252	463.891	381	330.594	323.614	282.997	252.979	369.842	-0.431868	0.176754	0.00196779	0.0302633	Nat9	66176	N-acetyltransferase 9 (GCN5-related, putative) [Source:MGI Symbol;Acc:MGI:1913426]
ENSMUSG00000103828	12.8376	12.5676	12.4894	19.7365	19.4467	36.8941	28.2997	39.4946	29.6897	0.832325	0.411804	0.00197275	0.0303132	2610001A08Rik		RIKEN cDNA 2610001A08 gene [Source:MGI Symbol;Acc:MGI:1917358]
ENSMUSG00000053835	2775.5	1809.73	1576.34	2368.38	2760.21	3461.72	3127.73	2998.39	1737.45	0.440254	0.180776	0.00197435	0.0303132	H2-T24	15042	histocompatibility 2, T region locus 24 [Source:MGI Symbol;Acc:MGI:95958]
ENSMUSG00000020612	11289.4	12772.3	13174.5	13409.7	10114.7	10695.1	9907.35	11687.2	12332	-0.232953	0.0820013	0.00197781	0.0303408	Prkar1a	19084	protein kinase, cAMP dependent regulatory, type I, alpha [Source:MGI Symbol;Acc:MGI:104878]
ENSMUSG00000029126	3770.42	3960.59	3864.56	3922.41	2518.35	3339.44	2373.48	3110.47	3640.31	-0.377884	0.149939	0.0019821	0.0303811	Nsg1	18196	neuron specific gene family member 1 [Source:MGI Symbol;Acc:MGI:109149]
ENSMUSG00000041313	604.653	387.8	349.702	381.858	486.167	991.924	737.022	709.836	500.662	0.599896	0.272733	0.00199001	0.0304768	Slc7a1	11987	solute carrier family 7 (cationic amino acid transporter, y+ system), member 1 [Source:MGI Symbol;Acc:MGI:88117]
ENSMUSG00000056569	10.2701	15.2606	11.5973	21.4527	61.9863	27.407	73.8252	10.6742	26.6748	1.13509	0.612019	0.00199175	0.030478	Mpz	17528	myelin protein zero [Source:MGI Symbol;Acc:MGI:103177]
ENSMUSG00000022602	103.985	157.993	330.076	381.858	71.7096	95.9246	104.586	165.45	102.607	-0.862221	0.439321	0.00199636	0.0305229	Arc	11838	activity regulated cytoskeletal-associated protein [Source:MGI Symbol;Acc:MGI:88067]
ENSMUSG00000072620	11181.6	2846.56	2656.67	3113.22	9991.95	12008.5	13069.5	11096.9	5005.2	0.911789	0.469161	0.00199861	0.0305318	Slfn2	20556	schlafen 2 [Source:MGI Symbol;Acc:MGI:1313258]
ENSMUSG00000031004	74.4583	98.7453	110.62	69.5068	79.0021	184.47	214.093	243.372	110.921	0.778238	0.383873	0.00201306	0.0307268	Mki67	17345	antigen identified by monoclonal antibody Ki 67 [Source:MGI Symbol;Acc:MGI:106035]
ENSMUSG00000064177	16.6889	20.6468	17.8419	18.8784	4.86167	4.21647	0	4.26969	7.38314	-0.239731	0.50282	0.00202245	0.0308444	Ghrl	58991	ghrelin [Source:MGI Symbol;Acc:MGI:1930008]
ENSMUSG00000056185	68.0395	136.448	143.628	144.162	60.7709	80.1129	77.5165	65.1128	97.4313	-0.624385	0.288654	0.00204561	0.0311717	Snx32	225861	sorting nexin 32 [Source:MGI Symbol;Acc:MGI:2444704]
ENSMUSG00000029061	96.2823	85.2801	99.9149	67.7905	54.6938	26.3529	51.6777	22.4159	57.3542	-0.873671	0.451154	0.00205558	0.0312976	Mmp23	26561	matrix metallopeptidase 23 [Source:MGI Symbol;Acc:MGI:1347361]
ENSMUSG00000074476	77.0258	58.3495	61.5547	24.8851	82.6484	95.9246	191.946	134.495	73.9844	0.886769	0.459717	0.00207252	0.0315292	Spc24	67629	SPC24, NDC80 kinetochore complex component, homolog (S. cerevisiae) [Source:MGI Symbol;Acc:MGI:1914879]
ENSMUSG00000060176	24.3915	20.6468	23.1945	17.1622	4.86167	5.27058	0	5.33711	11.1561	-0.223406	0.445034	0.00208667	0.031718	Kif27	75050	kinesin family member 27 [Source:MGI Symbol;Acc:MGI:1922300]
ENSMUSG00000111639	41.0804	35.9074	31.2234	38.6149	44.9705	69.5717	65.2123	69.3825	43.4223	0.602291	0.276604	0.00209287	0.031786	1700019L13Rik		RIKEN cDNA 1700019L13 gene [Source:MGI Symbol;Acc:MGI:1919476]
ENSMUSG00000066487	25.6753	15.2606	11.5973	14.5878	30.3854	36.8941	30.7605	44.8317	22.6013	0.839006	0.427469	0.00210715	0.0319762	Gm5786		predicted pseudogene 5786 [Source:MGI Symbol;Acc:MGI:3645003]
ENSMUSG00000027230	93.7148	79.894	54.4179	62.6419	159.22	193.958	125.503	68.315	97.3525	0.701234	0.339632	0.00211434	0.0320588	Creb3l1	26427	cAMP responsive element binding protein 3-like 1 [Source:MGI Symbol;Acc:MGI:1347062]
ENSMUSG00000030086	449.317	469.489	479.948	474.534	354.902	364.724	349.439	231.631	351.62	-0.431514	0.179461	0.00211976	0.0321143	Chchd6	66098	coiled-coil-helix-coiled-coil-helix domain containing 6 [Source:MGI Symbol;Acc:MGI:1913348]
ENSMUSG00000034855	7657.65	438.07	638.742	431.628	10380.9	12714.8	16833.4	10760.7	3781.14	1.75716	1.07091	0.00212711	0.0321816	Cxcl10	15945	chemokine (C-X-C motif) ligand 10 [Source:MGI Symbol;Acc:MGI:1352450]
ENSMUSG00000043061	468.574	538.611	524.553	440.209	429.042	360.508	370.357	404.553	516.742	-0.293871	0.109329	0.00212773	0.0321816	Tmem18	211986	transmembrane protein 18 [Source:MGI Symbol;Acc:MGI:2387176]
ENSMUSG00000043885	291.414	600.551	597.705	569.784	363.41	265.637	262.08	404.553	466.423	-0.529665	0.236035	0.00213959	0.0323343	Slc36a4	234967	solute carrier family 36 (proton/amino acid symporter), member 4 [Source:MGI Symbol;Acc:MGI:2442595]
ENSMUSG00000038884	360.738	235.193	227.485	226.541	336.671	439.567	406.039	442.98	253.028	0.508352	0.222395	0.00215565	0.0325501	Shfl	319278	shiftless antiviral inhibitor of ribosomal frameshifting [Source:MGI Symbol;Acc:MGI:2441788]
ENSMUSG00000029468	1019.31	1192.13	1044.65	1215.94	781.514	929.731	623.823	881.691	1114.08	-0.402924	0.159766	0.00216642	0.0326734	P2rx7	18439	purinergic receptor P2X, ligand-gated ion channel, 7 [Source:MGI Symbol;Acc:MGI:1339957]
ENSMUSG00000032714	812.623	670.571	560.237	622.128	881.178	1079.42	922.815	1061.02	788.201	0.461183	0.195256	0.00216739	0.0326734	Syde1	71709	synapse defective 1, Rho GTPase, homolog 1 (C. elegans) [Source:MGI Symbol;Acc:MGI:1918959]
ENSMUSG00000006586	323.509	371.642	277.442	360.405	205.406	256.15	199.328	159.046	286.633	-0.552979	0.248796	0.00217634	0.0327397	Runx1t1	12395	RUNX1 translocation partner 1 [Source:MGI Symbol;Acc:MGI:104793]
ENSMUSG00000082062	93.7148	93.3592	108.836	115.845	76.5713	68.5176	50.4472	50.1689	88.9315	-0.588193	0.267441	0.00217716	0.0327397	Ftl2-ps		ferritin light polypeptide 2, pseudogene [Source:MGI Symbol;Acc:MGI:95590]
ENSMUSG00000024041	21.824	17.9537	17.8419	10.2973	3.64625	1.05412	0	4.26969	6.87525	-0.155941	0.300926	0.00217615	0.0327397	Cryaa	12954	crystallin, alpha A [Source:MGI Symbol;Acc:MGI:88515]
ENSMUSG00000004897	910.189	745.078	646.77	683.054	1095.09	1005.63	906.82	946.804	786.091	0.347891	0.135437	0.00217982	0.0327528	Hdgf	15191	heparin binding growth factor [Source:MGI Symbol;Acc:MGI:1194494]
ENSMUSG00000046909	147.633	112.211	151.657	120.135	179.882	154.955	238.702	179.327	176.613	0.415346	0.170884	0.00218283	0.0327712	Tefm	68550	transcription elongation factor, mitochondrial [Source:MGI Symbol;Acc:MGI:1915800]
ENSMUSG00000090121	11.5539	18.8514	21.4103	18.8784	8.50792	0	0	1.06742	7.35081	-0.150496	0.293216	0.00219659	0.0329507	Abhd12b	100504285	abhydrolase domain containing 12B [Source:MGI Symbol;Acc:MGI:2685650]
ENSMUSG00000025340	681.679	769.316	967.925	1016.86	520.199	566.061	730.87	568.936	610.329	-0.432115	0.180168	0.00220068	0.0329849	Rabgef1	56715	RAB guanine nucleotide exchange factor (GEF) 1 [Source:MGI Symbol;Acc:MGI:1929459]
ENSMUSG00000038828	1436.53	1403.08	1384.53	1345.51	1559.38	1763.54	1843.17	1655.57	1634.02	0.261385	0.0951422	0.00220652	0.0330184	Tmem214	68796	transmembrane protein 214 [Source:MGI Symbol;Acc:MGI:1916046]
ENSMUSG00000047193	142.498	274.692	257.816	283.176	185.959	111.736	97.2032	153.709	187.801	-0.62399	0.294007	0.00220651	0.0330184	Dync2h1	110350	dynein cytoplasmic 2 heavy chain 1 [Source:MGI Symbol;Acc:MGI:107736]
ENSMUSG00000001056	852.419	576.314	590.568	569.784	926.148	856.997	999.101	876.354	777.073	0.414891	0.17031	0.00221624	0.0331367	Nhp2	52530	NHP2 ribonucleoprotein [Source:MGI Symbol;Acc:MGI:1098547]
ENSMUSG00000079056	73.1746	35.9074	36.576	68.6486	106.957	129.656	139.038	91.7983	76.8208	0.839333	0.436423	0.00222298	0.0332103	Kcnip3	56461	Kv channel interacting protein 3, calsenilin [Source:MGI Symbol;Acc:MGI:1929258]
ENSMUSG00000053846	365.873	289.952	300.637	336.378	612.57	870.701	668.118	505.958	357.385	0.778839	0.395892	0.00223345	0.0333394	Lipg	16891	lipase, endothelial [Source:MGI Symbol;Acc:MGI:1341803]
ENSMUSG00000052415	28.2428	51.168	54.4179	46.3378	25.5238	8.43294	17.2259	28.8204	28.9283	-0.875291	0.456197	0.00223867	0.033366	Tchh	99681	trichohyalin [Source:MGI Symbol;Acc:MGI:2177944]
ENSMUSG00000028426	763.84	675.059	766.311	713.088	875.101	877.025	905.589	879.556	736.345	0.250064	0.090414	0.0022407	0.033366	Rad23b	19359	RAD23 homolog B, nucleotide excision repair protein [Source:MGI Symbol;Acc:MGI:105128]
ENSMUSG00000041741	3145.22	4777.48	4335.59	5451.56	2659.33	2621.59	2270.13	3480.86	3677.45	-0.542628	0.242603	0.00224	0.033366	Pde3a	54611	phosphodiesterase 3A, cGMP inhibited [Source:MGI Symbol;Acc:MGI:1860764]
ENSMUSG00000030895	10.2701	5.38611	0.892097	3.43243	3.64625	23.1906	92.2815	10.6742	10.633	1.89446	1.22094	0.00225022	0.0334805	Hpx	15458	hemopexin [Source:MGI Symbol;Acc:MGI:105112]
ENSMUSG00000031618	333.779	342.018	369.328	499.419	266.176	274.07	243.623	282.867	333.42	-0.437457	0.183499	0.0022522	0.0334827	Nr3c2	110784	nuclear receptor subfamily 3, group C, member 2 [Source:MGI Symbol;Acc:MGI:99459]
ENSMUSG00000084328	35.9454	22.4421	29.4392	24.027	48.6167	52.7058	38.143	53.3711	32.5846	0.622057	0.294426	0.00225446	0.0334891	Gm14046		predicted gene 14046 [Source:MGI Symbol;Acc:MGI:3650215]
ENSMUSG00000058488	66.7557	32.3167	66.9073	77.2297	48.6167	24.2447	20.9171	18.1462	56.0134	-0.832622	0.43316	0.0022579	0.033513	Kl	16591	klotho [Source:MGI Symbol;Acc:MGI:1101771]
ENSMUSG00000024642	664.99	754.055	694.052	864.115	582.185	591.36	595.523	576.408	676.172	-0.301418	0.113648	0.00225996	0.0335164	Tle4	21888	transducin-like enhancer of split 4 [Source:MGI Symbol;Acc:MGI:104633]
ENSMUSG00000074345	51.3506	22.4421	28.5471	43.7635	102.095	69.5717	66.4427	62.9779	47.2407	0.785877	0.40274	0.00227047	0.0336449	Tnfaip8l3	244882	tumor necrosis factor, alpha-induced protein 8-like 3 [Source:MGI Symbol;Acc:MGI:2685363]
ENSMUSG00000024587	2525.16	1899.5	1992.95	2131.54	2266.75	2855.6	3176.95	2840.41	2318.16	0.330485	0.126862	0.00228032	0.0337635	Nars	70223	asparaginyl-tRNA synthetase [Source:MGI Symbol;Acc:MGI:1917473]
ENSMUSG00000064030	106.552	87.0754	85.6413	96.9662	121.542	124.386	141.498	125.956	105.283	0.38067	0.153379	0.00228689	0.0338061	Pym1	78428	PYM homolog 1, exon junction complex associated factor [Source:MGI Symbol;Acc:MGI:1925678]
ENSMUSG00000022629	89.8635	171.458	113.296	144.162	103.31	60.0847	27.0692	70.4499	87.1496	-0.745779	0.376173	0.00228658	0.0338061	Kif21a	16564	kinesin family member 21A [Source:MGI Symbol;Acc:MGI:109188]
ENSMUSG00000036834	17.9727	25.1352	8.92097	28.3176	8.50792	1.05412	1.23042	0	9.70021	-0.141634	0.2817	0.00229401	0.0338839	Plch1	269437	phospholipase C, eta 1 [Source:MGI Symbol;Acc:MGI:2683547]
ENSMUSG00000026585	371.008	554.769	633.389	560.345	337.886	406.889	322.37	397.081	471.992	-0.437465	0.183884	0.00229953	0.0339214	Kifap3	16579	kinesin-associated protein 3 [Source:MGI Symbol;Acc:MGI:107566]
ENSMUSG00000063698	141.214	125.676	165.038	124.426	81.433	98.0329	108.277	105.675	125.018	-0.410689	0.169334	0.00230026	0.0339214	Sfxn4	94281	sideroflexin 4 [Source:MGI Symbol;Acc:MGI:2137680]
ENSMUSG00000114761	64.1882	9.87453	4.46049	12.8716	86.2946	89.5999	147.65	72.5847	32.8926	1.49548	0.937503	0.00233412	0.034393	Gm47242		predicted gene, 47242 [Source:MGI Symbol;Acc:MGI:6096064]
ENSMUSG00000063888	1594.43	1361.79	1411.3	1457.93	1697.94	1780.4	1972.36	1636.36	1664.27	0.253607	0.0925174	0.00234211	0.034483	Rpl7l1	66229	ribosomal protein L7-like 1 [Source:MGI Symbol;Acc:MGI:1913479]
ENSMUSG00000111264	23.1078	32.3167	39.2523	35.1824	15.8004	15.8118	12.3042	19.2136	21.7921	-0.782942	0.395621	0.00234908	0.0345577	E030022I16Rik		RIKEN cDNA E030022I16 gene [Source:MGI Symbol;Acc:MGI:2444690]
ENSMUSG00000062908	793.366	910.252	1045.54	931.905	765.713	687.284	770.243	683.15	885.802	-0.298619	0.113231	0.00236566	0.0347737	Acadm	11364	acyl-Coenzyme A dehydrogenase, medium chain [Source:MGI Symbol;Acc:MGI:87867]
ENSMUSG00000055653	666.274	851.903	903.694	1059.76	632.017	441.675	488.477	306.35	676.646	-0.682546	0.336396	0.00236874	0.034791	Gpc3	14734	glypican 3 [Source:MGI Symbol;Acc:MGI:104903]
ENSMUSG00000076469	0	5.38611	6.24468	6.86486	4.86167	10.5412	36.9126	69.3825	21.6125	1.86337	1.18901	0.00237918	0.0348603	Trbv13-2		T cell receptor beta, variable 13-2 [Source:MGI Symbol;Acc:MGI:98608]
ENSMUSG00000034341	4256.96	4420.2	4682.62	4591.74	3713.1	3920.26	3685.11	3587.61	4402.1	-0.241902	0.0874868	0.00237682	0.0348603	Wbp2	22378	WW domain binding protein 2 [Source:MGI Symbol;Acc:MGI:104709]
ENSMUSG00000015437	2787.05	2184.96	1681.6	3150.11	5353.91	6584.01	6111.5	5061.72	3323.62	0.902266	0.492231	0.00237753	0.0348603	Gzmb	14939	granzyme B [Source:MGI Symbol;Acc:MGI:109267]
ENSMUSG00000037364	788.231	632.868	588.784	668.466	816.761	894.945	820.69	916.916	691.598	0.317499	0.12216	0.00238689	0.0349453	Srrt	83701	serrate RNA effector molecule homolog (Arabidopsis) [Source:MGI Symbol;Acc:MGI:1933527]
ENSMUSG00000059447	2193.95	2503.64	2955.52	2891.82	2153.72	2088.21	1881.31	2192.49	2633.38	-0.299318	0.113334	0.00238929	0.0349524	Hadhb	231086	hydroxyacyl-CoA dehydrogenase trifunctional multienzyme complex subunit beta [Source:MGI Symbol;Acc:MGI:2136381]
ENSMUSG00000031967	658.571	619.403	499.574	574.932	596.77	799.021	926.507	818.713	699.838	0.353883	0.140621	0.00239788	0.035022	Afg3l1	114896	AFG3-like AAA ATPase 1 [Source:MGI Symbol;Acc:MGI:1928277]
ENSMUSG00000039697	734.313	451.535	574.511	594.669	718.312	820.103	969.571	911.579	543.55	0.439603	0.186729	0.00239754	0.035022	Ncoa7	211329	nuclear receptor coactivator 7 [Source:MGI Symbol;Acc:MGI:2444847]
ENSMUSG00000002289	451.885	350.097	454.97	246.277	632.017	858.051	1182.43	414.16	437.775	0.773696	0.399714	0.00240417	0.0350859	Angptl4	57875	angiopoietin-like 4 [Source:MGI Symbol;Acc:MGI:1888999]
ENSMUSG00000038751	7.70258	15.2606	16.9498	25.7432	1.21542	3.16235	8.61294	2.13485	9.4913	-1.51815	0.888844	0.00241947	0.0351708	Ptk6	20459	PTK6 protein tyrosine kinase 6 [Source:MGI Symbol;Acc:MGI:99683]
ENSMUSG00000037410	604.653	719.046	750.254	663.318	554.23	515.463	463.869	488.88	622.316	-0.367494	0.147667	0.002412	0.0351708	Tbc1d2b	67016	TBC1 domain family, member 2B [Source:MGI Symbol;Acc:MGI:1914266]
ENSMUSG00000020009	5979.77	9217.43	9804.15	10534.1	6286.14	6365.81	5614.41	6417.34	8542.7	-0.429204	0.181347	0.0024187	0.0351708	Ifngr1	15979	interferon gamma receptor 1 [Source:MGI Symbol;Acc:MGI:107655]
ENSMUSG00000020790	1820.38	1762.16	1765.46	2123.82	2116.04	2626.86	2542.05	2515.91	1944.14	0.334352	0.130702	0.00241961	0.0351708	Ankfy1	11736	ankyrin repeat and FYVE domain containing 1 [Source:MGI Symbol;Acc:MGI:1337008]
ENSMUSG00000032915	311.955	782.781	928.673	858.966	201.759	75.8964	212.863	159.046	476.364	-0.22115	0.4364	0.00241881	0.0351708	Adgre4	52614	adhesion G protein-coupled receptor E4 [Source:MGI Symbol;Acc:MGI:1196464]
ENSMUSG00000033526	252.902	355.483	314.018	340.669	222.421	254.042	209.171	215.619	282.099	-0.40414	0.167224	0.00242564	0.0352306	Ppip5k1	327655	diphosphoinositol pentakisphosphate kinase 1 [Source:MGI Symbol;Acc:MGI:2443281]
ENSMUSG00000026773	2751.11	2022.48	2291.8	2377.82	2677.56	3638.81	3697.41	3691.15	1992.3	0.438236	0.186091	0.00243314	0.0353114	Pfkfb3	170768	6-phosphofructo-2-kinase/fructose-2,6-biphosphatase 3 [Source:MGI Symbol;Acc:MGI:2181202]
ENSMUSG00000020841	2814.01	3383.37	3332.88	3604.91	2247.31	2502.47	1700.44	2924.74	3019.94	-0.400581	0.166236	0.00244306	0.0354272	Cpd	12874	carboxypeptidase D [Source:MGI Symbol;Acc:MGI:107265]
ENSMUSG00000027356	47.4993	64.6333	53.5258	30.0338	12.1542	10.5412	22.1476	20.281	24.7987	-1.12675	0.658696	0.00244597	0.0354413	Fermt1	241639	fermitin family member 1 [Source:MGI Symbol;Acc:MGI:2443583]
ENSMUSG00000019478	254.185	332.143	319.371	322.649	207.836	207.661	167.337	173.99	286.818	-0.547619	0.252448	0.0024891	0.0360377	Rab4a	19341	RAB4A, member RAS oncogene family [Source:MGI Symbol;Acc:MGI:105069]
ENSMUSG00000028089	362.021	342.018	366.652	360.405	279.546	227.689	303.914	277.53	328.244	-0.337314	0.132859	0.00249229	0.0360554	Chd1l	68058	chromodomain helicase DNA binding protein 1-like [Source:MGI Symbol;Acc:MGI:1915308]
ENSMUSG00000006998	3450.76	3522.52	3431.01	3199.89	3472.45	4261.79	4265.87	4402.05	3817.25	0.242795	0.0885482	0.00251202	0.0363121	Psmd2	21762	proteasome (prosome, macropain) 26S subunit, non-ATPase, 2 [Source:MGI Symbol;Acc:MGI:1096584]
ENSMUSG00000059013	5559.98	7057.6	7449.9	7009.89	4002.37	5498.27	5341.26	5201.55	5546.63	-0.363784	0.146945	0.00251682	0.0363527	Sh2d3c	27387	SH2 domain containing 3C [Source:MGI Symbol;Acc:MGI:1351631]
ENSMUSG00000055435	127.093	147.22	169.498	125.284	91.1563	68.5176	103.355	104.607	112.999	-0.502321	0.225539	0.00252219	0.0364016	Maf	17132	avian musculoaponeurotic fibrosarcoma oncogene homolog [Source:MGI Symbol;Acc:MGI:96909]
ENSMUSG00000038637	116.823	172.355	190.909	123.568	96.018	98.0329	44.2951	102.473	115.976	-0.62789	0.305744	0.00252914	0.0364731	Lrrc56	70552	leucine rich repeat containing 56 [Source:MGI Symbol;Acc:MGI:1917802]
ENSMUSG00000040859	1156.67	1194.82	1282.84	1289.74	864.162	1074.15	906.82	1091.97	1087.73	-0.283565	0.106631	0.0025364	0.0365202	Bsdc1	100383	BSD domain containing 1 [Source:MGI Symbol;Acc:MGI:1913466]
ENSMUSG00000045795	215.672	135.55	105.267	123.568	221.206	219.256	241.162	255.114	149.155	0.546496	0.253731	0.00253583	0.0365202	Whamm	434204	WAS protein homolog associated with actin, golgi membranes and microtubules [Source:MGI Symbol;Acc:MGI:2142282]
ENSMUSG00000097740	1.28376	22.4421	18.734	6.00676	0	0	1.23042	4.26969	5.50068	-0.150041	0.292554	0.00254146	0.0365642	E030044B06Rik	381223	RIKEN cDNA E030044B06 gene [Source:MGI Symbol;Acc:MGI:2686464]
ENSMUSG00000046711	527.627	308.804	287.255	260.007	555.446	549.195	578.298	529.442	369.115	0.533299	0.245862	0.00255932	0.0367922	Hmga1	15361	high mobility group AT-hook 1 [Source:MGI Symbol;Acc:MGI:96160]
ENSMUSG00000050908	11.5539	4.48842	6.24468	3.43243	8.50792	28.4612	25.8388	18.1462	10.3573	1.20076	0.716443	0.00259679	0.0373016	Tvp23a	383103	trans-golgi network vesicle protein 23A [Source:MGI Symbol;Acc:MGI:3665441]
ENSMUSG00000038762	1096.33	1174.17	928.673	1031.45	1214.2	1393.54	1331.31	1570.18	1148.28	0.326195	0.128192	0.00261736	0.0375676	Abcf1	224742	ATP-binding cassette, sub-family F (GCN20), member 1 [Source:MGI Symbol;Acc:MGI:1351658]
ENSMUSG00000072235	14170.2	13656.5	15477	14083.3	11646.1	11482.5	9444.71	9409.33	13464.9	-0.375245	0.15393	0.00262135	0.0375676	Tuba1a	22142	tubulin, alpha 1A [Source:MGI Symbol;Acc:MGI:98869]
ENSMUSG00000116114	804.92	894.992	762.743	1088.94	589.478	660.931	440.491	410.958	820.833	-0.581557	0.278602	0.00262147	0.0375676	Gm35853		predicted gene, 35853 [Source:MGI Symbol;Acc:MGI:5595012]
ENSMUSG00000027962	4412.3	2513.52	3774.46	2617.23	5607.94	5544.66	5576.27	5538.86	3476.7	0.578844	0.272165	0.00263541	0.0377082	Vcam1	22329	vascular cell adhesion molecule 1 [Source:MGI Symbol;Acc:MGI:98926]
ENSMUSG00000053175	491.682	157.095	173.959	174.196	971.119	609.28	543.846	481.408	323.919	0.994008	0.574132	0.00263443	0.0377082	Bcl3	12051	B cell leukemia/lymphoma 3 [Source:MGI Symbol;Acc:MGI:88140]
ENSMUSG00000036817	1914.09	2447.09	2778.88	2515.11	1780.59	1831	1497.42	1961.92	2240.02	-0.373721	0.153518	0.00264222	0.0377466	Sun1	77053	Sad1 and UNC84 domain containing 1 [Source:MGI Symbol;Acc:MGI:1924303]
ENSMUSG00000037772	808.771	754.953	757.391	712.23	915.209	864.376	1065.54	898.77	841.944	0.268867	0.100731	0.00264052	0.0377466	Mrpl23	19935	mitochondrial ribosomal protein L23 [Source:MGI Symbol;Acc:MGI:1196612]
ENSMUSG00000116946	136.079	203.774	256.924	324.365	74.1405	145.468	123.042	123.821	153.048	-0.733436	0.37945	0.00264702	0.0377856	Gm41442		predicted gene, 41442 [Source:MGI Symbol;Acc:MGI:5624327]
ENSMUSG00000058620	10.2701	3.59074	0.892097	7.72297	14.585	26.3529	12.3042	36.2924	21.083	1.40309	0.892092	0.00265339	0.037847	Adra2b	11552	adrenergic receptor, alpha 2b [Source:MGI Symbol;Acc:MGI:87935]
ENSMUSG00000019943	3611.23	4481.24	4272.25	3979.05	3171.02	3281.47	2668.78	3511.82	3630.39	-0.318367	0.124746	0.00266816	0.038028	Atp2b1	67972	ATPase, Ca++ transporting, plasma membrane 1 [Source:MGI Symbol;Acc:MGI:104653]
ENSMUSG00000038550	383.845	558.36	855.521	694.209	388.934	306.748	205.48	388.542	300.708	-0.705454	0.366002	0.00267066	0.038034	Ciart	229599	circadian associated repressor of transcription [Source:MGI Symbol;Acc:MGI:2684975]
ENSMUSG00000058291	1050.12	1036.83	1196.3	1245.11	1002.72	869.647	744.404	806.971	1037.87	-0.342025	0.136841	0.00270324	0.0384382	Zfp68	24135	zinc finger protein 68 [Source:MGI Symbol;Acc:MGI:1344427]
ENSMUSG00000043702	1074.51	1383.33	1579.01	1138.71	903.055	1052.01	903.129	1027.93	1050.48	-0.347438	0.140405	0.00270255	0.0384382	Pde12	211948	phosphodiesterase 12 [Source:MGI Symbol;Acc:MGI:2443226]
ENSMUSG00000024507	1659.91	2087.12	2260.57	2051.74	1588.55	1656.02	1176.28	1589.39	2054.85	-0.353157	0.14401	0.00270919	0.0384928	Hsd17b4	15488	hydroxysteroid (17-beta) dehydrogenase 4 [Source:MGI Symbol;Acc:MGI:105089]
ENSMUSG00000030020	2195.24	3267.57	2943.92	3435.86	2120.9	2487.72	1846.86	2072.93	2992.03	-0.390725	0.163478	0.00274042	0.0389062	Prickle2	243548	prickle planar cell polarity protein 2 [Source:MGI Symbol;Acc:MGI:1925144]
ENSMUSG00000041488	1291.47	1656.23	1686.06	1675.89	1364.91	1158.47	878.52	1049.28	1355.44	-0.4113	0.175179	0.00274715	0.0389717	Stx3	20908	syntaxin 3 [Source:MGI Symbol;Acc:MGI:103077]
ENSMUSG00000028845	48.783	75.4055	83.8571	77.2297	43.755	5.27058	30.7605	5.33711	36.5516	-1.21071	0.772938	0.00275615	0.0390492	Tekt2	24084	tektin 2 [Source:MGI Symbol;Acc:MGI:1346335]
ENSMUSG00000025137	833.163	693.91	676.21	642.723	960.18	1003.52	1107.38	897.702	804.889	0.396239	0.166319	0.00275689	0.0390492	Pcyt2	68671	phosphate cytidylyltransferase 2, ethanolamine [Source:MGI Symbol;Acc:MGI:1915921]
ENSMUSG00000045709	65.472	79.894	66.9073	49.7703	60.7709	21.0823	8.61294	24.5507	50.925	-0.856987	0.480648	0.00275922	0.0390519	Smkr-ps		smal lysine rich protein 1, pseudogene [Source:MGI Symbol;Acc:MGI:1923669]
ENSMUSG00000021025	38203.5	39150.7	44199	39475.5	18695.6	31334.7	30048.1	24050.1	26294.3	-0.494615	0.226073	0.00278129	0.0393108	Nfkbia	18035	nuclear factor of kappa light polypeptide gene enhancer in B cells inhibitor, alpha [Source:MGI Symbol;Acc:MGI:104741]
ENSMUSG00000015672	753.569	486.545	508.495	483.115	921.287	648.282	770.243	799.499	636.628	0.405819	0.172139	0.00278181	0.0393108	Mrpl32	75398	mitochondrial ribosomal protein L32 [Source:MGI Symbol;Acc:MGI:2137226]
ENSMUSG00000073639	2778.07	3237.95	3858.32	3880.36	2948.6	2522.5	2448.54	2614.12	3168.14	-0.327621	0.130385	0.00279159	0.0394186	Rab18	19330	RAB18, member RAS oncogene family [Source:MGI Symbol;Acc:MGI:102790]
ENSMUSG00000050241	233.645	211.854	154.333	230.831	470.367	526.004	481.094	412.025	465.358	0.851533	0.481006	0.0028036	0.0395041	Klre1	243655	killer cell lectin-like receptor family E member 1 [Source:MGI Symbol;Acc:MGI:2662547]
ENSMUSG00000032056	12.8376	14.363	16.0577	6.86486	0	4.21647	0	5.33711	6.42105	-1.63388	0.968966	0.0028039	0.0395041	Btg4	56057	BTG anti-proliferation factor 4 [Source:MGI Symbol;Acc:MGI:1860140]
ENSMUSG00000020692	70.607	67.3264	66.9073	80.6622	102.095	101.195	132.885	103.54	89.9419	0.489751	0.222359	0.00280413	0.0395041	Nle1	217011	notchless homolog 1 [Source:MGI Symbol;Acc:MGI:2429770]
ENSMUSG00000044408	1489.17	1693.03	2241.84	2037.15	1656.61	1226.99	1161.52	1281.97	1808.5	-0.399194	0.168915	0.00280939	0.0395477	Sptssa	104725	serine palmitoyltransferase, small subunit A [Source:MGI Symbol;Acc:MGI:1913399]
ENSMUSG00000113722	28.2428	28.7259	57.0942	37.7568	21.8775	14.7576	19.6867	20.281	27.8575	-0.73734	0.387939	0.0028235	0.0397158	Snhg10	69434	small nucleolar RNA host gene 10 [Source:MGI Symbol;Acc:MGI:1916684]
ENSMUSG00000042354	364.589	284.566	248.895	310.635	433.904	361.562	450.334	429.104	309.27	0.390968	0.164051	0.00282814	0.0397504	Gnl3	30877	guanine nucleotide binding protein-like 3 (nucleolar) [Source:MGI Symbol;Acc:MGI:1353651]
ENSMUSG00000039754	197.7	208.263	175.743	195.649	210.267	263.529	312.527	281.8	279.547	0.380058	0.158354	0.00284082	0.039898	Alkbh4	72041	alkB homolog 4, lysine demethylase [Source:MGI Symbol;Acc:MGI:1919291]
ENSMUSG00000024253	264.455	351.892	334.536	340.669	277.115	147.576	147.65	154.776	245.889	-0.626256	0.314566	0.00284639	0.0399456	Dync2li1	213575	dynein cytoplasmic 2 light intermediate chain 1 [Source:MGI Symbol;Acc:MGI:1913996]
ENSMUSG00000039067	2644.55	2009.02	2257.01	2103.22	2512.27	2822.93	2985	3305.81	2405	0.314496	0.124325	0.00285281	0.040005	Psmd7	17463	proteasome (prosome, macropain) 26S subunit, non-ATPase, 7 [Source:MGI Symbol;Acc:MGI:1351511]
ENSMUSG00000021646	270.874	303.417	272.09	322.649	237.006	172.875	156.263	236.968	289.788	-0.436233	0.191135	0.00285625	0.0400225	Mccc2	78038	methylcrotonoyl-Coenzyme A carboxylase 2 (beta) [Source:MGI Symbol;Acc:MGI:1925288]
ENSMUSG00000046865	776.677	565.541	507.603	560.345	711.019	888.621	1028.63	883.826	683.053	0.439279	0.192576	0.00286472	0.0401105	Fbl	14113	fibrillarin [Source:MGI Symbol;Acc:MGI:95486]
ENSMUSG00000031652	1268.36	967.704	667.289	822.068	1176.52	1354.54	1406.37	1390.85	938.683	0.42087	0.181799	0.00287238	0.040187	N4bp1	80750	NEDD4 binding protein 1 [Source:MGI Symbol;Acc:MGI:2136825]
ENSMUSG00000029477	24.3915	47.5773	36.576	54.0608	19.4467	16.8659	12.3042	26.6856	26.1214	-0.810225	0.443053	0.00287492	0.0401917	Morn3	74890	MORN repeat containing 3 [Source:MGI Symbol;Acc:MGI:1922140]
ENSMUSG00000104851	34.6616	40.3958	56.2021	41.1892	57.1246	112.791	79.9773	105.675	72.0236	0.762084	0.4113	0.0028776	0.0401985	E030026E10Rik		RIKEN cDNA E030026E10 gene [Source:MGI Symbol;Acc:MGI:2444788]
ENSMUSG00000033294	455.736	368.948	401.444	387.865	404.734	531.275	642.279	593.487	437.581	0.360702	0.147922	0.00289741	0.0404443	Noc4l	100608	NOC4 like [Source:MGI Symbol;Acc:MGI:2140843]
ENSMUSG00000020469	35.9454	31.419	35.6839	46.3378	96.018	71.68	79.9773	132.36	62.0464	0.952775	0.56296	0.00290093	0.0404625	Myl7	17898	myosin, light polypeptide 7, regulatory [Source:MGI Symbol;Acc:MGI:107495]
ENSMUSG00000052273	34.6616	63.7356	71.3678	70.3649	21.8775	23.1906	15.9955	33.0901	33.0941	-0.95454	0.56319	0.00291282	0.0405974	Dnah3	381917	dynein, axonemal, heavy chain 3 [Source:MGI Symbol;Acc:MGI:2683040]
ENSMUSG00000002731	346.616	359.972	372.005	359.547	300.208	262.475	286.688	295.676	337.81	-0.288097	0.111133	0.00292056	0.0406125	Prkra	23992	protein kinase, interferon inducible double stranded RNA dependent activator [Source:MGI Symbol;Acc:MGI:1344375]
ENSMUSG00000038745	71.8908	25.1352	8.92097	6.86486	0	13.7035	2.46084	2.13485	30.2086	-0.154956	0.298624	0.00292029	0.0406125	Nlrp6	101613	NLR family, pyrin domain containing 6 [Source:MGI Symbol;Acc:MGI:2141990]
ENSMUSG00000110545	61.6207	35.9074	56.2021	50.6284	54.6938	80.1129	99.6641	131.293	52.5452	0.637233	0.323215	0.00291727	0.0406125	Gm7730		predicted gene 7730 [Source:MGI Symbol;Acc:MGI:3647355]
ENSMUSG00000040204	83.4447	100.541	77.6125	66.0743	147.066	160.226	233.78	263.653	111.311	0.920251	0.540305	0.00292891	0.040613	Pclaf	68026	PCNA clamp associated factor [Source:MGI Symbol;Acc:MGI:1915276]
ENSMUSG00000034429	207.97	225.319	172.175	188.784	234.576	285.666	247.315	327.699	256.416	0.385312	0.162009	0.00292945	0.040613	Zfp707	69020	zinc finger protein 707 [Source:MGI Symbol;Acc:MGI:1916270]
ENSMUSG00000096727	7804	4367.24	4034.96	4150.67	6644.69	7881.63	7848.85	7496.51	4905.23	0.444708	0.19641	0.00292948	0.040613	Psmb9	16912	proteasome (prosome, macropain) subunit, beta type 9 (large multifunctional peptidase 2) [Source:MGI Symbol;Acc:MGI:1346526]
ENSMUSG00000047996	181.011	323.167	484.409	468.527	210.267	148.63	116.89	256.181	293.119	-0.725525	0.391556	0.00292627	0.040613	Prrg1	546336	proline rich Gla (G-carboxyglutamic acid) 1 [Source:MGI Symbol;Acc:MGI:1917364]
ENSMUSG00000022490	20.5402	10.7722	21.4103	3.43243	42.5396	26.3529	95.9728	26.6856	27.3843	1.21601	0.798525	0.00298013	0.0412839	Ppp1r1a	58200	protein phosphatase 1, regulatory inhibitor subunit 1A [Source:MGI Symbol;Acc:MGI:1889595]
ENSMUSG00000039660	241.348	222.626	227.485	213.669	263.746	300.423	369.126	309.553	256.119	0.378647	0.159202	0.00299329	0.0414347	Spout1	227695	SPOUT domain containing methyltransferase 1 [Source:MGI Symbol;Acc:MGI:106544]
ENSMUSG00000000631	1478.9	1617.63	1235.55	1456.21	1420.82	2188.35	2042.5	2201.03	1640.79	0.366988	0.152097	0.0029966	0.0414491	Myo18a	360013	myosin XVIIIA [Source:MGI Symbol;Acc:MGI:2667185]
ENSMUSG00000009905	2029.63	2218.18	2443.45	2377.82	1857.16	1406.19	1362.08	1936.3	2140.3	-0.382468	0.162336	0.00300161	0.0414871	Kdsr	70750	3-ketodihydrosphingosine reductase [Source:MGI Symbol;Acc:MGI:1918000]
ENSMUSG00000005763	563.572	462.308	368.436	338.953	546.938	960.301	764.091	755.735	664.376	0.608347	0.305929	0.00301319	0.0415529	Cd247	12503	CD247 antigen [Source:MGI Symbol;Acc:MGI:88334]
ENSMUSG00000038400	338.914	247.761	221.24	226.541	364.625	355.237	422.034	373.598	237.894	0.444636	0.197897	0.00301213	0.0415529	Pmepa1	65112	prostate transmembrane protein, androgen induced 1 [Source:MGI Symbol;Acc:MGI:1929600]
ENSMUSG00000114994	8.98635	6.28379	6.24468	4.29054	1.21542	0	0	2.13485	10.4097	-2.12322	1.04087	0.00301012	0.0415529	Gm49097		predicted gene, 49097 [Source:MGI Symbol;Acc:MGI:6118490]
ENSMUSG00000007379	233.645	314.19	361.299	363.838	215.129	228.743	127.964	224.159	317.922	-0.526927	0.249023	0.00301568	0.041556	Dennd2c	329727	DENN/MADD domain containing 2C [Source:MGI Symbol;Acc:MGI:3036254]
ENSMUSG00000078485	23.1078	39.4981	18.734	53.2027	51.0475	62.1929	107.047	70.4499	38.3553	0.796332	0.442244	0.00302254	0.0416191	Plekhn1	231002	pleckstrin homology domain containing, family N member 1 [Source:MGI Symbol;Acc:MGI:2387630]
ENSMUSG00000027514	5581.81	1476.69	1031.26	1420.17	4373.07	5925.19	7346.84	5349.92	2220.93	0.905397	0.532664	0.00303467	0.0417185	Zbp1	58203	Z-DNA binding protein 1 [Source:MGI Symbol;Acc:MGI:1927449]
ENSMUSG00000021094	2581.65	2793.6	2764.61	2677.3	2278.91	2302.19	1894.85	2228.78	2700.95	-0.274578	0.10537	0.00303313	0.0417185	Dhrs7	66375	dehydrogenase/reductase (SDR family) member 7 [Source:MGI Symbol;Acc:MGI:1913625]
ENSMUSG00000103037	109.12	158.89	157.009	89.2432	82.6484	84.3294	51.6777	86.4612	106.444	-0.572534	0.281316	0.0030366	0.0417185	Pcdhgb1	93699	protocadherin gamma subfamily B, 1 [Source:MGI Symbol;Acc:MGI:1935169]
ENSMUSG00000023960	1774.16	1890.52	2385.47	2246.53	1796.39	1635.99	1433.44	1383.38	1888.18	-0.344089	0.140567	0.00304336	0.04178	Enpp5	83965	ectonucleotide pyrophosphatase/phosphodiesterase 5 [Source:MGI Symbol;Acc:MGI:1933830]
ENSMUSG00000020115	1142.55	974.886	1110.66	1088.94	1260.39	1413.57	1470.35	1368.44	1151.15	0.304219	0.119796	0.00305075	0.04185	Tbk1	56480	TANK-binding kinase 1 [Source:MGI Symbol;Acc:MGI:1929658]
ENSMUSG00000024785	600.802	538.611	489.761	489.98	652.679	743.152	643.51	668.207	616.014	0.306571	0.121083	0.00305849	0.0419247	Rcl1	59028	RNA terminal phosphate cyclase-like 1 [Source:MGI Symbol;Acc:MGI:1913275]
ENSMUSG00000041889	98.8498	76.3032	48.1732	19.7365	173.805	144.414	134.116	90.7309	94.1203	0.83394	0.48173	0.00306968	0.0420262	Shisa4	77552	shisa family member 4 [Source:MGI Symbol;Acc:MGI:1924802]
ENSMUSG00000073795	14.1214	8.07916	24.0866	7.72297	3.64625	4.21647	1.23042	2.13485	8.44336	-0.325515	1.4739	0.00307049	0.0420262	Spef1l	381933	sperm flagellar 1 like [Source:MGI Symbol;Acc:MGI:2685939]
ENSMUSG00000031948	2187.53	1628.4	1684.28	1737.67	2052.84	2257.92	2419.01	2211.7	1917.43	0.269574	0.103156	0.00309227	0.0422926	Kars	85305	lysyl-tRNA synthetase [Source:MGI Symbol;Acc:MGI:1934754]
ENSMUSG00000058427	1303.02	1691.24	1504.97	1428.75	278.331	353.129	633.667	277.53	697.833	-1.28993	0.922557	0.00310172	0.0423126	Cxcl2	20310	chemokine (C-X-C motif) ligand 2 [Source:MGI Symbol;Acc:MGI:1340094]
ENSMUSG00000007655	33910.6	42028.7	57542.9	48297.8	33686.5	30063.4	28847.2	34998.7	43505.5	-0.413079	0.1802	0.00310131	0.0423126	Cav1	12389	caveolin 1, caveolae protein [Source:MGI Symbol;Acc:MGI:102709]
ENSMUSG00000049409	77.0258	43.0889	35.6839	59.2095	17.0158	24.2447	7.38252	32.0227	56.2209	-0.976377	0.595426	0.0031053	0.0423126	Prokr1	58182	prokineticin receptor 1 [Source:MGI Symbol;Acc:MGI:1929676]
ENSMUSG00000063511	648.301	681.343	669.965	710.514	741.405	832.752	905.589	808.039	697.783	0.246682	0.0929519	0.00310359	0.0423126	Snrnp70	20637	small nuclear ribonucleoprotein 70 (U1) [Source:MGI Symbol;Acc:MGI:98341]
ENSMUSG00000052143	33.3779	28.7259	20.5182	36.8986	42.5396	55.8682	72.5948	69.3825	31.0598	0.736951	0.402285	0.0030963	0.0423126	Gm9869		predicted gene 9869 [Source:MGI Symbol;Acc:MGI:3642719]
ENSMUSG00000006717	457.02	458.717	527.229	514.007	452.135	345.75	353.131	302.081	438.611	-0.359846	0.149447	0.00310925	0.0423349	Acot13	66834	acyl-CoA thioesterase 13 [Source:MGI Symbol;Acc:MGI:1914084]
ENSMUSG00000107811	28.2428	41.2935	45.497	34.3243	14.585	2.10823	14.765	3.20227	17.4658	-0.230384	0.458923	0.00312529	0.0425216	Gm44000		predicted gene, 44000 [Source:MGI Symbol;Acc:MGI:5690392]
ENSMUSG00000020130	1441.67	1429.11	1788.65	1765.99	1242.16	1250.18	1186.13	1340.68	1505.74	-0.306223	0.121413	0.00313894	0.0426755	Tbc1d15	66687	TBC1 domain family, member 15 [Source:MGI Symbol;Acc:MGI:1913937]
ENSMUSG00000001305	295.266	196.593	191.801	183.635	260.099	304.64	332.214	326.631	244.509	0.409485	0.178553	0.00315519	0.0428646	Rrp15	67223	ribosomal RNA processing 15 homolog [Source:MGI Symbol;Acc:MGI:1914473]
ENSMUSG00000020810	178.443	156.197	132.922	84.0946	77.7867	51.6517	102.125	88.5961	105.764	-0.588922	0.297368	0.00316958	0.0429963	Cygb	114886	cytoglobin [Source:MGI Symbol;Acc:MGI:2149481]
ENSMUSG00000046432	748.434	482.057	558.453	480.541	934.656	762.127	818.23	707.701	631.372	0.411914	0.179805	0.00316747	0.0429963	Bex3	12070	brain expressed X-linked 3 [Source:MGI Symbol;Acc:MGI:1338016]
ENSMUSG00000060373	3964.26	3990.21	4951.14	4752.2	3570.9	3668.33	3578.06	3790.42	4104.22	-0.244199	0.0919437	0.00317782	0.0430761	Hnrnpc	15381	heterogeneous nuclear ribonucleoprotein C [Source:MGI Symbol;Acc:MGI:107795]
ENSMUSG00000087006	431.345	273.794	267.629	216.243	506.829	458.541	522.929	574.273	304.217	0.599982	0.304507	0.00318103	0.0430877	Gm13889	620695	predicted gene 13889 [Source:MGI Symbol;Acc:MGI:3652053]
ENSMUSG00000026049	184.862	184.025	230.161	223.108	115.465	91.7082	118.12	178.26	172.824	-0.542336	0.263642	0.00318766	0.0431454	Tex30	75623	testis expressed 30 [Source:MGI Symbol;Acc:MGI:1922873]
ENSMUSG00000031950	2245.3	2228.05	2417.58	2385.54	2105.1	1964.87	1787.8	1865.85	2176.12	-0.237164	0.0887538	0.0031959	0.04322	Gabarapl2	93739	gamma-aminobutyric acid (GABA) A receptor-associated protein-like 2 [Source:MGI Symbol;Acc:MGI:1890602]
ENSMUSG00000032911	923.026	602.347	506.711	477.108	927.364	2021.8	1439.59	964.95	715.686	0.782633	0.447871	0.00319789	0.04322	Cspg4	121021	chondroitin sulfate proteoglycan 4 [Source:MGI Symbol;Acc:MGI:2153093]
ENSMUSG00000037440	145.065	75.4055	115.973	59.2095	368.272	198.174	153.803	170.788	123.384	0.834288	0.488404	0.00320155	0.04322	Vnn1	22361	vanin 1 [Source:MGI Symbol;Acc:MGI:108395]
ENSMUSG00000036036	7.70258	27.8282	23.1945	24.8851	47.4013	41.1106	39.3735	43.7643	26.3378	0.733482	0.398172	0.00320498	0.04322	Zfp57	22715	zinc finger protein 57 [Source:MGI Symbol;Acc:MGI:99204]
ENSMUSG00000024622	353.035	427.298	346.134	326.081	438.766	483.84	498.32	469.666	455.869	0.322307	0.130205	0.00320263	0.04322	Hmgxb3	106894	HMG box domain containing 3 [Source:MGI Symbol;Acc:MGI:2441817]
ENSMUSG00000042834	351.751	407.549	472.812	455.655	1116.97	719.962	535.233	682.083	635.889	0.6355	0.331171	0.00321317	0.0432985	Nrep	27528	neuronal regeneration related protein [Source:MGI Symbol;Acc:MGI:99444]
ENSMUSG00000063684	69.3233	76.3032	76.7204	85.8108	46.1859	53.76	50.4472	56.5734	73.6615	-0.456947	0.207159	0.00322466	0.0434213	Hadhb-ps		hydroxyacyl-CoA dehydrogenase trifunctional multienzyme complex subunit beta, pseudogene [Source:MGI Symbol;Acc:MGI:3651143]
ENSMUSG00000072582	332.495	258.533	261.384	332.946	437.55	363.67	338.366	417.362	392.924	0.334082	0.136494	0.00322788	0.0434327	Ptrh2	217057	peptidyl-tRNA hydrolase 2 [Source:MGI Symbol;Acc:MGI:2444848]
ENSMUSG00000021118	20.5402	21.5444	49.9574	31.75	51.0475	75.8964	70.134	49.1014	38.8771	0.713999	0.388506	0.00324681	0.0436553	Plek2	27260	pleckstrin 2 [Source:MGI Symbol;Acc:MGI:1351466]
ENSMUSG00000028487	28.2428	26.0329	24.0866	51.4865	19.4467	11.5953	0	3.20227	18.928	-1.28958	0.890302	0.00325712	0.0437618	Bnc2	242509	basonuclin 2 [Source:MGI Symbol;Acc:MGI:2443805]
ENSMUSG00000034947	1277.35	717.25	726.167	617.838	1041.61	1428.33	1629.08	1056.75	834.863	0.491085	0.230555	0.00326298	0.0438082	Tmem106a	217203	transmembrane protein 106A [Source:MGI Symbol;Acc:MGI:1922056]
ENSMUSG00000024228	74.4583	117.597	160.577	166.473	86.2946	55.8682	76.2861	77.9218	111.7	-0.609461	0.314242	0.00326928	0.0438606	Nudt12	67993	nudix (nucleoside diphosphate linked moiety X)-type motif 12 [Source:MGI Symbol;Acc:MGI:1915243]
ENSMUSG00000003948	970.526	526.941	702.973	566.351	410.811	405.835	294.07	328.766	678.972	-0.680539	0.374427	0.0032845	0.0440325	Mmd	67468	monocyte to macrophage differentiation-associated [Source:MGI Symbol;Acc:MGI:1914718]
ENSMUSG00000033213	62.9044	2.69305	13.3815	4.29054	53.4784	49.5435	107.047	190.001	34.717	1.48619	1.16942	0.00330309	0.0442377	AA467197	433470	expressed sequence AA467197 [Source:MGI Symbol;Acc:MGI:3034182]
ENSMUSG00000034708	16789.1	12166.3	11798.9	11731.2	14042.9	19211.3	19374.2	18021.3	13167.6	0.361892	0.149295	0.00330464	0.0442377	Grn	14824	granulin [Source:MGI Symbol;Acc:MGI:95832]
ENSMUSG00000034656	26.959	37.7028	30.3313	36.0405	17.0158	17.92	14.765	14.9439	26.5443	-0.741829	0.408883	0.00331867	0.0443605	Cacna1a	12286	calcium channel, voltage-dependent, P/Q type, alpha 1A subunit [Source:MGI Symbol;Acc:MGI:109482]
ENSMUSG00000031370	319.657	300.724	271.198	303.77	420.534	352.075	394.965	343.71	290.724	0.292625	0.115584	0.00331828	0.0443605	Zrsr2	22184	zinc finger (CCCH type), RNA binding motif and serine/arginine rich 2 [Source:MGI Symbol;Acc:MGI:103287]
ENSMUSG00000026938	0	2.69305	0	3.43243	3.64625	14.7576	24.6084	6.40454	9.42471	0.138989	0.277752	0.00333095	0.0444509	Fcna	14133	ficolin A [Source:MGI Symbol;Acc:MGI:1340905]
ENSMUSG00000035620	382.562	379.721	439.804	504.568	325.732	343.642	335.905	319.159	389.855	-0.313672	0.126372	0.00332883	0.0444509	Ric8b	237422	RIC8 guanine nucleotide exchange factor B [Source:MGI Symbol;Acc:MGI:2682307]
ENSMUSG00000036315	445.466	377.028	454.077	447.074	570.031	530.221	532.772	496.351	453.928	0.267788	0.103439	0.00333272	0.0444509	Polr1h	66136	RNA polymerase I subunit H [Source:MGI Symbol;Acc:MGI:1913386]
ENSMUSG00000037060	2129.76	1276.51	1400.59	828.932	2040.69	2520.39	3083.43	2546.87	1803.16	0.633259	0.333151	0.00334272	0.0445517	Cavin3	109042	caveolae associated 3 [Source:MGI Symbol;Acc:MGI:1923422]
ENSMUSG00000030095	2349.29	2620.34	2681.64	2678.16	2308.08	2280.06	1950.22	2025.97	2581.27	-0.241178	0.0913617	0.00334879	0.0446001	Tmem43	74122	transmembrane protein 43 [Source:MGI Symbol;Acc:MGI:1921372]
ENSMUSG00000042677	310.671	373.437	505.819	478.824	172.589	268.8	328.522	280.732	257.502	-0.514581	0.248545	0.00336007	0.0447177	Zc3h12a	230738	zinc finger CCCH type containing 12A [Source:MGI Symbol;Acc:MGI:2385891]
ENSMUSG00000114184	16.6889	10.7722	24.9787	21.4527	26.7392	33.7317	47.9864	45.8992	27.1238	0.758618	0.428302	0.00337535	0.0448885	Gm7143		predicted gene 7143 [Source:MGI Symbol;Acc:MGI:3646528]
ENSMUSG00000050625	15.4052	49.3727	24.9787	32.6081	14.585	4.21647	0	6.40454	14.4478	-0.187309	0.350978	0.00338019	0.0449202	Ccdc121	403180	coiled-coil domain containing 121 [Source:MGI Symbol;Acc:MGI:2685601]
ENSMUSG00000025257	35.9454	62.8379	48.1732	49.7703	35.2471	14.7576	15.9955	34.1575	29.0145	-0.713185	0.392326	0.00341121	0.0452995	Ribc1	66611	RIB43A domain with coiled-coils 1 [Source:MGI Symbol;Acc:MGI:1913861]
ENSMUSG00000005483	3222.25	4468.68	6436.48	6368.02	2741.98	2497.2	4427.05	3448.84	3231.48	-0.497346	0.238784	0.00342272	0.0453877	Dnajb1	81489	DnaJ heat shock protein family (Hsp40) member B1 [Source:MGI Symbol;Acc:MGI:1931874]
ENSMUSG00000118012	57.7694	44.8842	31.2234	30.0338	25.5238	22.1365	15.9955	20.281	29.6601	-0.688489	0.376139	0.00342281	0.0453877	Gm46620		predicted gene, 46620 [Source:MGI Symbol;Acc:MGI:5826257]
ENSMUSG00000008373	813.906	717.25	651.231	709.655	771.79	906.541	1066.77	969.22	820.161	0.309738	0.124743	0.00342905	0.0454374	Prpf31	68988	pre-mRNA processing factor 31 [Source:MGI Symbol;Acc:MGI:1916238]
ENSMUSG00000079853	86.0122	53.8611	79.3966	77.2297	202.975	195.012	147.65	131.293	160.851	0.834555	0.505151	0.00345472	0.0457445	Klra1	16627	killer cell lectin-like receptor, subfamily A, member 1 [Source:MGI Symbol;Acc:MGI:101907]
ENSMUSG00000043279	1219.58	969.5	669.965	952.5	1084.15	1439.92	1508.5	1453.83	913.329	0.422731	0.189154	0.00346367	0.0458298	Trim56	384309	tripartite motif-containing 56 [Source:MGI Symbol;Acc:MGI:2685298]
ENSMUSG00000112532	91.1472	65.531	83.8571	84.9527	61.9863	59.0306	45.5256	45.8992	85.7829	-0.474504	0.223708	0.00347166	0.0458992	Gm36283	102640148	predicted gene, 36283 [Source:MGI Symbol;Acc:MGI:5595442]
ENSMUSG00000047678	2.56753	3.59074	1.78419	0	6.07709	11.5953	3.69126	13.8765	6.37755	1.49941	0.952705	0.00347394	0.0458992	Gpr82	319200	G protein-coupled receptor 82 [Source:MGI Symbol;Acc:MGI:2441734]
ENSMUSG00000106720	10.2701	6.28379	11.5973	13.7297	24.3084	34.7859	23.378	27.753	18.8301	0.9631	0.604278	0.00349199	0.0460711	Gm43795		predicted gene 43795 [Source:MGI Symbol;Acc:MGI:5663932]
ENSMUSG00000041360	567.424	557.462	519.201	574.932	624.725	756.856	807.156	828.32	630.471	0.366168	0.155892	0.00349056	0.0460711	Pum3	52874	pumilio RNA-binding family member 3 [Source:MGI Symbol;Acc:MGI:106253]
ENSMUSG00000032121	222.091	199.286	212.319	227.399	183.528	169.713	134.116	137.698	196.187	-0.376411	0.162839	0.00350053	0.0460949	Tmem218	66279	transmembrane protein 218 [Source:MGI Symbol;Acc:MGI:1913529]
ENSMUSG00000020319	119.39	249.556	194.477	201.655	155.573	114.899	94.7424	99.2703	148.657	-0.549045	0.274968	0.00349922	0.0460949	Wdpcp	216560	WD repeat containing planar cell polarity effector [Source:MGI Symbol;Acc:MGI:2144467]
ENSMUSG00000023992	56.4856	79.894	45.497	60.9257	18.2313	4.21647	25.8388	14.9439	49.5705	-0.284836	0.720155	0.00350341	0.0460949	Trem2	83433	triggering receptor expressed on myeloid cells 2 [Source:MGI Symbol;Acc:MGI:1913150]
ENSMUSG00000033628	790.799	1011.69	1033.05	1099.24	781.514	775.83	643.51	835.792	930.625	-0.318445	0.129575	0.00350388	0.0460949	Pik3c3	225326	phosphatidylinositol 3-kinase catalytic subunit type 3 [Source:MGI Symbol;Acc:MGI:2445019]
ENSMUSG00000021062	101.417	78.0986	41.0365	48.0541	286.839	128.602	87.3599	93.9332	97.4966	0.813274	0.488605	0.0035139	0.0461935	Rab15	104886	RAB15, member RAS oncogene family [Source:MGI Symbol;Acc:MGI:1916865]
ENSMUSG00000028637	47.4993	55.6565	55.31	81.5203	42.5396	11.5953	23.378	13.8765	29.2025	-0.956632	0.621084	0.00352113	0.0462553	Ccdc30	73332	coiled-coil domain containing 30 [Source:MGI Symbol;Acc:MGI:1920582]
ENSMUSG00000035455	21.824	16.1583	27.655	31.75	40.1088	49.5435	76.2861	61.9105	41.5141	0.853038	0.519027	0.00353348	0.0463842	Fignl1	60530	fidgetin-like 1 [Source:MGI Symbol;Acc:MGI:1890648]
ENSMUSG00000062007	94.9985	81.6893	37.4681	54.0608	150.712	129.656	294.07	192.136	92.7118	1.02672	0.690505	0.00354245	0.0464686	Hsh2d	209488	hematopoietic SH2 domain containing [Source:MGI Symbol;Acc:MGI:2676364]
ENSMUSG00000053164	5.13506	1.79537	10.7052	7.72297	19.4467	10.5412	29.5301	41.6295	13.7135	1.31214	0.944315	0.00355328	0.0465439	Gpr21	338346	G protein-coupled receptor 21 [Source:MGI Symbol;Acc:MGI:2441890]
ENSMUSG00000005410	600.802	490.136	451.401	341.527	543.292	643.011	867.446	917.983	561.802	0.507568	0.246333	0.00355159	0.0465439	Mcm5	17218	minichromosome maintenance complex component 5 [Source:MGI Symbol;Acc:MGI:103197]
ENSMUSG00000032977	516.073	508.09	410.365	448.791	532.353	656.715	693.957	547.588	576.728	0.31439	0.127901	0.00355996	0.046598	Fam207a	108707	family with sequence similarity 207, member A [Source:MGI Symbol;Acc:MGI:1916334]
ENSMUSG00000042429	23.1078	36.8051	16.9498	8.58108	81.433	24.2447	66.4427	38.4272	35.854	0.896159	0.565209	0.00358013	0.0466617	Adora1	11539	adenosine A1 receptor [Source:MGI Symbol;Acc:MGI:99401]
ENSMUSG00000044080	2417.33	2221.77	2819.03	2454.19	2410.17	1513.71	1497.42	1412.2	2091.06	-0.427236	0.193881	0.00356751	0.0466617	S100a1	20193	S100 calcium binding protein A1 [Source:MGI Symbol;Acc:MGI:1338917]
ENSMUSG00000054676	866.541	561.053	476.38	503.709	896.978	929.731	1540.49	884.893	683.406	0.60844	0.320946	0.0035798	0.0466617	1600014C10Rik	72244	RIKEN cDNA 1600014C10 gene [Source:MGI Symbol;Acc:MGI:1919494]
ENSMUSG00000021103	404.386	349.199	408.581	482.257	297.777	270.908	330.983	357.587	362.839	-0.327128	0.134813	0.00357466	0.0466617	Mnat1	17420	menage a trois 1 [Source:MGI Symbol;Acc:MGI:106207]
ENSMUSG00000021338	978.228	733.409	853.737	743.122	1070.78	1373.51	1261.18	1168.83	989.266	0.443662	0.203593	0.00357203	0.0466617	Carmil1	68732	capping protein regulator and myosin 1 linker 1 [Source:MGI Symbol;Acc:MGI:1915982]
ENSMUSG00000025277	365.873	390.493	414.825	309.777	284.408	261.421	264.54	265.788	343.152	-0.375288	0.162983	0.00357509	0.0466617	Abhd6	66082	abhydrolase domain containing 6 [Source:MGI Symbol;Acc:MGI:1913332]
ENSMUSG00000029752	1477.61	793.553	850.169	802.331	1113.32	2083.99	1823.48	1296.92	1104.74	0.525368	0.259657	0.00358272	0.0466621	Asns	27053	asparagine synthetase [Source:MGI Symbol;Acc:MGI:1350929]
ENSMUSG00000114048	50.0668	28.7259	16.0577	23.1689	49.8321	57.9764	66.4427	70.4499	60.1183	0.760168	0.448348	0.00360678	0.046942	4930549C15Rik	75243	RIKEN cDNA 4930549C15 gene [Source:MGI Symbol;Acc:MGI:1922493]
ENSMUSG00000040463	1215.72	1184.05	1051.78	1151.58	1178.96	1704.51	1606.93	1543.49	1307.17	0.329765	0.136181	0.00361862	0.0470627	Mybbp1a	18432	MYB binding protein (P160) 1a [Source:MGI Symbol;Acc:MGI:106181]
ENSMUSG00000022757	1471.19	1450.66	1884.11	1736.81	1380.71	1205.91	1256.26	1301.19	1501.94	-0.297759	0.119996	0.00365424	0.0474921	Tfg	21787	Trk-fused gene [Source:MGI Symbol;Acc:MGI:1338041]
ENSMUSG00000029705	1378.76	1431.81	1184.71	1223.66	1600.7	1582.23	1544.18	1458.1	1347.11	0.221442	0.0835265	0.00368731	0.04782	Cux1	13047	cut-like homeobox 1 [Source:MGI Symbol;Acc:MGI:88568]
ENSMUSG00000036411	78.3096	52.9634	50.8495	50.6284	37.6779	32.6776	31.9909	19.2136	38.3233	-0.672109	0.375044	0.00368691	0.04782	9530077C05Rik	68283	RIKEN cDNA 9530077C05 gene [Source:MGI Symbol;Acc:MGI:1915533]
ENSMUSG00000022443	4512.43	4124.86	3919.88	4499.92	4142.14	5798.7	6323.13	7214.71	4540.89	0.373192	0.163414	0.00368501	0.04782	Myh9	17886	myosin, heavy polypeptide 9, non-muscle [Source:MGI Symbol;Acc:MGI:107717]
ENSMUSG00000032193	1621.39	1147.24	994.688	1026.3	1722.25	2584.69	1985.9	1710.01	1312.19	0.55878	0.284525	0.00369719	0.0479141	Ldlr	16835	low density lipoprotein receptor [Source:MGI Symbol;Acc:MGI:96765]
ENSMUSG00000027646	165.606	93.3592	99.0228	77.2297	289.269	236.122	162.415	148.372	119.561	0.68258	0.385189	0.00371694	0.0481359	Src	20779	Rous sarcoma oncogene [Source:MGI Symbol;Acc:MGI:98397]
ENSMUSG00000032744	535.33	380.618	413.933	425.622	521.414	1049.9	920.354	715.173	459.163	0.636369	0.346296	0.00372541	0.0481774	Heyl	56198	hairy/enhancer-of-split related with YRPW motif-like [Source:MGI Symbol;Acc:MGI:1860511]
ENSMUSG00000063316	3666.43	2444.4	2670.05	2455.05	4144.57	3334.17	4386.45	3891.82	3147.49	0.395003	0.174892	0.00372368	0.0481774	Rpl27	19942	ribosomal protein L27 [Source:MGI Symbol;Acc:MGI:98036]
ENSMUSG00000027775	1620.11	2213.69	2354.24	2442.18	1803.68	1586.45	1337.47	1803.94	2211.65	-0.335034	0.141049	0.00373576	0.0481805	Mfsd1	66868	major facilitator superfamily domain containing 1 [Source:MGI Symbol;Acc:MGI:1914118]
ENSMUSG00000002602	2006.52	1979.4	1651.27	1358.39	2616.79	3658.84	4463.97	2536.2	1908.72	0.668237	0.373205	0.00373166	0.0481805	Axl	26362	AXL receptor tyrosine kinase [Source:MGI Symbol;Acc:MGI:1347244]
ENSMUSG00000031954	1000.05	889.606	983.983	948.209	1068.35	1158.47	1287.02	1220.06	980.005	0.269692	0.106208	0.00373367	0.0481805	Cfdp1	23837	craniofacial development protein 1 [Source:MGI Symbol;Acc:MGI:1344403]
ENSMUSG00000024981	3571.43	3008.14	2826.16	2770.83	4087.45	3754.76	3569.45	3629.24	3332.53	0.266994	0.104806	0.00373619	0.0481805	Acsl5	433256	acyl-CoA synthetase long-chain family member 5 [Source:MGI Symbol;Acc:MGI:1919129]
ENSMUSG00000108461	39.7967	50.2704	41.9286	48.0541	23.0929	33.7317	18.4563	26.6856	40.7656	-0.603682	0.316887	0.00375355	0.0483445	AV356131		expressed sequence AV356131 [Source:MGI Symbol;Acc:MGI:2142184]
ENSMUSG00000020475	28.2428	35.9074	41.9286	28.3176	77.7867	29.5153	205.48	109.945	64.1854	1.08987	0.782757	0.00375419	0.0483445	Pgam2	56012	phosphoglycerate mutase 2 [Source:MGI Symbol;Acc:MGI:1933118]
ENSMUSG00000032177	423.642	377.028	318.479	339.811	446.058	612.442	468.79	577.476	371.931	0.423308	0.19287	0.00375715	0.0483486	Pde4a	18577	phosphodiesterase 4A, cAMP specific [Source:MGI Symbol;Acc:MGI:99558]
ENSMUSG00000034412	1241.4	1621.22	1471.96	1491.39	1109.68	1230.15	1152.9	1147.48	1203.35	-0.283796	0.113489	0.00376508	0.0484165	Tbc1d10a	103724	TBC1 domain family, member 10a [Source:MGI Symbol;Acc:MGI:2144164]
ENSMUSG00000018570	19.2565	24.2375	24.0866	16.3041	9.72334	9.48705	7.38252	9.6068	19.3099	-0.845835	0.507083	0.00377926	0.0485647	2810408A11Rik	70419	RIKEN cDNA 2810408A11 gene [Source:MGI Symbol;Acc:MGI:1917669]
ENSMUSG00000038179	197.7	112.211	93.6702	140.73	329.378	283.557	422.034	252.979	250.557	0.854613	0.545112	0.00378331	0.0485826	Slamf7	75345	SLAM family member 7 [Source:MGI Symbol;Acc:MGI:1922595]
ENSMUSG00000032119	157.903	157.095	140.059	171.622	223.637	186.579	211.632	223.091	189.171	0.355134	0.151935	0.00379046	0.0486403	Hinfp	102423	histone H4 transcription factor [Source:MGI Symbol;Acc:MGI:2429620]
ENSMUSG00000063388	89.8635	17.056	21.4103	6.86486	120.326	131.765	151.342	72.5847	42.7497	1.18715	0.917963	0.0038139	0.0489067	BC023105		cDNA sequence BC023105 [Source:MGI Symbol;Acc:MGI:2384767]
ENSMUSG00000042747	2532.87	1880.65	2059.85	1866.39	2831.92	2623.7	2795.52	2521.25	2379.87	0.315022	0.129032	0.00381775	0.0489217	Krtcap2	66059	keratinocyte associated protein 2 [Source:MGI Symbol;Acc:MGI:1913309]
ENSMUSG00000065954	2141.32	2798.08	2969.79	2763.11	2006.65	2032.34	2142.16	2373.95	2644.32	-0.277675	0.110235	0.00382229	0.0489456	Tacc1	320165	transforming, acidic coiled-coil containing protein 1 [Source:MGI Symbol;Acc:MGI:2443510]
ENSMUSG00000030199	837.014	719.943	777.017	707.081	881.178	1042.52	1096.3	881.691	751.106	0.307101	0.125453	0.00382611	0.0489603	Etv6	14011	ets variant 6 [Source:MGI Symbol;Acc:MGI:109336]
ENSMUSG00000021390	1295.32	1408.47	1870.73	2080.05	1198.4	851.727	757.939	545.453	1045.5	-0.702856	0.408425	0.0038549	0.0492942	Ogn	18295	osteoglycin [Source:MGI Symbol;Acc:MGI:109278]
ENSMUSG00000091955	386.413	205.57	215.888	223.966	312.362	477.515	666.888	472.868	276.459	0.654486	0.366271	0.00387135	0.0494622	Gm9844		predicted pseudogene 9844 [Source:MGI Symbol;Acc:MGI:3704288]
ENSMUSG00000039628	21.824	40.3958	36.576	17.1622	14.585	12.6494	11.0738	0	15.8567	-1.06558	0.749278	0.00387345	0.0494622	Hs3st6	328779	heparan sulfate (glucosamine) 3-O-sulfotransferase 6 [Source:MGI Symbol;Acc:MGI:3580487]
ENSMUSG00000086507	44.9317	24.2375	21.4103	25.7432	48.6167	67.4635	68.9035	52.3037	29.0526	0.737518	0.439001	0.00388519	0.0495776	Adap2os		ArfGAP with dual PH domains 2, opposite strand [Source:MGI Symbol;Acc:MGI:3650197]
ENSMUSG00000047242	949.985	953.341	1181.14	1198.78	905.486	797.967	818.23	829.387	1031.84	-0.302865	0.123652	0.0038903	0.049608	Taf9b	407786	TATA-box binding protein associated factor 9B [Source:MGI Symbol;Acc:MGI:3039562]
ENSMUSG00000019891	563.572	513.476	413.933	281.459	632.017	870.701	621.362	860.343	651.854	0.564228	0.29232	0.00390242	0.049728	Dcbld1	66686	discoidin, CUB and LCCL domain containing 1 [Source:MGI Symbol;Acc:MGI:1913936]
ENSMUSG00000041762	282.428	473.08	442.48	505.426	301.424	287.774	282.997	310.62	425.357	-0.420168	0.192767	0.00391309	0.0497661	Gpr155	68526	G protein-coupled receptor 155 [Source:MGI Symbol;Acc:MGI:1915776]
ENSMUSG00000020211	353.035	325.86	297.068	306.345	404.734	360.508	478.634	430.171	351.546	0.324408	0.135451	0.00391357	0.0497661	Sf3a2	20222	splicing factor 3a, subunit 2 [Source:MGI Symbol;Acc:MGI:104912]
ENSMUSG00000022867	1037.28	801.633	777.017	1047.75	1170.45	1333.46	1322.7	1295.85	855.21	0.394221	0.174194	0.00390952	0.0497661	Usp25	30940	ubiquitin specific peptidase 25 [Source:MGI Symbol;Acc:MGI:1353655]
ENSMUSG00000020385	630.328	863.573	1024.13	1254.55	635.663	674.635	509.394	671.409	696.306	-0.464682	0.222769	0.00391703	0.0497662	Clk4	12750	CDC like kinase 4 [Source:MGI Symbol;Acc:MGI:1098551]
ENSMUSG00000004730	345.333	566.439	639.634	496.845	161.651	104.358	284.227	153.709	412.968	-1.01048	0.734323	0.00391903	0.0497662	Adgre1	13733	adhesion G protein-coupled receptor E1 [Source:MGI Symbol;Acc:MGI:106912]
ENSMUSG00000027314	3767.85	3132.02	3269.54	2570.89	4337.83	4914.29	4320.01	6058.69	4487.5	0.481645	0.233382	0.00393395	0.0499126	Dll4	54485	delta like canonical Notch ligand 4 [Source:MGI Symbol;Acc:MGI:1859388]
ENSMUSG00000048351	292.698	331.246	404.12	335.52	266.176	239.285	275.614	278.597	309.619	-0.311547	0.128537	0.00393602	0.0499126	Coa7	69893	cytochrome c oxidase assembly factor 7 [Source:MGI Symbol;Acc:MGI:1917143]
ENSMUSG00000021036	4711.41	3728.98	3944.85	4253.64	5067.08	5583.66	5257.59	5030.76	4257.45	0.286293	0.115138	0.00394801	0.05003	Sptlc2	20773	serine palmitoyltransferase, long chain base subunit 2 [Source:MGI Symbol;Acc:MGI:108074]
ENSMUSG00000063694	2183.68	1689.44	1556.71	1636.41	2334.82	2219.97	2705.69	2176.47	1854.63	0.346791	0.148014	0.00395994	0.0501117	Cycs	13063	cytochrome c, somatic [Source:MGI Symbol;Acc:MGI:88578]
ENSMUSG00000036112	1810.11	1637.38	1878.76	1877.54	2204.77	1957.5	2373.48	2177.54	1852.94	0.243254	0.0941371	0.00395819	0.0501117	Metap2	56307	methionine aminopeptidase 2 [Source:MGI Symbol;Acc:MGI:1929701]
ENSMUSG00000007029	2102.81	1903.09	1570.09	1419.31	1990.85	2616.32	3272.92	2591.7	2067.24	0.453606	0.215736	0.00396479	0.0501384	Vars	22321	valyl-tRNA synthetase [Source:MGI Symbol;Acc:MGI:90675]
ENSMUSG00000021365	3317.25	4418.4	4853.01	5890.91	3399.52	3366.85	3559.61	3315.41	3763.16	-0.354525	0.155714	0.00397171	0.0501912	Nedd9	18003	neural precursor cell expressed, developmentally down-regulated gene 9 [Source:MGI Symbol;Acc:MGI:97302]
ENSMUSG00000026573	111.687	31.419	43.7128	67.7905	136.127	127.548	194.406	190.001	106.325	0.910311	0.617476	0.00398313	0.0502928	Xcl1	16963	chemokine (C motif) ligand 1 [Source:MGI Symbol;Acc:MGI:104593]
ENSMUSG00000015501	435.196	561.053	492.438	631.568	639.31	763.181	686.575	731.184	561.361	0.341201	0.144607	0.00398525	0.0502928	Hivep2	15273	human immunodeficiency virus type I enhancer binding protein 2 [Source:MGI Symbol;Acc:MGI:1338076]
ENSMUSG00000029832	11.5539	28.7259	41.9286	37.7568	3.64625	6.3247	9.84336	10.6742	13.1083	-1.26422	0.998431	0.00399817	0.0503193	Nfe2l3	18025	nuclear factor, erythroid derived 2, like 3 [Source:MGI Symbol;Acc:MGI:1339958]
ENSMUSG00000010751	259.32	340.223	396.983	356.115	205.406	238.23	238.702	245.507	339.576	-0.431483	0.200289	0.00399836	0.0503193	Tnfrsf22	79202	tumor necrosis factor receptor superfamily, member 22 [Source:MGI Symbol;Acc:MGI:1930270]
ENSMUSG00000045273	6.41882	10.7722	9.81307	8.58108	10.9388	16.8659	28.2997	49.1014	13.2811	1.0344	0.716525	0.0039976	0.0503193	Cenph	26886	centromere protein H [Source:MGI Symbol;Acc:MGI:1349448]
ENSMUSG00000067212	56406	30704.4	26172.3	30364.2	44153.7	61340.1	55473.5	54177	31005.1	0.454969	0.216124	0.00399471	0.0503193	H2-T23	15040	histocompatibility 2, T region locus 23 [Source:MGI Symbol;Acc:MGI:95957]
ENSMUSG00000018848	914.04	605.937	787.722	744.838	881.178	1033.03	1011.41	1007.65	846.473	0.31192	0.128978	0.00401697	0.0505188	Rars	104458	arginyl-tRNA synthetase [Source:MGI Symbol;Acc:MGI:1914297]
ENSMUSG00000019877	4626.69	5518.97	6918.21	6700.11	4882.33	4254.42	3853.68	4885.59	5478.98	-0.340876	0.145424	0.00402699	0.0506099	Serinc1	56442	serine incorporator 1 [Source:MGI Symbol;Acc:MGI:1926228]
ENSMUSG00000052214	854.987	805.223	722.599	854.676	1039.18	1131.07	956.037	852.871	863.909	0.26152	0.103099	0.00403288	0.0506492	Opa3	403187	optic atrophy 3 [Source:MGI Symbol;Acc:MGI:2686271]
ENSMUSG00000006056	1.28376	24.2375	28.5471	19.7365	2.43084	1.05412	0	4.26969	6.62167	-0.101988	0.241819	0.00403954	0.050698	Calcoco2	76815	calcium binding and coiled-coil domain 2 [Source:MGI Symbol;Acc:MGI:1343177]
ENSMUSG00000082292	5128.64	1279.2	828.758	1324.92	4647.76	6651.48	4644.84	4993.4	2051.54	0.877501	0.579509	0.00405549	0.0508632	Gm12250		predicted gene 12250 [Source:MGI Symbol;Acc:MGI:3649299]
ENSMUSG00000033429	573.843	591.574	706.541	640.149	610.14	443.783	391.274	370.396	546.902	-0.382025	0.169163	0.00406675	0.0509695	Mcee	73724	methylmalonyl CoA epimerase [Source:MGI Symbol;Acc:MGI:1920974]
ENSMUSG00000070436	3751.16	2825.01	3728.97	2914.14	4128.77	5720.69	5746.06	3915.31	3894.51	0.440628	0.207554	0.0040734	0.0510061	Serpinh1	12406	serine (or cysteine) peptidase inhibitor, clade H, member 1 [Source:MGI Symbol;Acc:MGI:88283]
ENSMUSG00000038489	753.569	535.02	562.021	550.905	918.856	836.969	723.487	742.926	658.255	0.352114	0.151954	0.00407524	0.0510061	Polr2l	66491	polymerase (RNA) II (DNA directed) polypeptide L [Source:MGI Symbol;Acc:MGI:1913741]
ENSMUSG00000028164	819.041	1106.85	1304.25	1065.77	855.654	673.581	778.856	888.096	1073.53	-0.352314	0.152374	0.00408041	0.0510358	Manba	110173	mannosidase, beta A, lysosomal [Source:MGI Symbol;Acc:MGI:88175]
ENSMUSG00000026102	695.8	528.736	435.343	503.709	612.57	776.884	716.105	810.174	535.06	0.357146	0.155022	0.00409298	0.051158	Inpp1	16329	inositol polyphosphate-1-phosphatase [Source:MGI Symbol;Acc:MGI:104848]
ENSMUSG00000074224	0	0.897685	0	2.57432	2.43084	1.05412	22.1476	39.4946	5.68487	0.0699141	0.221387	0.00409628	0.0511644	4932431P20Rik	114675	RIKEN cDNA 4932431P20 gene [Source:MGI Symbol;Acc:MGI:2149781]
ENSMUSG00000030170	12.8376	22.4421	16.9498	9.43919	42.5396	26.3529	34.4518	37.3598	25.1599	0.810456	0.512728	0.00411598	0.0513402	Wnt5b	22419	wingless-type MMTV integration site family, member 5B [Source:MGI Symbol;Acc:MGI:98959]
ENSMUSG00000042659	1424.98	878.833	917.076	743.122	1091.44	1732.97	1838.25	1448.49	1337.05	0.481083	0.235967	0.00411502	0.0513402	Arrdc4	66412	arrestin domain containing 4 [Source:MGI Symbol;Acc:MGI:1913662]
ENSMUSG00000016487	1119.44	1184.94	1374.72	1252.84	1548.44	1611.74	1649.99	1751.64	1282.77	0.34151	0.14601	0.0041245	0.0514114	Ppfibp1	67533	PTPRF interacting protein, binding protein 1 (liprin beta 1) [Source:MGI Symbol;Acc:MGI:1914783]
ENSMUSG00000048807	1595.72	1892.32	1657.52	1571.2	1084.15	1341.89	1343.62	1144.28	1389.64	-0.365647	0.16165	0.00413048	0.0514509	Slc35e4	103710	solute carrier family 35, member E4 [Source:MGI Symbol;Acc:MGI:2144150]
ENSMUSG00000047767	293.982	304.315	438.02	357.831	277.115	252.988	247.315	246.575	317.554	-0.365578	0.160586	0.00413562	0.0514799	Atg16l2	73683	autophagy related 16-like 2 (S. cerevisiae) [Source:MGI Symbol;Acc:MGI:1920933]
ENSMUSG00000024349	819.041	430.889	386.278	344.101	850.792	919.19	1199.66	767.477	629.661	0.656237	0.376819	0.00414361	0.0515443	Sting1	72512	stimulator of interferon response cGAMP interactor 1 [Source:MGI Symbol;Acc:MGI:1919762]
ENSMUSG00000020063	215.672	314.19	337.213	382.716	230.929	216.094	228.858	232.698	232.621	-0.377845	0.16781	0.00416045	0.0517186	Sirt1	93759	sirtuin 1 [Source:MGI Symbol;Acc:MGI:2135607]
ENSMUSG00000052544	740.732	1234.32	1294.43	1346.37	706.158	749.477	567.224	763.207	1102.82	-0.542306	0.283701	0.00417752	0.051876	St6galnac3	20447	ST6 (alpha-N-acetyl-neuraminyl-2,3-beta-galactosyl-1,3)-N-acetylgalactosaminide alpha-2,6-sialyltransferase 3 [Source:MGI Symbol;Acc:MGI:1341828]
ENSMUSG00000029009	349.184	254.942	290.824	208.52	300.208	373.157	548.768	433.374	299.635	0.456432	0.219881	0.00417879	0.051876	Mthfr	17769	methylenetetrahydrofolate reductase [Source:MGI Symbol;Acc:MGI:106639]
ENSMUSG00000038909	1555.92	1734.33	1923.36	1782.29	1405.02	1505.28	1139.37	1465.57	1706.26	-0.293112	0.120041	0.00419419	0.0520318	Kat7	217127	K(lysine) acetyltransferase 7 [Source:MGI Symbol;Acc:MGI:2182799]
ENSMUSG00000081043	12.8376	13.4653	31.2234	8.58108	68.0634	23.1906	116.89	99.2703	42.9724	1.34705	1.2938	0.00420358	0.052113	Gm11512		predicted gene 11512 [Source:MGI Symbol;Acc:MGI:3649366]
ENSMUSG00000047250	3997.64	3148.18	3865.46	3070.31	2733.47	2567.83	2347.64	2301.36	2861.37	-0.399535	0.182524	0.0042151	0.0521851	Ptgs1	19224	prostaglandin-endoperoxide synthase 1 [Source:MGI Symbol;Acc:MGI:97797]
ENSMUSG00000042359	133.511	300.724	291.716	270.304	187.174	73.7882	78.7469	70.4499	139.353	-0.857568	0.583513	0.00421339	0.0521851	Osbpl6	99031	oxysterol binding protein-like 6 [Source:MGI Symbol;Acc:MGI:2139014]
ENSMUSG00000015522	897.351	1180.46	1251.61	1372.11	862.946	918.136	905.589	977.759	1101.88	-0.305737	0.126949	0.00423561	0.0523057	Arnt	11863	aryl hydrocarbon receptor nuclear translocator [Source:MGI Symbol;Acc:MGI:88071]
ENSMUSG00000052658	17.9727	31.419	16.9498	26.6014	1.21542	13.7035	14.765	10.6742	21.4154	-0.825373	0.516984	0.004231	0.0523057	5830454E08Rik	76100	RIKEN cDNA 5830454E08 gene [Source:MGI Symbol;Acc:MGI:1923350]
ENSMUSG00000079020	143.782	139.141	102.591	106.405	143.419	208.715	248.545	285.002	153.739	0.616204	0.343844	0.00423629	0.0523057	Slc45a4	106068	solute carrier family 45, member 4 [Source:MGI Symbol;Acc:MGI:2146236]
ENSMUSG00000004864	100.134	73.6102	88.3176	66.9324	227.283	137.035	100.894	104.607	108.237	0.58287	0.316557	0.00422808	0.0523057	Mapk13	26415	mitogen-activated protein kinase 13 [Source:MGI Symbol;Acc:MGI:1346864]
ENSMUSG00000026478	1088.63	876.14	892.097	830.649	1477.95	1643.37	1380.53	1444.22	1087.8	0.518909	0.266047	0.00424393	0.0523647	Lamc1	226519	laminin, gamma 1 [Source:MGI Symbol;Acc:MGI:99914]
ENSMUSG00000025064	42.3642	40.3958	71.3678	68.6486	17.0158	21.0823	28.2997	11.7416	34.1342	-0.987302	0.726539	0.00425362	0.0524488	Col17a1	12821	collagen, type XVII, alpha 1 [Source:MGI Symbol;Acc:MGI:88450]
ENSMUSG00000033502	156.619	295.338	340.781	434.203	153.143	151.793	214.093	201.743	247.216	-0.567763	0.304539	0.00426439	0.0525261	Cdc14a	229776	CDC14 cell division cycle 14A [Source:MGI Symbol;Acc:MGI:2442676]
ENSMUSG00000030321	29.5266	33.2143	81.1808	49.7703	29.17	2.10823	12.3042	3.20227	23.2594	-0.201922	0.378832	0.00426563	0.0525261	Efcab12	212516	EF-hand calcium binding domain 12 [Source:MGI Symbol;Acc:MGI:2681834]
ENSMUSG00000028035	858.838	832.154	1022.34	1121.55	700.081	710.475	664.427	713.038	838.007	-0.37429	0.165945	0.00427269	0.0525423	Dnajb4	67035	DnaJ heat shock protein family (Hsp40) member B4 [Source:MGI Symbol;Acc:MGI:1914285]
ENSMUSG00000044894	2493.07	1669.69	1859.13	1725.66	2605.86	2344.36	2886.57	2432.66	2094.37	0.343635	0.145306	0.0042723	0.0525423	Uqcrq	22272	ubiquinol-cytochrome c reductase, complex III subunit VII [Source:MGI Symbol;Acc:MGI:107807]
ENSMUSG00000033192	313.238	405.754	364.868	455.655	170.158	172.875	278.075	166.518	311.347	-0.680379	0.405468	0.00428565	0.0526663	Lpcat2	270084	lysophosphatidylcholine acyltransferase 2 [Source:MGI Symbol;Acc:MGI:3606214]
ENSMUSG00000063171	1812.67	1277.41	1175.78	903.588	1714.95	2387.57	2012.97	2218.1	1540.57	0.518422	0.266497	0.00429348	0.0526917	Rps4l	66184	ribosomal protein S4-like [Source:MGI Symbol;Acc:MGI:1913434]
ENSMUSG00000024576	7339.28	8072.88	9218.04	8793.89	6914.51	7182.75	6337.9	7089.82	7885.35	-0.247155	0.0971593	0.00429071	0.0526917	Csnk1a1	93687	casein kinase 1, alpha 1 [Source:MGI Symbol;Acc:MGI:1934950]
ENSMUSG00000070388	5.13506	9.87453	5.35258	8.58108	14.585	36.8941	12.3042	25.6181	9.34769	1.06227	0.76657	0.00430065	0.0527443	Fbxo39	628100	F-box protein 39 [Source:MGI Symbol;Acc:MGI:3505735]
ENSMUSG00000021189	363.305	458.717	569.158	537.176	365.841	293.045	346.979	374.665	449.708	-0.389461	0.176471	0.00431109	0.0528368	Atxn3	110616	ataxin 3 [Source:MGI Symbol;Acc:MGI:1099442]
ENSMUSG00000030519	42.3642	67.3264	50.8495	19.7365	20.6621	20.0282	17.2259	18.1462	40.1403	-0.838011	0.555996	0.00432041	0.0529156	Apba2	11784	amyloid beta (A4) precursor protein-binding, family A, member 2 [Source:MGI Symbol;Acc:MGI:1261791]
ENSMUSG00000010406	686.814	411.14	475.488	489.122	698.865	682.014	797.312	729.05	555.477	0.397579	0.182083	0.00433464	0.0530543	Mrpl52	68836	mitochondrial ribosomal protein L52 [Source:MGI Symbol;Acc:MGI:1916086]
ENSMUSG00000028657	2847.39	3582.66	4017.11	3603.2	2991.14	2681.67	2775.83	2636.53	3364.76	-0.28978	0.120155	0.00434707	0.0531647	Ppt1	19063	palmitoyl-protein thioesterase 1 [Source:MGI Symbol;Acc:MGI:1298204]
ENSMUSG00000021994	183.578	122.085	120.433	75.5135	237.006	268.8	345.748	204.945	149.63	0.742197	0.467178	0.00434947	0.0531647	Wnt5a	22418	wingless-type MMTV integration site family, member 5A [Source:MGI Symbol;Acc:MGI:98958]
ENSMUSG00000106933	7.70258	50.2704	15.1657	20.5946	8.50792	10.5412	2.46084	2.13485	15.4981	-0.25493	0.538313	0.0043842	0.0535225	Gm43621		predicted gene 43621 [Source:MGI Symbol;Acc:MGI:5663758]
ENSMUSG00000000489	2754.96	2052.11	1658.41	1787.44	2767.51	3680.98	3303.68	3254.57	2448.69	0.497309	0.251924	0.00438459	0.0535225	Pdgfb	18591	platelet derived growth factor, B polypeptide [Source:MGI Symbol;Acc:MGI:97528]
ENSMUSG00000019039	335.062	387.8	321.155	436.777	260.099	283.557	244.854	292.474	325.359	-0.368013	0.164207	0.00439683	0.053636	Dalrd3	67789	DALR anticodon binding domain containing 3 [Source:MGI Symbol;Acc:MGI:1915039]
ENSMUSG00000096255	295.266	226.217	237.298	257.432	196.898	132.819	152.572	136.63	226.922	-0.531555	0.279433	0.00440168	0.0536594	Dynlt1b	21648	dynein light chain Tctex-type 1B [Source:MGI Symbol;Acc:MGI:98643]
ENSMUSG00000038260	786.947	1050.29	1048.21	997.122	706.158	695.717	543.846	763.207	963.407	-0.409233	0.191313	0.00440883	0.0537108	Trpm4	68667	transient receptor potential cation channel, subfamily M, member 4 [Source:MGI Symbol;Acc:MGI:1915917]
ENSMUSG00000039109	1042.42	877.038	932.242	1071.78	387.718	368.941	503.242	416.295	849.309	-0.818242	0.558062	0.00442382	0.0538576	F13a1	74145	coagulation factor XIII, A1 subunit [Source:MGI Symbol;Acc:MGI:1921395]
ENSMUSG00000052310	320.941	235.193	301.529	299.48	410.811	336.263	399.887	463.261	315.87	0.384537	0.174256	0.00442735	0.0538646	Slc39a1	30791	solute carrier family 39 (zinc transporter), member 1 [Source:MGI Symbol;Acc:MGI:1353474]
ENSMUSG00000026185	329.927	406.651	549.532	715.662	234.576	146.522	316.218	231.631	400.563	-0.758043	0.487628	0.0044421	0.0540081	Igfbp5	16011	insulin-like growth factor binding protein 5 [Source:MGI Symbol;Acc:MGI:96440]
ENSMUSG00000099881	559.721	496.42	555.777	489.122	419.319	454.324	409.73	433.374	526.012	-0.252991	0.100532	0.00444798	0.0540437	2810013P06Rik	100503178	RIKEN cDNA 2810013P06 gene [Source:MGI Symbol;Acc:MGI:1914456]
ENSMUSG00000045962	1208.02	1148.14	1031.26	1378.98	1535.07	1495.79	1371.92	1580.85	1199.77	0.28161	0.115244	0.00446995	0.0542746	Wnk1	232341	WNK lysine deficient protein kinase 1 [Source:MGI Symbol;Acc:MGI:2442092]
ENSMUSG00000085436	68.0395	107.722	86.5334	71.223	63.2017	59.0306	49.2168	36.2924	64.5188	-0.51573	0.267461	0.00448791	0.0544565	Zfp335os	629777	zinc finger protein 335, opposite strand [Source:MGI Symbol;Acc:MGI:3649775]
ENSMUSG00000081769	514.789	498.215	441.588	447.074	489.813	651.444	676.731	694.892	493.916	0.33485	0.144489	0.00449824	0.0545456	Gm12216		predicted gene 12216 [Source:MGI Symbol;Acc:MGI:3650088]
ENSMUSG00000028347	205.402	330.348	373.789	418.757	222.421	207.661	163.646	250.844	265.112	-0.495081	0.251961	0.0045082	0.0546231	Tmeff1	230157	transmembrane protein with EGF-like and two follistatin-like domains 1 [Source:MGI Symbol;Acc:MGI:1926810]
ENSMUSG00000022595	71.8908	75.4055	88.3176	79.8041	42.5396	23.1906	22.1476	39.4946	54.6101	-0.862418	0.607471	0.0045106	0.0546231	Lypd2	68311	Ly6/Plaur domain containing 2 [Source:MGI Symbol;Acc:MGI:1915561]
ENSMUSG00000027750	2920.56	2063.78	2157.09	2388.97	4087.45	5839.81	4520.56	3774.41	2531.1	0.669719	0.390826	0.0045242	0.0547152	Postn	50706	periostin, osteoblast specific factor [Source:MGI Symbol;Acc:MGI:1926321]
ENSMUSG00000025578	110.404	64.6333	60.6626	90.9595	158.004	110.682	127.964	133.428	126.812	0.524335	0.276379	0.00452246	0.0547152	Cbx8	30951	chromobox 8 [Source:MGI Symbol;Acc:MGI:1353589]
ENSMUSG00000047330	100.134	156.197	186.448	388.723	89.9409	98.0329	92.2815	66.1802	104.253	-0.835993	0.584538	0.00454511	0.0549011	Kcne4	57814	potassium voltage-gated channel, Isk-related subfamily, gene 4 [Source:MGI Symbol;Acc:MGI:1891125]
ENSMUSG00000030283	10.2701	7.18148	1.78419	13.7297	19.4467	31.6235	55.3689	46.9666	20.7999	1.31785	1.36604	0.00454808	0.0549011	St8sia1	20449	ST8 alpha-N-acetyl-neuraminide alpha-2,8-sialyltransferase 1 [Source:MGI Symbol;Acc:MGI:106011]
ENSMUSG00000022353	1269.64	1590.7	1603.1	1616.68	1182.6	1118.42	909.281	1362.03	1428.65	-0.338126	0.147547	0.00454857	0.0549011	Mtss1	211401	MTSS I-BAR domain containing 1 [Source:MGI Symbol;Acc:MGI:2384818]
ENSMUSG00000040147	681.679	798.042	903.694	798.899	741.405	493.327	420.804	329.834	733.289	-0.507721	0.264842	0.00456052	0.0550091	Maob	109731	monoamine oxidase B [Source:MGI Symbol;Acc:MGI:96916]
ENSMUSG00000056290	1457.07	1023.36	676.21	1102.67	2523.21	2222.08	2749.99	2399.57	1866.64	0.819727	0.553031	0.00456868	0.0550711	Ms4a4b	60361	membrane-spanning 4-domains, subfamily A, member 4B [Source:MGI Symbol;Acc:MGI:1913083]
ENSMUSG00000019916	1137.41	1125.7	1247.15	1117.26	1643.24	1657.07	1541.72	1172.03	1199.94	0.317002	0.134475	0.00457687	0.0551335	P4ha1	18451	procollagen-proline, 2-oxoglutarate 4-dioxygenase (proline 4-hydroxylase), alpha 1 polypeptide [Source:MGI Symbol;Acc:MGI:97463]
ENSMUSG00000079652	71.8908	188.514	150.764	217.101	99.6642	93.8164	83.6686	100.338	115.762	-0.545911	0.293187	0.00458583	0.055205	Fam71f2	245884	family with sequence similarity 71, member F2 [Source:MGI Symbol;Acc:MGI:2141439]
ENSMUSG00000094248	6.41882	3.59074	1.78419	1.71622	8.50792	8.43294	19.6867	13.8765	7.49288	1.22669	1.00672	0.00461731	0.0555475	H2ac23	665433	H2A clustered histone 23 [Source:MGI Symbol;Acc:MGI:2448302]
ENSMUSG00000078813	355.603	354.586	352.378	345.818	448.489	496.489	402.347	407.755	371.916	0.27454	0.112099	0.00462785	0.0556376	Leng1	69757	leukocyte receptor cluster (LRC) member 1 [Source:MGI Symbol;Acc:MGI:1917007]
ENSMUSG00000039720	7.70258	3.59074	16.9498	13.7297	2.43084	0	2.46084	2.13485	6.00051	-0.167091	0.314176	0.00463205	0.0556516	Got1l1	76615	glutamic-oxaloacetic transaminase 1-like 1 [Source:MGI Symbol;Acc:MGI:1923865]
ENSMUSG00000024055	499.384	619.403	728.843	708.797	491.029	546.033	424.495	458.992	579.551	-0.34105	0.149017	0.00463635	0.0556667	Cyp4f13	170716	cytochrome P450, family 4, subfamily f, polypeptide 13 [Source:MGI Symbol;Acc:MGI:2158641]
ENSMUSG00000037761	83.4447	68.224	59.7705	68.6486	111.818	91.7082	99.6641	105.675	76.3665	0.43159	0.207555	0.00463979	0.0556714	Actr5	109275	ARP5 actin-related protein 5 [Source:MGI Symbol;Acc:MGI:1924748]
ENSMUSG00000030681	3567.58	2524.29	2381.01	2094.64	2819.77	3722.09	4260.95	4117.05	2763.26	0.395104	0.183519	0.00465019	0.055723	Mvp	78388	major vault protein [Source:MGI Symbol;Acc:MGI:1925638]
ENSMUSG00000031548	93.7148	36.8051	44.6049	16.3041	161.651	91.7082	100.894	107.81	53.677	0.846632	0.601045	0.00464856	0.055723	Sfrp1	20377	secreted frizzled-related protein 1 [Source:MGI Symbol;Acc:MGI:892014]
ENSMUSG00000028278	65.472	169.662	140.059	78.9459	49.8321	81.167	56.5993	43.7643	83.9932	-0.677891	0.414417	0.00465325	0.0557232	Rragd	52187	Ras-related GTP binding D [Source:MGI Symbol;Acc:MGI:1098604]
ENSMUSG00000027344	34.6616	60.1449	69.5836	71.223	40.1088	16.8659	12.3042	10.6742	28.8972	-0.989119	0.792161	0.00465831	0.0557473	Fsip1	71313	fibrous sheath-interacting protein 1 [Source:MGI Symbol;Acc:MGI:1918563]
ENSMUSG00000091705	87.296	75.4055	58.8784	43.7635	232.145	106.466	139.038	125.956	91.4084	0.794078	0.540629	0.00467277	0.0558837	H2-Q2	15013	histocompatibility 2, Q region locus 2 [Source:MGI Symbol;Acc:MGI:95931]
ENSMUSG00000041355	1980.85	1578.13	1587.93	1465.65	2102.67	2177.81	2064.65	1813.55	1845.24	0.264935	0.107064	0.00468695	0.0560167	Ssr2	66256	signal sequence receptor, beta [Source:MGI Symbol;Acc:MGI:1913506]
ENSMUSG00000033024	234.929	202.877	165.038	259.149	463.074	462.757	394.965	505.958	513.702	0.736698	0.478372	0.00469875	0.0560427	Klra9	16640	killer cell lectin-like receptor subfamily A, member 9 [Source:MGI Symbol;Acc:MGI:1321153]
ENSMUSG00000079235	16.6889	32.3167	40.1444	45.4797	10.9388	12.6494	0	4.26969	12.962	-0.163056	0.308169	0.00469238	0.0560427	Ccdc13	100502861	coiled-coil domain containing 13 [Source:MGI Symbol;Acc:MGI:1920144]
ENSMUSG00000001444	318.373	228.012	152.549	269.446	559.092	469.082	687.805	620.172	517.942	0.83999	0.593138	0.00470138	0.0560427	Tbx21	57765	T-box 21 [Source:MGI Symbol;Acc:MGI:1888984]
ENSMUSG00000024424	96.2823	164.276	113.296	149.311	53.4784	86.4376	72.5948	39.4946	89.8621	-0.719058	0.461118	0.00469951	0.0560427	Ttc39c	72747	tetratricopeptide repeat domain 39C [Source:MGI Symbol;Acc:MGI:1919997]
ENSMUSG00000038060	6.41882	11.6699	29.4392	7.72297	1.21542	1.05412	2.46084	4.26969	6.12575	-0.148008	0.287604	0.00471414	0.0561581	Dlec1	320256	deleted in lung and esophageal cancer 1 [Source:MGI Symbol;Acc:MGI:2443671]
ENSMUSG00000086058	44.9317	34.112	50.8495	25.7432	52.263	93.8164	56.5993	66.1802	47.8293	0.579411	0.323589	0.00471823	0.0561703	Unc45bos	100038761	unc-45 myosin chaperone B, opposite strand [Source:MGI Symbol;Acc:MGI:3705119]
ENSMUSG00000051427	309.387	357.279	364.868	412.75	183.528	296.207	239.932	241.237	299.794	-0.45295	0.222844	0.0047248	0.0562119	Ccdc157	216516	coiled-coil domain containing 157 [Source:MGI Symbol;Acc:MGI:3041210]
ENSMUSG00000032315	77.0258	160.686	209.643	164.757	529.922	368.941	155.033	410.958	564.866	0.827267	0.585448	0.00473327	0.056276	Cyp1a1	13076	cytochrome P450, family 1, subfamily a, polypeptide 1 [Source:MGI Symbol;Acc:MGI:88588]
ENSMUSG00000087683	6.41882	1.79537	0	5.14865	3.64625	13.7035	17.2259	11.7416	10.0164	1.16931	0.930263	0.00474863	0.056422	Gm11712		predicted gene 11712 [Source:MGI Symbol;Acc:MGI:3652138]
ENSMUSG00000038467	501.952	229.807	147.196	221.392	649.033	519.68	513.085	448.317	294.675	0.667514	0.407471	0.00476332	0.0565231	Chmp4b	75608	charged multivesicular body protein 4B [Source:MGI Symbol;Acc:MGI:1922858]
ENSMUSG00000028282	446.75	378.823	412.149	396.446	506.829	432.188	526.62	521.97	446.538	0.249811	0.0998731	0.00476108	0.0565231	Casp8ap2	26885	caspase 8 associated protein 2 [Source:MGI Symbol;Acc:MGI:1349399]
ENSMUSG00000033685	9334.25	14778.6	12558.9	12567	8554.11	7684.51	9692.02	7528.53	10006.1	-0.441651	0.209383	0.00478298	0.0567196	Ucp2	22228	uncoupling protein 2 (mitochondrial, proton carrier) [Source:MGI Symbol;Acc:MGI:109354]
ENSMUSG00000045690	56.4856	36.8051	41.9286	44.6216	72.9251	80.1129	55.3689	70.4499	62.7856	0.48648	0.251276	0.00479158	0.0567848	Wdr89	72338	WD repeat domain 89 [Source:MGI Symbol;Acc:MGI:1919588]
ENSMUSG00000090231	35.9454	35.0097	39.2523	23.1689	52.263	49.5435	86.1294	58.7082	29.5243	0.626605	0.369682	0.00479809	0.0568251	Cfb	14962	complement factor B [Source:MGI Symbol;Acc:MGI:105975]
ENSMUSG00000052062	360.738	449.74	303.313	316.642	585.831	551.303	381.43	533.711	439.89	0.410133	0.194222	0.00480859	0.0568576	Pard3b	72823	par-3 family cell polarity regulator beta [Source:MGI Symbol;Acc:MGI:1919301]
ENSMUSG00000030231	305.536	245.068	221.24	260.007	210.267	216.094	130.425	159.046	221.747	-0.410719	0.194945	0.00481017	0.0568576	Plekha5	109135	pleckstrin homology domain containing, family A member 5 [Source:MGI Symbol;Acc:MGI:1923802]
ENSMUSG00000011752	994.917	1172.38	1145.45	1056.33	921.287	961.355	871.138	750.398	1054.25	-0.274572	0.112812	0.00480635	0.0568576	Pgam1	18648	phosphoglycerate mutase 1 [Source:MGI Symbol;Acc:MGI:97552]
ENSMUSG00000034586	856.271	1161.6	985.767	1096.66	755.99	751.585	764.091	722.645	1072.99	-0.367338	0.166133	0.00484123	0.0571693	Hid1	217310	HID1 domain containing [Source:MGI Symbol;Acc:MGI:2445087]
ENSMUSG00000021709	1342.82	1677.77	1844.86	1849.22	1182.6	1079.42	1211.96	1476.25	1376.02	-0.357341	0.160348	0.00484279	0.0571693	Erbin	59079	Erbb2 interacting protein [Source:MGI Symbol;Acc:MGI:1890169]
ENSMUSG00000030431	44.9317	16.1583	17.8419	19.7365	228.499	37.9482	62.7514	17.0788	43.5919	1.09454	1.04595	0.00486118	0.0573494	Tmem238	664968	transmembrane protein 238 [Source:MGI Symbol;Acc:MGI:1922935]
ENSMUSG00000031938	220.807	288.157	300.637	249.709	239.437	162.334	203.019	162.248	222.751	-0.378356	0.173558	0.00487808	0.0575117	4931406C07Rik	70984	RIKEN cDNA 4931406C07 gene [Source:MGI Symbol;Acc:MGI:1918234]
ENSMUSG00000059173	159.187	148.118	111.512	140.73	75.3559	33.7317	89.8207	60.8431	121.414	-0.742893	0.498139	0.0048874	0.0575844	Pde1a	18573	phosphodiesterase 1A, calmodulin-dependent [Source:MGI Symbol;Acc:MGI:1201792]
ENSMUSG00000039577	25.6753	57.4518	82.0729	70.3649	10.9388	25.2988	18.4563	22.4159	27.5226	-0.999667	0.842083	0.0049065	0.0577723	Nphp4	260305	nephronophthisis 4 (juvenile) homolog (human) [Source:MGI Symbol;Acc:MGI:2384210]
ENSMUSG00000026894	24.3915	37.7028	47.2812	36.8986	17.0158	0	1.23042	12.8091	18.342	-0.161531	0.30563	0.00495196	0.0582325	Morn5	75495	MORN repeat containing 5 [Source:MGI Symbol;Acc:MGI:1922745]
ENSMUSG00000073409	10684.8	7748.82	7717.53	6639.18	8360.86	14152.6	13382.1	13081.3	7771.22	0.444605	0.220229	0.00494941	0.0582325	H2-Q6	110557	histocompatibility 2, Q region locus 6 [Source:MGI Symbol;Acc:MGI:95935]
ENSMUSG00000023905	1145.12	678.65	758.283	801.473	1282.27	1368.24	1625.39	1259.56	779.952	0.523895	0.282317	0.00497623	0.0584803	Tnfrsf12a	27279	tumor necrosis factor receptor superfamily, member 12a [Source:MGI Symbol;Acc:MGI:1351484]
ENSMUSG00000003378	28.2428	14.363	14.2736	10.2973	36.4625	29.5153	41.8343	45.8992	26.9682	0.801986	0.56913	0.00499786	0.0586968	Grik5	14809	glutamate receptor, ionotropic, kainate 5 (gamma 2) [Source:MGI Symbol;Acc:MGI:95818]
ENSMUSG00000057388	689.381	461.41	475.488	477.108	741.405	627.2	712.413	658.6	656.35	0.320833	0.139016	0.00503605	0.0591073	Mrpl18	67681	mitochondrial ribosomal protein L18 [Source:MGI Symbol;Acc:MGI:1914931]
ENSMUSG00000048440	521.208	605.937	639.634	610.115	433.904	394.24	439.26	456.857	538.323	-0.371966	0.171023	0.00505293	0.0592674	Cyp4f16	70101	cytochrome P450, family 4, subfamily f, polypeptide 16 [Source:MGI Symbol;Acc:MGI:1917351]
ENSMUSG00000018199	1204.17	1348.32	1544.22	1499.97	1133.98	995.086	789.93	1067.42	1357.21	-0.372125	0.181353	0.005064	0.0593592	Ro60	20822	Ro60, Y RNA binding protein [Source:MGI Symbol;Acc:MGI:106652]
ENSMUSG00000037296	445.466	416.526	414.825	385.291	511.691	539.708	481.094	481.408	471.929	0.245987	0.098897	0.00507637	0.059466	Lsm1	67207	LSM1 homolog, mRNA degradation associated [Source:MGI Symbol;Acc:MGI:1914457]
ENSMUSG00000032514	120.674	193.002	184.664	182.777	65.6326	140.198	99.6641	64.0454	116.146	-0.618155	0.371375	0.00508369	0.0595136	Ttc21a	74052	tetratricopeptide repeat domain 21A [Source:MGI Symbol;Acc:MGI:1921302]
ENSMUSG00000038894	595.667	602.347	509.387	595.527	323.301	430.08	322.37	320.227	392.597	-0.526854	0.288526	0.00510985	0.0597817	Irs2	384783	insulin receptor substrate 2 [Source:MGI Symbol;Acc:MGI:109334]
ENSMUSG00000028497	1236.26	787.27	731.52	975.669	544.507	597.684	468.79	386.407	884.798	-0.626057	0.382457	0.00512799	0.0599555	Hacd4	66775	3-hydroxyacyl-CoA dehydratase 4 [Source:MGI Symbol;Acc:MGI:1914025]
ENSMUSG00000039914	87.296	127.471	119.541	136.439	89.9409	88.5458	57.8298	80.0567	100.477	-0.443366	0.220586	0.00513769	0.0599922	Coq10a	210582	coenzyme Q10A [Source:MGI Symbol;Acc:MGI:2684847]
ENSMUSG00000021241	948.702	866.266	925.997	1045.18	766.929	823.265	802.234	746.128	828.257	-0.240152	0.0955953	0.00513509	0.0599922	Isca2	74316	iron-sulfur cluster assembly 2 [Source:MGI Symbol;Acc:MGI:1921566]
ENSMUSG00000117698	20.5402	21.5444	28.5471	30.0338	9.72334	10.5412	20.9171	9.6068	24.322	-0.692373	0.434346	0.00515717	0.0601812	BC037704	100502982	cDNA sequence BC037704 [Source:MGI Symbol;Acc:MGI:2652856]
ENSMUSG00000031431	6242.94	10124.1	11858.6	17390.4	5268.84	6359.49	8764.28	4873.85	7793.65	-0.598443	0.356615	0.00516379	0.0602201	Tsc22d3	14605	TSC22 domain family, member 3 [Source:MGI Symbol;Acc:MGI:1196284]
ENSMUSG00000047180	1496.87	1223.54	1307.81	1216.8	1459.72	1993.34	1869.01	1640.63	1455.95	0.336604	0.149045	0.00516969	0.0602505	Neurl3	214854	neuralized E3 ubiquitin protein ligase 3 [Source:MGI Symbol;Acc:MGI:2429944]
ENSMUSG00000087365	5.13506	8.97685	12.4894	6.86486	21.8775	7.37882	27.0692	33.0901	16.0117	0.895387	0.671148	0.00517753	0.0603034	C430049B03Rik		RIKEN cDNA C430049B03 gene [Source:MGI Symbol;Acc:MGI:1924903]
ENSMUSG00000022280	1568.76	2040.44	2805.65	2599.21	1476.73	1473.66	1533.1	1870.12	1835.04	-0.395151	0.188749	0.00518268	0.060325	Rnf19a	30945	ring finger protein 19A [Source:MGI Symbol;Acc:MGI:1353623]
ENSMUSG00000031758	127.093	170.56	122.217	113.27	198.113	216.094	248.545	182.529	183.809	0.492808	0.261196	0.00523005	0.0608376	Cdyl2	75796	chromodomain protein, Y chromosome-like 2 [Source:MGI Symbol;Acc:MGI:1923046]
ENSMUSG00000067336	10733.6	12962.6	13283.3	14585.3	10210.7	9589.3	7472.34	10453.3	11272.4	-0.363266	0.166077	0.005254	0.0608452	Bmpr2	12168	bone morphogenetic protein receptor, type II (serine/threonine kinase) [Source:MGI Symbol;Acc:MGI:1095407]
ENSMUSG00000042268	326.076	207.365	173.959	203.372	587.047	478.569	476.173	292.474	339.232	0.691388	0.44675	0.00525068	0.0608452	Slc26a9	320718	solute carrier family 26, member 9 [Source:MGI Symbol;Acc:MGI:2444594]
ENSMUSG00000066842	1440.38	2344.75	2441.67	2700.47	1295.64	1513.71	1082.77	1673.72	1968.52	-0.496563	0.270119	0.00525261	0.0608452	Hmcn1	545370	hemicentin 1 [Source:MGI Symbol;Acc:MGI:2685047]
ENSMUSG00000073791	61.6207	84.3824	87.4255	78.0878	63.2017	28.4612	40.6039	57.6408	65.8833	-0.527008	0.289489	0.00524642	0.0608452	Efcab7	230500	EF-hand calcium binding domain 7 [Source:MGI Symbol;Acc:MGI:2385199]
ENSMUSG00000001521	245.199	223.524	200.722	188.784	288.054	336.263	259.619	333.036	222.447	0.399293	0.190526	0.0052428	0.0608452	Tulp3	22158	tubby-like protein 3 [Source:MGI Symbol;Acc:MGI:1329045]
ENSMUSG00000020570	4187.64	5517.17	6827.22	6274.49	4414.4	3822.23	3696.18	4589.92	5514.42	-0.367555	0.171957	0.00523895	0.0608452	Sypl	19027	synaptophysin-like protein [Source:MGI Symbol;Acc:MGI:108081]
ENSMUSG00000061232	105058	72599.4	75185.1	64956.2	87671.7	118603	113174	106158	76706.5	0.34403	0.154073	0.0052403	0.0608452	H2-K1	14972	histocompatibility 2, K1, K region [Source:MGI Symbol;Acc:MGI:95904]
ENSMUSG00000042364	567.424	456.024	612.871	770.581	427.827	441.675	390.043	489.947	459.014	-0.367772	0.170181	0.00527538	0.0610542	Snx18	170625	sorting nexin 18 [Source:MGI Symbol;Acc:MGI:2137642]
ENSMUSG00000000275	2838.4	2066.47	1440.74	1687.9	2185.32	3022.15	3536.23	3397.61	2015.28	0.453588	0.230192	0.00527986	0.0610673	Trim25	217069	tripartite motif-containing 25 [Source:MGI Symbol;Acc:MGI:102749]
ENSMUSG00000081189	24.3915	11.6699	14.2736	4.29054	0	5.27058	3.69126	3.20227	15.2931	-0.217928	0.413349	0.00530806	0.0613547	Hspd1-ps4		heat shock protein 1 (chaperonin), pseudogene 4 [Source:MGI Symbol;Acc:MGI:3649750]
ENSMUSG00000038507	2273.55	956.932	735.98	1107.82	3742.27	2297.98	1763.19	2028.1	1213.97	0.658325	0.414765	0.00531535	0.0614002	Parp12	243771	poly (ADP-ribose) polymerase family, member 12 [Source:MGI Symbol;Acc:MGI:2143990]
ENSMUSG00000032314	1828.08	1845.64	2001.87	1901.57	1577.61	1451.52	1695.52	1613.94	1687.81	-0.228984	0.0913412	0.0053324	0.0615204	Etfa	110842	electron transferring flavoprotein, alpha polypeptide [Source:MGI Symbol;Acc:MGI:106092]
ENSMUSG00000032252	329.927	562.848	553.992	723.385	396.226	397.402	383.891	265.788	555.808	-0.449579	0.227936	0.00533249	0.0615204	Glce	93683	glucuronyl C5-epimerase [Source:MGI Symbol;Acc:MGI:2136405]
ENSMUSG00000110631	83.4447	142.732	79.3966	138.155	149.496	180.254	199.328	169.72	113.067	0.484234	0.25465	0.00534336	0.061607	Gm42047		predicted gene, 42047 [Source:MGI Symbol;Acc:MGI:5624932]
ENSMUSG00000036181	2119.49	1956.95	2009	1929.03	1165.59	1565.36	1163.98	1378.04	1690.4	-0.45407	0.233777	0.00534944	0.0616383	H1f2	50708	H1.2 linker histone, cluster member [Source:MGI Symbol;Acc:MGI:1931526]
ENSMUSG00000021952	311.955	391.391	389.846	427.338	278.331	290.936	230.089	292.474	392.981	-0.379844	0.178447	0.00536867	0.0618208	Xpo4	57258	exportin 4 [Source:MGI Symbol;Acc:MGI:1888526]
ENSMUSG00000011884	5027.22	5494.73	4976.12	3676.14	3749.56	4143.73	3407.03	2826.53	4751.41	-0.355206	0.162449	0.00537393	0.0618425	Gltp	56356	glycolipid transfer protein [Source:MGI Symbol;Acc:MGI:1929253]
ENSMUSG00000042599	345.333	426.4	392.523	471.959	275.9	271.962	300.223	231.631	357.636	-0.453557	0.232929	0.00538442	0.0618968	Kdm7a	338523	lysine (K)-specific demethylase 7A [Source:MGI Symbol;Acc:MGI:2443388]
ENSMUSG00000021678	29.5266	35.9074	34.7918	42.0473	102.095	48.4894	57.8298	58.7082	45.6913	0.623734	0.382638	0.00538542	0.0618968	F2rl1	14063	coagulation factor II (thrombin) receptor-like 1 [Source:MGI Symbol;Acc:MGI:101910]
ENSMUSG00000030042	783.096	620.3	572.726	594.669	813.114	947.651	976.954	921.186	766.112	0.400107	0.192419	0.00540873	0.0619312	Pole4	66979	polymerase (DNA-directed), epsilon 4 (p12 subunit) [Source:MGI Symbol;Acc:MGI:1914229]
ENSMUSG00000097572	21.824	3.59074	3.56839	1.71622	35.2471	27.407	29.5301	26.6856	11.2309	1.09622	1.51954	0.00540473	0.0619312	Gm26797		predicted gene, 26797 [Source:MGI Symbol;Acc:MGI:5477291]
ENSMUSG00000037202	1589.3	1789.98	1329.22	2092.93	3344.83	4602.27	3846.29	3492.61	3613.62	0.769487	0.547476	0.00540647	0.0619312	Prf1	18646	perforin 1 (pore forming protein) [Source:MGI Symbol;Acc:MGI:97551]
ENSMUSG00000076615	97.5661	38.6004	268.521	12.8716	3.64625	5.27058	31.9909	8.53938	91.1081	-0.0845518	0.229436	0.00540587	0.0619312	Ighg3		Immunoglobulin heavy constant gamma 3 [Source:MGI Symbol;Acc:MGI:2144790]
ENSMUSG00000024524	34.6616	61.0426	69.5836	65.2162	18.2313	29.5153	15.9955	41.6295	40.644	-0.743554	0.515564	0.00540728	0.0619312	Gnal	14680	guanine nucleotide binding protein, alpha stimulating, olfactory type [Source:MGI Symbol;Acc:MGI:95774]
ENSMUSG00000025157	414.656	389.595	363.084	344.101	471.582	444.837	447.873	471.801	443.096	0.248154	0.10118	0.00539614	0.0619312	Zdhhc16	74168	zinc finger, DHHC domain containing 16 [Source:MGI Symbol;Acc:MGI:1921418]
ENSMUSG00000087001	7.70258	18.8514	33.8997	11.1554	8.50792	4.21647	0	4.26969	8.04537	-0.205519	0.383425	0.00541391	0.0619516	Gm15475		predicted gene 15475 [Source:MGI Symbol;Acc:MGI:3705288]
ENSMUSG00000037336	772.826	249.556	218.564	282.318	121.542	264.583	44.2951	109.945	423.955	-0.903395	0.807571	0.00542798	0.0620738	Mfsd2b	432628	major facilitator superfamily domain containing 2B [Source:MGI Symbol;Acc:MGI:3583946]
ENSMUSG00000104114	29.5266	22.4421	16.0577	44.6216	61.9863	43.2188	40.6039	81.1241	43.2381	0.680334	0.447815	0.00543201	0.0620811	Gm37297		predicted gene, 37297 [Source:MGI Symbol;Acc:MGI:5610525]
ENSMUSG00000048329	57.7694	75.4055	84.7492	88.3851	47.4013	27.407	36.9126	18.1462	44.4874	-0.795805	0.601273	0.00544211	0.0621078	Mfsd6l	215723	major facilitator superfamily domain containing 6-like [Source:MGI Symbol;Acc:MGI:2384904]
ENSMUSG00000068606	68.0395	8.07916	13.3815	21.4527	85.0792	88.5458	98.4336	73.6522	31.7374	0.982792	0.966764	0.00544454	0.0621078	Gm4841	225594	predicted gene 4841 [Source:MGI Symbol;Acc:MGI:3643814]
ENSMUSG00000064348	37.2292	17.9537	33.8997	29.1757	108.172	37.9482	155.033	111.012	82.672	1.032	1.15388	0.00543999	0.0621078	mt-Tn		mitochondrially encoded tRNA asparagine [Source:MGI Symbol;Acc:MGI:102479]
ENSMUSG00000035456	16.6889	16.1583	3.56839	7.72297	48.6167	22.1365	13.5346	33.0901	22.0097	0.889439	0.733628	0.00545468	0.0621847	Prdm8	77630	PR domain containing 8 [Source:MGI Symbol;Acc:MGI:1924880]
ENSMUSG00000014554	1258.09	1237.01	1265.89	1337.79	1123.05	1103.66	883.442	936.13	1193.87	-0.283442	0.119866	0.00545859	0.0621906	Dguok	27369	deoxyguanosine kinase [Source:MGI Symbol;Acc:MGI:1351602]
ENSMUSG00000020263	329.927	432.684	389.846	520.014	314.793	236.122	279.305	340.508	373.058	-0.403062	0.195305	0.005469	0.0622421	Appl2	216190	adaptor protein, phosphotyrosine interaction, PH domain and leucine zipper containing 2 [Source:MGI Symbol;Acc:MGI:2384914]
ENSMUSG00000067369	405.669	451.535	461.214	606.682	376.779	328.884	423.265	288.204	469.354	-0.358004	0.16483	0.00546992	0.0622421	Trmt2b	215201	TRM2 tRNA methyltransferase 2B [Source:MGI Symbol;Acc:MGI:2442530]
ENSMUSG00000028412	1037.28	999.123	1121.37	1239.11	816.761	833.807	728.409	777.084	964.663	-0.377121	0.178604	0.00547676	0.0622424	Slc44a1	100434	solute carrier family 44, member 1 [Source:MGI Symbol;Acc:MGI:2140592]
ENSMUSG00000053470	680.395	1030.54	909.939	1124.12	668.48	656.715	674.27	816.578	830.016	-0.336831	0.151265	0.00547502	0.0622424	Kdm3a	104263	lysine (K)-specific demethylase 3A [Source:MGI Symbol;Acc:MGI:98847]
ENSMUSG00000002489	137.363	148.118	180.204	163.899	96.018	128.602	104.586	115.282	135.369	-0.394344	0.188917	0.00548249	0.0622688	Tiam1	21844	T cell lymphoma invasion and metastasis 1 [Source:MGI Symbol;Acc:MGI:103306]
ENSMUSG00000113010	14.1214	12.5676	12.4894	10.2973	3.64625	1.05412	2.46084	1.06742	7.77298	-0.143276	0.281102	0.00552322	0.0626925	Gm34084		predicted gene, 34084 [Source:MGI Symbol;Acc:MGI:5593243]
ENSMUSG00000025436	71.8908	65.531	42.8207	19.7365	106.957	94.8705	102.125	75.787	79.3865	0.638027	0.408015	0.00553077	0.0627392	Atp23	68876	ATP23 metallopeptidase and ATP synthase assembly factor homolog [Source:MGI Symbol;Acc:MGI:1916984]
ENSMUSG00000026072	376.143	517.964	583.432	572.358	357.333	347.859	329.753	428.036	513.575	-0.384833	0.183252	0.0055626	0.0630612	Il1r1	16177	interleukin 1 receptor, type I [Source:MGI Symbol;Acc:MGI:96545]
ENSMUSG00000029130	26.959	31.419	58.8784	69.5068	32.8163	6.3247	11.0738	20.281	25.5365	-0.873646	0.731186	0.00558276	0.0632506	Rnf32	56874	ring finger protein 32 [Source:MGI Symbol;Acc:MGI:1861747]
ENSMUSG00000064373	22469.7	24030.1	26662.1	22736.4	20878.4	20338.1	15793.7	17401.1	23156.2	-0.305316	0.132854	0.0055878	0.0632684	Selenop	20363	selenoprotein P [Source:MGI Symbol;Acc:MGI:894288]
ENSMUSG00000024027	9099.32	14062.2	16144.3	13865.3	8597.86	7033.07	6164.41	9197.98	13359.5	-0.554908	0.322109	0.00559454	0.0633056	Glp1r	14652	glucagon-like peptide 1 receptor [Source:MGI Symbol;Acc:MGI:99571]
ENSMUSG00000030057	14616.9	13807.3	15529.6	15409.9	13437.7	13129	12485.1	12524.1	14358	-0.18573	0.0719728	0.0056485	0.0637977	Cnbp	12785	cellular nucleic acid binding protein [Source:MGI Symbol;Acc:MGI:88431]
ENSMUSG00000038279	635.463	509.885	521.877	531.169	633.233	796.912	732.1	658.6	610.502	0.303283	0.131646	0.00564354	0.0637977	Nop2	110109	NOP2 nucleolar protein [Source:MGI Symbol;Acc:MGI:107891]
ENSMUSG00000021967	797.217	734.306	755.606	698.5	1024.6	851.727	930.198	862.477	844.793	0.257847	0.106734	0.00564781	0.0637977	Mrpl57	67840	mitochondrial ribosomal protein L57 [Source:MGI Symbol;Acc:MGI:1915090]
ENSMUSG00000029581	173.308	188.514	262.277	140.73	209.052	234.014	403.578	414.16	244.78	0.521893	0.292201	0.00565608	0.0638438	Fscn1	14086	fascin actin-bundling protein 1 [Source:MGI Symbol;Acc:MGI:1352745]
ENSMUSG00000029461	815.19	1114.92	1074.09	1012.57	900.624	719.962	602.906	862.477	946.766	-0.315334	0.139195	0.00566736	0.0639318	Fam168a	319604	family with sequence similarity 168, member A [Source:MGI Symbol;Acc:MGI:2442372]
ENSMUSG00000039686	603.369	564.644	518.308	483.973	443.627	440.621	462.638	458.992	544.601	-0.231228	0.093307	0.00567586	0.0639881	Zer1	227693	zyg-11 related, cell cycle regulator [Source:MGI Symbol;Acc:MGI:2442511]
ENSMUSG00000038331	6.41882	17.9537	19.6261	13.7297	3.64625	2.10823	2.46084	8.53938	7.20534	-1.08356	0.95106	0.00568178	0.0640154	Satb2	212712	special AT-rich sequence binding protein 2 [Source:MGI Symbol;Acc:MGI:2679336]
ENSMUSG00000075555	15.4052	14.363	32.1155	20.5946	0	9.48705	11.0738	7.47196	14.8486	-0.952179	0.809553	0.005696	0.0640701	Gm10863		predicted gene 10863 [Source:MGI Symbol;Acc:MGI:3641623]
ENSMUSG00000035062	181.011	148.118	204.29	157.034	119.111	141.252	136.577	120.619	183.746	-0.336706	0.152072	0.00569714	0.0640701	Zc4h2	245522	zinc finger, C4H2 domain containing [Source:MGI Symbol;Acc:MGI:2679294]
ENSMUSG00000040621	174.592	102.336	141.843	149.311	114.249	93.8164	98.4336	74.7196	124.315	-0.435574	0.221547	0.00569378	0.0640701	Gemin8	237221	gem nuclear organelle associated protein 8 [Source:MGI Symbol;Acc:MGI:2384300]
ENSMUSG00000009772	1071.94	738.795	881.392	910.453	935.872	1491.58	1665.99	1281.97	870.162	0.439293	0.224111	0.00571212	0.0641596	Nuak2	74137	NUAK family, SNF1-like kinase, 2 [Source:MGI Symbol;Acc:MGI:1921387]
ENSMUSG00000052752	2676.65	2774.74	3100.93	2673.86	2317.8	2359.11	2079.41	2505.24	2762.09	-0.242676	0.099203	0.00571008	0.0641596	Traf7	224619	TNF receptor-associated factor 7 [Source:MGI Symbol;Acc:MGI:3042141]
ENSMUSG00000055652	521.208	417.423	535.258	558.628	771.79	742.098	613.98	549.723	638.748	0.326653	0.145921	0.00572	0.0641694	Klhl25	207952	kelch-like 25 [Source:MGI Symbol;Acc:MGI:2668031]
ENSMUSG00000030650	28.2428	16.1583	19.6261	24.027	2.43084	1.05412	2.46084	14.9439	9.5049	-0.19656	0.363993	0.00572001	0.0641694	Tmc5	74424	transmembrane channel-like gene family 5 [Source:MGI Symbol;Acc:MGI:1921674]
ENSMUSG00000026077	11.5539	10.7722	7.13678	9.43919	0	5.27058	0	3.20227	9.05686	-0.256523	0.537128	0.00573423	0.0642895	Npas2	18143	neuronal PAS domain protein 2 [Source:MGI Symbol;Acc:MGI:109232]
ENSMUSG00000031837	5.13506	12.5676	34.7918	16.3041	1.21542	1.05412	0	6.40454	6.89331	-0.105337	0.243962	0.00574087	0.0643245	Necab2	117148	N-terminal EF-hand calcium binding protein 2 [Source:MGI Symbol;Acc:MGI:2152211]
ENSMUSG00000041559	75.7421	135.55	106.16	94.3919	82.6484	29.5153	49.2168	45.8992	75.9529	-0.665468	0.447365	0.00576404	0.0644656	Fmod	14264	fibromodulin [Source:MGI Symbol;Acc:MGI:1328364]
ENSMUSG00000028076	486.547	767.521	751.146	618.696	456.997	476.461	329.753	545.453	661.65	-0.414304	0.205551	0.0057608	0.0644656	Cd1d1	12479	CD1d1 antigen [Source:MGI Symbol;Acc:MGI:107674]
ENSMUSG00000074482	8.98635	2.69305	3.56839	8.58108	19.4467	15.8118	19.6867	12.8091	8.5837	0.932303	0.80528	0.00576002	0.0644656	Gm16589		predicted gene 16589 [Source:MGI Symbol;Acc:MGI:4418561]
ENSMUSG00000048402	6.41882	26.9305	6.24468	10.2973	0	5.27058	3.69126	3.20227	8.80454	-0.245072	0.491477	0.0058053	0.0648873	Gli2	14633	GLI-Kruppel family member GLI2 [Source:MGI Symbol;Acc:MGI:95728]
ENSMUSG00000028358	6.41882	5.38611	10.7052	18.0203	15.8004	34.7859	25.8388	54.4385	20.5559	0.986311	0.977641	0.0058159	0.0649662	Zfp618	72701	zinc finger protein 618 [Source:MGI Symbol;Acc:MGI:1919950]
ENSMUSG00000035329	268.307	194.798	241.758	308.061	164.081	167.605	194.406	122.754	203.972	-0.475591	0.255669	0.00585372	0.0653217	Fbxo33	70611	F-box protein 33 [Source:MGI Symbol;Acc:MGI:1917861]
ENSMUSG00000035246	6.41882	17.056	24.0866	14.5878	7.29251	3.16235	4.92168	6.40454	12.2108	-0.949713	0.783647	0.00585488	0.0653217	Pcyt1b	236899	phosphate cytidylyltransferase 1, choline, beta isoform [Source:MGI Symbol;Acc:MGI:2147987]
ENSMUSG00000005732	939.715	683.138	777.909	706.223	923.717	909.703	1002.79	1036.47	788.656	0.274095	0.115971	0.00586083	0.0653482	Ranbp1	19385	RAN binding protein 1 [Source:MGI Symbol;Acc:MGI:96269]
ENSMUSG00000054598	38.5129	45.7819	61.5547	56.6351	27.9546	16.8659	0	11.7416	22.8268	-0.229266	0.440965	0.00586921	0.065362	9130230L23Rik		RIKEN cDNA 9130230L23 gene [Source:MGI Symbol;Acc:MGI:3041166]
ENSMUSG00000036686	353.035	304.315	264.061	268.588	385.287	430.08	467.56	416.295	346.294	0.401124	0.196924	0.00586632	0.065362	Cc2d1a	212139	coiled-coil and C2 domain containing 1A [Source:MGI Symbol;Acc:MGI:2384831]
ENSMUSG00000056025	142.498	78.0986	89.2097	118.419	115.465	189.741	268.232	202.81	125.58	0.595901	0.370212	0.00587353	0.0653703	Clca3a1	12722	chloride channel accessory 3A1 [Source:MGI Symbol;Acc:MGI:1316732]
ENSMUSG00000030788	3753.73	4160.77	4324.89	5055.97	3415.32	3711.55	2639.25	3475.53	3914.35	-0.31683	0.141354	0.00588207	0.0654255	Rnf141	67150	ring finger protein 141 [Source:MGI Symbol;Acc:MGI:1914400]
ENSMUSG00000107655	206.686	253.147	287.255	338.095	202.975	149.685	142.729	164.383	204.052	-0.521847	0.293956	0.00588901	0.0654629	Gm44220		predicted gene, 44220 [Source:MGI Symbol;Acc:MGI:5690612]
ENSMUSG00000075254	6308.42	7463.35	6787.08	8472.1	5197.13	6103.34	4724.81	5157.79	6124.06	-0.364544	0.170137	0.00589488	0.0654883	Heg1	77446	heart development protein with EGF-like domains 1 [Source:MGI Symbol;Acc:MGI:1924696]
ENSMUSG00000085161	0	3.59074	3.56839	1.71622	9.72334	20.0282	4.92168	11.7416	5.57878	1.32929	1.49601	0.00592626	0.065797	Gm7580		predicted gene 7580 [Source:MGI Symbol;Acc:MGI:3646746]
ENSMUSG00000028214	2802.46	1773.83	2636.15	2370.95	2592.49	3666.22	3568.22	3397.61	2397.43	0.369567	0.174736	0.00593577	0.0658625	Gem	14579	GTP binding protein (gene overexpressed in skeletal muscle) [Source:MGI Symbol;Acc:MGI:99844]
ENSMUSG00000028701	105.269	172.355	114.188	115.845	111.818	76.9505	61.521	71.5173	102.788	-0.485895	0.264915	0.00593992	0.0658686	Lurap1	68075	leucine rich adaptor protein 1 [Source:MGI Symbol;Acc:MGI:1915325]
ENSMUSG00000103251	1.28376	4.48842	2.67629	3.43243	7.29251	17.92	4.92168	14.9439	11.6975	0.307895	0.835774	0.00595992	0.0659456	Gm37519		predicted gene, 37519 [Source:MGI Symbol;Acc:MGI:5610747]
ENSMUSG00000031906	16.6889	92.4615	40.1444	66.0743	13.3696	21.0823	28.2997	22.4159	29.5473	-0.826388	0.69456	0.00596129	0.0659456	Smpd3	58994	sphingomyelin phosphodiesterase 3, neutral [Source:MGI Symbol;Acc:MGI:1927578]
ENSMUSG00000085331	37.2292	19.7491	8.02887	8.58108	7.29251	8.43294	2.46084	0	16.3242	-0.211487	0.394799	0.0059553	0.0659456	Gm11274		predicted gene 11274 [Source:MGI Symbol;Acc:MGI:3649225]
ENSMUSG00000024191	272.158	156.197	184.664	163.899	246.73	264.583	300.223	272.193	226.545	0.383874	0.185544	0.00595882	0.0659456	Bnip1	224630	BCL2/adenovirus E1B interacting protein 1 [Source:MGI Symbol;Acc:MGI:109328]
ENSMUSG00000000693	201.551	131.96	165.038	126.142	184.743	308.856	289.149	218.822	170.35	0.499257	0.277491	0.00598502	0.0661681	Loxl3	16950	lysyl oxidase-like 3 [Source:MGI Symbol;Acc:MGI:1337004]
ENSMUSG00000031927	7.70258	33.2143	33.8997	24.027	8.50792	9.48705	6.1521	3.20227	11.8225	-0.240828	0.47428	0.00599182	0.0662033	1700012B09Rik	69325	RIKEN cDNA 1700012B09 gene [Source:MGI Symbol;Acc:MGI:1916575]
ENSMUSG00000061780	5.13506	0	4.46049	0	518.983	0	9.84336	22.4159	36.1569	0.0283639	0.206733	0.00599684	0.0662187	Cfd	11537	complement factor D (adipsin) [Source:MGI Symbol;Acc:MGI:87931]
ENSMUSG00000029661	1629.1	1348.32	1458.58	1260.56	2350.62	2411.82	2726.61	2084.68	1715	0.53597	0.309995	0.00600929	0.0663161	Col1a2	12843	collagen, type I, alpha 2 [Source:MGI Symbol;Acc:MGI:88468]
ENSMUSG00000025981	1115.59	1079.91	1434.49	1720.51	1140.06	984.545	975.723	929.725	958.345	-0.333073	0.151852	0.00602715	0.0664731	Coq10b	67876	coenzyme Q10B [Source:MGI Symbol;Acc:MGI:1915126]
ENSMUSG00000023505	62.9044	46.6796	60.6626	24.8851	53.4784	85.3835	125.503	133.428	62.1448	0.680646	0.475776	0.00603153	0.0664813	Cdca3	14793	cell division cycle associated 3 [Source:MGI Symbol;Acc:MGI:1315198]
ENSMUSG00000031007	2214.49	2785.52	3207.98	3013.68	2328.74	2113.5	2154.47	2305.63	2635.87	-0.281604	0.121749	0.00606738	0.0668362	Atp6ap2	70495	ATPase, H+ transporting, lysosomal accessory protein 2 [Source:MGI Symbol;Acc:MGI:1917745]
ENSMUSG00000033488	220.807	210.058	265.845	216.243	137.342	134.927	184.563	181.462	194.159	-0.399949	0.197957	0.00608179	0.0669143	Cryzl2	226527	crystallin zeta like 2 [Source:MGI Symbol;Acc:MGI:2448516]
ENSMUSG00000078249	10.2701	8.07916	5.35258	6.86486	10.9388	21.0823	24.6084	18.1462	8.95581	0.820135	0.654758	0.00607971	0.0669143	Hmga1b	111241	high mobility group AT-hook 1B [Source:MGI Symbol;Acc:MGI:96161]
ENSMUSG00000000579	273.442	292.645	250.679	278.027	185.959	223.473	172.259	216.687	271.092	-0.360542	0.17011	0.00610285	0.0671056	Dynlt1c	100040563	dynein light chain Tctex-type 1C [Source:MGI Symbol;Acc:MGI:3807476]
ENSMUSG00000097924	17.9727	19.7491	19.6261	33.4662	15.8004	4.21647	0	4.26969	11.2945	-0.221769	0.419379	0.00612207	0.0672443	A730020E08Rik		RIKEN cDNA A730020E08 gene [Source:MGI Symbol;Acc:MGI:2444999]
ENSMUSG00000042073	371.008	404.856	504.927	395.588	426.612	249.826	200.559	202.81	375.694	-0.468918	0.253804	0.00612281	0.0672443	Abhd14b	76491	abhydrolase domain containing 14b [Source:MGI Symbol;Acc:MGI:1923741]
ENSMUSG00000028763	391.548	569.132	514.74	368.986	731.681	777.938	791.16	719.443	523.247	0.51215	0.291175	0.00614764	0.0674765	Hspg2	15530	perlecan (heparan sulfate proteoglycan 2) [Source:MGI Symbol;Acc:MGI:96257]
ENSMUSG00000030159	1190.05	482.954	464.783	483.115	278.331	403.727	243.623	271.125	698.023	-0.717076	0.54604	0.00616579	0.0676351	Clec1b	56760	C-type lectin domain family 1, member b [Source:MGI Symbol;Acc:MGI:1913287]
ENSMUSG00000031217	4852.63	6711.09	5959.21	5249.91	3848.01	4940.65	3750.32	4054.07	4888.74	-0.361895	0.171936	0.00617281	0.0676715	Efnb1	13641	ephrin B1 [Source:MGI Symbol;Acc:MGI:102708]
ENSMUSG00000042408	97.5661	139.141	180.204	175.912	96.018	106.466	84.899	101.405	123.227	-0.456658	0.242774	0.00618689	0.0677852	Zmym6	100177	zinc finger, MYM-type 6 [Source:MGI Symbol;Acc:MGI:106505]
ENSMUSG00000073643	618.774	616.709	696.728	688.203	212.698	192.903	615.21	184.664	521.248	-0.710554	0.542323	0.00623312	0.0681932	Wdfy1	69368	WD repeat and FYVE domain containing 1 [Source:MGI Symbol;Acc:MGI:1916618]
ENSMUSG00000002102	3725.48	3071.88	2928.76	2943.31	3501.62	4028.84	4472.58	4117.05	3397.68	0.292254	0.127426	0.00623039	0.0681932	Psmc3	19182	proteasome (prosome, macropain) 26S subunit, ATPase 3 [Source:MGI Symbol;Acc:MGI:1098754]
ENSMUSG00000000386	742.016	86.1777	41.9286	82.3784	861.731	1194.31	1846.86	1103.71	379.576	0.123442	0.260055	0.00623532	0.0681932	Mx1		MX dynamin-like GTPase 1 [Source:MGI Symbol;Acc:MGI:97243]
ENSMUSG00000059588	19799.5	35089.6	49151.9	43382.5	23254.6	18557.7	17379.7	28307	34748.1	-0.530736	0.313916	0.00624189	0.0682243	Calcrl	54598	calcitonin receptor-like [Source:MGI Symbol;Acc:MGI:1926944]
ENSMUSG00000090150	258.037	254.942	343.457	266.872	245.514	189.741	188.254	199.608	279.112	-0.358727	0.169736	0.00625127	0.0682566	Acad11	102632	acyl-Coenzyme A dehydrogenase family, member 11 [Source:MGI Symbol;Acc:MGI:2143169]
ENSMUSG00000022091	4556.08	6536.94	6373.14	6427.23	4340.26	4430.45	3594.06	4406.32	4962.95	-0.393087	0.195762	0.00625231	0.0682566	Sorbs3	20410	sorbin and SH3 domain containing 3 [Source:MGI Symbol;Acc:MGI:700013]
ENSMUSG00000029430	3839.74	2734.35	2940.35	2982.78	3835.86	3991.94	4121.91	3668.73	3445.79	0.273834	0.117433	0.00627183	0.0684288	Ran	19384	RAN, member RAS oncogene family [Source:MGI Symbol;Acc:MGI:1333112]
ENSMUSG00000026014	1337.68	1563.77	1622.72	1781.43	1327.24	1396.7	953.576	1010.85	1367.64	-0.344279	0.160129	0.0062885	0.0685289	Raph1	77300	Ras association (RalGDS/AF-6) and pleckstrin homology domains 1 [Source:MGI Symbol;Acc:MGI:1924550]
ENSMUSG00000021583	2615.03	2236.13	2420.26	2337.49	2884.19	3115.97	2555.58	3269.52	2546.47	0.258689	0.108918	0.00628688	0.0685289	Erap1	80898	endoplasmic reticulum aminopeptidase 1 [Source:MGI Symbol;Acc:MGI:1933403]
ENSMUSG00000033948	136.079	157.993	137.383	179.345	113.034	74.8423	52.9081	104.607	106.485	-0.568048	0.352248	0.00630342	0.0686506	Zswim5	74464	zinc finger SWIM-type containing 5 [Source:MGI Symbol;Acc:MGI:1921714]
ENSMUSG00000026627	625.193	811.507	991.12	836.655	525.06	679.905	478.634	678.881	815.946	-0.368233	0.176764	0.0063211	0.0687901	Pacc1	66950	proton activated chloride channel 1 [Source:MGI Symbol;Acc:MGI:1914200]
ENSMUSG00000033453	152.768	270.203	239.974	356.973	139.773	184.47	104.586	115.282	174.292	-0.613946	0.401389	0.00632752	0.0687901	Adamts15	235130	a disintegrin-like and metallopeptidase (reprolysin type) with thrombospondin type 1 motif, 15 [Source:MGI Symbol;Acc:MGI:2449569]
ENSMUSG00000059493	3.85129	3.59074	3.56839	3.43243	15.8004	6.3247	12.3042	10.6742	6.04741	0.982329	0.881529	0.00632728	0.0687901	Nhs	195727	NHS actin remodeling regulator [Source:MGI Symbol;Acc:MGI:2684894]
ENSMUSG00000037885	206.686	278.282	211.427	139.872	331.809	328.884	311.296	230.563	271.119	0.402008	0.201991	0.00633693	0.0688515	Stk35	67333	serine/threonine kinase 35 [Source:MGI Symbol;Acc:MGI:1914583]
ENSMUSG00000038949	530.195	493.727	559.345	602.392	323.301	420.593	365.435	483.542	554.021	-0.36048	0.171947	0.00637054	0.0691755	Cnst	226744	consortin, connexin sorting protein [Source:MGI Symbol;Acc:MGI:2445141]
ENSMUSG00000033543	835.73	777.395	976.846	1009.99	788.806	733.665	721.026	689.555	866.507	-0.256067	0.107973	0.00641762	0.0696041	Gtf2a2	235459	general transcription factor II A, 2 [Source:MGI Symbol;Acc:MGI:1933289]
ENSMUSG00000093896	7.70258	26.0329	303.313	4.29054	0	1.05412	19.6867	4.26969	37.5149	-0.0579487	0.215736	0.00641434	0.0696041	Ighv1-76		immunoglobulin heavy variable 1-76 [Source:MGI Symbol;Acc:MGI:4439737]
ENSMUSG00000002847	29.5266	8.07916	20.5182	4.29054	19.4467	60.0847	57.8298	51.2363	22.5779	0.890804	1.07814	0.00643653	0.0697679	Pla1a	85031	phospholipase A1 member A [Source:MGI Symbol;Acc:MGI:1934677]
ENSMUSG00000040746	3201.71	3456.09	3593.37	3344.05	2728.61	2997.91	2663.86	3164.91	3568.74	-0.210016	0.0845663	0.00644423	0.0698099	Rnf167	70510	ring finger protein 167 [Source:MGI Symbol;Acc:MGI:1917760]
ENSMUSG00000020642	4298.04	6383.44	5647.87	5502.19	3545.37	3567.13	2976.39	4596.32	5216.09	-0.436568	0.225001	0.00645004	0.0698315	Rnf144a	108089	ring finger protein 144A [Source:MGI Symbol;Acc:MGI:1344401]
ENSMUSG00000102719	21.824	17.9537	7.13678	17.1622	29.17	24.2447	41.8343	51.2363	22.1335	0.749276	0.603708	0.00645552	0.0698495	Gm37760		predicted gene, 37760 [Source:MGI Symbol;Acc:MGI:5610988]
ENSMUSG00000049882	30.8103	18.8514	20.5182	24.8851	42.5396	44.2729	47.9864	33.0901	34.3859	0.571734	0.359505	0.00649227	0.0702056	Vcpkmt	207965	valosin containing protein lysine (K) methyltransferase [Source:MGI Symbol;Acc:MGI:2684917]
ENSMUSG00000032860	690.665	776.497	837.679	1100.09	563.954	710.475	687.805	575.341	670.558	-0.338711	0.159555	0.00649862	0.0702327	P2ry2	18442	purinergic receptor P2Y, G-protein coupled 2 [Source:MGI Symbol;Acc:MGI:105107]
ENSMUSG00000078956	111.687	51.168	80.2887	40.3311	144.635	287.774	162.415	127.023	101.432	0.802029	0.748866	0.00654817	0.0706013	Gm14221		predicted gene 14221 [Source:MGI Symbol;Acc:MGI:3650696]
ENSMUSG00000036768	21.824	27.8282	22.3024	19.7365	25.5238	32.6776	79.9773	51.2363	33.0406	0.673909	0.487693	0.00653725	0.0706013	Kif15	209737	kinesin family member 15 [Source:MGI Symbol;Acc:MGI:1098258]
ENSMUSG00000050014	1415.99	492.829	549.532	635	1180.17	1340.84	1410.06	1633.16	713.901	0.580101	0.37003	0.0065461	0.0706013	Apol10b	328561	apolipoprotein L 10B [Source:MGI Symbol;Acc:MGI:3043522]
ENSMUSG00000024127	202.835	231.603	320.263	277.169	219.991	153.901	155.033	171.855	219.709	-0.424635	0.22044	0.00654682	0.0706013	Prepl	213760	prolyl endopeptidase-like [Source:MGI Symbol;Acc:MGI:2441932]
ENSMUSG00000033099	328.644	221.728	148.98	210.236	261.315	385.807	472.481	339.44	265.452	0.493632	0.281681	0.00657999	0.0709025	Nol12	97961	nucleolar protein 12 [Source:MGI Symbol;Acc:MGI:2146285]
ENSMUSG00000050373	971.809	1232.52	1113.34	979.101	800.96	813.778	762.861	687.42	1029.35	-0.378949	0.186838	0.0065939	0.0710107	Snx21	101113	sorting nexin family member 21 [Source:MGI Symbol;Acc:MGI:1917729]
ENSMUSG00000006005	1247.82	1307.03	1273.91	1185.91	1381.93	1574.85	1629.08	1742.03	1283.27	0.283093	0.123428	0.00660413	0.0710789	Tpr	108989	translocated promoter region, nuclear basket protein [Source:MGI Symbol;Acc:MGI:1922066]
ENSMUSG00000027828	3771.7	4030.6	4926.16	4696.43	3691.22	3765.31	3322.14	3380.53	3988.39	-0.257305	0.109306	0.00660851	0.0710842	Ssr3	67437	signal sequence receptor, gamma [Source:MGI Symbol;Acc:MGI:1914687]
ENSMUSG00000049539	5.13506	1.79537	4.46049	3.43243	13.3696	6.3247	8.61294	14.9439	7.69639	0.930811	0.854803	0.00661667	0.0710922	H1f1	80838	H1.1 linker histone, cluster member [Source:MGI Symbol;Acc:MGI:1931523]
ENSMUSG00000074733	273.442	275.589	335.429	334.662	286.839	195.012	187.024	196.406	246.642	-0.385878	0.191302	0.00661702	0.0710922	Zfp950	414758	zinc finger protein 950 [Source:MGI Symbol;Acc:MGI:2652824]
ENSMUSG00000025856	608.504	536.816	491.546	340.669	937.087	691.501	869.907	536.914	502.271	0.456931	0.248387	0.00664574	0.0713157	Pdgfa	18590	platelet derived growth factor, alpha [Source:MGI Symbol;Acc:MGI:97527]
ENSMUSG00000046380	211.821	122.983	98.1307	143.304	196.898	208.715	217.784	228.428	196.759	0.43062	0.227049	0.0066435	0.0713157	Jrk	16469	jerky [Source:MGI Symbol;Acc:MGI:106214]
ENSMUSG00000023307	1554.64	591.574	491.546	598.959	2621.66	1890.03	1186.13	1075.96	916.413	0.682026	0.511245	0.00664953	0.0713157	Marchf5	69104	membrane associated ring-CH-type finger 5 [Source:MGI Symbol;Acc:MGI:1915207]
ENSMUSG00000033900	59.0531	62.8379	76.7204	69.5068	32.8163	37.9482	23.378	39.4946	42.64	-0.650434	0.46427	0.00667339	0.0715297	Map9	213582	microtubule-associated protein 9 [Source:MGI Symbol;Acc:MGI:2442208]
ENSMUSG00000044749	8.98635	36.8051	48.1732	24.8851	6.07709	2.10823	23.378	7.47196	20.9081	-0.888612	1.09005	0.00669824	0.071754	Abca6	76184	ATP-binding cassette, sub-family A (ABC1), member 6 [Source:MGI Symbol;Acc:MGI:1923434]
ENSMUSG00000031813	1810.11	1155.32	1163.29	1101.81	1770.86	1862.62	2000.66	1539.22	1380.98	0.361286	0.173961	0.00670712	0.071792	Mvb12a	73711	multivesicular body subunit 12A [Source:MGI Symbol;Acc:MGI:1920961]
ENSMUSG00000054951	39.7967	46.6796	38.3602	44.6216	59.5555	57.9764	92.2815	87.5286	49.8814	0.557351	0.34707	0.00670965	0.071792	9130008F23Rik	71583	RIKEN cDNA 9130008F23 gene [Source:MGI Symbol;Acc:MGI:1918833]
ENSMUSG00000069917	319.657	326.757	331.86	223.108	244.299	516.517	474.942	1295.85	680.98	0.681839	0.520325	0.00672197	0.0718818	Hba-a2	110257	hemoglobin alpha, adult chain 2 [Source:MGI Symbol;Acc:MGI:96016]
ENSMUSG00000006373	2906.44	4094.34	4695.11	4850.89	3788.46	2806.06	2711.85	2677.1	3612.63	-0.365144	0.177782	0.00674146	0.0720481	Pgrmc1	53328	progesterone receptor membrane component 1 [Source:MGI Symbol;Acc:MGI:1858305]
ENSMUSG00000043602	86.0122	61.9403	83.8571	46.3378	121.542	92.7623	99.6641	124.888	91.1966	0.480992	0.272428	0.00674607	0.0720553	Zfp3	193043	zinc finger protein 3 [Source:MGI Symbol;Acc:MGI:99177]
ENSMUSG00000045679	803.636	1126.59	1028.59	1015.14	764.498	611.388	642.279	669.274	983.41	-0.424194	0.222902	0.00676842	0.0722096	Pqlc3	217430	PQ loop repeat containing [Source:MGI Symbol;Acc:MGI:2444067]
ENSMUSG00000046991	19.2565	41.2935	36.576	24.8851	9.72334	5.27058	7.38252	22.4159	20.1462	-0.837645	0.819662	0.00676807	0.0722096	Wdr27	71682	WD repeat domain 27 [Source:MGI Symbol;Acc:MGI:1918932]
ENSMUSG00000087150	278.577	196.593	217.672	232.547	164.081	179.2	163.646	180.394	236.984	-0.338381	0.159244	0.0067814	0.0722638	BC064078		cDNA sequence BC064078 [Source:MGI Symbol;Acc:MGI:3040692]
ENSMUSG00000038700	464.723	360.869	279.226	276.311	470.367	613.496	481.094	621.24	455.273	0.480804	0.27232	0.00677897	0.0722638	Hoxb5	15413	homeobox B5 [Source:MGI Symbol;Acc:MGI:96186]
ENSMUSG00000018566	1.28376	5.38611	5.35258	4.29054	23.0929	9.48705	68.9035	20.281	13.8048	0.094974	0.236069	0.00679707	0.0723886	Slc2a4	20528	solute carrier family 2 (facilitated glucose transporter), member 4 [Source:MGI Symbol;Acc:MGI:95758]
ENSMUSG00000020572	3245.36	2021.59	1894.81	2313.46	3570.9	3460.67	2922.25	3237.49	2107.62	0.375608	0.183676	0.00685913	0.073007	Nampt	59027	nicotinamide phosphoribosyltransferase [Source:MGI Symbol;Acc:MGI:1929865]
ENSMUSG00000047730	24.3915	31.419	24.0866	20.5946	58.34	33.7317	20.9171	325.564	59.5991	0.148827	0.287485	0.00686528	0.0730299	Fcgbp	215384	Fc fragment of IgG binding protein [Source:MGI Symbol;Acc:MGI:2444336]
ENSMUSG00000045954	22256.6	23089.4	31067.3	29235.7	19317.8	19698.3	15820.7	21567.3	23927.9	-0.368522	0.179099	0.00687539	0.073095	Cavin2	20324	caveolae associated 2 [Source:MGI Symbol;Acc:MGI:99513]
ENSMUSG00000071451	489.114	313.292	298.853	402.453	432.689	454.324	589.371	603.094	390.697	0.369617	0.180805	0.00688588	0.0731215	Psmg4	69666	proteasome (prosome, macropain) assembly chaperone 4 [Source:MGI Symbol;Acc:MGI:1916916]
ENSMUSG00000001228	143.782	129.267	119.541	60.0676	109.388	225.581	271.923	376.8	154.26	0.69949	0.558368	0.00688333	0.0731215	Uhrf1	18140	ubiquitin-like, containing PHD and RING finger domains, 1 [Source:MGI Symbol;Acc:MGI:1338889]
ENSMUSG00000049658	377.427	412.935	406.796	453.939	459.428	518.626	625.054	493.149	405.469	0.286319	0.12638	0.0068904	0.073127	Bdp1	544971	B double prime 1, subunit of RNA polymerase III transcription initiation factor IIIB [Source:MGI Symbol;Acc:MGI:1347077]
ENSMUSG00000050390	216.956	127.471	132.922	125.284	254.022	191.849	275.614	178.26	170.134	0.435101	0.233415	0.00689449	0.073128	C77080	97130	expressed sequence C77080 [Source:MGI Symbol;Acc:MGI:2140651]
ENSMUSG00000074519	47.4993	63.7356	66.9073	65.2162	29.17	47.4353	18.4563	46.9666	56.0162	-0.536952	0.326461	0.00690437	0.0731904	Zfp971	626848	zinc finger protein 971 [Source:MGI Symbol;Acc:MGI:1261426]
ENSMUSG00000052139	784.38	770.214	733.304	730.25	590.693	709.421	621.362	618.038	714.892	-0.219073	0.0899466	0.00691672	0.0732788	Babam2	107976	BRISC and BRCA1 A complex member 2 [Source:MGI Symbol;Acc:MGI:1333875]
ENSMUSG00000049672	265.739	251.352	232.837	268.588	200.544	216.094	191.946	181.462	258.931	-0.301487	0.135859	0.00697476	0.0738508	Zbtb14	22666	zinc finger and BTB domain containing 14 [Source:MGI Symbol;Acc:MGI:1195345]
ENSMUSG00000002233	4698.58	2778.33	3064.35	2920.14	3834.64	6211.91	5728.84	4931.49	3440.62	0.467809	0.251768	0.00700502	0.0741283	Rhoc	11853	ras homolog family member C [Source:MGI Symbol;Acc:MGI:106028]
ENSMUSG00000107369	103.985	145.425	165.93	147.595	96.018	118.061	67.6731	62.9779	113.173	-0.5012	0.296218	0.00701524	0.0741936	Gstm2-ps1		glutathione S-transferase mu 2 (muscle), pseudogene 1 [Source:MGI Symbol;Acc:MGI:3648223]
ENSMUSG00000051682	320.941	728.022	923.321	650.446	204.19	122.278	207.941	216.687	408.297	-0.202557	0.37427	0.00704009	0.0744134	Treml4	224840	triggering receptor expressed on myeloid cells-like 4 [Source:MGI Symbol;Acc:MGI:1923239]
ENSMUSG00000017344	564.856	363.562	512.064	402.453	740.189	1374.57	959.728	638.319	521.32	0.647923	0.48057	0.00708089	0.0748014	Vtn	22370	vitronectin [Source:MGI Symbol;Acc:MGI:98940]
ENSMUSG00000041828	228.51	367.153	450.509	365.554	233.36	202.39	196.867	134.495	248.282	-0.584859	0.396094	0.00709967	0.0749565	Abca8a	217258	ATP-binding cassette, sub-family A (ABC1), member 8a [Source:MGI Symbol;Acc:MGI:2386846]
ENSMUSG00000049950	93.7148	43.9866	47.2812	46.3378	93.5872	93.8164	111.968	95.0006	68.5826	0.539524	0.340244	0.0071173	0.0750992	Rpp38	227522	ribonuclease P/MRP 38 subunit [Source:MGI Symbol;Acc:MGI:2443607]
ENSMUSG00000075232	552.019	784.577	1021.45	1268.28	717.096	565.007	563.533	594.554	876.298	-0.425348	0.228243	0.00713958	0.0752908	Amd1	11702	S-adenosylmethionine decarboxylase 1 [Source:MGI Symbol;Acc:MGI:88004]
ENSMUSG00000017499	32.0941	23.3398	39.2523	28.3176	40.1088	72.7341	86.1294	52.3037	35.6739	0.6555	0.493276	0.00715075	0.0753218	Cdc6	23834	cell division cycle 6 [Source:MGI Symbol;Acc:MGI:1345150]
ENSMUSG00000022010	13686.2	9151	10992.4	13088.7	7609.73	8130.4	6602.44	4839.69	9623.11	-0.538223	0.340699	0.00714879	0.0753218	Tsc22d1	21807	TSC22 domain family, member 1 [Source:MGI Symbol;Acc:MGI:109127]
ENSMUSG00000073489	2358.27	605.04	369.328	621.27	1817.05	2402.33	3236.01	2929.01	984.346	0.792665	0.839222	0.00716236	0.0754006	Ifi204	15951	interferon activated gene 204 [Source:MGI Symbol;Acc:MGI:96429]
ENSMUSG00000036885	1150.25	1570.05	1921.58	2150.42	1176.52	785.317	1166.44	1262.76	1211.94	-0.457258	0.256506	0.00718637	0.0756099	Arhgef26	622434	Rho guanine nucleotide exchange factor (GEF) 26 [Source:MGI Symbol;Acc:MGI:1918053]
ENSMUSG00000048070	0	1.79537	0.892097	0.858108	0	4.21647	0	96.068	8.36377	0.043461	0.210545	0.00719248	0.0756306	Pirt	193003	phosphoinositide-interacting regulator of transient receptor potential channels [Source:MGI Symbol;Acc:MGI:2443635]
ENSMUSG00000046958	6.41882	5.38611	0.892097	0.858108	3.64625	9.48705	4.92168	72.5847	10.5572	0.100678	0.240004	0.00720517	0.0756771	4930432E11Rik		RIKEN cDNA 4930432E11 gene [Source:MGI Symbol;Acc:MGI:3045259]
ENSMUSG00000018599	181.011	161.583	128.462	130.432	198.113	169.713	239.932	213.485	186.764	0.357779	0.174515	0.00720214	0.0756771	Mief2	237781	mitochondrial elongation factor 2 [Source:MGI Symbol;Acc:MGI:2144199]
ENSMUSG00000028996	0	4.48842	21.4103	1.71622	31.6009	5.27058	76.2861	49.1014	18.7792	0.112536	0.249626	0.0072108	0.0756927	Rbp7	63954	retinol binding protein 7, cellular [Source:MGI Symbol;Acc:MGI:1890409]
ENSMUSG00000031066	186.146	285.464	281.903	283.176	198.113	188.687	168.568	173.99	238.354	-0.392074	0.199907	0.00725439	0.0760987	Usp11	236733	ubiquitin specific peptidase 11 [Source:MGI Symbol;Acc:MGI:2384312]
ENSMUSG00000067276	8.98635	8.97685	11.5973	9.43919	25.5238	16.8659	25.8388	35.2249	22.1415	0.79803	0.816268	0.0072578	0.0760987	Capn6	12338	calpain 6 [Source:MGI Symbol;Acc:MGI:1100850]
ENSMUSG00000030149	650.868	520.657	400.552	691.635	991.781	1225.94	1482.66	1005.51	1058.81	0.671049	0.514673	0.00726799	0.0761619	Klrk1	27007	killer cell lectin-like receptor subfamily K, member 1 [Source:MGI Symbol;Acc:MGI:1196250]
ENSMUSG00000070469	82.1609	108.62	84.7492	75.5135	155.573	232.96	136.577	199.608	106.743	0.658361	0.508755	0.00729322	0.0763825	Adamtsl3	269959	ADAMTS-like 3 [Source:MGI Symbol;Acc:MGI:3028499]
ENSMUSG00000026357	727.894	254.045	257.816	348.392	156.789	237.176	183.333	166.518	419.964	-0.670522	0.547888	0.00732505	0.0766719	Rgs18	64214	regulator of G-protein signaling 18 [Source:MGI Symbol;Acc:MGI:1927498]
ENSMUSG00000047022	80.8771	120.29	154.333	151.885	71.7096	67.4635	87.3599	102.473	103.168	-0.458746	0.257854	0.00734625	0.0768498	Mipol1	73490	mirror-image polydactyly 1 [Source:MGI Symbol;Acc:MGI:1920740]
ENSMUSG00000036992	532.762	406.651	369.328	339.811	546.938	500.706	534.002	533.711	498.122	0.300856	0.13701	0.00735704	0.0768748	Nxt1	56488	NTF2-related export protein 1 [Source:MGI Symbol;Acc:MGI:1929619]
ENSMUSG00000016252	1761.32	1161.6	1345.28	1240.82	2072.29	1715.05	2243.06	1676.92	1580.44	0.375561	0.188361	0.00735646	0.0768748	Atp5e	67126	ATP synthase, H+ transporting, mitochondrial F1 complex, epsilon subunit [Source:MGI Symbol;Acc:MGI:1855697]
ENSMUSG00000026414	11.5539	34.112	17.8419	19.7365	41.3242	36.8941	88.5903	38.4272	29.9131	0.751906	0.711147	0.0073674	0.076939	Tnnt2	21956	troponin T2, cardiac [Source:MGI Symbol;Acc:MGI:104597]
ENSMUSG00000045838	364.589	515.271	429.991	530.311	447.274	656.715	823.151	815.511	503.394	0.427308	0.230012	0.00738075	0.0769905	Ccdc9b	214239	coiled-coil domain containing 9B [Source:MGI Symbol;Acc:MGI:2685199]
ENSMUSG00000040511	1408.29	1162.5	1339.93	1429.61	1657.83	1828.89	1914.53	1626.75	1173.53	0.322066	0.149865	0.00738014	0.0769905	Pvr	52118	poliovirus receptor [Source:MGI Symbol;Acc:MGI:107741]
ENSMUSG00000028341	152.768	195.695	174.851	357.831	55.9092	101.195	123.042	101.405	113.125	-0.710615	0.651783	0.00740026	0.0771501	Nr4a3	18124	nuclear receptor subfamily 4, group A, member 3 [Source:MGI Symbol;Acc:MGI:1352457]
ENSMUSG00000020335	24.3915	35.0097	39.2523	29.1757	19.4467	22.1365	9.84336	17.0788	22.535	-0.594686	0.403967	0.00742506	0.0773645	Zfp354b	27274	zinc finger protein 354B [Source:MGI Symbol;Acc:MGI:1351476]
ENSMUSG00000036499	617.491	555.667	498.682	484.831	674.557	871.755	847.76	629.779	538.195	0.377333	0.190413	0.00746444	0.0776863	Eea1	216238	early endosome antigen 1 [Source:MGI Symbol;Acc:MGI:2442192]
ENSMUSG00000021556	476.276	671.468	612.871	791.176	478.875	549.195	397.426	445.115	658.249	-0.353354	0.172791	0.00746107	0.0776863	Golm1	105348	golgi membrane protein 1 [Source:MGI Symbol;Acc:MGI:1917329]
ENSMUSG00000022428	323.509	398.572	402.336	400.736	307.501	302.532	247.315	289.272	374.684	-0.331519	0.157248	0.00748364	0.0778418	Cby1	73739	chibby family member 1, beta catenin antagonist [Source:MGI Symbol;Acc:MGI:1920989]
ENSMUSG00000029026	34.6616	83.4847	100.807	60.9257	59.5555	4.21647	7.38252	10.6742	37.1783	-0.206507	0.380349	0.00751347	0.0781076	Trp73	22062	transformation related protein 73 [Source:MGI Symbol;Acc:MGI:1336991]
ENSMUSG00000058729	44.9317	66.4287	65.1231	41.1892	66.848	82.2211	99.6641	92.8658	73.1192	0.463827	0.264889	0.00753205	0.0782563	Lin9	72568	lin-9 homolog (C. elegans) [Source:MGI Symbol;Acc:MGI:1919818]
ENSMUSG00000051177	1404.44	2150.85	2027.74	2201.05	1011.23	1500.01	1357.15	1566.98	1510.55	-0.387423	0.203886	0.00754754	0.0783647	Plcb1	18795	phospholipase C, beta 1 [Source:MGI Symbol;Acc:MGI:97613]
ENSMUSG00000028902	1344.1	1055.68	1135.64	1148.15	1313.87	1336.62	1515.88	1513.61	1290.86	0.24194	0.103447	0.00755105	0.0783647	Sf3a3	75062	splicing factor 3a, subunit 3 [Source:MGI Symbol;Acc:MGI:1922312]
ENSMUSG00000041926	1576.46	1352.81	1281.94	1021.15	1832.85	1638.1	1950.22	1645.97	1442.95	0.34441	0.166621	0.00755948	0.0783775	Rnpep	215615	arginyl aminopeptidase (aminopeptidase B) [Source:MGI Symbol;Acc:MGI:2384902]
ENSMUSG00000029464	466.006	507.192	593.245	543.182	512.906	386.861	408.5	397.081	518.712	-0.263973	0.115488	0.00756086	0.0783775	Gpn3	68080	GPN-loop GTPase 3 [Source:MGI Symbol;Acc:MGI:1289326]
ENSMUSG00000020018	136.079	104.131	107.944	108.98	176.236	121.223	194.406	148.372	141.007	0.376935	0.191014	0.00756971	0.0784053	Snrpf	69878	small nuclear ribonucleoprotein polypeptide F [Source:MGI Symbol;Acc:MGI:1917128]
ENSMUSG00000018102	1829.36	1293.56	1652.16	1520.57	986.919	1068.87	989.258	897.702	1329.29	-0.47332	0.28167	0.00757212	0.0784053	H2bc4	68024	H2B clustered histone 4 [Source:MGI Symbol;Acc:MGI:1915274]
ENSMUSG00000057375	1636.8	1376.15	1482.67	1475.09	1323.59	1113.15	1272.25	1101.58	1444.15	-0.264098	0.115853	0.00759925	0.0786417	Yipf1	230584	Yip1 domain family, member 1 [Source:MGI Symbol;Acc:MGI:1915532]
ENSMUSG00000019295	686.814	700.194	739.549	678.764	625.94	567.115	625.054	499.554	703.691	-0.240345	0.102511	0.00761083	0.0787048	Tmem129	68366	transmembrane protein 129 [Source:MGI Symbol;Acc:MGI:1915616]
ENSMUSG00000030306	1009.04	1187.64	1420.22	1423.6	836.207	1006.68	721.026	809.106	1124.46	-0.427654	0.233639	0.00762687	0.0787048	Tmtc1	387314	transmembrane and tetratricopeptide repeat containing 1 [Source:MGI Symbol;Acc:MGI:3039590]
ENSMUSG00000007721	856.271	693.91	763.635	714.804	879.962	999.303	1097.54	966.017	819.898	0.311466	0.1444	0.0076238	0.0787048	Ccdc124	234388	coiled-coil domain containing 124 [Source:MGI Symbol;Acc:MGI:1916403]
ENSMUSG00000006611	3297.99	3582.66	3726.29	3671.84	2822.2	2971.56	2700.77	3046.42	3259.86	-0.259565	0.114068	0.0076193	0.0787048	Hfe	15216	homeostatic iron regulator [Source:MGI Symbol;Acc:MGI:109191]
ENSMUSG00000024732	649.585	544.895	504.035	434.203	630.802	717.854	896.977	636.184	563.27	0.345344	0.167592	0.00761421	0.0787048	Ccdc86	108673	coiled-coil domain containing 86 [Source:MGI Symbol;Acc:MGI:1277220]
ENSMUSG00000026768	754.853	1370.76	1750.29	1553.18	938.302	663.04	510.624	456.857	824.693	-0.656078	0.545966	0.00764827	0.0788812	Itga8	241226	integrin alpha 8 [Source:MGI Symbol;Acc:MGI:109442]
ENSMUSG00000039759	585.396	516.169	587	488.264	435.119	376.32	370.357	468.598	476.4	-0.320917	0.15128	0.0076651	0.0789211	Thap3	69876	THAP domain containing, apoptosis associated protein 3 [Source:MGI Symbol;Acc:MGI:1917126]
ENSMUSG00000029135	625.193	870.754	1121.37	1453.64	435.119	643.011	847.76	665.004	613.548	-0.467409	0.270693	0.00766388	0.0789211	Fosl2	14284	fos-like antigen 2 [Source:MGI Symbol;Acc:MGI:102858]
ENSMUSG00000021701	11161	12160	16463.7	16752.8	8157.88	6948.74	8782.74	11401.1	9899.22	-0.473055	0.284771	0.00766503	0.0789211	Plk2	20620	polo like kinase 2 [Source:MGI Symbol;Acc:MGI:1099790]
ENSMUSG00000038007	8802.77	15372	12810.5	16131.6	8950.34	8045.02	7745.5	10522.7	11064.8	-0.432924	0.239772	0.00767586	0.0789875	Acer2	230379	alkaline ceramidase 2 [Source:MGI Symbol;Acc:MGI:1920932]
ENSMUSG00000026782	537.897	681.343	731.52	773.155	439.981	476.461	451.564	573.206	709.193	-0.377203	0.191411	0.00769167	0.0791057	Abi2	329165	abl interactor 2 [Source:MGI Symbol;Acc:MGI:106913]
ENSMUSG00000042751	121.958	98.7453	94.5623	73.7973	170.158	204.499	211.632	145.169	112.586	0.592414	0.423627	0.00769876	0.0791341	Nmnat2	226518	nicotinamide nucleotide adenylyltransferase 2 [Source:MGI Symbol;Acc:MGI:2444155]
ENSMUSG00000060803	4353.24	3912.11	3835.13	3943.01	3558.74	3249.84	3023.14	3211.87	3786.03	-0.254531	0.110841	0.00772385	0.0793473	Gstp1	14870	glutathione S-transferase, pi 1 [Source:MGI Symbol;Acc:MGI:95865]
ENSMUSG00000009628	25.6753	21.5444	52.6337	35.1824	128.834	87.4917	39.3735	61.9105	64.4052	0.713671	0.678297	0.00775451	0.0796176	Tex15	104271	testis expressed gene 15 [Source:MGI Symbol;Acc:MGI:1934816]
ENSMUSG00000090500	16.6889	17.056	3.56839	4.29054	14.585	22.1365	38.143	27.753	17.2235	0.745764	0.78427	0.00777921	0.0798264	Gm17057		predicted gene 17057 [Source:MGI Symbol;Acc:MGI:4937884]
ENSMUSG00000018425	713.773	904.866	1041.08	1185.91	805.822	745.261	677.962	711.971	894.126	-0.313516	0.147573	0.00778687	0.0798602	Dhx40	67487	DEAH (Asp-Glu-Ala-His) box polypeptide 40 [Source:MGI Symbol;Acc:MGI:1914737]
ENSMUSG00000041757	195.132	289.952	269.413	364.696	139.773	180.254	175.95	122.754	167.883	-0.562988	0.387793	0.00779315	0.0798798	Plekha6	240753	pleckstrin homology domain containing, family A member 6 [Source:MGI Symbol;Acc:MGI:2388662]
ENSMUSG00000079227	147.633	48.475	53.5258	91.8176	269.823	176.038	311.296	168.653	157.144	0.745957	1.04758	0.00780752	0.0799375	Ccr5	12774	chemokine (C-C motif) receptor 5 [Source:MGI Symbol;Acc:MGI:107182]
ENSMUSG00000022540	844.717	848.312	785.938	772.297	757.205	496.489	581.989	567.869	742.761	-0.344773	0.168135	0.00780737	0.0799375	Rogdi	66049	rogdi homolog [Source:MGI Symbol;Acc:MGI:1913299]
ENSMUSG00000024067	826.744	703.785	884.96	785.169	685.496	690.447	680.423	623.375	791.775	-0.226081	0.094705	0.00783237	0.080147	Dpy30	66310	dpy-30, histone methyltransferase complex regulatory subunit [Source:MGI Symbol;Acc:MGI:1913560]
ENSMUSG00000032454	10.2701	17.056	16.9498	12.0135	2.43084	0	0	7.47196	5.93896	-0.129545	0.265031	0.00785615	0.0803005	Rbp2	19660	retinol binding protein 2, cellular [Source:MGI Symbol;Acc:MGI:97877]
ENSMUSG00000042567	6.41882	41.2935	57.9863	41.1892	20.6621	1.05412	9.84336	5.33711	14.9503	-0.162894	0.304797	0.00785399	0.0803005	Nek10	674895	NIMA (never in mitosis gene a)- related kinase 10 [Source:MGI Symbol;Acc:MGI:2685128]
ENSMUSG00000009210	79.5934	71.8148	85.6413	66.9324	65.6326	39.0023	45.5256	46.9666	59.3455	-0.451201	0.258189	0.00789823	0.0805955	Prr29	75573	proline rich 29 [Source:MGI Symbol;Acc:MGI:1922823]
ENSMUSG00000038132	24.3915	26.0329	32.1155	28.3176	7.29251	0	11.0738	18.1462	13.0511	-0.747794	1.67038	0.00789736	0.0805955	Rbm24	666794	RNA binding motif protein 24 [Source:MGI Symbol;Acc:MGI:3610364]
ENSMUSG00000024613	752.286	904.866	642.31	766.291	788.806	1093.12	1183.66	1423.94	749.584	0.410819	0.22068	0.0078967	0.0805955	Tcof1	21453	treacle ribosome biogenesis factor 1 [Source:MGI Symbol;Acc:MGI:892003]
ENSMUSG00000024621	1509.71	3081.75	2653.99	2530.56	1030.67	597.684	1267.33	848.601	1755.77	-0.719909	0.9579	0.00791241	0.0806951	Csf1r	12978	colony stimulating factor 1 receptor [Source:MGI Symbol;Acc:MGI:1339758]
ENSMUSG00000039178	439.047	496.42	580.755	598.959	464.29	372.103	408.5	354.384	474.797	-0.325722	0.15554	0.00793594	0.080871	Tbc1d19	67249	TBC1 domain family, member 19 [Source:MGI Symbol;Acc:MGI:1914499]
ENSMUSG00000015120	2340.3	2187.66	1867.16	1854.37	2484.31	2441.33	2592.5	2322.71	2218.64	0.224441	0.0946356	0.0079385	0.080871	Ube2i	22196	ubiquitin-conjugating enzyme E2I [Source:MGI Symbol;Acc:MGI:107365]
ENSMUSG00000074578	368.44	236.091	279.226	289.182	390.149	315.181	434.338	444.048	261.576	0.344701	0.168935	0.00794555	0.0808977	Zfas1	68949	zinc finger, NFX1-type containing 1, antisense RNA 1 [Source:MGI Symbol;Acc:MGI:1916199]
ENSMUSG00000047642	17.9727	8.97685	11.5973	13.7297	0	2.10823	6.1521	5.33711	5.54299	-0.21061	0.387811	0.00797136	0.0811153	D930020B18Rik	216393	RIKEN cDNA D930020B18 gene [Source:MGI Symbol;Acc:MGI:2442001]
ENSMUSG00000028199	151.484	160.686	206.074	183.635	160.435	121.223	125.503	133.428	173.189	-0.311818	0.146243	0.00801548	0.0812478	Cryz	12972	crystallin, zeta [Source:MGI Symbol;Acc:MGI:88527]
ENSMUSG00000054320	35.9454	38.6004	53.5258	85.8108	34.0317	24.2447	18.4563	27.753	37.5138	-0.64018	0.513734	0.00800249	0.0812478	Lrrc36	270091	leucine rich repeat containing 36 [Source:MGI Symbol;Acc:MGI:2448585]
ENSMUSG00000013846	2808.88	1718.17	1806.5	1670.74	2518.35	3383.72	2918.56	2808.39	2194.36	0.408677	0.216259	0.00801449	0.0812478	St3gal1	20442	ST3 beta-galactoside alpha-2,3-sialyltransferase 1 [Source:MGI Symbol;Acc:MGI:98304]
ENSMUSG00000022774	611.072	601.449	630.713	684.77	549.369	508.084	430.647	536.914	605.359	-0.269447	0.11995	0.00800816	0.0812478	Ncbp2	68092	nuclear cap binding protein subunit 2 [Source:MGI Symbol;Acc:MGI:1915342]
ENSMUSG00000054469	401.818	386.902	536.15	523.446	336.671	420.593	239.932	319.159	419.2	-0.374929	0.192286	0.00800083	0.0812478	Lclat1	225010	lysocardiolipin acyltransferase 1 [Source:MGI Symbol;Acc:MGI:2684937]
ENSMUSG00000071644	3658.73	2883.36	3232.07	3017.97	3989	3695.73	4142.83	3899.29	3566.15	0.255521	0.111382	0.00800603	0.0812478	Eef1g	67160	eukaryotic translation elongation factor 1 gamma [Source:MGI Symbol;Acc:MGI:1914410]
ENSMUSG00000035783	444.182	702.887	838.571	644.439	1217.85	770.56	2363.64	901.972	724.968	0.623188	0.487538	0.00800188	0.0812478	Acta2	11475	actin, alpha 2, smooth muscle, aorta [Source:MGI Symbol;Acc:MGI:87909]
ENSMUSG00000037085	170.741	94.2569	78.5046	75.5135	165.297	142.306	162.415	151.574	166.2	0.428055	0.238992	0.00803763	0.0814272	Trmt12	68260	tRNA methyltransferase 12 [Source:MGI Symbol;Acc:MGI:1915510]
ENSMUSG00000013622	2680.5	2441.7	2896.64	2835.19	2520.78	2228.4	1961.29	2142.32	2709.03	-0.251959	0.109786	0.00805339	0.0815416	Atraid	381629	all-trans retinoic acid induced differentiation factor [Source:MGI Symbol;Acc:MGI:1918918]
ENSMUSG00000033486	41.0804	33.2143	35.6839	42.9054	18.2313	6.3247	27.0692	25.6181	23.7257	-0.61896	0.476995	0.00807544	0.0817197	Catsper2	212670	cation channel, sperm associated 2 [Source:MGI Symbol;Acc:MGI:2387404]
ENSMUSG00000087057	48.783	83.4847	110.62	88.3851	52.263	60.0847	43.0647	56.5734	62.4846	-0.464409	0.271447	0.00809408	0.0818631	Gm11730		predicted gene 11730 [Source:MGI Symbol;Acc:MGI:3650941]
ENSMUSG00000027091	734.313	581.7	668.181	729.392	849.577	864.376	888.364	890.23	713.635	0.299238	0.13843	0.00810079	0.0818856	Zc3h15	69082	zinc finger CCCH-type containing 15 [Source:MGI Symbol;Acc:MGI:1919747]
ENSMUSG00000031847	32.0941	35.0097	31.2234	34.3243	25.5238	13.7035	12.3042	4.26969	20.4444	-0.709298	0.719241	0.00812894	0.0820341	1700030J22Rik	69528	RIKEN cDNA 1700030J22 gene [Source:MGI Symbol;Acc:MGI:1916778]
ENSMUSG00000051721	198.983	228.91	181.096	211.953	153.143	174.983	134.116	172.922	201.506	-0.301914	0.139499	0.00812607	0.0820341	Wdcp	238037	WD repeat and coiled coil containing [Source:MGI Symbol;Acc:MGI:3040699]
ENSMUSG00000033470	47.4993	31.419	43.7128	27.4595	47.4013	78.0047	41.8343	103.54	59.3239	0.563432	0.39627	0.00812231	0.0820341	Cysltr2	70086	cysteinyl leukotriene receptor 2 [Source:MGI Symbol;Acc:MGI:1917336]
ENSMUSG00000041220	109.12	62.8379	92.7781	85.8108	113.034	158.118	129.194	114.214	114.506	0.414904	0.227759	0.008143	0.0821307	Elovl6	170439	ELOVL family member 6, elongation of long chain fatty acids (yeast) [Source:MGI Symbol;Acc:MGI:2156528]
ENSMUSG00000031511	970.526	771.111	771.664	847.811	1001.5	1138.45	1039.71	1391.92	912.821	0.349162	0.172955	0.00815343	0.0821905	Arhgef7	54126	Rho guanine nucleotide exchange factor (GEF7) [Source:MGI Symbol;Acc:MGI:1860493]
ENSMUSG00000001768	2491.79	2565.58	2599.57	3031.7	2001.79	2126.15	2181.54	2051.59	2188.01	-0.29277	0.134336	0.00818459	0.0823197	Rin2	74030	Ras and Rab interactor 2 [Source:MGI Symbol;Acc:MGI:1921280]
ENSMUSG00000063172	125.809	117.597	148.98	127.858	88.7255	56.9223	111.968	83.259	103.781	-0.443295	0.253717	0.00818876	0.0823197	Hspb11	72938	heat shock protein family B (small), member 11 [Source:MGI Symbol;Acc:MGI:1920188]
ENSMUSG00000060188	508.371	410.242	445.156	411.034	377.995	218.202	210.402	143.035	274.952	-0.577677	0.422533	0.00817972	0.0823197	Cxcl17	232983	chemokine (C-X-C motif) ligand 17 [Source:MGI Symbol;Acc:MGI:2387642]
ENSMUSG00000020628	929.445	920.127	1058.92	912.169	884.824	821.157	735.791	739.724	977.193	-0.230678	0.0984981	0.008179	0.0823197	Trappc12	217449	trafficking protein particle complex 12 [Source:MGI Symbol;Acc:MGI:2445089]
ENSMUSG00000031174	71.8908	116.699	138.275	140.73	63.2017	28.4612	82.4382	82.1915	90.1313	-0.566159	0.402632	0.00818521	0.0823197	Rpgr	19893	retinitis pigmentosa GTPase regulator [Source:MGI Symbol;Acc:MGI:1344037]
ENSMUSG00000027236	391.548	436.275	429.099	438.493	608.924	495.435	504.472	676.746	448.774	0.339796	0.166376	0.00820895	0.0824774	Eif3j1	78655	eukaryotic translation initiation factor 3, subunit J1 [Source:MGI Symbol;Acc:MGI:1925905]
ENSMUSG00000030603	2526.45	2036.85	1850.21	1745.39	2267.97	2508.8	2820.12	2808.39	2247.14	0.290977	0.133308	0.00821663	0.0825092	Psmc4	23996	proteasome (prosome, macropain) 26S subunit, ATPase, 4 [Source:MGI Symbol;Acc:MGI:1346093]
ENSMUSG00000000392	5.13506	5.38611	0.892097	5.14865	0	20.0282	43.0647	41.6295	10.2309	0.101632	0.240583	0.00828598	0.0831599	Fap	14089	fibroblast activation protein [Source:MGI Symbol;Acc:MGI:109608]
ENSMUSG00000026821	717.624	507.192	387.17	447.074	718.312	824.319	821.921	725.847	599.203	0.428634	0.240793	0.00829183	0.083173	Ralgds	19730	ral guanine nucleotide dissociation stimulator [Source:MGI Symbol;Acc:MGI:107485]
ENSMUSG00000068758	911.472	478.466	487.977	369.845	678.203	1045.68	1256.26	879.556	604.125	0.524669	0.347147	0.00835317	0.0836965	Il3ra	16188	interleukin 3 receptor, alpha chain [Source:MGI Symbol;Acc:MGI:96553]
ENSMUSG00000024781	1455.79	2177.78	2368.52	2079.2	1361.27	1313.43	1316.55	1401.53	1849.22	-0.428037	0.238644	0.00834975	0.0836965	Lipa	16889	lysosomal acid lipase A [Source:MGI Symbol;Acc:MGI:96789]
ENSMUSG00000109408	147.633	53.8611	22.3024	27.4595	116.68	187.633	159.955	200.675	81.3828	0.700022	1.11327	0.00835817	0.0837008	A930037H05Rik	78439	RIKEN cDNA A930037H05 gene [Source:MGI Symbol;Acc:MGI:1925689]
ENSMUSG00000022519	12.8376	8.07916	15.1657	10.2973	17.0158	12.6494	99.6641	30.9553	28.3017	0.199671	0.364914	0.00836927	0.083766	Srl	106393	sarcalumenin [Source:MGI Symbol;Acc:MGI:2146620]
ENSMUSG00000019732	17.9727	20.6468	38.3602	36.8986	19.4467	8.43294	11.0738	10.6742	17.9852	-0.695028	0.67247	0.00838047	0.0838323	Calr3	73316	calreticulin 3 [Source:MGI Symbol;Acc:MGI:1920566]
ENSMUSG00000029869	35.9454	57.4518	82.0729	74.6554	116.68	111.736	89.8207	127.023	117.674	0.543666	0.370627	0.00838777	0.0838593	Ephb6	13848	Eph receptor B6 [Source:MGI Symbol;Acc:MGI:1096338]
ENSMUSG00000040370	222.091	294.441	362.191	286.608	271.038	165.496	228.858	172.922	265.121	-0.369149	0.190038	0.00839638	0.0838922	Etfrf1	67636	electron transfer flavoprotein regulatory factor 1 [Source:MGI Symbol;Acc:MGI:1914886]
ENSMUSG00000097715	599.518	658.003	729.735	695.926	591.908	455.379	486.016	579.61	680.248	-0.285885	0.131289	0.00840023	0.0838922	Gpr137b-ps		G protein-coupled receptor 137B, pseudogene [Source:MGI Symbol;Acc:MGI:3710533]
ENSMUSG00000056501	57.7694	72.7125	107.052	117.561	37.6779	24.2447	68.9035	26.6856	45.8717	-0.669044	0.66238	0.00842385	0.0839807	Cebpb	12608	CCAAT/enhancer binding protein (C/EBP), beta [Source:MGI Symbol;Acc:MGI:88373]
ENSMUSG00000039304	6701.25	4746.96	5506.02	5591.43	6802.69	8323.31	7013.4	9866.19	6531.3	0.383472	0.201291	0.00842384	0.0839807	Tnfsf10	22035	tumor necrosis factor (ligand) superfamily, member 10 [Source:MGI Symbol;Acc:MGI:107414]
ENSMUSG00000076498	204.118	246.863	248.895	264.297	281.977	387.915	526.62	1417.54	557.225	0.705705	1.18742	0.0084173	0.0839807	Trbc2		T cell receptor beta, constant 2 [Source:MGI Symbol;Acc:MGI:4835227]
ENSMUSG00000031461	7.70258	4.48842	5.35258	2.57432	9.72334	11.5953	43.0647	14.9439	10.0873	0.166724	0.309298	0.00842746	0.0839807	Myom2	17930	myomesin 2 [Source:MGI Symbol;Acc:MGI:1328358]
ENSMUSG00000030595	1073.23	845.619	849.277	743.122	1063.49	1143.72	1223.04	1118.66	883.26	0.305447	0.143588	0.0084528	0.0841873	Nfkbib	18036	nuclear factor of kappa light polypeptide gene enhancer in B cells inhibitor, beta [Source:MGI Symbol;Acc:MGI:104752]
ENSMUSG00000020400	596.95	436.275	679.778	391.297	518.983	845.402	981.876	720.51	564.472	0.404502	0.219796	0.00845891	0.0842023	Tnip1	57783	TNFAIP3 interacting protein 1 [Source:MGI Symbol;Acc:MGI:1926194]
ENSMUSG00000028741	531.478	293.543	322.939	288.324	431.473	526.004	506.933	508.093	396.23	0.360104	0.182665	0.00846485	0.0842073	Mrto4	69902	mRNA turnover 4, ribosome maturation factor [Source:MGI Symbol;Acc:MGI:1917152]
ENSMUSG00000020075	587.964	592.472	533.474	688.203	672.126	800.075	793.621	979.894	642.199	0.341948	0.16897	0.00846862	0.0842073	Ddx21	56200	DExD box helicase 21 [Source:MGI Symbol;Acc:MGI:1860494]
ENSMUSG00000023262	137.363	114.904	136.491	110.696	159.22	190.795	201.789	135.563	148.848	0.358451	0.181998	0.008474	0.084215	Acy1	109652	aminoacylase 1 [Source:MGI Symbol;Acc:MGI:87913]
ENSMUSG00000009569	1570.04	1902.19	1810.07	2198.47	1178.96	1477.87	1546.64	1556.3	1700.48	-0.307268	0.14453	0.0084808	0.0842368	Mrtfb	239719	myocardin related transcription factor B [Source:MGI Symbol;Acc:MGI:3050795]
ENSMUSG00000033554	267.023	216.342	199.83	200.797	286.839	278.287	340.826	266.856	266.816	0.328135	0.159456	0.00849314	0.0843135	Dph5	69740	diphthamide biosynthesis 5 [Source:MGI Symbol;Acc:MGI:1916990]
ENSMUSG00000042286	2333.88	2596.1	2609.38	1829.49	2737.12	4178.52	3025.6	3874.74	3515.42	0.412756	0.227816	0.00850454	0.0843809	Stab1	192187	stabilin 1 [Source:MGI Symbol;Acc:MGI:2178742]
ENSMUSG00000019892	42.3642	44.8842	54.4179	73.7973	25.5238	0	2.46084	25.6181	25.7505	-0.154463	0.293247	0.0085352	0.0846392	Lrriq1	74978	leucine-rich repeats and IQ motif containing 1 [Source:MGI Symbol;Acc:MGI:1922228]
ENSMUSG00000103711	34.6616	64.6333	46.3891	36.0405	36.4625	22.1365	12.3042	9.6068	29.4048	-0.67192	0.657053	0.00854311	0.0846717	Tstd1	226654	thiosulfate sulfurtransferase (rhodanese)-like domain containing 1 [Source:MGI Symbol;Acc:MGI:3648482]
ENSMUSG00000016554	1297.89	1130.19	1112.45	996.263	1240.94	1439.92	1450.67	1450.63	1188.47	0.256425	0.113314	0.00855587	0.0847523	Eif3d	55944	eukaryotic translation initiation factor 3, subunit D [Source:MGI Symbol;Acc:MGI:1933181]
ENSMUSG00000049764	246.483	227.114	250.679	190.5	312.362	296.207	254.697	330.901	275.013	0.313136	0.149191	0.00857373	0.0848372	Zfp280b	64453	zinc finger protein 280B [Source:MGI Symbol;Acc:MGI:1927865]
ENSMUSG00000020412	626.477	640.049	579.863	616.122	638.094	820.103	777.626	793.095	668.746	0.255555	0.112858	0.00857214	0.0848372	Ascc2	75452	activating signal cointegrator 1 complex subunit 2 [Source:MGI Symbol;Acc:MGI:1922702]
ENSMUSG00000038312	1622.68	1639.17	1721.75	1517.14	1406.24	1398.81	1258.72	1221.13	1532.99	-0.253932	0.112421	0.00858427	0.0848956	Edem2	108687	ER degradation enhancer, mannosidase alpha-like 2 [Source:MGI Symbol;Acc:MGI:1915540]
ENSMUSG00000020818	528.911	558.36	563.805	529.453	452.135	446.946	307.605	476.07	548.58	-0.301334	0.142553	0.00860106	0.0850156	Mfsd11	69900	major facilitator superfamily domain containing 11 [Source:MGI Symbol;Acc:MGI:1917150]
ENSMUSG00000027238	44.9317	20.6468	55.31	31.75	19.4467	23.1906	9.84336	13.8765	26.8471	-0.676574	0.665052	0.00861678	0.085125	Frmd5	228564	FERM domain containing 5 [Source:MGI Symbol;Acc:MGI:2442557]
ENSMUSG00000025982	5405.93	5996.53	5908.36	6672.65	5051.28	5378.1	4364.3	5262.39	5528.47	-0.229506	0.0965994	0.00862576	0.0851677	Sf3b1	81898	splicing factor 3b, subunit 1 [Source:MGI Symbol;Acc:MGI:1932339]
ENSMUSG00000008226	274.726	324.962	386.278	427.338	250.376	248.772	284.227	254.047	327.998	-0.353574	0.176467	0.00866248	0.0853094	Scrn3	74616	secernin 3 [Source:MGI Symbol;Acc:MGI:1921866]
ENSMUSG00000062545	79.5934	72.7125	71.3678	57.4932	85.0792	165.496	150.111	91.7983	96.9968	0.53465	0.367509	0.00866343	0.0853094	Tlr12	384059	toll-like receptor 12 [Source:MGI Symbol;Acc:MGI:3045221]
ENSMUSG00000028744	274.726	230.705	283.687	186.209	325.732	280.395	394.965	314.89	299.096	0.340577	0.169311	0.00865525	0.0853094	Slc66a1	212555	solute carrier family 66 member 1 [Source:MGI Symbol;Acc:MGI:2384837]
ENSMUSG00000030061	898.635	914.741	1161.51	1088.08	844.715	785.317	882.211	828.32	924.852	-0.244364	0.106863	0.00864557	0.0853094	Uba3	22200	ubiquitin-like modifier activating enzyme 3 [Source:MGI Symbol;Acc:MGI:1341217]
ENSMUSG00000047669	207.97	117.597	92.7781	44.6216	427.827	367.887	273.153	82.1915	177.818	0.68607	0.887307	0.0086548	0.0853094	Msl3l2	73390	MSL3 like 2 [Source:MGI Symbol;Acc:MGI:1920640]
ENSMUSG00000024493	887.081	798.94	792.182	858.108	923.717	983.491	965.88	1022.59	895.038	0.200199	0.0842134	0.00870586	0.085681	Lars	107045	leucyl-tRNA synthetase [Source:MGI Symbol;Acc:MGI:1913808]
[truncated: 53,570 more rows]
