# Supplementary material for: Aging is associated with an insufficient early inflammatory response of lung endothelial cells in SARS-CoV-2 infection
Source: Front Immunol. 2024 Jun 7;15:1397990. doi: 10.3389/fimmu.2024.1397990 (PMC11190167; doi:10.3389/fimmu.2024.1397990)
Supplement: Supplementary file 4 [file DataSheet_4.xlsx]

## Sheet: Legend
Supplementary Table 4.	List of statistically significant differentially expressed genes that are up- and downregulated specifically in the aged SARS-CoV-2 infected mice or young SARS-CoV-2 infected mice or both age groups compared with respective mock mice.
	(adjusted P<0.05)

## Sheet: Only_aged_cov19
Genes upregulated only in Aged SARS-CoV-2 infected mice versus mock mice	Genes downregulated only in Aged SARS-CoV-2 infected mice versus mock mice
Ier3	Gm15666
Cfap45	Sh3bp5l
Fhad1	Hbb-bt
Hspa2	Zfp866
Oscp1	Calhm2
Dmkn	Hbb-bs
Errfi1	Gypa
Tiparp	Mblac1
Slc10a6	Hba-a2
Dnajb1	Gm43481
Mir22hg	Sox18
Rasl11b	Hba-a1
Snhg5	0610030E20Rik
Klf9	Gm16192
Fzd8	Alas2
Cfap53	Mrpl44
Rabgef1	Ptrh2
BC051019	2610001A08Rik
Sgms1	Gm45073
Btg2	Gm20696
Wsb1	Gm8170
Cfap126	Tmem9b
Rasd1	Wdr5b
Bhlhe40	Gimap4
Usp2	Trmt12
Socs3	Brf2
Ica1l	Nrm
Pdzrn3	Gm34680
Fam107a	Cmtm6
Tmem252	Ccdc166
Wwox	Cstf1
Acod1	Tfr2
Enkur	Oit3
Pcf11	Tubb2a
Ppp1r10	Gm47121
Cfap91	Vps18
1700013F07Rik	Crkl
Tent5b	Gm26811
Mycbpap	Zfp623
Nr4a3	4930549C15Rik
Drc7	Leo1
Ccdc181	Igkv16-104
Zfat	Spns3
Eif4a2	Zfp322a
Hs6st2	Gm37519
Lrrc71	Gimap9
Depp1	Gm38042
Cetn4	Smug1
Irs2	1700037H04Rik
Elf3	Asb1
Ankrd42	Dctpp1
Lrrc10b	Nip7
1700001L19Rik	Blmh
Dync2i2	Gm23849
Eif1-ps1	Gm48207
Tekt4	Gm48889
Dnaaf3	Ighv10-1
Nr4a2	Igkv6-15
Sphk1	Cdh23
Kcne4	Mest
2410004P03Rik	Zswim1
Fhdc1	Slc4a1
Eif1	Zfp442
Hspb8	Cog8
Srsf5	Coa4
Ccdc65	Mtmr14
Apon	B3galt4
Sesn2	Zfp764
Kif1a	Bub3
Drc1	H4c14
Mfsd4b1	Myo3b
Gm9889	Agl
Syde2	Gm43753
Mat2a	4933415A04Rik
Pdk4	Gm44095
Fjx1	Dolpp1
Il1r2	Pdik1l
Fblim1	Rpusd4
1700016K19Rik	Dhcr7
Nxph3	Gm16063
Smim5	Itgb3
Fbxo30	Twnk
Arhgef28	Igkv4-68
Gm8750	Lman2
Ddr1	Glb1
Irf2bp2	Med24
Gm10157	Vangl2
Cry2	A130050O07Rik
Sirt1	Ldlrap1
Zfp663	Rspry1
Wac	Dmac1
G0s2	F5
Mns1	Arrb1
Cfap43	C530043K16Rik
Fam166c	Emc10
Zbtb21	Ddx28
Col20a1	Dpagt1
Hsd11b1	Apobec2
Dusp14	Frmd8
Egr2	Gm30938
Ift81	Strip1
Gprc6a	Gm27206
Iqca	Cbx8
Spry1	Armc1
Ubxn11	Lyrm1
Cfap61	Tubb5
Syt5	Mfsd5
Ddx5	3222401L13Rik
Cd14	Zfp72
Bdnf	Pdp1
Etf1	Wdr89
Ddit4	Yipf5
Gas8	Zfp712
Mst1	Plpp7
Smpd3	Cd72
Rsph1	Tex261
Spaca9	Med18
Fxyd4	Igkv4-59
Nr4a1	Nlrx1
Snu13	Gm38177
Ccdc153	Hk1
Hmgcs2	Rnf5
Nr1d2	E030026E10Rik
Ccdc30
Arxes2
Siglec1
Ttc39a
Foxj1
Dnali1
Kif24
Fhit
Spata33
Kif9
Dynlrb2
Gcc1
Clk4
Krt18
Cebpb
Caprin2
Gm50008
Myh10
Tef
Rsph9
Fkbp5
Efhb
1700007K13Rik
Col4a5
Lyve1
Sf1
Acta2
Clstn3
Prkcg
Bhlhe41
Ccdc40
Hlf
Igf2bp2
Spag17
Rrad
Dusp18
Ly6c2
Meig1
Cdh6
Wdr19
Prom1
Cngb3
Glns-ps1
Adgb
Cecr2
Erich2
Adam3
Dcdc2b
Taf1d
Zfp326
Crybg2
Cfap100
Nup153
Clk1
Pde12
Iqcg
Nr1d1
Dnah7a
Ripk4
Zfand2a
2610028H24Rik

## Sheet: Only_young_cov19
Genes upregulated only in Young SARS-CoV-2 infected mice versus mock mice	Genes downregulated only in Young SARS-CoV-2 infected mice versus mock mice
Casp4	Tcp11l2
Eif5b	Ces2g
Cfb	Ctns
Batf2	Tmem18
Mov10	Inpp5k
Slc25a22	Gnpda2
Gbp8	Tmem175
Ass1	Tmx2
Timeless	Zc4h2
Uba7	Rnf167
Mmp10	Slc17a5
Pml	Abcg3
Apol10b	Pphln1
Cd40	Cthrc1
Dtx3l	Fam210b
Mlkl	Wdr45b
Psme2b	Galc
Ctps	Kctd12b
Nmi	Aldh4a1
Ascc3	Tm2d2
Gm39090	Ces2e
Cflar	Homez
Gtpbp2	Scn7a
Gbp9	Gusb
4933412E12Rik	Atp6ap1
Sdcbp2	Slc25a51
Sp110	Tmem50a
Upp1	Tmem50b
Serpine1	Cyb561d1
Ifi35	Atp6v1a
Tap2	Klhl24
Parp11	Dgke
Tor3a	Slc26a11
Asb13	Cep20
Nlgn2	Gm36283
Aftph	Trappc12
9930111J21Rik1	Magee1
Serpina3g	Hbp1
Eif4e3	Hexb
Ogfrl1	Mmgt1
Psmb9	Pcyox1
Psme2	Daglb
Il15	Cers5
H2-Q6	Fmo5
Tcirg1	Cep72
Psmb8	Sdhd
Sp140	Zbtb14
Ifit1bl1	Degs1
Etv6	Depdc7
Cxcl9	Gdf10
Lap3	Inpp5b
Fbxw17	Slc12a6
Lpar1	Scn3b
Selenow	Pon2
Zrsr2	Cox7a2l
Ifi203-ps	Pxmp4
Ppa1	Map1lc3b
Trim26	Abt1
Tapbp	Fig4
Dcp2	Rcbtb2
BC023105	Brat1
Shfl	Pdk2
Fndc3a	Rab31
C1ra	Ankrd44
Ifi208	Col14a1
Trim56	Tmem144
Gm47242	Dazap2
Kat2a	Mettl21a
Uaca	Pik3r6
Tmem106a	BC043934
Pnp	Mfsd1
Gm9869	Cd300lg
Smg7	Dhrs1
Rrbp1	Get1
9330175E14Rik	Dpysl5
Trim21	Pot1a
G530011O06Rik	Dennd11
Zup1	Polr2b
Slc15a3	Castor2
Gbp11	Alg2
H2-K1	Ccdc28a
Plscr2	Slc16a2
Gsdmd	Gnpat
Plekha4	Bckdha
Ccrl2	Hsd17b4
Slco3a1	Slc25a11
Trim6	Ocln
Rnf114	Mccc2
Tinagl1	Dhrs7
Nuak2	Cryba4
Grn	Clasp2
Ankrd1	Cd38
Pnpt1	Clcn4
H2-M3	Manba
Inpp1	Tollip
Tgm2	Slc16a9
Gm7730	Lrrn4
D730005E14Rik	Tspyl3
Dnmt3c	Lifr
Sh2d5	Tril
Wnk1	Tfb2m
Gm9706	Cers4
Gm15753	Tmem43
N4bp1	Arsk
Art3	Pllp
Atf5	Supt7l
9430034N14Rik	Kazald1
Tmem132a	Tpp1
Psmb10	Ndrg3
Rbms2	Cad
Adap2os	Ednrb
Wars	Fcgrt
Rn7s2	Bnip3l
Majin	Fmo1
Ccl2	Cd209d
B4galt5	Oard1
Gm15564	Sigmar1
Arhgap8	Scart1
Clic4	Zfp672
Gm7592	Clcn3
Dapk3	Zadh2
Rn7s1	Cdc23
C2	Trappc1
Lpin2	Lta4h
Rad23b	Zfp964
Lgals8	2610044O15Rik8
Adamts9	Slc29a1
Serpina3n	Jkamp
Rhoc	BC028528
Golgb1	Hadhb
H2-DMb1	2610035D17Rik
Apobec3	Sec11a
Cxcl11	Gpr137b-ps
Thbs1	Chmp1a
H2-Q7	Pik3r4
Gm10053	Srd5a3
Gm42633	Sdha
Arf4	Kctd20
9530082P21Rik	Add3
Ptgir	Olfml2a
Trim30c	Edil3
Crim1	Rtl6
Irgm2	Acad12
H2-D1	Fech
Parm1	Tekt3
Map4k4	Igf2bp3
Gm43068	Tmco1
AA467197	Tmem86a
Csnk1e	Snx14
Ly6a	Gpr155
Gm5979	Slc33a1
Inhbb	Tspan13
Gm43197	Klhl13
Mmp13	Dnajc28
Atp6v1d	Phactr3
AU040972	Golm1
Gpatch4	Cd1d1
Ccnd2	Nrp1
Gfod1	Gimap6
Gnb4	Ighv1-72
Naa25	Cmtr2
Map2k1	Pcyox1l
Ubxn4	Paqr7
Oxsr1	Hpcal4
Trip11	2810408A11Rik
Ciita	Ctps2
Klf2	Bcas3
Etnk1	Map2k6
Gm7665	Cym
Pcdh19	Slc39a10
Whamm	Kcnn3
Bdp1	Rab5b
Trim25	Psmd5
Gm17334	Mettl27
Eppk1	Tspan15
Ptma	Ppdpf
Gm17435	Pdhb
Aldoart1	Tmem71
Slfn8	Abhd4
Gm17056	Spcs3
Mthfd2	Zfp286
Tcof1	Taf2
Gm18068	Tmem186
Selp	Mfsd11
Gm26532	Slc66a2
Gkap1	Wdr81
Synpo	2810013P06Rik
Plod3	Cpm
BC051226	Reln
Pxk	Mturn
Yap1	Magix
Csrp1	Cdc25b
Irf2	Crot
Litaf	Aqp1
Zc3hav1	Kbtbd3
Mif-ps3	Ermp1
Eif2s2	Xpo4
Ankrd17	Nudt16
Gm43420	Gab3
Gnl3	Prkag1
Casp12	Lrrc61
4930512H18Rik	Cd36
Hsf2bp	Npc1
Sdc3	Galnt4
Cgas	Il1r1
Serping1	Ttc30b
Gm13493	Ddb1
Pdgfa	Tmem59
Hsp90b1	Aplnr
Nfix	Myo1e
Gpr4	Arap1
Lif	Elp2
Rn7s6	Rtn3
Fbxo39	Prune1
Cox18	Narf
Larp1	1110059E24Rik
Gm5970	Zbtb38
Gm9844	Plpp1
Snhg17	Aco1
Phc2	Slc2a4rg-ps
Serpinb6b	Gm17690
Zfp536	Hes6
Tnfsf13b	Acad11
Pi4k2a	Cyria
C4b	Slc7a7
Eea1	1500002C15Rik
Gm42047	Hdac6
Ms4a4c	Ifnar1
Pde4a	Tspan14
Nfkb2	Rbl2
Odf2l	Dpp4
Cfdp1	Mat2b
Mill2	Slc22a5
Tapbpl	Abca9
Cars	Tmem129
Islr	Zer1
Luzp1	Nptx1
Gm13889	Fibin
Rtf1	Slc35b4
Camsap1	Serinc5
Mvp	Prickle2
Mcam	Atp1b3
Tmsb10	Gbe1
Ifi209	Acaca
Upf3a	Dennd2c
Gm15990	Tmem127
Tulp3	Fam214a
Gm8355	Zmym3
Stat3	Glce
Olfm1	Cryz
Gm48601	Atg4c
Hpx	Zfp956
Clca3a1	Ypel1
Jade2	Arl8b
Chmp4b	Muc16
Gm49909	Atpaf1
Sltm	Zkscan14
Abl2	Ebpl
Slk	Gm20632
Lyar	Klhl4
Usp16	Ttc5
Saa3	Ube3b
Morc3	Taz
Itga6	Mpv17
Psmg4	Adi1
Gm15433	Elmo1
Tbrg1	Bpgm
Gm9847	Hbs1l
Naa20	Trmt2b
Heyl	Tnfrsf22
Tut7	Sema6a
Calhm6	Txndc15
Azi2	Wdr7
Rnf220	Ppp2r1b
Pttg1	Eif3l
Gm15337	Ywhaq
Iffo2	Zfp808
Triobp	Peg13
Ranbp1	Msh6
Rab5c	Acox3
Gm12728	Atraid
Mbd2	Retreg3
Il3ra	Nsun6
Tubb6	Tmem69
Csf1	Asb7
Apol6	Atp6v0e2
Tra2a	Aldh9a1
Lcat	Pigs
Cltb	Uck1
Myd88	Nfs1
Snhg12	Nqo1
Gpc4	Sgk1
Lipg	Pigk
Gzmc	Rdh11
Tubb4b-ps1	Anapc1
A030001D20Rik	Pnrc2
Hdgf	Pqlc3
Gch1	Pcdhac2
Bach1	Vmac
Dst	Plscr4
Actr5	Hid1
Ankfy1	Ets1
Gm11951	Ndufs2
Sfrp1	Klf10
Tardbp	Stt3a
Hmga1b	Mpzl1
Gm19684	Cnppd1
Sema4c	Rrn3
Ccl12	Cyp2j9
Cmtr1	Tmem106b
Trabd2b	Gm24950
Cldn4	Atg13
Anks1b	Rnf125
Asns	Ccndbp1
Pola2	Klrc2
Phlda1	Irs1
Adam15	Mr1
Ptpn12	Slc35a5
Jak2	Tspan12
Kat6a	Hif1an
Pkig	Paics
Nfkbib	Vhl
Polr3d	Klhdc3
Hnrnpd	Hhip
Rnf19b	Klra14-ps
Ly6c1	Rdm1
Ccdc6	Cstf2t
Gm16589	Zfp101
Dll1	Tspan8
Gm14046	BC037704
Nktr	Kcnj8
Serpina3h	Vps4b
Gm8797	Ganab
Yrdc	Dnah11
Psd	Ifngr1
Rpl13-ps6	Ackr4
Vcan	Pip4k2c
Ilrun	Entpd5
Gm17473	Epm2aip1
Tspo	Slc25a35
Gm5864	Leprot
Gm5822	Lrrn3
Gfpt2	Med23
Hivep1	Adgre5
Nppb	Gchfr
1700019L13Rik	Glod4
Man2a1	Platr25
Rps10-ps1	Ubr1
Ccbe1	Hadhb-ps
Larp1b	Rchy1
Gm15133	Kyat1
Trarg1	Prorp
Gm26797	Avpr1a
Calr	2900041M22Rik
Anxa7	Slc39a9
Nt5c3	Sema5a
Mthfr	Bmf
Srrm1	Bckdk
Stx4a	Cfap97
Fcgr1	Zfand1
Mrrf	Pccb
Fam241a	Aldh1a2
Map2k3os	Ptpru
Kif5b	Cbx6
Gm6210	Glmp
Ppfibp1	Ypel3
Col4a1	Zfp85
Gm24514	Igkv5-39
Shisa5	Gm13056
Pigr	Sypl
Ybx3	Pigx
Cspg4	Pctp
Rpl27a-ps4	Cnih1
Tlr3	Mtap
Sppl2a	Gm44148
Postn	Acss2
Ipo4	B4galt7
Eef1akmt4	Abca1
Creb5	Ppt1
Sav1	Gm13033
Srrt	Pigh
Gm12216	Prkaa1
Snrnp70	Tmem100
Zc3h18	Pdpk1
Asap3	Arhgap1
Golga4	Slc6a2
Ppp1r9b	Tnfrsf13b
Pkp4	Zdhhc15
Prpf3	Tbx3
Hsp90ab1	Tmem230
2700038G22Rik	Clec14a
Serpina3i	Adam12
Timp1	Gimap1os
Ccdc9b	Zfp871
Ino80	Zfp60
Bmp2	Sesn1
Snhg15	Hpgd
Rbl1	Siae
Dync1h1	Sptssa
Cep290	Caml
Patl1	Smim14
Cdk11b	1810008I18Rik
Keap1	Gm40639
Ttll9	Coq4
Gm9574	Anxa11
Pim1	Cdk20
Gem	Tspan7
Gm6450	Tmem232
Ntn1	Atg4a
Vcam1	Gm3325
Ubtd1	Kdm6a
Gm13841	Sorl1
Abtb2	Ap3m1
Plekhn1	Msh2
Psma7	Mettl4
Rab21	Fam210a
Mir99ahg	Lix1
Nbn	Arfgap2
Plat	Slc2a8
Alyref	Trappc2
Srsf7	Orai3
Mrpl30	D330050I16Rik
Ccdc25	Dynlt1a
Neat1	Chst11
Prrc2c	Phaf1
Mir5107	Usp5
Marchf5	Cnst
Rin1	Urod
Gm14165	4930430F08Rik
Plaat3	Frrs1
Sfpq	Glb1l2
Msx1	Gpd1l
Nudc	Hs1bp3
Tifa	Slco2a1
Rnf135	Zdhhc24
Gm4617	Dcun1d2
Dbn1	Il1rl2
Akap12	Xylt2
Spp1	Ormdl1
Rnf225	Gpn3
Alkbh5	Tspyl1
Tma16	Cd99l2
Ltv1	Klrd1
Dazap1	Vps35
Socs1	Pir
Gm7609	Lpin1
Rcan1	Supt4a
Fxr2	Slc25a17
Manf	Rbm12
Stard3	Prkab1
Tmem243	Ackr2
Bcr	Ankzf1
Lhx6	Kbtbd4
Trim44	Pik3c3
Gm5424	Kat7
Mif	Meis1
Gm11263	Gorasp2
Enah	Myh7
Gm12346	Imp4
A3galt2	Tsn
Laptm4a	Chek2
Gm28791	Ctsd
Dnajb11	Pex3
Nudt13	Aldh6a1
Sik3	Pias3
Dact1	Cirbp
Elane	Zfp119b
P2ry2	Reep1
Eif4g1	Hectd1
Vwa5a	Slx1b
Pdcd5	Adamts14
Arhgdig	Cyb5rl
Sele	Stmn2
Rmdn3	Il10rb
Sod2	Atg9a
Rps19bp1	Dars
Gm6610	Tecpr1
Ikzf4	Zfp874a
Bdkrb1	Upk3b
Phf11	Rft1
R3hdm2	Rmc1
Sptlc2	5830454E08Rik
Aopep	Zfp395
Gm10499	Ogdh
Enpp4	Gosr2
Tnks1bp1	Rttn
Icam1	Sacm1l
Snrpa1	Lrrc70
Tent5a	Tmem167b
Gm6444	Gm36279
Rpl3-ps2	Rnu2-10
Gripap1	Bivm
Asap2	Mrgpre
Lrrc4	Sigirr
Adamts4	Txnip
Tnfrsf4	Erlin2
Samd4b	Slc48a1
Farp1	Adck2
Rnf20	Gask1b
Psat1	Zkscan4
Gm5425	Tmem254a
Tpm4	Dhrs3
Gm18752	Hdac1
Sh3glb1	Bok
Gm43814	Gm10522
Rpl36-ps3	Trdv4
Gm7232	Zfp748
Llph	Dcaf4
S100a11	Acp2
Nsrp1	Btbd11
Slfn4	Wdcp
Gm6789	Glp1r
Tlr2	Osgin2
Btg3	Lipa
Prrc2a	Wdr36
Baz1b	Zdhhc9
Cnksr3	Vgll4
Mprip	Ctsa
Cdc6	Stac2
Marcksl1	Antxr2
Gm14539	Nfatc3
Rnf139	Cby1
Gm20627	Selenop
Mvb12a	Stxbp6
Birc3	Clns1a
Kdm1a	Spice1
Snrpd1	Exd1
Znhit1	Ip6k3
Arglu1	Fndc1
Klf6	Zscan21
Myh9	Ints5
Mier1	Acly
Ktn1	Zbtb8a
Zfp365	Prps1l3
1700041G16Rik	Zfp157
Psmc5	Kdr
Basp1	Nicn1
Ccdc86	Smpd2
Pgf	Stk4
Rrp9	Lratd2
Erg	Cyp2d22
Metap2	Cog6
Stk11	Derl2
Crem	Gm44066
Gm8337	Zfp715
Tnip2	Ap1b1
Flt1	1810030O07Rik
Ncor2	Pacc1
Cox4i2	Mospd1
Fgfrl1	Fam185a
Sdccag8	Nmrk1
Tpr	Ankrd10
Gm8767	Casp2
Brip1	Cs
Ccl20	Tmem135
A530032D15Rik	4930412C18Rik
Usp7	Zfp934
Gm5560	Gba2
Gm9774	Zfp882
Git1	P2rx7
Zfp593	Pcmtd2
Gm5406	Poglut2
Cux1	Abi2
Serpinb9	Bbs9
Gm21104	Psmd6
Pnp2	Trappc11
Gm4828	Dnajc18
Ckap4	Gm37642
Pdap1	Dglucy
Rpl31-ps14	Bet1
Slc7a1	Yipf2
Furin	Cd177
A930037H05Rik	Ncald
Mir6236	Ctsf
Cycs	Virma
Aldh1b1	Sufu
Lrrc45	Add1
Gm13822	Rdh14
Akr1b8	Impa1
Tead1	Pxdn
Disp2	Pik3cg
Plcb4	Manea
Pno1	Slc9a7
Gm6474	Adam17
Chn1	Mlh3
Zswim8	Zfp810
Luc7l3	Ipp
Gm4117	Api5
Ndufaf4	Ecd
Snrnp27	Rnf170
Tnip1	Actr10
Gm17151	Anapc4
Wtip	Tspan18
Plekhm2	Kitl
Cap2	Ube3a
Gm8971	Ubac2
Pnn	Ctso
Tead3	Dynlt1c
Mdk	Acot6
Trip10	Scara5
Pcdhgc5	Pros1
Dot1l	Gpr89
Zfp651	Gm26782
Trim14	Cd163
Hmga1	Atg12
Tbc1d1	Cpne8
Usp12	Tmem241
Loxl3	Gcdh
Fstl3	AI987944
1110038F14Rik	BC064078
Gm16148	Zfp597
Chac1	A430033K04Rik
Gm29257	Commd3
Mir692-1	Papolg
Hspa8	Hadh
Nid1	Armt1
Notch3	Dgkz
Prkrip1	Gtf2a2
Ppp1r12c	Fbxo21
Cadm3	Dok2
Rn18s-rs5	St3gal6
Asb4	Sec23ip
Vwa3b	Gm12258
Popdc2	Copa
Srf	Poc1b
Psmd7	Ift140
Ackr1	Gm48603
Loxl2	Ssr1
Rbm43	Ccdc152
Aig1	Unc119b
Eif3a	Tigd2
Aars	Galnt10
Cenpb	Tmem60
Src	Rps6kl1
Wnt5a	Gatc
Rufy3	Natd1
Nts	1810014B01Rik
Pprc1	Ccng2
Gm9895	Klrb1c
Gm48194	Npas2
Eif4ebp1	Fam13c
Ccn5	Gpd2
Vtn	Tmem218
P2ry14	Btf3l4
Gm38157	5430403G16Rik
Gm7030	Cnot1
Naalad2	Zfp518a
St3gal1	Emc1
Atp2a2	Osgep
Fam133b	Pgap4
Emid1	Zfp955b
Gm7160	Sh3tc2
Fez2	Dis3l
Pdia3	Trpv6
Tbrg4	Nudt17
Bcl3	Zfp26
A730011C13Rik	Slc9a6
Setd5	Efna1
Rai14	S1pr5
Gm6263	Qrfp
Gm6467	Klra4
Gm4948	Atp2a3
Adrm1	Ndufs1
Mbd6	Wbp2
Col18a1	Trpm4
Des	Slc9a2
Gm2000	Eya1
Hsp25-ps1	Dpy30
Khsrp	Tspyl4
Akt3	Skap2
Rarres2	Zfp169
Rad51ap1	Gga2
Ier5l	Elovl5
Gc	Steep1
Pdia6	Cltc
Bcl2l2	Snapc5
Hdlbp	Hmgcl
Inhba	AV356131
Gabbr1	Eif4ebp2
Mgp	D130017N08Rik
Ptms	Tmem203
Psma3	Gorasp1
Gm4342	Ilvbl
Asah2	Maob
Rbis	Ero1b
Lix1l	Snapin
Ppp1r14a	Tspan32
Gm5527	Fam13a
Carhsp1	Acadm
Ctrl	Smu1
Gm38247	Tmem41a
Cd200	Glo1
Lrrc8a	Trim68
Nub1	E430024I08Rik
Rpl19-ps7	Sel1l
Cabp4	Dcun1d4
Tgfb2	Emcn
Rpl6l	Mfap2
Rpl18a-ps1	Mfsd9
Lrg1	Sall2
H2-Ab1	Il16
Cenpj	Sh3gl2
Fanca	Crbn
Nes	Gtf3c3
Tmf1	Jam2
1600014C10Rik	Arhgef18
Gm6627	Pdpr
Gm4950	Vps11
Arl8a	Tet1
Actg-ps1	Traf7
Arhgap32	Amz2
Cep83	Swsap1
Psmb2	Cav1
Prtn3	Ccdc17
Chmp5	Dnai1
Gm8388	Flvcr2
Dbnl	Tfpi
7SK	Acss1
Malat1	Taf9b
Plekho1	Gm5547
Lmod1	Fnta
Ms4a6d	Cnot8
Mrpl52	Tmem131l
Hspe1	Usp48
Coq2	Tmed4
Ddr2	Bzw2
Prkag2os1	Cbr4
Flot1	Gm16124
Igfbp2	Rad9b
Plekha3	Dnah12
Hmgn3	Sirt4
Ftl1-ps2	Wdyhv1
BC147527	Stk11ip
Gm8174	Tmem109
Tpm3	Pigv
Hsh2d	Atp2c1
Ppp4r4	Wdr6
Eid2	Pknox1
Kars	Zfyve1
Tmem259	Ttc38
Gm2619	Rab4a
Gse1	Gm45820
Mettl1	Smim20
Sec62	Slc35f5
Gm39556	Sytl2
Svbp	Ggh
Kcnk3	Samd3
H2-Eb1	Cdin1
Snrnp35	Kidins220
Gucy1b1	Cldn5
Nol7	Gin1
Cstb	Polg
Gm13456	Tacc1
4930430E12Rik	Amacr
Gm25360	Srpk3
Relb	Cep44
Slfn1	Tmem185a
Atxn7l1	Ly6g6d
Fmr1	Acadsb
Nhsl2	Lrrk2
Dnaja1	Fbxo46
Gm22973	Zmpste24
Leng1	A630052C17Rik
Nfkbie	Tymp
Gm37909	Hdhd2
Arhgef7	Lfng
Kank4	Idh1
Rpl36-ps12	Colgalt2
Tbcc	Pnpla6
Phf2	Calcrl
Angptl4	Gng2
Rpsa-ps9	Zfp831
Gm11836	Abcf3
Kmt2b	Gm26510
Eif3d	Lmbr1
Gm7816	Dph1
Zc3h7a	Ckb
Psmd12	Fbxw5
Gm43359	Ifitm10
Nmt1	Fbxo22
Cwc15	Fv1
Gm14111	Kctd19
9130008F23Rik	Oxct1
Eprs	Pigm
Nab1	Fahd1
Utrn	Entpd6
Ift43	Klhl28
Phlpp2	Frmd6
Ralb	Dynlt1f
Gm4928	Ranbp6
Vps54	Rtn1
Grk5	Il18rap
Zfp948	Thbd
Rps27a-ps2	4930522L14Rik
Polr1h	Brk1
Armcx6	Klra9
Sf3a2	Ighv1-22
Togaram2	Frg1
Rgs4	Mfap1a
Gm5312	Gabra3
Emp1	Hhex
Nuak1	Myorg
Gm47071	4930551L18Rik
Cox5b-ps	Glg1
6330403L08Rik	Lclat1
A430090L17Rik	Ap4b1
Pclaf	Haghl
Ccdc59	Sec61a1
Synpo2	Aplf
Prkar1b	Gm36371
Gm3571	Papss1
Tpm2	Ndufa9
Tspan4	1110051M20Rik
Gm46344	Zfp760
Max	Pxylp1
Gm38299	Tspan2
Ctu2	Enpp5
Akap9	St6galnac3
Mrgbp	Poll
Alb	Gm47467
Bgn	Ccr6
Col8a1	Tmem159
Ccdc85c	Zfp961
Eef2-ps2	Gm15912
Cxcl14	Fam234a
Iws1	C730034F03Rik
Dmwd	Dad1
Gm37421	Tmem91
Fmnl2	Klhl11
Acyp2	Layn
Safb2	Dcun1d1
Ube2m	Tug1
Sectm1b	Sort1
Txn1	Cdc42
Gm8185	Apba2
Erf	Tbx3os1
Gm5786	Ap1s2
Clca1	Stat6
Lmna	Tex14
Fcnb	Klf11
Gm13736	Atp5a1
Serpina10	Prmt9
Atxn1	Wdr92
Mrpl54	Gm9776
D530018E20Rik	Kdm4c
Hoxb4	Pygb
Sox9	Otud6b
Psma4	Slc30a7
Ino80d	Trim23
Lars2	Car14
P4ha1	Ostm1
Ppm1k	Zfp790
Il27	Ctr9
Ext1	Cdh16
Ndufb1	Tbc1d15
2610012C04Rik	Ppp1ca
Gtf2f1	Pdha1
Ptpn21	Rab3gap1
Uqcrq	Qprt
Ripk2	Hacd3
Tk1	Tmem220
Gm49342	Ilk
Gm10059	Ctsl
Gm17971	Ublcp1
Adamtsl3	Gtf2e1
Tbk1	Ppil2
Slc27a6	Cln8
Gm26461	Cdc42se2
Psmb7	Gm50269
Rock2	Pigc
Gm50432	Tgfbr3
Piwil4	H2aj
Mta1	Cers2
Efemp2	Cd27
Tpm1	Dock11
U2af1	Endov
Slc3a2	Vdr
Bex6	Smpdl3a
Ankrd11	Coq8a
Ptpra	Scd2
Klhl5	Car1
Cplx2	P2rx2
Cidea	Gatd1
Hivep2	Fbp1
Suz12	Gltp
Usp42	Snx22
Fth-ps3	Ldah
Zc3h15	Mapre2
Hdgfl2	Prkdc
C1rl	Kcnq1
Prrx1	Car4
Gm15710	Atp6ap2
Zfp609	Ncoa4
Jph2	Shld1
Gm3896	Klri2
Casp8	Pex11g
Smurf1	Nup160
Pcsk1	Slc44a2
Kcnmb1	Fcrla
Ldlr	Tceanc
BC005537	Mta2
Gvin-ps1	Ahr
Gm49759	Tpk1
Sparc	Slc35a2
Trappc8	Rbm48
Gm11539	Rbm14
Atxn7l3	N4bp2l1
Gm9800	Tyk2
Prdm11	Fbxo8
Ephx3	Zfp128
Armcx4	Elmo2
Tmem183a	Fundc1
Rpl28	D3Ertd751e
Tubb5	Ephb6
Hoga1	Ivd
Creld2	Fgl2
Sbds	Adam10
Bak1	Tmem106c
Gm3788	Adh5
Gm16174	Cep97
Safb	Fam189b
Eif4a3l2	Zfp148
Rbx1-ps	Pgam1
2700029L08Rik	Poglut1
Nfkbil1	Derl1
Gm6252	Mgst3
Insyn2a	Ids
	Zfp422
	Trim35
	Golph3l
	Trib2
	Dnajc10
	Hnrnpk
	Nmnat3
	Fahd2a
	Tram1
	Ttc13
	Gm16618
	Hmg20a
	Alg10b
	Elapor2
	Cyp26b1
	Rnf185
	5330438D12Rik
	Naa60
	Dpp7
	1110002L01Rik
	Ap5m1
	Toe1
	Gdi2
	Ciao3
	Yipf1
	Tk2
	St6galnac6
	Trub1
	Ssh2
	Fto
	Aldh3a2
	Casp6
	Tufm
	Gpt2
	Tmem47

## Sheet: Both_aged_cov19_young_cov19
Genes upregulated in both Aged SARS-CoV-2 infected mice versus mock mice and Young SARS-CoV-2 infected mice versus mock mice	Genes downregulated only in Aged SARS-CoV-2 infected mice versus mock mice and Young SARS-CoV-2 infected mice versus mock mice
Cxcl1	Tmem101
Ifit1	Tor4a
Map3k8	Tlcd3a
Osgin1	Rundc1
Arc	S1pr4
Per1	Slitrk6
Ifit3	Prickle1
Atf3	Kctd11
Ifit3b	Cd209a
Irf7	Gimap1
Mt1	Lpcat3
H2-K2	Tdrp
Ifi44	Card6
Oas1g	9930012K11Rik
Mafk	Sgsh
Ifrd1	Nudt16l1
Ciart	Chst12
H2-T24	Mgat1
Sertad1	Arntl
Mx2	Mavs
Olfr56	Cnr2
Oasl1	Srms
Per2	Slc40a1
Oas2	Tmem19
Isg15	Myct1
Irf1	Zfp235
Arid5a	Hilpda
Ifi27l2a	Dstyk
Rgcc	Abtb1
Rtp4	Edc3
Irf9	Pyurf
Kdm6b	Nck1
S	Cbx2
Xaf1	Unc5cl
Oas1a	Zfp867
Pfkfb3	Slc35b2
Usp18	Gm49097
Oasl2	Tmem184c
Stat2	Zfp319
Herc6	Abhd8
H3f3b	Fam53b
Zbp1	Tbxa2r
Ubc	Lyrm9
ORF3a	9130023H24Rik
Ifi206	Fam124b
Phf11d	Madd
Noct	Zfp799
Gm5431	Cpt2
Gadd45g	Mfap3
Csrnp1	Tbc1d17
Apol9b	Ggta1
Zfp36	Ado
Cxcl10	Vdac3
Rasgef1b	Slc29a3
Gvin-ps4	Cyp1a1
Apol9a	Actr1a
Sik1	Alkbh4
Trim69	Prdm1
Gbp6	Slc38a9
Trim12c	Sirt5
Rab20	Pigu
Fosb	Atg101
Ifitm3	Ankmy2
Ppp1r15a	Flt3
Atf4	Gpr137b
Gm5960	Ptdss1
Rnf213	Pnkd
Slc25a25	Sfxn3
Gbp3	Vopp1
Ly6i	Nhlrc3
Irgm1	Ipo11
Junb	Abcc3
Maff	Harbi1
Coq10b	Trim32
Nfkbiz	Klf12
Ifit2	Hsdl1
Areg	Heatr5b
Erich3	Pskh1
Ier2	Rabif
Spsb1	Slc5a12
Dhx58	Casp9
Lgals3bp	Pcdh12
Ifi213	Xkrx
Eif2ak2	Thsd1
Parp9	Mrpl34
Egr1	Ctc1
Hspa5	Dcaf12
Rsad2	Slc35a4
F830016B08Rik	Xrcc2
Tnfaip6	Gm15663
H2-T23	Nrde2
Ccn2	Abhd15
Parp14	Elp1
Oas1b	Nudt7
Ddx60	Pitrm1
Ch25h	Med22
Ifih1	Gm26878
Serpina3f	Zswim3
Iigp1	Sdhaf4
Ccn1	Maf1
Cmpk2	Stox1
B2m	Ap5s1
Adar	Zfp551
Fosl2	Hs3st1
Gm12250	Prcp
Mx1	Eef1akmt1
Trim30d
Zc3h12a
Stat1
Tor1aip1
Ifi27l2b
Plk3
Gbp7
Zfas1
Pvr
Mcl1
Ifi204
Timp3
Pcgf5
Clip1
Gm37486
Fzd5
Gdf15
Jund
4930403P22Rik
Gvin-ps2
Slfn5
Gm4951
Ccl7
Sp100
Siah2
Cdkn1a
Nampt
Hspa1a
Adap2
Hspa1b
Ddx58
Trib1
Tent4a
Ifi207
Trim30a
Adamts6
Fos
Lgals9
Gbp5
Tdrd7
Gm17024
Rnf31
Hsp90aa1
Cdc42ep4
Jdp2
ORF6
Phf11c
Brd2
Rnd1
Ogfr
Daxx
Helz2
Oas3
Bst2
Gadd45b
Trim34a
Ccnl1
Slfn3
Nlrc5
Mt2
Klf4
Tnfrsf12a
Picalm
Gm48565
Papss2
Misp
Isg20
Slfn9
Ifi203
Zfp703
Gm6485
Itprip
Nod2
Rgs16
Mndal
Slfn2
Gm20559
Arhgap24
Taf7
Apold1
Ifi211
Hnrnpdl
9930111J21Rik2
Cd274
Psme1
Gm11772
Bcl2l1
Jmjd6
Gm4841
Tacstd2
Gm12185
Slc20a1
Gbp2
Phf11a
Krt8
Il15ra
Ssc5d
Trim12a
Car13
Ube2l6
Gm17501
Gvin-ps7
H2-Q4
Plekhg2
Gm8463
Gvin1
H2-T22
Sectm1a
Hbegf
Gm36043
Usp25
Gbp4
Samd9l
Ythdc1
Cxcl3
Sbno2
Cmc4
Apod
Myh11
Cdr2
Gm6545
Gm8696
Adm
Dnajc21
Gm15459
Ifi47
Srsf2
Ido1
Ddx24
H2-T10
Hap1
Nfkbia
Tgtp2
Phactr4
Snhg1
Znfx1
Dzip1l
Phf11b
Trafd1
Sfn
Tlk2
Spats2l
Gvin2
Shb
Gla
Ppp2r2d
Gm49730
Chd7
Eif1a
Agrn
Brd1
Ifit1bl2
Xdh
Parp12
Resf1
Igtp
Zfp91
Parp10
Nrg1
Gm49410
Syn3
Csprs
Gm42963
Zcchc2
Gm5844
Ms4a4d
Gm8000
Ncoa7
Parp3
Samhd1
Pmepa1
Fnbp4
Tor1aip2
Gm6548
Tap1
H2-Q5
Ly6e
Cnksr1
AW011738
Mitd1
Ddit3
Fabp3
Dusp8
Gnl1
Gm12854
Plac8
Mob3c
Aida
Il18bp
Gm7776
Setdb2
Axl
Clec2d
