# Supplementary material for: Aging is associated with an insufficient early inflammatory response of lung endothelial cells in SARS-CoV-2 infection
Source: Front Immunol. 2024 Jun 7;15:1397990. doi: 10.3389/fimmu.2024.1397990 (PMC11190167; doi:10.3389/fimmu.2024.1397990)
Supplement: Supplementary file 5 [file DataSheet_5.xlsx]

## Sheet: Legend
Supplementary Table 5.	Normalized counts of genes with significant positive correlation (correlation >0, correlation P<0.05) with weighted gene co-expression network analysis module ME1 in aged and young SARS-CoV-2 infected and mock mice
ME1 is more positively correlated with infection status (=infected)
WGCNA was performed based on parameters from PMID_35650631
Tabs/sheets in the file:
norm_counts_aged_young_corr_inf	module ME1 genes that were positively correlated with infection status
FC_t50_youn2dpi_ME1_geneposCorr	top 50 genes from module ME1 based on highest fold-change between young_2dpi and young_mock
FC_t50_aged2dpi_ME1_geneposCorr	top 50 genes from module ME1 based on highest fold-change between aged_2dpi and aged_mock
2dpi	2 days post SARS-CoV-2 infection

## Sheet: norm_counts_aged_young_corr_inf
Normalized DESeq2 counts																						Relative Expression based on normalization to young_mock																	Mean relative expression					Fold-change (FC) from mean relative expression
Mouse.1 (old_sham)	Mouse.2 (old_sham)	Mouse.3 (old_sham)	Mouse.4 (old_sham)	Mouse.6 (old_cov19)	Mouse.7 (old_cov19)	Mouse.8 (old_cov19)	Mouse.9 (old_cov19)	Mouse.10 (young_sham)	Mouse.11 (young_sham)	Mouse.12 (young_sham)	Mouse.13 (young_sham)	Mouse.14 (young_cov19)	Mouse.15 (young_cov19)	Mouse.17 (young_cov19)	Mouse.18 (young_cov19)	symbol	entrez	description	ensembl		NormFactor_mean_young_mock	Mouse.1 (aged_mock)	Mouse.2 (aged_mock)	Mouse.3 (aged_mock)	Mouse.4 (aged_mock)	Mouse.6 (aged_2dpi)	Mouse.7 (aged_2dpi)	Mouse.8 (aged_2dpi)	Mouse.9 (aged_2dpi)	Mouse.10 (young_mock)	Mouse.11 (young_mock)	Mouse.12 (young_mock)	Mouse.13 (young_mock)	Mouse.14 (young_2dpi)	Mouse.15 (young_2dpi)	Mouse.17 (young_2dpi)	Mouse.18 (young_2dpi)		aged_mock	aged_2dpi	young_mock	young_2dpi		FC: aged_2dpi / aged_mock	FC: young_2dpi / young_mock	FC: aged_2dpi / young_2dpi
1936.2	1859.37	1903.21	1854.4	2149.02	1848.33	2219.54	2107.51	1886.43	1954.07	2085.05	1873.66	2220.57	1923.76	2116.32	2113.5	Atp6v1h	108664	ATPase, H+ transporting, lysosomal V1 subunit H [Source:MGI Symbol;Acc:MGI:1914864]	ENSMUSG00000033793		1949.8	0.993021	0.953619	0.976105	0.95107	1.10217	0.947959	1.13834	1.08089	0.967498	1.00219	1.06936	0.960949	1.13887	0.986645	1.0854	1.08395		0.968454	1.06734	1	1.07372		1.10211	1.07372	0.99406
2.72832	4.77006	4.0203	2.54027	5.13506	5.38611	3.56839	6.86486	4.06909	2.12054	1.89378	1.67441	6.07709	5.27058	9.84336	7.47196	Gm37108		predicted gene, 37108 [Source:MGI Symbol;Acc:MGI:5610336]	ENSMUSG00000102135		2.43945	1.11841	1.95538	1.64804	1.04133	2.105	2.20792	1.46278	2.8141	1.66803	0.869267	0.776313	0.686386	2.49117	2.16056	4.03507	3.06297		1.44079	2.14745	1	2.93744		1.49047	2.93744	0.731062
44.5625	61.0568	45.0274	66.0471	80.8771	57.4518	66.0152	57.4932	49.6429	60.4353	46.3976	55.2554	63.2017	67.4635	88.5903	74.7196	Snhg6		small nucleolar RNA host gene 6 [Source:MGI Symbol;Acc:MGI:1921074]	ENSMUSG00000098234		52.9328	0.84187	1.15348	0.850653	1.24775	1.52792	1.08537	1.24715	1.08616	0.937848	1.14174	0.876537	1.04388	1.194	1.27451	1.67364	1.41159		1.02344	1.23665	1	1.38844		1.20833	1.38844	0.890679
168.246	236.595	203.427	198.141	306.82	222.626	248.003	268.588	170.088	153.739	175.174	179.999	335.455	275.125	319.909	367.193	Ogfrl1	70155	opioid growth factor receptor-like 1 [Source:MGI Symbol;Acc:MGI:1917405]	ENSMUSG00000026158		169.75	0.991141	1.39379	1.19839	1.16725	1.80748	1.31149	1.46099	1.58226	1.00199	0.905678	1.03196	1.06038	1.97617	1.62076	1.88459	2.16314		1.18764	1.54055	1	1.91117		1.29715	1.91117	0.80608
1363.25	1279.33	1449.72	1317.13	1381.33	1764.85	1463.04	1669.88	1258.16	912.891	1032.11	1280.08	1295.64	2014.42	1661.07	1995.01	Dst	13518	dystonin [Source:MGI Symbol;Acc:MGI:104627]	ENSMUSG00000026131		1120.81	1.21631	1.14143	1.29346	1.17516	1.23244	1.57462	1.30534	1.48988	1.12255	0.814491	0.920859	1.1421	1.15598	1.79728	1.48202	1.77997		1.20659	1.40057	1	1.55381		1.16077	1.55381	0.901375
18.1888	5.72408	8.84467	30.4833	17.9727	17.056	12.4894	30.0338	13.8349	14.8437	19.8847	4.18602	25.5238	28.4612	54.1385	56.5734	Gm38157		predicted gene, 38157 [Source:MGI Symbol;Acc:MGI:5611385]	ENSMUSG00000103364		13.1873	1.37926	0.434059	0.670694	2.31156	1.36288	1.29336	0.947072	2.27747	1.04911	1.12561	1.50786	0.317427	1.93548	2.15822	4.10534	4.28998		1.19889	1.4702	1	3.12225		1.22629	3.12225	0.470876
1521.49	1339.43	1248.71	1530.51	3173.46	3009.04	3743.24	4901.51	1068.54	1524.67	1220.54	887.435	2390.73	2942.04	4211.73	3318.62	Arid5a	214855	AT rich interactive domain 5A (MRF1-like) [Source:MGI Symbol;Acc:MGI:2443039]	ENSMUSG00000037447		1175.3	1.29456	1.13966	1.06246	1.30224	2.70014	2.56024	3.18493	4.17045	0.909169	1.29726	1.0385	0.755074	2.03415	2.50323	3.58355	2.82364		1.19973	3.15394	1	2.73614		2.62888	2.73614	1.1527
316.485	219.423	340.922	351.828	377.427	306.111	424.638	463.378	323.086	215.234	331.411	252.835	478.875	491.219	455.256	448.317	Sema4c	20353	sema domain, immunoglobulin domain (Ig), transmembrane domain (TM) and short cytoplasmic domain, (semaphorin) 4C [Source:MGI Symbol;Acc:MGI:109252]	ENSMUSG00000026121		280.642	1.12772	0.781861	1.21479	1.25365	1.34487	1.09075	1.5131	1.65114	1.15124	0.766937	1.18091	0.900919	1.70636	1.75034	1.6222	1.59747		1.09451	1.39996	1	1.66909		1.27908	1.66909	0.838759
196.439	227.055	265.34	210.843	698.368	275.589	243.543	409.318	251.47	182.366	210.209	219.347	967.472	977.166	1125.83	865.68	Mitd1	69028	MIT, microtubule interacting and transport, domain containing 1 [Source:MGI Symbol;Acc:MGI:1916278]	ENSMUSG00000026088		215.848	0.910079	1.05192	1.22929	0.97681	3.23546	1.27677	1.12831	1.89632	1.16503	0.844881	0.973876	1.01621	4.48219	4.5271	5.21587	4.0106		1.04203	1.88422	1	4.55894		1.80822	4.55894	0.413301
542.935	491.316	525.856	546.159	652.152	629.277	606.626	695.068	555.838	513.17	486.701	515.717	830.13	854.889	1024.94	939.332	Eif5b	226982	eukaryotic translation initiation factor 5B [Source:MGI Symbol;Acc:MGI:2441772]	ENSMUSG00000026083		517.856	1.04843	0.948751	1.01545	1.05465	1.25933	1.21516	1.17142	1.3422	1.07334	0.99095	0.939838	0.995869	1.60301	1.65082	1.9792	1.81388		1.01682	1.24703	1	1.76173		1.2264	1.76173	0.707842
0	15.2642	1.60812	3.81041	14.1214	8.97685	8.02887	13.7297	4.88291	2.12054	0	1.67441	7.29251	1.05412	9.84336	7.47196	Gm23722	115485772	predicted gene, 23722 [Source:MGI Symbol;Acc:MGI:5453499]	ENSMUSG00000064936		2.16946	0	7.03594	0.741254	1.75638	6.50917	4.13782	3.70086	6.32863	2.25075	0.977447	0	0.771807	3.36143	0.485889	4.53724	3.44415		2.38339	5.16912	1	2.95718		2.16881	2.95718	1.74799
633.879	600.074	629.58	641.419	596.95	716.353	597.705	769.723	588.39	470.759	508.479	545.856	680.634	795.858	828.073	903.039	Map4k4	26921	mitogen-activated protein kinase kinase kinase kinase 4 [Source:MGI Symbol;Acc:MGI:1349394]	ENSMUSG00000026074		528.371	1.19968	1.1357	1.19155	1.21395	1.12979	1.35577	1.13122	1.45678	1.11359	0.890962	0.962352	1.03309	1.28817	1.50625	1.56722	1.7091		1.18522	1.26839	1	1.51768		1.07017	1.51768	0.835742
14.551	22.8963	22.5137	26.6729	44.9317	32.3167	38.3602	54.0608	27.6698	26.5067	13.2564	18.4185	37.6779	66.4094	61.521	26.6856	Gm8337		predicted gene 8337 [Source:MGI Symbol;Acc:MGI:3644012]	ENSMUSG00000100033		21.4629	0.677963	1.06679	1.04896	1.24275	2.09347	1.5057	1.78728	2.51881	1.2892	1.235	0.617646	0.858156	1.7555	3.09415	2.8664	1.24334		1.00911	1.97631	1	2.23985		1.95846	2.23985	0.882344
1556.05	1670.48	1780.99	1580.05	7254.55	2824.12	2494.3	3169.85	1703.32	1764.29	2280.11	1834.31	8171.25	9300.47	8289.34	9334.61	Stat1	20846	signal transducer and activator of transcription 1 [Source:MGI Symbol;Acc:MGI:103063]	ENSMUSG00000026104		1895.51	0.820915	0.881282	0.939588	0.833576	3.82724	1.4899	1.3159	1.6723	0.89861	0.930772	1.2029	0.967716	4.31085	4.90659	4.37315	4.9246		0.86884	2.07633	1	4.6288		2.38978	4.6288	0.448569
457.448	808.049	496.106	492.813	691.949	528.736	564.698	534.601	465.504	521.652	343.721	468.834	763.282	610.334	629.975	650.06	Nab1	17936	Ngfi-A binding protein 1 [Source:MGI Symbol;Acc:MGI:107564]	ENSMUSG00000002881		449.928	1.01671	1.79595	1.10263	1.09532	1.53791	1.17516	1.25509	1.18819	1.03462	1.15941	0.763947	1.04202	1.69646	1.35652	1.40017	1.44481		1.25265	1.28909	1	1.47449		1.02908	1.47449	0.874261
487.459	449.34	480.024	396.283	695.8	528.736	435.343	503.709	421.558	458.036	371.18	417.764	612.57	776.884	716.105	810.174	Inpp1	16329	inositol polyphosphate-1-phosphatase [Source:MGI Symbol;Acc:MGI:104848]	ENSMUSG00000026102		417.135	1.16859	1.07721	1.15077	0.950011	1.66805	1.26754	1.04365	1.20755	1.0106	1.09805	0.889834	1.00151	1.46852	1.86243	1.71672	1.94224		1.08664	1.2967	1	1.74748		1.19331	1.74748	0.74204
413.795	515.167	439.821	368.34	694.516	409.344	478.164	452.223	425.627	499.386	398.64	452.09	651.464	601.901	618.901	614.835	Hspe1	15528	heat shock protein 1 (chaperonin 10) [Source:MGI Symbol;Acc:MGI:104680]	ENSMUSG00000073676		443.936	0.932105	1.16045	0.990732	0.829714	1.56445	0.92208	1.0771	1.01867	0.958758	1.12491	0.897968	1.01837	1.46747	1.35583	1.39412	1.38496		0.978251	1.14558	1	1.4006		1.17104	1.4006	0.817919
0.909439	2.86204	0	0	3.85129	2.69305	3.56839	4.29054	0	0	0.946889	2.51161	1.21542	3.16235	6.1521	4.26969	Gm16581		predicted gene 16581 [Source:MGI Symbol;Acc:MGI:4415001]	ENSMUSG00000089670		0.864625	1.05183	3.31015	0	0	4.45429	3.11471	4.1271	4.96232	0	0	1.09514	2.90486	1.40572	3.65748	7.11534	4.9382		1.0905	4.1646	1	4.27919		3.819	4.27919	0.973223
299.205	228.009	345.746	350.558	846.001	495.522	494.222	387.865	436.206	296.875	399.587	277.951	978.411	1118.42	1384.22	1494.39	Spats2l	67198	spermatogenesis associated, serine-rich 2-like [Source:MGI Symbol;Acc:MGI:1914448]	ENSMUSG00000038305		352.655	0.848437	0.64655	0.980409	0.994053	2.39895	1.40512	1.40143	1.09984	1.23692	0.841828	1.13308	0.788168	2.77441	3.17142	3.92515	4.23755		0.867362	1.57633	1	3.52713		1.81739	3.52713	0.446917
2589.17	2266.73	2458.01	2210.04	3240.22	2543.14	2428.29	2756.24	2322.64	1593.58	2170.27	1666.87	3239.09	4188.01	4089.92	3927.05	Cflar	12633	CASP8 and FADD-like apoptosis regulator [Source:MGI Symbol;Acc:MGI:1336166]	ENSMUSG00000026031		1938.34	1.33577	1.16942	1.2681	1.14017	1.67165	1.31202	1.25277	1.42196	1.19826	0.822138	1.11965	0.859948	1.67106	2.16062	2.11001	2.02598		1.22837	1.4146	1	1.99192		1.15161	1.99192	0.710169
456.538	456.972	476.808	452.169	572.559	521.555	717.246	736.257	461.435	672.21	538.78	444.555	636.879	627.2	796.082	734.387	Nop58	55989	NOP58 ribonucleoprotein [Source:MGI Symbol;Acc:MGI:1933184]	ENSMUSG00000026020		529.245	0.862622	0.863442	0.900922	0.854366	1.08184	0.98547	1.35523	1.39115	0.871874	1.27013	1.01802	0.83998	1.20337	1.18508	1.50418	1.38761		0.870338	1.20342	1	1.32006		1.38271	1.32006	0.911638
200.077	261.399	242.826	245.136	252.902	230.705	293.5	329.514	245.773	259.766	214.944	245.301	289.269	284.612	279.305	293.541	Eif4a-ps4		eukaryotic translation initiation factor 4A, pseudogene 4 [Source:MGI Symbol;Acc:MGI:1195958]	ENSMUSG00000101188		241.446	0.828661	1.08264	1.00572	1.01529	1.04745	0.955515	1.21559	1.36475	1.01792	1.07588	0.890236	1.01597	1.19807	1.17878	1.1568	1.21576		0.983077	1.14583	1	1.18736		1.16555	1.18736	0.965024
178.25	178.4	137.494	179.089	250.334	175.946	194.477	161.324	192.061	244.922	72.9105	150.697	221.206	261.421	330.983	242.305	Rpl18-ps1		ribosomal protein L18, pseudogene 1 [Source:MGI Symbol;Acc:MGI:98018]	ENSMUSG00000081382		165.147	1.07934	1.08025	0.832555	1.08442	1.51582	1.06539	1.1776	0.97685	1.16297	1.48305	0.441487	0.912497	1.33945	1.58295	2.00417	1.4672		1.01914	1.18391	1	1.59844		1.16168	1.59844	0.740667
17.2793	24.8043	25.7299	33.0235	33.3779	21.5444	32.1155	36.0405	27.6698	20.1451	17.9909	28.4649	30.3854	29.5153	36.9126	39.4946	Rps27-ps1		ribosomal protein S27, pseudogene 1 [Source:MGI Symbol;Acc:MGI:3652266]	ENSMUSG00000081429		23.5677	0.73318	1.05247	1.09175	1.40122	1.41626	0.914152	1.36269	1.52924	1.17406	0.854776	0.763372	1.20779	1.28928	1.25236	1.56624	1.6758		1.06966	1.30558	1	1.44592		1.22057	1.44592	0.902943
84.5778	71.5509	94.0751	100.341	146.349	108.62	95.4544	108.122	91.9614	101.786	71.0167	128.092	126.403	114.899	115.66	111.012	Ccnyl1	227210	cyclin Y-like 1 [Source:MGI Symbol;Acc:MGI:2138614]	ENSMUSG00000070871		98.214	0.861159	0.728521	0.957859	1.02165	1.4901	1.10595	0.971902	1.10088	0.936338	1.03637	0.723081	1.30421	1.28702	1.16988	1.17763	1.13031		0.892298	1.16721	1	1.19121		1.30809	1.19121	0.979852
51.838	57.2408	71.5614	100.341	183.578	138.243	160.577	132.149	117.19	78.4598	56.8133	95.4412	209.052	146.522	171.028	162.248	Fzd5	14367	frizzled class receptor 5 [Source:MGI Symbol;Acc:MGI:108571]	ENSMUSG00000045005		86.976	0.596004	0.658121	0.822772	1.15366	2.11068	1.58944	1.84623	1.51937	1.34738	0.902086	0.653207	1.09733	2.40356	1.68463	1.96639	1.86544		0.807639	1.76643	1	1.98		2.18715	1.98	0.892135
9.09439	5.72408	8.04061	5.08055	10.2701	10.7722	5.35258	8.58108	4.88291	4.24107	5.68133	5.02322	12.1542	10.5412	17.2259	20.281	Rpl31-ps14		ribosomal protein L31, pseudogene 14 [Source:MGI Symbol;Acc:MGI:3704189]	ENSMUSG00000094191		4.95713	1.83461	1.15471	1.62203	1.0249	2.07178	2.17307	1.07977	1.73106	0.985027	0.855549	1.14609	1.01333	2.45186	2.12647	3.47497	4.09128		1.40906	1.76392	1	3.03614		1.25184	3.03614	0.580975
0	0	0	0	2.56753	2.69305	1.78419	1.71622	0	3.1808	0	0	1.21542	0	2.46084	4.26969	C530043A13Rik		RIKEN cDNA C530043A13 gene [Source:MGI Symbol;Acc:MGI:2441914]	ENSMUSG00000100444		0.795201	0	0	0	0	3.22878	3.38663	2.2437	2.15822	0	4	0	0	1.52844	0	3.09462	5.36932		0	2.75433	1	2.49809		#DIV/0!	2.49809	1.10257
12.7321	5.72408	5.62843	2.54027	23.1078	18.8514	8.02887	12.0135	10.5796	9.54241	9.46889	32.6509	17.0158	23.1906	45.5256	50.1689	Resp18	19711	regulated endocrine-specific protein 18 [Source:MGI Symbol;Acc:MGI:1098222]	ENSMUSG00000033061		15.5605	0.818237	0.36786	0.361713	0.163252	1.48503	1.21149	0.515979	0.772054	0.679905	0.613247	0.608522	2.09833	1.09353	1.49035	2.92572	3.22412		0.427766	0.996139	1	2.18343		2.3287	2.18343	0.456226
62.7513	86.8151	49.8518	71.1276	82.1609	72.7125	94.5623	76.3716	60.2225	60.4353	58.7071	63.6274	71.7096	101.195	75.0556	78.9893	Gm5529		predicted pseudogene 5529 [Source:MGI Symbol;Acc:MGI:3646377]	ENSMUSG00000067106		60.7481	1.03298	1.4291	0.820631	1.17086	1.35249	1.19695	1.55663	1.25719	0.991349	0.99485	0.966403	1.0474	1.18044	1.66582	1.23552	1.30028		1.11339	1.34081	1	1.34551		1.20426	1.34551	0.996506
29.102	12.4022	13.669	15.2416	29.5266	19.7491	25.8708	22.3108	26.856	13.7835	10.4158	30.9765	25.5238	26.3529	30.7605	38.4272	Rpl19-ps1		ribosomal protein L19, pseudogene 1 [Source:MGI Symbol;Acc:MGI:3642668]	ENSMUSG00000064281		20.5079	1.41906	0.604749	0.666524	0.743207	1.43976	0.962996	1.2615	1.08791	1.30954	0.672105	0.50789	1.51046	1.24458	1.28501	1.49993	1.87377		0.858386	1.18804	1	1.47582		1.38404	1.47582	0.805003
33.6492	41.0225	36.9868	13.9715	70.607	45.7819	43.7128	47.1959	9.76582	22.2656	18.9378	21.7673	36.4625	36.8941	38.143	44.8317	A530032D15Rik	381287	RIKEN cDNA A530032D15Rik gene [Source:MGI Symbol;Acc:MGI:3037746]	ENSMUSG00000089844		18.1841	1.85047	2.25595	2.03402	0.768335	3.88289	2.51769	2.4039	2.59545	0.537052	1.22445	1.04145	1.19705	2.00518	2.02892	2.0976	2.46543		1.72719	2.84998	1	2.14928		1.65006	2.14928	1.32601
839.412	982.633	805.669	886.555	2255.57	1111.33	979.523	1154.16	639.661	1195.98	722.476	823.808	2277.69	2438.17	3221.24	2755.02	Sp110	109032	Sp110 nuclear body protein [Source:MGI Symbol;Acc:MGI:1923364]	ENSMUSG00000070034		845.482	0.992821	1.16222	0.952911	1.04858	2.6678	1.31444	1.15854	1.36509	0.756564	1.41456	0.854514	0.974365	2.69396	2.88377	3.80995	3.25852		1.03913	1.62646	1	3.16155		1.56521	3.16155	0.514452
261.009	428.352	328.861	316.264	638.031	386.004	318.479	376.709	207.524	371.094	237.669	236.091	602.847	678.851	1077.85	766.409	Sp140	434484	Sp140 nuclear body protein [Source:MGI Symbol;Acc:MGI:3702467]	ENSMUSG00000070031		263.094	0.992073	1.62813	1.24997	1.20209	2.4251	1.46717	1.21051	1.43184	0.78878	1.4105	0.903361	0.897363	2.29137	2.58026	4.09681	2.91306		1.26807	1.63366	1	2.97037		1.2883	2.97037	0.549983
2756.51	2851.54	2529.58	2427.23	7412.45	4220.02	4070.64	5047.39	2120.81	4195.48	2687.27	2417.01	7576.91	8865.12	9169.09	8803.03	Sp100	20684	nuclear antigen Sp100 [Source:MGI Symbol;Acc:MGI:109561]	ENSMUSG00000026222		2855.14	0.965455	0.99874	0.885972	0.850126	2.59618	1.47804	1.42572	1.76783	0.742804	1.46945	0.941204	0.846545	2.65378	3.10497	3.21143	3.08322		0.925073	1.81694	1	3.01335		1.96411	3.01335	0.602964
9045.28	8871.36	9356.86	7648.76	10537.1	8438.24	10089.6	9399.72	8663.91	8118.47	7199.2	8265.71	10542.5	10609.7	11766.5	11859.1	Ptma	19231	prothymosin alpha [Source:MGI Symbol;Acc:MGI:97803]	ENSMUSG00000026238		8061.82	1.12199	1.10042	1.16064	0.948764	1.30704	1.04669	1.25153	1.16595	1.07468	1.00703	0.892999	1.02529	1.30771	1.31604	1.45954	1.47102		1.08295	1.1928	1	1.38858		1.10144	1.38858	0.859013
94.5817	142.148	95.6832	88.9095	130.944	114.904	115.081	133.865	109.865	146.317	73.8573	125.58	145.85	130.711	177.181	144.102	Gm6136		predicted pseudogene 6136 [Source:MGI Symbol;Acc:MGI:3646897]	ENSMUSG00000084106		113.905	0.830355	1.24795	0.840026	0.780558	1.14959	1.00877	1.01032	1.17523	0.964535	1.28455	0.648411	1.1025	1.28045	1.14754	1.55551	1.26511		0.924723	1.08598	1	1.31215		1.17438	1.31215	0.82763
3.63776	2.86204	3.21624	5.08055	25.6753	9.87453	8.02887	11.1554	4.88291	1.06027	0.946889	5.02322	15.8004	28.4612	22.1476	18.1462	Gm7776		predicted gene 7776 [Source:MGI Symbol;Acc:MGI:3646051]	ENSMUSG00000100018		2.97832	1.22141	0.960957	1.07988	1.70584	8.62072	3.31547	2.69577	3.74554	1.63948	0.355995	0.317927	1.68659	5.30515	9.55611	7.43626	6.09276		1.24202	4.59438	1	7.09757		3.6991	7.09757	0.647317
649.339	829.037	704.357	631.258	803.636	681.343	783.261	919.034	565.603	876.841	645.778	721.669	752.343	895.999	816.999	811.241	Ube2f	67921	ubiquitin-conjugating enzyme E2F (putative) [Source:MGI Symbol;Acc:MGI:1915171]	ENSMUSG00000034343		702.473	0.924362	1.18017	1.00268	0.898622	1.14401	0.96992	1.11501	1.30828	0.80516	1.24822	0.919293	1.02733	1.07099	1.27549	1.16303	1.15484		1.00146	1.1343	1	1.16609		1.13265	1.16609	0.972743
2229.94	2030.14	1986.03	1802.32	2272.26	2263.96	2347.11	2351.22	2541.55	2070.7	1899.46	2023.52	2379.79	2859.82	2773.37	2718.73	Hdlbp	110611	high density lipoprotein (HDL) binding protein [Source:MGI Symbol;Acc:MGI:99256]	ENSMUSG00000034088		2133.81	1.04505	0.951415	0.930744	0.844651	1.06489	1.061	1.09996	1.10189	1.19109	0.970426	0.890173	0.948314	1.11528	1.34024	1.29973	1.27412		0.942966	1.08193	1	1.25734		1.14737	1.25734	0.860493
0	6.67809	0	0	6.41882	3.59074	5.35258	2.57432	0.813818	9.54241	1.89378	0.837203	3.64625	8.43294	1.23042	11.7416	Gm37250		predicted gene, 37250 [Source:MGI Symbol;Acc:MGI:5610478]	ENSMUSG00000103854		3.2718	0	2.0411	0	0	1.96186	1.09748	1.63597	0.786821	0.248737	2.91656	0.578818	0.255884	1.11445	2.57746	0.376068	3.58874		0.510276	1.37053	1	1.91418		2.68587	1.91418	0.715991
38.1964	46.7466	41.0071	25.4027	109.12	58.3495	65.1231	56.6351	39.8771	53.0134	35.9818	66.9763	96.018	118.061	98.4336	60.8431	Gm7160	635504	predicted gene 7160 [Source:MGI Symbol;Acc:MGI:3646078]	ENSMUSG00000099843		48.9621	0.780122	0.954751	0.837527	0.518824	2.22866	1.19173	1.33007	1.15671	0.814447	1.08274	0.73489	1.36792	1.96107	2.41127	2.0104	1.24266		0.772806	1.47679	1	1.90635		1.91095	1.90635	0.77467
130.05	207.975	158.4	184.17	417.223	269.305	187.34	259.149	142.418	169.643	153.396	164.929	481.305	446.946	414.652	564.667	Zcchc2	227449	zinc finger, CCHC domain containing 2 [Source:MGI Symbol;Acc:MGI:2444114]	ENSMUSG00000038866		157.597	0.825207	1.31967	1.0051	1.16862	2.64741	1.70883	1.18873	1.64438	0.903688	1.07644	0.973347	1.04653	3.05404	2.83601	2.6311	3.58299		1.07965	1.79734	1	3.02603		1.66475	3.02603	0.593959
11.8227	9.54013	13.669	26.6729	32.0941	29.6236	20.5182	18.0203	18.7178	14.8437	9.46889	8.37203	20.6621	22.1365	35.6822	24.5507	Gm8141		predicted gene 8141 [Source:MGI Symbol;Acc:MGI:3647473]	ENSMUSG00000100025		12.8506	0.920011	0.742386	1.06369	2.07561	2.49747	2.30523	1.59667	1.40229	1.45657	1.1551	0.736843	0.651489	1.60787	1.7226	2.77669	1.91047		1.20042	1.95042	1	2.00441		1.62477	2.00441	0.973064
39.1059	18.1262	34.5746	73.6679	89.8635	72.7125	68.6915	74.6554	89.52	43.471	60.6009	81.2087	213.913	143.36	247.315	199.608	Inhbb	16324	inhibin beta-B [Source:MGI Symbol;Acc:MGI:96571]	ENSMUSG00000037035		68.7001	0.569226	0.263846	0.503269	1.07231	1.30805	1.0584	0.999874	1.08668	1.30305	0.632764	0.882107	1.18207	3.11373	2.08675	3.59991	2.9055		0.602163	1.11325	1	2.92647		1.84876	2.92647	0.380408
2924.76	2256.24	2713.71	2587.27	2707.46	2406.69	3187.46	2456.76	2765.35	2306.08	2409.83	2328.26	2596.13	3332.06	3448.87	3449.91	Ralb	64143	v-ral simian leukemia viral oncogene B [Source:MGI Symbol;Acc:MGI:1927244]	ENSMUSG00000004451		2452.38	1.19262	0.920019	1.10656	1.055	1.10401	0.981369	1.29974	1.00179	1.12762	0.940344	0.98265	0.949388	1.05862	1.3587	1.40633	1.40676		1.06855	1.09673	1	1.3076		1.02637	1.3076	0.838731
2.72832	5.72408	2.41218	1.27014	6.41882	3.59074	8.02887	4.29054	4.88291	3.1808	0.946889	4.18602	4.86167	10.5412	4.92168	9.6068	Gm28911		predicted gene 28911 [Source:MGI Symbol;Acc:MGI:5579617]	ENSMUSG00000100405		3.29915	0.826975	1.73501	0.731152	0.384989	1.9456	1.08838	2.43362	1.3005	1.48005	0.964127	0.28701	1.26881	1.47361	3.19511	1.4918	2.9119		0.919532	1.69202	1	2.26811		1.84009	2.26811	0.746007
54.5663	42.9306	64.3249	40.6444	60.3369	46.6796	45.497	65.2162	34.1804	46.6518	39.7693	54.4182	59.5555	57.9764	73.8252	61.9105	Gm8451		predicted gene 8451 [Source:MGI Symbol;Acc:MGI:3644810]	ENSMUSG00000099471		43.7549	1.24709	0.98116	1.47012	0.92891	1.37897	1.06684	1.03981	1.49049	0.781177	1.06621	0.908911	1.2437	1.36111	1.32503	1.68724	1.41494		1.15682	1.24403	1	1.44708		1.07539	1.44708	0.859682
1288.68	1266.93	1284.09	1262.52	1521.26	1421.93	1513.89	1538.59	1226.42	1232.03	1077.56	1342.87	1532.64	1497.9	1728.74	1779.39	Ubxn4	67812	UBX domain protein 4 [Source:MGI Symbol;Acc:MGI:1915062]	ENSMUSG00000026353		1219.72	1.05653	1.0387	1.05277	1.03508	1.24722	1.16578	1.24118	1.26142	1.00549	1.01009	0.883447	1.10097	1.25655	1.22807	1.41732	1.45885		1.04577	1.2289	1	1.3402		1.17511	1.3402	0.916955
48.2003	62.0108	53.068	39.3742	57.7694	51.168	80.2887	72.9392	40.6909	72.0982	37.8756	51.0694	79.0021	54.8141	76.2861	87.5286	Gm6170		predicted gene 6170 [Source:MGI Symbol;Acc:MGI:3643368]	ENSMUSG00000100078		50.4335	0.955719	1.22956	1.05224	0.780715	1.14546	1.01456	1.59197	1.44624	0.806823	1.42957	0.751	1.01261	1.56646	1.08686	1.51261	1.73553		1.00456	1.29956	1	1.47536		1.29366	1.47536	0.88084
0	1.90803	1.60812	0	1.28376	2.69305	2.67629	4.29054	2.44145	0	0.946889	0.837203	4.86167	0	3.69126	5.33711	C4bp	12269	complement component 4 binding protein [Source:MGI Symbol;Acc:MGI:88229]	ENSMUSG00000026405		1.05639	0	1.80618	1.52229	0	1.21524	2.54931	2.53344	4.06153	2.31114	0	0.896347	0.792516	4.60217	0	3.49423	5.05223		0.832117	2.58988	1	3.28716		3.1124	3.28716	0.787877
331.945	158.366	196.995	186.71	474.993	373.437	420.178	432.486	541.189	253.404	321.942	165.766	625.94	531.275	615.21	354.384	AA986860	212439	expressed sequence AA986860 [Source:MGI Symbol;Acc:MGI:2138143]	ENSMUSG00000042510		320.575	1.03547	0.494006	0.614504	0.582422	1.48169	1.1649	1.3107	1.34909	1.68818	0.790466	1.00426	0.51709	1.95255	1.65725	1.91908	1.10546		0.6816	1.32659	1	1.65859		1.9463	1.65859	0.799834
711.181	1044.64	777.527	527.107	1161.81	955.137	779.693	870.98	691.745	621.317	530.258	898.319	1029.46	893.891	877.29	812.309	Mapkapk2	17164	MAP kinase-activated protein kinase 2 [Source:MGI Symbol;Acc:MGI:109298]	ENSMUSG00000016528		685.41	1.0376	1.52412	1.1344	0.769039	1.69505	1.39353	1.13756	1.27074	1.00924	0.90649	0.773636	1.31063	1.50196	1.30417	1.27995	1.18514		1.11629	1.37422	1	1.31781		1.23106	1.31781	1.04281
501.101	799.463	610.282	565.211	1071.94	738.795	881.392	910.453	496.429	792.02	560.558	619.53	935.872	1491.58	1665.99	1281.97	Nuak2	74137	NUAK family, SNF1-like kinase, 2 [Source:MGI Symbol;Acc:MGI:1921387]	ENSMUSG00000009772		617.134	0.81198	1.29544	0.988897	0.915863	1.73697	1.19714	1.4282	1.47529	0.80441	1.28338	0.908324	1.00388	1.51648	2.41694	2.69956	2.0773		1.00305	1.4594	1	2.17757		1.45497	2.17757	0.670197
735.736	813.773	718.026	806.537	903.77	716.353	777.017	871.838	754.409	725.223	793.493	714.972	934.656	893.891	1005.25	812.309	Tmem183a	57439	transmembrane protein 183A [Source:MGI Symbol;Acc:MGI:1914729]	ENSMUSG00000042305		747.024	0.984889	1.08935	0.961182	1.07967	1.20983	0.958941	1.04015	1.16708	1.00989	0.970816	1.06221	0.957093	1.25117	1.1966	1.34568	1.08739		1.02877	1.094	1	1.22021		1.0634	1.22021	0.896566
136.416	185.078	170.461	172.739	191.281	185.821	176.635	220.534	133.466	111.328	132.564	210.138	233.36	219.256	204.25	213.485	Arl8a	68724	ADP-ribosylation factor-like 8A [Source:MGI Symbol;Acc:MGI:1915974]	ENSMUSG00000026426		146.874	0.928794	1.26012	1.16059	1.1761	1.30234	1.26517	1.20263	1.50151	0.908711	0.757983	0.902572	1.43073	1.58884	1.49282	1.39064	1.45352		1.1314	1.31791	1	1.48146		1.16485	1.48146	0.889608
167.337	106.849	132.67	231.165	405.669	328.553	264.953	361.264	241.704	179.185	139.193	135.627	409.596	249.826	267.001	216.687	Elf3	13710	E74-like factor 3 [Source:MGI Symbol;Acc:MGI:1101781]	ENSMUSG00000003051		173.927	0.962108	0.614334	0.762791	1.32909	2.33241	1.88902	1.52336	2.0771	1.38968	1.03023	0.800293	0.779791	2.35498	1.43638	1.53513	1.24585		0.917081	1.95547	1	1.64309		2.13228	1.64309	1.19012
6.36607	2.86204	3.21624	3.81041	6.41882	5.38611	12.4894	9.43919	2.44145	2.12054	7.57511	3.34881	14.585	14.7576	11.0738	8.53938	2610012C04Rik		RIKEN cDNA 2610012C04 gene [Source:MGI Symbol;Acc:MGI:1917549]	ENSMUSG00000102474		3.87148	1.64435	0.739262	0.830753	0.984226	1.65798	1.39123	3.22599	2.43814	0.630626	0.547733	1.95665	0.864996	3.7673	3.81189	2.86035	2.20572		1.04965	2.17833	1	3.16131		2.0753	3.16131	0.68906
4091.57	3857.07	3635.16	2838.75	6158.22	3640.11	4111.68	3788.55	4680.27	2714.29	3184.39	4374.39	7122.35	6855.98	8182.3	6631.9	Csrp1	13007	cysteine and glycine-rich protein 1 [Source:MGI Symbol;Acc:MGI:88549]	ENSMUSG00000026421		3738.33	1.09449	1.03176	0.972401	0.759364	1.64732	0.973726	1.09987	1.01343	1.25197	0.726069	0.851821	1.17014	1.90522	1.83397	2.18876	1.77403		0.964505	1.18359	1	1.92549		1.22714	1.92549	0.614693
100.948	86.8151	100.508	99.0706	128.376	108.62	127.57	96.9662	131.839	102.846	81.4325	114.697	111.818	123.332	123.042	131.293	2310009B15Rik	69549	RIKEN cDNA 2310009B15 gene [Source:MGI Symbol;Acc:MGI:1916799]	ENSMUSG00000079283		107.703	0.937275	0.806057	0.933188	0.919847	1.19194	1.00851	1.18446	0.900307	1.22409	0.9549	0.75608	1.06493	1.03821	1.1451	1.14242	1.21902		0.899092	1.0713	1	1.13619		1.19154	1.13619	0.942894
580.222	516.121	604.654	489.002	630.328	653.515	719.922	767.149	567.231	570.424	463.029	514.88	617.432	604.009	655.814	665.004	Odr4	226499	odr4 GPCR localization factor homolog [Source:MGI Symbol;Acc:MGI:2385108]	ENSMUSG00000006010		528.891	1.09705	0.975855	1.14325	0.924581	1.19179	1.23563	1.36119	1.45049	1.07249	1.07853	0.875471	0.973509	1.16741	1.14203	1.23998	1.25736		1.03518	1.30978	1	1.20169		1.26526	1.20169	1.08994
965.824	1250.71	1166.69	1012.3	1247.82	1307.03	1273.91	1185.91	1101.1	1363.5	1031.16	1298.5	1381.93	1574.85	1629.08	1742.03	Tpr	108989	translocated promoter region, nuclear basket protein [Source:MGI Symbol;Acc:MGI:1922066]	ENSMUSG00000006005		1198.57	0.805816	1.04351	0.973407	0.844591	1.04109	1.09049	1.06287	0.989437	0.918677	1.13761	0.86033	1.08338	1.15299	1.31395	1.35919	1.45343		0.91683	1.04597	1	1.31989		1.14086	1.31989	0.792471
1208.64	1061.82	1075.03	941.171	1410.86	1101.46	1204.33	1362.68	1063.66	1079.35	1200.66	1102.6	1484.02	1910.06	1843.17	1798.61	Smg7	226517	SMG7 nonsense mediated mRNA decay factor [Source:MGI Symbol;Acc:MGI:2682334]	ENSMUSG00000042772		1111.57	1.08733	0.955243	0.96713	0.846707	1.26925	0.990908	1.08345	1.22591	0.956902	0.97102	1.08015	0.991931	1.33508	1.71835	1.65817	1.61808		0.964104	1.14238	1	1.58242		1.18491	1.58242	0.721919
11.8227	20.0343	16.0812	31.7534	14.1214	21.5444	14.2736	29.1757	4.06909	8.48214	17.9909	8.37203	25.5238	30.5694	22.1476	36.2924	Gm28791		predicted gene 28791 [Source:MGI Symbol;Acc:MGI:5579497]	ENSMUSG00000100394		9.72854	1.21526	2.05933	1.65299	3.26394	1.45154	2.21456	1.46718	2.99898	0.418263	0.871882	1.84929	0.860564	2.6236	3.14224	2.27656	3.73051		2.04788	2.03307	1	2.94322		0.992766	2.94322	0.690762
88.2156	40.0685	99.7036	39.3742	121.958	98.7453	94.5623	73.7973	169.274	58.3147	87.1138	98.79	170.158	204.499	211.632	145.169	Nmnat2	226518	nicotinamide nucleotide adenylyltransferase 2 [Source:MGI Symbol;Acc:MGI:2444155]	ENSMUSG00000042751		103.373	0.85337	0.387611	0.964501	0.380894	1.17978	0.955232	0.914767	0.713892	1.63751	0.564119	0.842712	0.955664	1.64606	1.97826	2.04727	1.40432		0.646594	0.940918	1	1.76898		1.45519	1.76898	0.531899
18.1888	28.6204	46.6355	21.5923	82.1609	71.8148	76.7204	64.3581	26.856	84.8214	52.0789	50.2322	99.6642	103.303	163.646	107.81	Rgs16	19734	regulator of G-protein signaling 16 [Source:MGI Symbol;Acc:MGI:108407]	ENSMUSG00000026475		53.4971	0.339995	0.534989	0.871739	0.403616	1.5358	1.3424	1.4341	1.20302	0.502008	1.58553	0.97349	0.93897	1.86298	1.93101	3.05897	2.01524		0.537585	1.37883	1	2.21705		2.56486	2.21705	0.621922
1135.89	1330.85	1249.51	1138.04	2407.06	1764.85	1589.72	1746.25	1162.95	1293.53	1112.59	1135.25	2509.84	2705.92	2961.62	2932.21	Tor1aip1	208263	torsin A interacting protein 1 [Source:MGI Symbol;Acc:MGI:3582693]	ENSMUSG00000026466		1176.08	0.965828	1.1316	1.06244	0.967658	2.04668	1.50062	1.35171	1.48481	0.988833	1.09986	0.946021	0.965282	2.13407	2.3008	2.51822	2.49321		1.03188	1.59595	1	2.36157		1.54665	2.36157	0.675801
90.0345	75.367	98.8995	140.985	198.983	152.606	149.872	147.595	83.0094	112.388	123.096	64.4646	198.113	181.308	284.227	271.125	9430034N14Rik		RIKEN cDNA 9430034N14 gene [Source:MGI Symbol;Acc:MGI:2444791]	ENSMUSG00000102964		95.7395	0.940411	0.787209	1.03301	1.47259	2.07838	1.59398	1.56542	1.54163	0.867034	1.1739	1.28573	0.673334	2.06929	1.89376	2.96875	2.83191		1.0583	1.69485	1	2.44093		1.60148	2.44093	0.694346
1643.36	1472.04	1807.53	1489.87	3020.7	1895.91	2133.9	1943.61	1805.86	1693.25	2084.1	1582.31	3790.89	3618.78	3824.15	3663.39	Tor1aip2	240832	torsin A interacting protein 2 [Source:MGI Symbol;Acc:MGI:3582695]	ENSMUSG00000050565		1791.38	0.917368	0.821735	1.00901	0.831688	1.68624	1.05835	1.1912	1.08498	1.00808	0.945219	1.16341	0.883293	2.11618	2.02011	2.13475	2.04501		0.894951	1.25519	1	2.07901		1.40253	2.07901	0.603745
256.462	293.836	209.86	274.349	255.469	252.249	258.708	288.324	236.821	230.078	196.006	269.579	358.548	254.042	365.435	325.564	Gm2000		predicted gene 2000 [Source:MGI Symbol;Acc:MGI:3780170]	ENSMUSG00000078193		233.121	1.10012	1.26044	0.900218	1.17685	1.09586	1.08205	1.10976	1.2368	1.01587	0.986947	0.84079	1.15639	1.53803	1.08974	1.56758	1.39654		1.10941	1.13112	1	1.39797		1.01957	1.39797	0.809113
390.149	358.709	348.962	348.017	350.468	442.559	372.005	387.007	313.32	294.754	295.429	350.788	369.487	458.541	499.551	492.082	Abl2	11352	v-abl Abelson murine leukemia viral oncogene 2 (arg, Abelson-related gene) [Source:MGI Symbol;Acc:MGI:87860]	ENSMUSG00000026596		313.573	1.24421	1.14394	1.11286	1.10984	1.11766	1.41134	1.18634	1.23418	0.999193	0.939987	0.942139	1.11868	1.17831	1.46231	1.59309	1.56927		1.15271	1.23738	1	1.45075		1.07345	1.45075	0.852927
4843.67	3387.7	3707.52	3906.94	7979.88	4044.07	3985	4160.11	3606.84	3406.64	4457.01	3187.23	7885.63	11187.3	10569.3	9935.57	Tor3a	30935	torsin family 3, member A [Source:MGI Symbol;Acc:MGI:1353652]	ENSMUSG00000060519		3664.43	1.32181	0.924482	1.01176	1.06618	2.17766	1.1036	1.08748	1.13527	0.984284	0.929651	1.21629	0.869776	2.15194	3.05296	2.8843	2.71135		1.08106	1.376	1	2.70014		1.27283	2.70014	0.509605
871.243	1039.87	993.015	962.763	1147.69	982.067	1159.73	1147.29	922.87	1082.53	1064.3	880.738	1232.43	1152.15	1154.13	1202.99	Cacybp	12301	calcyclin binding protein [Source:MGI Symbol;Acc:MGI:1270839]	ENSMUSG00000014226		987.611	0.882172	1.05292	1.00547	0.974841	1.16208	0.994387	1.17427	1.16168	0.934446	1.09611	1.07765	0.891786	1.24789	1.1666	1.16861	1.21808		0.978851	1.12311	1	1.2003		1.14737	1.2003	0.935691
7.27551	8.58611	3.21624	11.4312	14.1214	5.38611	10.7052	7.72297	6.51054	8.48214	6.62822	7.53483	14.585	11.5953	20.9171	12.8091	Gm6177		predicted gene 6177 [Source:MGI Symbol;Acc:MGI:3643753]	ENSMUSG00000057499		7.28893	0.998159	1.17797	0.44125	1.5683	1.93738	0.738943	1.46869	1.05955	0.893209	1.1637	0.909354	1.03374	2.00098	1.59081	2.86971	1.75733		1.04642	1.30114	1	2.05471		1.24342	2.05471	0.633248
0	0	0	1.27014	0	4.48842	1.78419	0.858108	0	1.06027	0.946889	0	1.21542	6.3247	3.69126	3.20227	Gm38304		predicted gene, 38304 [Source:MGI Symbol;Acc:MGI:5611532]	ENSMUSG00000103393		0.501789	0	0	0	2.53122	0	8.94484	3.55567	1.7101	0	2.11297	1.88703	0	2.42217	12.6043	7.3562	6.3817		0.632804	3.55265	1	7.19109		5.61414	7.19109	0.494035
26.3737	15.2642	26.534	58.4263	41.0804	49.3727	45.497	26.6014	37.4356	9.54241	24.6191	27.6277	53.4784	54.8141	70.134	42.6969	Prrx1	18933	paired related homeobox 1 [Source:MGI Symbol;Acc:MGI:97712]	ENSMUSG00000026586		24.8062	1.06319	0.615338	1.06965	2.35531	1.65605	1.99033	1.8341	1.07237	1.50912	0.384678	0.992458	1.11374	2.15585	2.20969	2.82727	1.72122		1.27587	1.63821	1	2.22851		1.28399	2.22851	0.735117
30.0115	13.3562	78.798	35.5638	145.065	74.5078	141.843	42.0473	85.4509	96.4844	53.0258	132.278	204.19	248.772	284.227	304.215	Sele	20339	selectin, endothelial cell [Source:MGI Symbol;Acc:MGI:98278]	ENSMUSG00000026582		91.8098	0.326888	0.145477	0.858274	0.387364	1.58006	0.811546	1.54497	0.457983	0.930738	1.05092	0.577561	1.44078	2.22406	2.70964	3.09583	3.31354		0.429501	1.09864	1	2.83577		2.55795	2.83577	0.387423
322.851	329.134	418.916	414.064	890.932	447.047	643.202	403.311	394.702	513.17	426.1	751.808	932.225	1232.26	1422.37	1178.43	Selp	20344	selectin, platelet [Source:MGI Symbol;Acc:MGI:98280]	ENSMUSG00000026580		521.445	0.619147	0.631197	0.803375	0.794071	1.70858	0.857324	1.2335	0.773448	0.756938	0.98413	0.817153	1.44178	1.78777	2.36317	2.72774	2.25994		0.711947	1.14321	1	2.28466		1.60576	2.28466	0.500388
224.631	303.376	269.36	392.472	795.934	377.925	281.011	133.007	263.677	277.79	160.024	334.881	715.881	726.287	825.612	431.239				ENSMUSG00002075501		259.093	0.866991	1.17091	1.03963	1.51479	3.072	1.45865	1.08459	0.513355	1.01769	1.07216	0.617632	1.29251	2.76303	2.80319	3.18655	1.66442		1.14808	1.53215	1	2.60429		1.33453	2.60429	0.588316
136.416	52.4707	184.13	93.9901	220.807	167.867	238.19	190.5	304.368	152.679	338.986	132.278	413.242	395.294	826.843	351.182	Rgs4	19736	regulator of G-protein signaling 4 [Source:MGI Symbol;Acc:MGI:108409]	ENSMUSG00000038530		232.078	0.587802	0.226091	0.793398	0.404994	0.951437	0.723323	1.02634	0.820846	1.31149	0.657877	1.46066	0.569973	1.78062	1.70328	3.56278	1.51321		0.503071	0.880486	1	2.13997		1.75022	2.13997	0.411447
783.936	327.226	610.282	332.776	594.383	623.891	677.994	665.892	737.319	400.781	536.886	423.625	859.3	1143.72	890.824	768.544	Ddr2	18214	discoidin domain receptor family, member 2 [Source:MGI Symbol;Acc:MGI:1345277]	ENSMUSG00000026674		524.653	1.4942	0.623701	1.16321	0.634278	1.13291	1.18915	1.29227	1.2692	1.40535	0.763898	1.02332	0.807438	1.63785	2.17995	1.69793	1.46486		0.978848	1.22088	1	1.74515		1.24727	1.74515	0.699588
0	0.954013	0	5.08055	1.28376	1.79537	6.24468	0.858108	1.62764	5.30134	0	0	21.8775	8.43294	12.3042	11.7416	Sh2d1b2	545378	SH2 domain containing 1B2 [Source:MGI Symbol;Acc:MGI:3622649]	ENSMUSG00000073494		1.73224	0	0.550738	0	2.93293	0.741099	1.03644	3.60497	0.495374	0.939611	3.06039	0	0	12.6296	4.86822	7.10304	6.77829		0.870916	1.46947	1	7.84478		1.68727	7.84478	0.187318
12.7321	9.54013	51.4599	0	75.7421	7.18148	83.8571	24.8851	27.6698	27.567	23.6722	26.7905	92.3717	120.169	156.263	196.406	Adamts4	240913	a disintegrin-like and metallopeptidase (reprolysin type) with thrombospondin type 1 motif, 4 [Source:MGI Symbol;Acc:MGI:1339949]	ENSMUSG00000006403		26.4249	0.481824	0.361028	1.9474	0	2.86632	0.27177	3.17342	0.941731	1.04711	1.04322	0.895831	1.01384	3.49564	4.54758	5.9135	7.43261		0.697564	1.81331	1	5.34733		2.59949	5.34733	0.339105
15.4605	9.54013	12.0609	12.7014	21.824	17.056	12.4894	14.5878	10.5796	22.2656	15.1502	12.558	14.585	27.407	22.1476	20.281	Rpl27-ps1		ribosomal protein L27, pseudogene 1 [Source:MGI Symbol;Acc:MGI:3645348]	ENSMUSG00000079137		15.1384	1.02128	0.630195	0.796711	0.839017	1.44163	1.12667	0.825013	0.963633	0.698862	1.47081	1.00078	0.82955	0.963446	1.81043	1.46301	1.33971		0.8218	1.08924	1	1.39415		1.32543	1.39415	0.781292
612.962	564.775	638.424	628.717	758.705	633.765	695.836	703.649	714.532	626.618	459.241	649.67	732.897	713.637	885.903	834.724	Pfdn2	18637	prefoldin 2 [Source:MGI Symbol;Acc:MGI:1276111]	ENSMUSG00000006412		612.515	1.00073	0.922059	1.0423	1.02645	1.23867	1.03469	1.13603	1.14879	1.16655	1.02302	0.749763	1.06066	1.19654	1.16509	1.44634	1.36278		0.997885	1.13954	1	1.29269		1.14196	1.29269	0.881532
32.7398	22.8963	95.6832	46.995	192.565	52.9634	235.514	50.6284	89.52	163.281	100.37	191.72	295.346	352.075	825.612	244.44	Ackr1	13349	atypical chemokine receptor 1 (Duffy blood group) [Source:MGI Symbol;Acc:MGI:1097689]	ENSMUSG00000037872		136.223	0.24034	0.16808	0.702403	0.344987	1.4136	0.3888	1.72889	0.371659	0.657159	1.19863	0.73681	1.4074	2.16811	2.58455	6.06075	1.79441		0.363952	0.975737	1	3.15196		2.68095	3.15196	0.309565
414.704	465.558	400.422	443.278	3902.64	1074.53	1007.18	1367.82	533.865	1008.31	676.079	573.484	4510.41	6146.56	5566.42	4947.5	Ifi206	102639543	interferon activated gene 206 [Source:MGI Symbol;Acc:MGI:3646410]	ENSMUSG00000037849		697.936	0.594187	0.66705	0.573724	0.635127	5.5917	1.53958	1.44308	1.95981	0.76492	1.44471	0.968684	0.821686	6.46251	8.80677	7.97555	7.08877		0.617522	2.63354	1	7.5834		4.2647	7.5834	0.347277
460.176	449.34	548.37	483.922	2962.93	1003.61	741.333	1259.7	604.667	622.377	670.397	530.787	3742.27	4333.47	4035.78	4060.48	Ifi213	623121	interferon activated gene 213 [Source:MGI Symbol;Acc:MGI:3695276]	ENSMUSG00000073491		607.057	0.758044	0.740194	0.903325	0.797161	4.88081	1.65324	1.22119	2.0751	0.996062	1.02524	1.10434	0.874361	6.16461	7.1385	6.64811	6.68879		0.799681	2.45758	1	6.66		3.07321	6.66	0.369007
355.591	793.738	467.963	466.14	1844.77	632.868	500.467	742.264	443.531	1406.98	624.947	547.531	2179.24	2455.04	3210.17	2219.17	Ifi209	236312	interferon activated gene 209 [Source:MGI Symbol;Acc:MGI:2138243]	ENSMUSG00000043263		755.746	0.470516	1.05027	0.619207	0.616795	2.44099	0.837408	0.662215	0.98216	0.586878	1.8617	0.826927	0.724491	2.88357	3.2485	4.24768	2.9364		0.689197	1.23069	1	3.32904		1.78569	3.32904	0.369685
1415.09	1266.93	1294.54	1550.84	3342.92	1337.55	1381.86	1473.37	2190.8	2074.94	1943.96	2160.82	6265.48	7682.4	4027.17	6233.75	Ifi208	100033459	interferon activated gene 208 [Source:MGI Symbol;Acc:MGI:2442822]	ENSMUSG00000066677		2092.63	0.676224	0.605424	0.618617	0.741094	1.59747	0.639171	0.660345	0.704076	1.04691	0.991548	0.928956	1.03259	2.99407	3.67117	1.92445	2.9789		0.66034	0.900266	1	2.89215		1.36334	2.89215	0.31128
2.72832	1.90803	0.804061	5.08055	16.6889	6.28379	2.67629	4.29054	5.69673	1.06027	1.89378	3.34881	10.9388	7.37882	23.378	29.8878	Gm18752		predicted gene, 18752 [Source:MGI Symbol;Acc:MGI:5010937]	ENSMUSG00000103105		2.9999	0.909471	0.63603	0.26803	1.69357	5.56317	2.09467	0.892128	1.43023	1.89897	0.353435	0.631281	1.11631	3.64638	2.45969	7.79293	9.96296		0.876776	2.49505	1	5.96549		2.84571	5.96549	0.418247
67.2985	187.94	85.2305	54.6159	492.965	305.213	251.571	396.446	60.2225	189.788	97.5296	50.2322	401.088	442.729	900.668	445.115	Ifi207	226691	interferon activated gene 207 [Source:MGI Symbol;Acc:MGI:2138302]	ENSMUSG00000073490		99.4431	0.676754	1.88993	0.857078	0.549217	4.95726	3.06922	2.5298	3.98666	0.605598	1.90851	0.980758	0.505135	4.03334	4.45209	9.05712	4.47608		0.993245	3.63574	1	5.50466		3.66046	5.50466	0.660484
110.042	360.617	173.677	100.341	2358.27	605.04	369.328	621.27	75.6851	287.333	184.643	118.883	1817.05	2402.33	3236.01	2929.01	Ifi204	15951	interferon activated gene 204 [Source:MGI Symbol;Acc:MGI:96429]	ENSMUSG00000073489		166.636	0.660374	2.1641	1.04225	0.602156	14.1523	3.63091	2.21638	3.72831	0.454194	1.72431	1.10806	0.713429	10.9043	14.4167	19.4196	17.5773		1.11722	5.93196	1	15.5795		5.30957	15.5795	0.380755
119.137	122.114	113.373	101.611	234.929	123.881	120.433	178.486	102.541	116.629	153.396	104.65	212.698	342.588	367.896	347.98	Ifi203-ps		interferon activated gene 203, pseudogene [Source:MGI Symbol;Acc:MGI:3840117]	ENSMUSG00000090222		119.304	0.998594	1.02355	0.950281	0.851696	1.96916	1.03836	1.00946	1.49606	0.859492	0.97758	1.28576	0.877173	1.78282	2.87155	3.08368	2.91674		0.95603	1.37826	1	2.6637		1.44165	2.6637	0.517424
790.302	1074.22	890.899	847.181	2998.87	1209.18	1279.27	1436.47	865.902	959.542	859.775	994.597	3066.5	3591.38	4163.74	3994.3	Mndal	100040462	myeloid nuclear differentiation antigen like [Source:MGI Symbol;Acc:MGI:3780953]	ENSMUSG00000090272		919.954	0.859067	1.16769	0.968417	0.920895	3.25981	1.31439	1.39058	1.56146	0.941245	1.04303	0.934585	1.08114	3.33332	3.90386	4.52603	4.34184		0.979016	1.88156	1	4.02626		1.92189	4.02626	0.467321
60.023	161.228	69.1492	24.1326	1232.41	224.421	177.527	288.324	46.3876	149.498	49.2382	32.6509	1058.63	1362.97	1761.96	1491.19	Ifi211	381308	interferon activated gene 211 [Source:MGI Symbol;Acc:MGI:3041120]	ENSMUSG00000026536		69.4436	0.864341	2.32171	0.995761	0.347513	17.747	3.2317	2.55642	4.15192	0.66799	2.15279	0.709039	0.470179	15.2444	19.627	25.3726	21.4734		1.13233	6.92175	1	20.4294		6.11283	20.4294	0.338814
920.352	1224.95	1056.54	936.09	2947.52	1401.29	1371.15	1672.45	902.524	1226.73	978.136	983.714	3613.44	3621.95	3846.29	3846.99	Ifi203	15950	interferon activated gene 203 [Source:MGI Symbol;Acc:MGI:96428]	ENSMUSG00000039997		1022.78	0.899857	1.19767	1.03301	0.915245	2.88188	1.37008	1.34062	1.63521	0.882426	1.19941	0.956354	0.961808	3.53297	3.54129	3.76064	3.76132		1.01145	1.80695	1	3.64906		1.7865	3.64906	0.495182
80.9401	161.228	89.2508	50.8055	1114.31	166.969	99.0228	151.027	43.1324	111.328	89.0076	51.9066	1031.89	927.623	1979.75	904.107	Ifi205	226695	interferon activated gene 205 [Source:MGI Symbol;Acc:MGI:101847]	ENSMUSG00000054203		73.8437	1.0961	2.18337	1.20864	0.688014	15.0901	2.26112	1.34098	2.04523	0.584104	1.50762	1.20535	0.702926	13.974	12.562	26.81	12.2435		1.29403	5.18435	1	16.3974		4.00635	16.3974	0.31617
271.013	352.031	307.151	323.885	296.549	298.929	365.76	407.601	281.581	320.201	252.819	270.417	358.548	394.24	426.956	367.193	Sdccag8	76816	serologically defined colon cancer antigen 8 [Source:MGI Symbol;Acc:MGI:1924066]	ENSMUSG00000026504		281.254	0.963586	1.25164	1.09208	1.15157	1.05438	1.06284	1.30046	1.44923	1.00116	1.13847	0.898899	0.961466	1.27482	1.40172	1.51804	1.30556		1.11472	1.21673	1	1.37503		1.09151	1.37503	0.884871
70.9362	86.8151	72.3655	102.881	200.267	173.253	173.067	148.453	75.6851	74.2187	48.2913	87.9063	114.249	218.202	191.946	204.945	Gm37486		predicted gene, 37486 [Source:MGI Symbol;Acc:MGI:5610714]	ENSMUSG00000104126		71.5254	0.991763	1.21377	1.01175	1.43839	2.79995	2.42226	2.41966	2.07553	1.05816	1.03766	0.675164	1.22902	1.59732	3.0507	2.6836	2.86535		1.16392	2.42935	1	2.54924		2.08722	2.54924	0.952968
19.0982	24.8043	29.7503	8.89095	37.2292	32.3167	37.4681	24.8851	21.1593	25.4464	16.0971	17.5813	31.6009	31.6235	49.2168	27.753	Gm5561		predicted gene 5561 [Source:MGI Symbol;Acc:MGI:3804971]	ENSMUSG00000096474		20.071	0.951532	1.23583	1.48225	0.442975	1.85487	1.61012	1.86678	1.23985	1.05422	1.26782	0.802008	0.875953	1.57445	1.57558	2.45213	1.38274		1.02815	1.6429	1	1.74623		1.59793	1.74623	0.940831
45.4719	47.7006	38.5949	50.8055	55.2019	64.6333	62.4468	80.6622	30.9251	57.2545	19.8847	34.3253	81.433	47.4353	68.9035	88.5961	Enah	13800	ENAH actin regulator [Source:MGI Symbol;Acc:MGI:108360]	ENSMUSG00000022995		35.5974	1.2774	1.34	1.08421	1.42722	1.55073	1.81568	1.75425	2.26596	0.868746	1.60839	0.558599	0.964265	2.28761	1.33255	1.93564	2.48884		1.28221	1.84665	1	2.01116		1.44021	2.01116	0.918204
659.343	745.084	636.816	607.125	1530.25	751.362	818.945	901.872	618.502	537.556	557.718	643.809	1532.64	1637.04	1707.82	1642.76	Aida	108909	axin interactor, dorsalization associated [Source:MGI Symbol;Acc:MGI:1919737]	ENSMUSG00000042901		589.396	1.11868	1.26415	1.08046	1.03008	2.5963	1.2748	1.38947	1.53016	1.04938	0.912045	0.946253	1.09232	2.60036	2.77749	2.89758	2.7872		1.12334	1.69768	1	2.76566		1.51128	2.76566	0.613843
5.45663	5.72408	12.865	5.08055	6.41882	17.056	24.9787	16.3041	17.0902	5.30134	17.9909	10.0464	46.1859	28.4612	20.9171	22.4159	Mark1	226778	MAP/microtubule affinity regulating kinase 1 [Source:MGI Symbol;Acc:MGI:2664902]	ENSMUSG00000026620		12.6072	0.432818	0.454032	1.02045	0.402987	0.509139	1.35288	1.9813	1.29323	1.35559	0.420501	1.42703	0.79688	3.66345	2.25753	1.65914	1.77802		0.577571	1.28414	1	2.33954		2.22334	2.33954	0.548886
1647.9	1507.34	1722.3	1766.76	1914.09	1719.07	1764.57	1871.53	1814.81	1772.77	1631.49	1826.78	1925.22	2127.21	2041.27	2192.49	Eprs	107508	glutamyl-prolyl-tRNA synthetase [Source:MGI Symbol;Acc:MGI:97838]	ENSMUSG00000026615		1761.46	0.935532	0.855732	0.977766	1.00301	1.08665	0.975932	1.00176	1.06249	1.03029	1.00642	0.926213	1.03708	1.09297	1.20764	1.15885	1.2447		0.943009	1.03171	1	1.17604		1.09406	1.17604	0.877275
4353.48	3221.7	3631.94	3871.38	12954.5	15968	23092.8	31666.8	4433.68	3566.74	2572.7	2087.98	10910.8	8736.52	20207.2	11387.3	Atf3	11910	activating transcription factor 3 [Source:MGI Symbol;Acc:MGI:109384]	ENSMUSG00000026628		3165.28	1.37539	1.01783	1.14743	1.22308	4.09268	5.04475	7.29568	10.0044	1.40072	1.12683	0.812788	0.659653	3.44703	2.76011	6.38402	3.59756		1.19093	6.60938	1	4.04718		5.54976	4.04718	1.63308
681.17	648.729	578.924	509.325	658.571	661.594	685.131	741.405	600.598	792.02	552.983	433.671	748.697	620.875	727.178	658.6	Phyh	16922	phytanoyl-CoA hydroxylase [Source:MGI Symbol;Acc:MGI:891978]	ENSMUSG00000026664		594.818	1.14517	1.09063	0.973279	0.85627	1.10718	1.11226	1.15183	1.24644	1.00972	1.33153	0.929668	0.729082	1.2587	1.04381	1.22252	1.10723		1.01634	1.15443	1	1.15806		1.13587	1.15806	0.996861
25.4643	27.6664	18.4934	36.834	35.9454	26.0329	35.6839	38.6149	32.5527	29.6875	17.044	21.7673	43.755	35.84	51.6777	29.8878	Gm13192		predicted gene 13192 [Source:MGI Symbol;Acc:MGI:3651075]	ENSMUSG00000069188		25.2629	1.00797	1.09514	0.732039	1.45803	1.42285	1.03048	1.4125	1.52852	1.28856	1.17514	0.674666	0.861631	1.73199	1.41868	2.0456	1.18307		1.07329	1.34859	1	1.59484		1.2565	1.59484	0.845598
175.522	343.445	301.523	340.397	472.425	385.107	363.976	221.392	373.542	298.996	263.235	312.277	452.135	479.623	447.873	347.98	Optn	71648	optineurin [Source:MGI Symbol;Acc:MGI:1918898]	ENSMUSG00000026672		312.012	0.562547	1.10074	0.966381	1.09097	1.51412	1.23427	1.16654	0.709561	1.1972	0.958281	0.843669	1.00085	1.44909	1.53719	1.43543	1.11528		0.93016	1.15612	1	1.38425		1.24293	1.38425	0.835199
215.537	150.734	217.901	200.682	256.753	215.444	208.751	274.595	231.124	222.656	203.581	179.161	238.222	236.122	300.223	308.485	Upf2	326622	UPF2 regulator of nonsense transcripts homolog (yeast) [Source:MGI Symbol;Acc:MGI:2449307]	ENSMUSG00000043241		209.131	1.03063	0.720764	1.04193	0.959598	1.22771	1.03019	0.998183	1.31303	1.10517	1.06467	0.973463	0.856696	1.1391	1.12906	1.43557	1.47508		0.938232	1.14228	1	1.29471		1.21748	1.29471	0.882269
5.45663	0	3.21624	0	7.70258	0	8.02887	3.43243	4.06909	2.12054	2.84067	0.837203	6.07709	8.43294	12.3042	6.40454	Gm13293	100503147	predicted gene 13293 [Source:MGI Symbol;Acc:MGI:3649469]	ENSMUSG00000086006		2.46687	2.21196	0	1.30377	0	3.12241	0	3.25468	1.39141	1.64949	0.859604	1.15153	0.339378	2.46348	3.41847	4.98777	2.59622		0.878934	1.94212	1	3.36648		2.20963	3.36648	0.5769
0	0.954013	1.60812	1.27014	2.56753	3.59074	8.02887	2.57432	1.62764	0	0	1.67441	3.64625	4.21647	6.1521	5.33711	Gm37730		predicted gene, 37730 [Source:MGI Symbol;Acc:MGI:5610958]	ENSMUSG00000103223		0.825511	0	1.15566	1.94803	1.53861	3.11023	4.34972	9.72595	3.11846	1.97167	0	0	2.02833	4.41697	5.10771	7.45248	6.46523		1.16058	5.07609	1	5.8606		4.37377	5.8606	0.866139
1142.26	1180.11	925.474	1098.67	2751.11	2022.48	2291.8	2377.82	983.092	781.417	1327.54	1290.13	2677.56	3638.81	3697.41	3691.15	Pfkfb3	170768	6-phosphofructo-2-kinase/fructose-2,6-biphosphatase 3 [Source:MGI Symbol;Acc:MGI:2181202]	ENSMUSG00000026773		1095.54	1.04264	1.07719	0.844762	1.00285	2.51118	1.8461	2.09193	2.17044	0.897355	0.713268	1.21176	1.17762	2.44405	3.32146	3.37496	3.36924		0.991861	2.15491	1	3.12743		2.17259	3.12743	0.689037
312.847	286.204	309.563	367.069	491.682	426.4	423.746	469.385	301.926	301.116	315.314	231.905	483.736	390.023	518.007	502.756	Il15ra	16169	interleukin 15 receptor, alpha chain [Source:MGI Symbol;Acc:MGI:104644]	ENSMUSG00000023206		287.565	1.08792	0.995265	1.0765	1.27647	1.70981	1.48279	1.47356	1.63227	1.04994	1.04712	1.09649	0.806443	1.68218	1.35629	1.80135	1.74832		1.10904	1.57461	1	1.64704		1.4198	1.64704	0.956026
41.8342	30.5284	20.1015	33.0235	64.1882	33.2143	43.7128	44.6216	54.5258	32.8683	22.7253	30.1393	40.1088	54.8141	59.0602	70.4499	Gm13268		predicted gene 13268 [Source:MGI Symbol;Acc:MGI:3651947]	ENSMUSG00000070271		35.0647	1.19306	0.870631	0.57327	0.941789	1.83057	0.94723	1.24663	1.27255	1.55501	0.937362	0.648097	0.859535	1.14385	1.56323	1.68432	2.00914		0.894687	1.32424	1	1.60013		1.48012	1.60013	0.827583
0	0.954013	0	0	2.56753	0	0	0.858108	0	0	0	0.837203	4.86167	4.21647	3.69126	0	Gm13316		predicted gene 13316 [Source:MGI Symbol;Acc:MGI:3651097]	ENSMUSG00000085281		0.209301	0	4.55809	0	0	12.2672	0	0	4.09988	0	0	0	4	23.2282	20.1455	17.6362	0		1.13952	4.09176	1	15.2525		3.59077	15.2525	0.268269
8.18495	1.90803	4.82437	6.35068	7.70258	4.48842	7.13678	8.58108	4.88291	9.54241	2.84067	5.86042	8.50792	14.7576	12.3042	18.1462	Gm13328		predicted gene 13328 [Source:MGI Symbol;Acc:MGI:3651185]	ENSMUSG00000081128		5.7816	1.41569	0.330017	0.834434	1.09843	1.33226	0.776329	1.23439	1.4842	0.84456	1.65048	0.491329	1.01363	1.47155	2.55252	2.12817	3.13861		0.919642	1.2068	1	2.32271		1.31225	2.32271	0.519564
36.3776	43.8846	27.3381	60.9665	51.3506	43.9866	55.31	68.6486	43.9462	47.712	45.4507	53.581	94.8026	68.5176	62.7514	66.1802	Gm13342		predicted gene 13342 [Source:MGI Symbol;Acc:MGI:3650441]	ENSMUSG00000082516		47.6725	0.763073	0.920543	0.573456	1.27886	1.07715	0.922683	1.16021	1.44001	0.921835	1.00083	0.953394	1.12394	1.98862	1.43726	1.3163	1.38823		0.883984	1.15001	1	1.5326		1.30094	1.5326	0.750366
60.023	169.814	155.184	74.938	439.047	324.064	312.234	191.358	26.0422	613.895	49.2382	36.8369	454.566	156.009	1082.77	345.845	Il1rn	16181	interleukin 1 receptor antagonist [Source:MGI Symbol;Acc:MGI:96547]	ENSMUSG00000026981		181.503	0.330699	0.9356	0.854992	0.412875	2.41895	1.78545	1.72027	1.0543	0.143481	3.38228	0.27128	0.202955	2.50445	0.859541	5.96557	1.90545		0.633542	1.74474	1	2.80875		2.75395	2.80875	0.62118
200.077	190.803	190.562	184.17	231.078	202.877	144.52	156.176	189.62	156.92	157.184	147.348	255.238	236.122	273.153	294.609	Camsap1	227634	calmodulin regulated spectrin-associated protein 1 [Source:MGI Symbol;Acc:MGI:3036242]	ENSMUSG00000026933		162.768	1.22922	1.17224	1.17076	1.13149	1.41968	1.24642	0.88789	0.959501	1.16497	0.964071	0.965693	0.905264	1.56811	1.45067	1.67818	1.81		1.17593	1.12837	1	1.62674		0.95956	1.62674	0.69364
62.7513	111.619	79.602	74.938	119.39	104.131	82.0729	87.527	93.5891	120.871	67.2291	46.0462	89.9409	113.845	167.337	133.428	Card9	332579	caspase recruitment domain family, member 9 [Source:MGI Symbol;Acc:MGI:2685628]	ENSMUSG00000026928		81.9337	0.765879	1.36231	0.971542	0.914618	1.45715	1.27092	1.0017	1.06827	1.14225	1.47522	0.820531	0.561993	1.09773	1.38947	2.04235	1.62848		1.00359	1.19951	1	1.53951		1.19522	1.53951	0.779152
0	0	1.60812	0	1.28376	0.897685	0.892097	0	0	0	0	0	1.21542	1.05412	2.46084	0	Gm13359		predicted gene 13359 [Source:MGI Symbol;Acc:MGI:3651940]	ENSMUSG00000082951		0	#DIV/0!	#DIV/0!	#DIV/0!	#DIV/0!	#DIV/0!	#DIV/0!	#DIV/0!	#DIV/0!	#DIV/0!	#DIV/0!	#DIV/0!	#DIV/0!	#DIV/0!	#DIV/0!	#DIV/0!	#DIV/0!		#DIV/0!	#DIV/0!	#DIV/0!	#DIV/0!		#DIV/0!	#DIV/0!	#DIV/0!
272.832	373.973	324.841	267.999	608.504	412.037	360.407	329.514	237.635	288.393	178.015	453.764	791.237	627.2	535.233	597.757	Olfm1	56177	olfactomedin 1 [Source:MGI Symbol;Acc:MGI:1860437]	ENSMUSG00000026833		289.452	0.942581	1.292	1.12226	0.925884	2.10226	1.42351	1.24514	1.13841	0.820983	0.996342	0.615008	1.56767	2.73357	2.16685	1.84913	2.06513		1.07068	1.47733	1	2.20367		1.3798	2.20367	0.670395
31.8304	47.7006	32.9665	50.8055	50.0668	36.8051	49.0653	56.6351	47.2014	50.8929	20.8316	33.4881	54.6938	63.247	82.4382	72.5847	Rpsa-ps9		ribosomal protein SA, pseudogene 9 [Source:MGI Symbol;Acc:MGI:3650393]	ENSMUSG00000082895		38.1035	0.835366	1.25187	0.865183	1.33335	1.31397	0.965924	1.28769	1.48635	1.23877	1.33565	0.54671	0.878873	1.4354	1.65987	2.16353	1.90494		1.07144	1.26348	1	1.79094		1.17923	1.79094	0.705487
796.669	783.244	721.243	685.874	666.274	934.49	785.046	893.291	679.538	584.208	610.743	797.017	651.464	933.948	1093.84	921.186	Rapgef1	107746	Rap guanine nucleotide exchange factor (GEF) 1 [Source:MGI Symbol;Acc:MGI:104580]	ENSMUSG00000039844		667.877	1.19284	1.17274	1.0799	1.02695	0.9976	1.3992	1.17544	1.33751	1.01746	0.874724	0.914455	1.19336	0.975425	1.39838	1.63779	1.37928		1.11811	1.22743	1	1.34772		1.09778	1.34772	0.910749
664.8	569.545	706.77	825.589	831.879	1191.23	888.529	961.939	673.027	522.712	577.602	800.366	879.962	913.919	869.907	950.006	Lrrc8a	241296	leucine rich repeat containing 8A VRAC subunit A [Source:MGI Symbol;Acc:MGI:2652847]	ENSMUSG00000007476		643.427	1.03322	0.885175	1.09845	1.28311	1.29289	1.85138	1.38093	1.49502	1.046	0.812387	0.897697	1.24391	1.36762	1.42039	1.35199	1.47648		1.07499	1.50506	1	1.40412		1.40007	1.40412	1.07189
42.7436	31.4824	69.9533	60.9665	100.134	64.6333	92.7781	90.9595	45.5738	24.3862	53.9727	101.302	96.018	86.4376	145.19	171.855	Ier5l	72500	immediate early response 5-like [Source:MGI Symbol;Acc:MGI:1919750]	ENSMUSG00000089762		56.3086	0.759097	0.559105	1.24232	1.08272	1.7783	1.14784	1.64767	1.61538	0.809358	0.433081	0.958516	1.79904	1.70521	1.53507	2.57846	3.05202		0.910811	1.5473	1	2.21769		1.69881	2.21769	0.697706
1072.23	890.094	993.819	995.787	1570.04	1217.26	1075.87	1323.2	644.544	768.694	678.919	590.228	1250.66	1319.75	1446.97	1491.19	Ass1	11898	argininosuccinate synthetase 1 [Source:MGI Symbol;Acc:MGI:88090]	ENSMUSG00000076441		670.596	1.59892	1.32732	1.48199	1.48493	2.34126	1.81519	1.60435	1.97317	0.96115	1.14628	1.01241	0.880154	1.865	1.96803	2.15774	2.22368		1.47329	1.93349	1	2.05361		1.31237	2.05361	0.941508
1617.89	1360.42	2939.65	1384.45	9587.15	1853.72	1715.5	1022.01	2714.9	1744.14	1470.52	1171.25	5651.69	5762.86	5933.09	3359.18	Lcn2	16819	lipocalin 2 [Source:MGI Symbol;Acc:MGI:96757]	ENSMUSG00000026822		1775.2	0.911385	0.766348	1.65595	0.779883	5.4006	1.04423	0.966371	0.575713	1.52935	0.982503	0.828368	0.659783	3.18369	3.24631	3.34221	1.89228		1.02839	1.99673	1	2.91612		1.9416	2.91612	0.68472
493.825	403.547	749.385	618.556	1385.18	1292.67	1226.63	1536.01	560.721	431.529	829.475	599.437	946.81	1435.71	988.028	884.893	Slc25a25	227731	solute carrier family 25 (mitochondrial carrier, phosphate carrier), member 25 [Source:MGI Symbol;Acc:MGI:1915913]	ENSMUSG00000026819		605.29	0.815849	0.6667	1.23806	1.02192	2.28846	2.13561	2.02652	2.53765	0.926366	0.712929	1.37037	0.99033	1.56422	2.37193	1.63232	1.46193		0.935631	2.24706	1	1.7576		2.40165	1.7576	1.27848
14067.2	12343	12263.5	11126.4	18696.7	15892.6	19209.5	18743.7	12401	12541.9	10718.8	11401	16975.7	19202.8	20496.3	18339.4	Hspa5	14828	heat shock protein 5 [Source:MGI Symbol;Acc:MGI:95835]	ENSMUSG00000026864		11765.7	1.19561	1.04907	1.04232	0.945666	1.58909	1.35076	1.63268	1.59308	1.054	1.06597	0.911022	0.969008	1.44282	1.63211	1.74205	1.55872		1.05817	1.5414	1	1.59392		1.45667	1.59392	0.967049
652.068	360.617	538.721	547.429	801.069	535.918	574.511	546.615	552.582	420.926	548.249	503.159	650.248	912.865	989.258	837.927	Mrrf	67871	mitochondrial ribosome recycling factor [Source:MGI Symbol;Acc:MGI:1915121]	ENSMUSG00000026887		506.229	1.28809	0.712359	1.06418	1.08139	1.58242	1.05865	1.13488	1.07978	1.09157	0.831494	1.08301	0.993936	1.28449	1.80327	1.95417	1.65523		1.0365	1.21393	1	1.67429		1.17118	1.67429	0.725043
84.5778	82.9991	79.602	73.6679	114.255	102.336	85.6413	84.0946	111.493	103.906	77.6449	106.325	105.741	128.602	148.881	128.091	Gm13436		predicted gene 13436 [Source:MGI Symbol;Acc:MGI:3651005]	ENSMUSG00000083716		99.8422	0.847115	0.831302	0.797278	0.737843	1.14436	1.02498	0.857766	0.842275	1.11669	1.0407	0.777676	1.06493	1.05908	1.28805	1.49116	1.28293		0.803384	0.967343	1	1.28031		1.20409	1.28031	0.755555
0	0	2.41218	0	1.28376	0	0	0.858108	0	0	0	0	1.21542	6.3247	2.46084	6.40454	Lhx2	16870	LIM homeobox protein 2 [Source:MGI Symbol;Acc:MGI:96785]	ENSMUSG00000000247		0	#DIV/0!	#DIV/0!	#DIV/0!	#DIV/0!	#DIV/0!	#DIV/0!	#DIV/0!	#DIV/0!	#DIV/0!	#DIV/0!	#DIV/0!	#DIV/0!	#DIV/0!	#DIV/0!	#DIV/0!	#DIV/0!		#DIV/0!	#DIV/0!	#DIV/0!	#DIV/0!		#DIV/0!	#DIV/0!	#DIV/0!
49.1097	59.1488	37.7909	60.9665	91.1472	60.1449	60.6626	34.3243	55.3396	42.4107	43.5569	44.3718	75.3559	74.8423	75.0556	52.3037	Gm13453		predicted gene 13453 [Source:MGI Symbol;Acc:MGI:3651618]	ENSMUSG00000083240		46.4197	1.05795	1.27422	0.814112	1.31338	1.96354	1.29567	1.30683	0.739434	1.19216	0.913635	0.938327	0.955881	1.62336	1.61229	1.61689	1.12676		1.11491	1.32637	1	1.49482		1.18966	1.49482	0.887308
627.513	730.774	640.032	660.471	826.744	675.059	746.685	719.953	594.901	737.946	479.126	616.182	717.096	741.044	889.594	857.14	Gm13456		predicted gene 13456 [Source:MGI Symbol;Acc:MGI:3651389]	ENSMUSG00000082536		607.039	1.03373	1.20383	1.05435	1.08802	1.36193	1.11205	1.23005	1.18601	0.980005	1.21565	0.789284	1.01506	1.1813	1.22075	1.46547	1.412		1.09498	1.22251	1	1.31988		1.11646	1.31988	0.926227
190.982	194.619	176.089	219.734	272.158	222.626	223.916	230.831	187.992	199.33	140.14	203.44	261.315	271.962	319.909	299.946	Gm13493		predicted gene 13493 [Source:MGI Symbol;Acc:MGI:3650824]	ENSMUSG00000087701		182.726	1.04519	1.06509	0.963682	1.20253	1.48944	1.21836	1.22542	1.26327	1.02882	1.09087	0.76694	1.11337	1.43009	1.48836	1.75076	1.64151		1.06912	1.29912	1	1.57768		1.21513	1.57768	0.823437
1174.09	1114.29	1132.12	1045.32	2385.23	1233.42	1096.39	1407.3	999.368	1089.96	1033.06	1204.74	2526.85	2651.1	3221.24	2888.45	Nmi	64685	N-myc (and STAT) interactor [Source:MGI Symbol;Acc:MGI:1928368]	ENSMUSG00000026946		1081.78	1.08533	1.03005	1.04653	0.966299	2.20492	1.14018	1.0135	1.30091	0.92382	1.00756	0.95496	1.11366	2.33583	2.45069	2.97773	2.67009		1.03205	1.41488	1	2.60858		1.37093	2.60858	0.542393
9.09439	12.4022	20.9056	11.4312	103.985	34.112	46.3891	50.6284	9.76582	3.1808	9.46889	12.558	69.2788	93.8164	118.12	96.068	Tnfaip6	21930	tumor necrosis factor alpha induced protein 6 [Source:MGI Symbol;Acc:MGI:1195266]	ENSMUSG00000053475		8.74339	1.04014	1.41846	2.39102	1.30741	11.893	3.90146	5.30561	5.79048	1.11694	0.363795	1.08298	1.43629	7.92356	10.73	13.5097	10.9875		1.53926	6.72263	1	10.7877		4.36745	10.7877	0.623177
448.353	405.455	430.977	459.789	457.02	424.605	430.883	449.649	376.798	392.299	479.126	339.067	494.675	455.379	452.795	558.262	Rif1	51869	replication timing regulatory factor 1 [Source:MGI Symbol;Acc:MGI:1098622]	ENSMUSG00000036202		396.822	1.12986	1.02175	1.08607	1.15868	1.1517	1.07001	1.08583	1.13312	0.949537	0.988601	1.20741	0.854456	1.24659	1.14756	1.14105	1.40683		1.09909	1.11017	1	1.23551		1.01008	1.23551	0.89855
4.54719	14.3102	7.23655	3.81041	16.6889	7.18148	18.734	19.7365	7.32436	6.36161	10.4158	2.51161	10.9388	2.10823	19.6867	18.1462	Ccdc148	227933	coiled-coil domain containing 148 [Source:MGI Symbol;Acc:MGI:3039583]	ENSMUSG00000036641		6.65334	0.683446	2.15083	1.08766	0.572706	2.50835	1.07938	2.81574	2.9664	1.10085	0.956152	1.5655	0.377496	1.6441	0.316869	2.95892	2.72738		1.12366	2.34247	1	1.91182		2.08468	1.91182	1.22526
713.91	484.638	595.809	519.486	808.771	693.91	745.793	821.209	820.328	386.998	528.364	473.857	876.316	977.166	841.608	969.22	Pkp4	227937	plakophilin 4 [Source:MGI Symbol;Acc:MGI:109281]	ENSMUSG00000026991		552.387	1.29241	0.877353	1.07861	0.940438	1.46414	1.2562	1.35013	1.48666	1.48506	0.700592	0.956511	0.857835	1.58642	1.76899	1.52358	1.7546		1.0472	1.38928	1	1.6584		1.32666	1.6584	0.837725
532.022	675.441	584.552	463.6	903.77	781.883	914.4	683.054	554.21	901.228	426.1	464.648	776.652	644.065	853.912	621.24	Cd302	66205	CD302 antigen [Source:MGI Symbol;Acc:MGI:1913455]	ENSMUSG00000060703		586.546	0.907041	1.15156	0.9966	0.790389	1.54083	1.33303	1.55896	1.16454	0.94487	1.5365	0.726456	0.792176	1.32411	1.09806	1.45583	1.05915		0.961397	1.39934	1	1.23429		1.45553	1.23429	1.13372
89.125	47.7006	136.69	80.0186	146.349	157.095	148.088	162.182	244.145	56.1942	121.202	149.859	211.483	335.209	318.679	190.001	Pla2r1	18779	phospholipase A2 receptor 1 [Source:MGI Symbol;Acc:MGI:102468]	ENSMUSG00000054580		142.85	0.623906	0.333921	0.956879	0.560157	1.02449	1.09972	1.03667	1.13533	1.7091	0.393379	0.848454	1.04907	1.48045	2.34658	2.23086	1.33007		0.618716	1.07405	1	1.84699		1.73594	1.84699	0.581515
964.005	809.003	906.981	892.906	3586.84	1537.73	1355.1	1715.36	826.839	873.661	972.455	765.204	3737.41	4058.35	3901.66	4114.91	Ifih1	71586	interferon induced with helicase C domain 1 [Source:MGI Symbol;Acc:MGI:1918836]	ENSMUSG00000026896		859.54	1.12154	0.941205	1.05519	1.03882	4.17297	1.78902	1.57654	1.99567	0.961956	1.01643	1.13137	0.890248	4.34815	4.72154	4.53925	4.78735		1.03919	2.38355	1	4.59907		2.29367	4.59907	0.518268
1158.63	1137.18	1245.49	1327.29	1263.22	1224.44	1454.12	1508.55	1262.23	1275.5	1323.75	1195.53	1334.53	1393.54	1550.33	1549.9	Ssb	20823	Sjogren syndrome antigen B [Source:MGI Symbol;Acc:MGI:98423]	ENSMUSG00000068882		1264.25	0.916451	0.89949	0.985159	1.04986	0.999186	0.968511	1.15018	1.19324	0.998401	1.0089	1.04706	0.945639	1.05559	1.10227	1.22628	1.22594		0.962741	1.07778	1	1.15252		1.11949	1.15252	0.935151
60.9324	62.9648	50.6558	64.777	71.8908	68.224	62.4468	60.0676	74.0574	79.5201	40.7162	53.581	86.2946	75.8964	79.9773	81.1241	Rpl9-ps7		ribosomal protein L9, pseudogene 7 [Source:MGI Symbol;Acc:MGI:3642824]	ENSMUSG00000047965		61.9687	0.983277	1.01607	0.817442	1.04532	1.16011	1.10094	1.00772	0.969321	1.19508	1.28323	0.657045	0.864646	1.39255	1.22475	1.29061	1.30911		0.965528	1.05952	1	1.30426		1.09735	1.30426	0.812358
3.63776	0	1.60812	0	5.13506	2.69305	3.56839	0.858108	0.813818	4.24107	4.73445	0	9.72334	3.16235	15.9955	2.13485	Chrna1	11435	cholinergic receptor, nicotinic, alpha polypeptide 1 (muscle) [Source:MGI Symbol;Acc:MGI:87885]	ENSMUSG00000027107		2.44733	1.48642	0	0.657091	0	2.09822	1.1004	1.45807	0.35063	0.332533	1.73294	1.93453	0	3.97303	1.29216	6.53588	0.872315		0.535877	1.25183	1	3.16835		2.33605	3.16835	0.395106
140.054	71.5509	199.407	104.151	210.537	175.049	190.909	228.257	257.166	80.5803	174.228	133.953	312.362	374.212	393.735	250.844	Chn1	108699	chimerin 1 [Source:MGI Symbol;Acc:MGI:1915674]	ENSMUSG00000056486		161.482	0.867303	0.44309	1.23486	0.644972	1.30378	1.08401	1.18223	1.41351	1.59254	0.499006	1.07893	0.829521	1.93435	2.31736	2.43826	1.55339		0.797556	1.24589	1	2.06084		1.56213	2.06084	0.604552
233.726	296.698	291.874	299.752	322.225	316.883	350.594	410.176	317.389	270.368	273.651	268.742	437.55	383.699	392.504	286.069	Itprid2	70599	ITPR interacting domain containing 2 [Source:MGI Symbol;Acc:MGI:1917849]	ENSMUSG00000027007		282.538	0.827238	1.05012	1.03305	1.06093	1.14047	1.12156	1.24088	1.45176	1.12335	0.956928	0.968547	0.951173	1.54864	1.35804	1.38921	1.0125		0.992832	1.23866	1	1.3271		1.24761	1.3271	0.933362
40.0153	74.413	57.8924	53.3457	57.7694	61.0426	71.3678	87.527	51.2705	71.0379	50.1851	51.0694	75.3559	65.3553	71.3644	72.5847	Gm13680		predicted gene 13680 [Source:MGI Symbol;Acc:MGI:3652285]	ENSMUSG00000081400		55.8907	0.715956	1.3314	1.03581	0.954464	1.03361	1.09218	1.27692	1.56604	0.917335	1.27101	0.897915	0.913736	1.34827	1.16934	1.27686	1.29869		1.00941	1.24219	1	1.27329		1.23061	1.27329	0.975573
550.211	635.372	625.559	715.087	734.313	581.7	668.181	729.392	562.348	841.853	677.973	603.623	849.577	864.376	888.364	890.23	Zc3h15	69082	zinc finger CCCH-type containing 15 [Source:MGI Symbol;Acc:MGI:1919747]	ENSMUSG00000027091		671.449	0.819437	0.94627	0.931656	1.06499	1.09362	0.866335	0.995132	1.08629	0.837514	1.25378	1.00972	0.898986	1.26529	1.28733	1.32305	1.32583		0.940588	1.01035	1	1.30038		1.07416	1.30038	0.776965
3071.18	1742.98	3527.42	2376.43	6775.71	4108.7	4399.82	3843.47	4570.4	1352.9	1668.42	3063.33	6333.54	8870.39	9050.97	6088.58	Serping1	12258	serine (or cysteine) peptidase inhibitor, clade G, member 1 [Source:MGI Symbol;Acc:MGI:894696]	ENSMUSG00000023224		2663.76	1.15295	0.654331	1.32422	0.892131	2.54366	1.54244	1.65173	1.44287	1.71577	0.507891	0.626339	1.15	2.37767	3.33003	3.39782	2.28571		1.00591	1.79518	1	2.8478		1.78463	2.8478	0.630373
1882.54	1890.85	2071.26	1482.25	8940.13	2835.79	2281.98	2770.83	1463.24	1431.36	1856.85	1699.52	8385.17	10347.2	9703.1	8851.07	Ube2l6	56791	ubiquitin-conjugating enzyme E2L 6 [Source:MGI Symbol;Acc:MGI:1914500]	ENSMUSG00000027078		1612.74	1.16729	1.17244	1.28431	0.919085	5.54343	1.75836	1.41497	1.71808	0.907301	0.887531	1.15136	1.05381	5.19931	6.4159	6.01651	5.4882		1.13578	2.60871	1	5.77998		2.29684	5.77998	0.451335
988.56	569.545	800.041	581.722	792.082	918.332	789.506	884.709	758.478	579.966	661.875	586.879	798.529	1101.55	1028.63	1018.32	Tnks1bp1	228140	tankyrase 1 binding protein 1 [Source:MGI Symbol;Acc:MGI:2446193]	ENSMUSG00000033955		646.8	1.52839	0.880559	1.23692	0.899385	1.22462	1.41981	1.22063	1.36783	1.17266	0.896671	1.02331	0.907359	1.23458	1.70308	1.59034	1.5744		1.13631	1.30822	1	1.5256		1.15129	1.5256	0.857512
0.909439	0	0	0	0	0.897685	0	0.858108	0	0	0	0	0	2.10823	2.46084	5.33711	Gm13712		predicted gene 13712 [Source:MGI Symbol;Acc:MGI:3650489]	ENSMUSG00000082534		0	#DIV/0!	#DIV/0!	#DIV/0!	#DIV/0!	#DIV/0!	#DIV/0!	#DIV/0!	#DIV/0!	#DIV/0!	#DIV/0!	#DIV/0!	#DIV/0!	#DIV/0!	#DIV/0!	#DIV/0!	#DIV/0!		#DIV/0!	#DIV/0!	#DIV/0!	#DIV/0!		#DIV/0!	#DIV/0!	#DIV/0!
302.843	427.398	371.476	375.96	473.709	591.574	562.021	421.331	364.59	438.951	407.162	354.137	543.292	560.79	648.432	624.442	Fnbp4	55935	formin binding protein 4 [Source:MGI Symbol;Acc:MGI:1860513]	ENSMUSG00000008200		391.21	0.774119	1.0925	0.949557	0.961019	1.21088	1.51217	1.43662	1.07699	0.931956	1.12203	1.04078	0.905235	1.38875	1.43348	1.6575	1.59618		0.944299	1.30917	1	1.51898		1.38639	1.51898	0.861874
188.254	117.344	188.15	212.113	431.345	273.794	267.629	216.243	354.011	154.799	175.174	226.045	506.829	458.541	522.929	574.273	Gm13889	620695	predicted gene 13889 [Source:MGI Symbol;Acc:MGI:3652053]	ENSMUSG00000087006		227.507	0.827463	0.515779	0.827008	0.932334	1.89596	1.20345	1.17635	0.950489	1.55604	0.680414	0.769973	0.993572	2.22775	2.0155	2.29851	2.5242		0.775646	1.30656	1	2.26649		1.68448	2.26649	0.57647
680.26	491.316	582.944	617.286	676.544	743.283	646.77	789.459	721.857	476.06	427.047	550.042	884.824	778.992	855.142	716.241	Trim44	80985	tripartite motif-containing 44 [Source:MGI Symbol;Acc:MGI:1931835]	ENSMUSG00000027189		543.752	1.25105	0.903568	1.07208	1.13524	1.24421	1.36695	1.18946	1.45188	1.32755	0.875511	0.785371	1.01157	1.62726	1.43263	1.57267	1.31722		1.09048	1.31313	1	1.48744		1.20417	1.48744	0.882807
8.18495	1.90803	8.04061	6.35068	38.5129	34.112	19.6261	10.2973	25.2284	7.42187	17.044	10.0464	41.3242	36.8941	50.4472	23.4833	Fjx1	14221	four jointed box 1 [Source:MGI Symbol;Acc:MGI:1341907]	ENSMUSG00000075012		14.9352	0.548032	0.127754	0.538368	0.425217	2.57867	2.28401	1.31409	0.689466	1.68919	0.496939	1.1412	0.67267	2.76691	2.47028	3.37775	1.57235		0.409843	1.71656	1	2.54682		4.18834	2.54682	0.674
127.321	171.722	133.474	215.923	292.698	255.84	165.93	137.297	143.232	410.324	234.828	212.65	458.212	725.232	655.814	383.205	Abtb2	99382	ankyrin repeat and BTB (POZ) domain containing 2 [Source:MGI Symbol;Acc:MGI:2139365]	ENSMUSG00000032724		250.258	0.50876	0.68618	0.533345	0.862801	1.16958	1.0223	0.663035	0.548622	0.572336	1.6396	0.938344	0.84972	1.83096	2.89793	2.62055	1.53124		0.647771	0.850886	1	2.22017		1.31356	2.22017	0.383253
1.81888	0	0	0	1.28376	0	0	1.71622	0	0	0	0	1.21542	3.16235	7.38252	1.06742	Nutm1	213765	NUT midline carcinoma, family member 1 [Source:MGI Symbol;Acc:MGI:2661384]	ENSMUSG00000041358		0	#DIV/0!	#DIV/0!	#DIV/0!	#DIV/0!	#DIV/0!	#DIV/0!	#DIV/0!	#DIV/0!	#DIV/0!	#DIV/0!	#DIV/0!	#DIV/0!	#DIV/0!	#DIV/0!	#DIV/0!	#DIV/0!		#DIV/0!	#DIV/0!	#DIV/0!	#DIV/0!		#DIV/0!	#DIV/0!	#DIV/0!
29.102	46.7466	49.8518	27.943	88.5797	30.5213	57.0942	66.9324	41.5047	51.9531	34.088	76.1855	77.7867	69.5717	81.2077	78.9893	Aven	74268	apoptosis, caspase activation inhibitor [Source:MGI Symbol;Acc:MGI:1921518]	ENSMUSG00000003604		50.9328	0.571381	0.917809	0.978775	0.548624	1.73915	0.599246	1.12097	1.31413	0.814891	1.02003	0.669274	1.4958	1.52724	1.36595	1.59441	1.55085		0.754147	1.19337	1	1.50961		1.58241	1.50961	0.790516
2784.7	4293.06	2759.54	2389.13	3844.87	3160.75	2883.26	3566.3	2085	1928.63	2173.11	1743.06	2842.86	5042.9	4332.31	3636.71	Thbs1	21825	thrombospondin 1 [Source:MGI Symbol;Acc:MGI:98737]	ENSMUSG00000040152		1982.45	1.40468	2.16553	1.39198	1.20514	1.93946	1.59437	1.45439	1.79894	1.05173	0.972851	1.09617	0.879244	1.43402	2.54377	2.18533	1.83445		1.54183	1.69679	1	1.99939		1.1005	1.99939	0.848651
21.8265	28.6204	51.4599	31.7534	61.6207	45.7819	48.1732	48.9122	15.4625	81.6406	74.8042	29.3021	72.9251	61.1388	127.964	80.0567	Rad51		RAD51 recombinase [Source:MGI Symbol;Acc:MGI:97890]	ENSMUSG00000027323		50.3024	0.433907	0.568967	1.02301	0.631251	1.22501	0.910135	0.957673	0.972363	0.307392	1.623	1.48709	0.582519	1.44973	1.21543	2.54389	1.59151		0.664284	1.01629	1	1.70014		1.52991	1.70014	0.597771
617.509	482.73	719.635	524.566	708.638	675.059	734.196	656.453	535.492	546.038	669.451	709.948	718.312	980.329	952.345	881.691	Rmdn3	67809	regulator of microtubule dynamics 3 [Source:MGI Symbol;Acc:MGI:1915059]	ENSMUSG00000070730		615.232	1.0037	0.784631	1.1697	0.852631	1.15182	1.09724	1.19336	1.067	0.87039	0.887531	1.08813	1.15395	1.16755	1.59343	1.54794	1.4331		0.952665	1.12736	1	1.43551		1.18337	1.43551	0.785338
255.552	212.745	250.867	232.435	254.185	269.305	190.909	287.466	199.385	196.15	172.334	260.37	314.793	315.181	286.688	322.362	Ino80	68142	INO80 complex subunit [Source:MGI Symbol;Acc:MGI:1915392]	ENSMUSG00000034154		207.06	1.2342	1.02746	1.21157	1.12255	1.22759	1.30062	0.921999	1.38833	0.962937	0.947309	0.83229	1.25746	1.5203	1.52217	1.38457	1.55685		1.14894	1.20963	1	1.49597		1.05282	1.49597	0.808593
296.477	440.754	484.849	481.382	602.085	555.667	421.07	393.872	410.164	485.603	313.42	468.834	664.833	794.804	853.912	737.589	Rtf1	76246	RTF1, Paf1/RNA polymerase II complex component [Source:MGI Symbol;Acc:MGI:1309480]	ENSMUSG00000027304		419.505	0.70673	1.05065	1.15576	1.1475	1.43523	1.32458	1.00373	0.938896	0.977733	1.15756	0.747119	1.11759	1.5848	1.89462	2.03552	1.75824		1.01516	1.17561	1	1.8183		1.15805	1.8183	0.646544
15700.6	13054.7	15228.9	13989.3	15614.4	13989.5	16626	16410.5	13442.6	14118.5	13044.3	12351.3	14882.8	16512.7	17093	15744.5	Pdia3	14827	protein disulfide isomerase associated 3 [Source:MGI Symbol;Acc:MGI:95834]	ENSMUSG00000027248		13239.2	1.18591	0.986065	1.15029	1.05666	1.17941	1.05667	1.25582	1.23954	1.01537	1.06642	0.985282	0.932931	1.12415	1.24726	1.29109	1.18923		1.09473	1.18286	1	1.21293		1.0805	1.21293	0.975206
314.666	405.455	422.936	303.563	391.548	436.275	429.099	438.493	551.769	388.058	397.693	415.253	608.924	495.435	504.472	676.746	Eif3j1	78655	eukaryotic translation initiation factor 3, subunit J1 [Source:MGI Symbol;Acc:MGI:1925905]	ENSMUSG00000027236		438.193	0.718099	0.925289	0.965182	0.69276	0.893551	0.995622	0.979246	1.00068	1.25919	0.885587	0.907575	0.947648	1.38963	1.13063	1.15126	1.5444		0.825332	0.967276	1	1.30398		1.17198	1.30398	0.741788
63086.9	77626.1	72577.8	73533.3	126954	93375.4	109632	97940.2	56037.9	63505.8	68594.5	67236.6	115370	131885	126305	116102	B2m	12010	beta-2 microglobulin [Source:MGI Symbol;Acc:MGI:88127]	ENSMUSG00000060802		63843.7	0.988146	1.21588	1.1368	1.15177	1.98851	1.46256	1.71719	1.53406	0.877735	0.994707	1.07441	1.05314	1.80707	2.06574	1.97835	1.81854		1.12315	1.67558	1	1.91743		1.49186	1.91743	0.87387
3.63776	1.90803	3.21624	1.27014	20.5402	17.9537	29.4392	35.1824	9.76582	10.6027	9.46889	4.18602	13.3696	25.2988	30.7605	21.3485	Trim69	70928	tripartite motif-containing 69 [Source:MGI Symbol;Acc:MGI:1918178]	ENSMUSG00000033368		8.50585	0.427677	0.224319	0.378121	0.149325	2.41484	2.11075	3.46105	4.13626	1.14813	1.24652	1.11322	0.492134	1.57181	2.97428	3.61639	2.50986		0.294861	3.03072	1	2.66809		10.2785	2.66809	1.13592
2.72832	5.72408	26.534	10.1611	62.9044	2.69305	13.3815	4.29054	8.13818	5.30134	8.522	5.02322	53.4784	49.5435	107.047	190.001	AA467197	433470	expressed sequence AA467197 [Source:MGI Symbol;Acc:MGI:3034182]	ENSMUSG00000033213		6.74618	0.404424	0.848491	3.93319	1.5062	9.32445	0.399197	1.98356	0.635995	1.20634	0.785828	1.26323	0.744601	7.9272	7.34393	15.8677	28.1642		1.67308	3.0858	1	14.8258		1.84439	14.8258	0.208137
392.878	211.791	457.511	276.89	639.314	478.466	415.717	399.878	917.987	305.357	402.428	557.577	935.872	1148.99	962.189	769.612	Fbn1	14118	fibrillin 1 [Source:MGI Symbol;Acc:MGI:95489]	ENSMUSG00000027204		545.837	0.719771	0.388011	0.838181	0.507275	1.17125	0.876573	0.761614	0.732596	1.6818	0.559429	0.737267	1.02151	1.71456	2.105	1.76278	1.40997		0.61331	0.88551	1	1.74808		1.44382	1.74808	0.506562
2867.46	2967.93	2839.14	2996.25	3729.33	2971.34	3079.52	3224.77	2600.96	2904.07	3413.53	2776.17	3450.57	4314.5	3639.58	4307.05	Sppl2a	66552	signal peptide peptidase like 2A [Source:MGI Symbol;Acc:MGI:1913802]	ENSMUSG00000027366		2923.68	0.98077	1.01513	0.971083	1.02482	1.27556	1.0163	1.0533	1.10298	0.889618	0.993292	1.16755	0.949544	1.18021	1.47571	1.24486	1.47316		0.997952	1.11204	1	1.34349		1.11432	1.34349	0.827724
6.36607	4.77006	12.0609	15.2416	21.824	15.2606	9.81307	8.58108	7.32436	5.30134	8.522	5.86042	10.9388	21.0823	14.765	16.0113	Gm14026		predicted gene 14026 [Source:MGI Symbol;Acc:MGI:3649712]	ENSMUSG00000082274		6.75203	0.942838	0.706463	1.78626	2.25734	3.23221	2.26016	1.45335	1.27089	1.08476	0.785147	1.26214	0.86795	1.62007	3.12237	2.18676	2.37134		1.42323	2.05415	1	2.32513		1.44331	2.32513	0.883456
461.995	418.812	413.287	348.017	549.451	545.792	534.366	738.831	336.107	414.565	329.517	412.741	542.076	581.873	548.768	609.498	Slc20a1	20515	solute carrier family 20, member 1 [Source:MGI Symbol;Acc:MGI:108392]	ENSMUSG00000027397		373.233	1.23782	1.12212	1.10732	0.932441	1.47214	1.46234	1.43172	1.97955	0.900529	1.11074	0.882874	1.10586	1.45238	1.55901	1.47031	1.63303		1.09993	1.58644	1	1.52868		1.44231	1.52868	1.03778
28.1926	33.3904	26.534	34.2937	35.9454	22.4421	29.4392	24.027	30.1113	23.3259	19.8847	20.9301	48.6167	52.7058	38.143	53.3711	Gm14046		predicted gene 14046 [Source:MGI Symbol;Acc:MGI:3650215]	ENSMUSG00000084328		23.563	1.19648	1.41707	1.12609	1.45541	1.5255	0.952432	1.24938	1.01969	1.27791	0.989938	0.843895	0.888261	2.06327	2.23681	1.61877	2.26504		1.29876	1.18675	1	2.04597		0.913758	2.04597	0.580044
18.1888	32.4364	23.3178	35.5638	178.443	259.431	148.088	176.77	39.8771	489.844	34.088	15.0697	252.807	91.7082	375.278	260.451	Siglec1	20612	sialic acid binding Ig-like lectin 1, sialoadhesin [Source:MGI Symbol;Acc:MGI:99668]	ENSMUSG00000027322		144.72	0.125683	0.224133	0.161124	0.245743	1.23303	1.79265	1.02328	1.22147	0.275547	3.38478	0.235545	0.10413	1.74687	0.633696	2.59314	1.79969		0.189171	1.3176	1	1.69335		6.96516	1.69335	0.778104
1406.9	1014.12	1255.94	957.683	1643.22	1247.78	1042.86	1130.99	1458.36	769.754	699.751	1074.97	1629.87	1653.91	1518.34	1669.45	Cenpb	12616	centromere protein B [Source:MGI Symbol;Acc:MGI:88376]	ENSMUSG00000068267		1000.71	1.40591	1.0134	1.25505	0.957004	1.64205	1.2469	1.04212	1.13019	1.45733	0.769209	0.699255	1.07421	1.62872	1.65274	1.51726	1.66827		1.15784	1.26531	1	1.61675		1.09282	1.61675	0.78263
49.1097	68.6889	77.9939	49.5353	143.782	98.7453	85.6413	48.9122	110.679	67.8571	106.998	93.7668	188.39	204.499	274.384	140.9	Bmp2	12156	bone morphogenetic protein 2 [Source:MGI Symbol;Acc:MGI:88177]	ENSMUSG00000027358		94.8254	0.517896	0.724372	0.8225	0.522384	1.51628	1.04134	0.903148	0.515813	1.16719	0.715601	1.12837	0.988836	1.9867	2.15658	2.89357	1.48589		0.646788	0.994144	1	2.13068		1.53705	2.13068	0.466584
0.909439	6.67809	1.60812	3.81041	7.70258	3.59074	1.78419	6.86486	0.813818	3.1808	2.84067	3.34881	4.86167	4.21647	13.5346	8.53938	Gm14036		predicted gene 14036 [Source:MGI Symbol;Acc:MGI:3649581]	ENSMUSG00000082399		2.54603	0.3572	2.62295	0.631621	1.49661	3.02534	1.41033	0.700776	2.69631	0.319643	1.24932	1.11573	1.31531	1.90951	1.6561	5.31598	3.354		1.27709	1.95819	1	3.0589		1.53331	3.0589	0.640161
150.057	73.459	229.157	102.881	241.348	243.273	268.521	247.993	296.23	74.2187	147.715	205.952	309.931	450.108	412.191	247.642	Ism1	319909	isthmin 1, angiogenesis inhibitor [Source:MGI Symbol;Acc:MGI:2442963]	ENSMUSG00000074766		181.029	0.828915	0.405786	1.26586	0.568313	1.3332	1.34383	1.48331	1.36991	1.63637	0.409983	0.815973	1.13768	1.71206	2.48639	2.27694	1.36797		0.767219	1.38256	1	1.96084		1.80204	1.96084	0.705088
435.621	522.799	540.329	522.026	616.207	479.364	575.403	595.527	537.934	535.435	528.364	560.926	641.74	553.411	674.27	689.555	Snrpb2	20639	U2 small nuclear ribonucleoprotein B [Source:MGI Symbol;Acc:MGI:104805]	ENSMUSG00000008333		540.665	0.805714	0.966956	0.999379	0.965526	1.13972	0.886619	1.06425	1.10147	0.994949	0.990328	0.977249	1.03747	1.18695	1.02358	1.24711	1.27538		0.934394	1.04802	1	1.18326		1.1216	1.18326	0.885705
1105.88	1260.25	1362.88	934.82	2003.96	1831.28	1503.18	1538.59	1582.06	1167.35	1023.59	1648.45	2261.89	3210.84	3403.34	2551.14	Rrbp1	81910	ribosome binding protein 1 [Source:MGI Symbol;Acc:MGI:1932395]	ENSMUSG00000027422		1355.36	0.815927	0.929824	1.00555	0.689719	1.47854	1.35113	1.10906	1.13518	1.16726	0.861285	0.755212	1.21624	1.66884	2.36899	2.51102	1.88225		0.860254	1.26848	1	2.10778		1.47454	2.10778	0.601809
0	3.81605	0	0	1.28376	4.48842	2.67629	0.858108	2.44145	2.12054	0.946889	0.837203	1.21542	6.3247	4.92168	5.33711	Gm11759		predicted gene 11759 [Source:MGI Symbol;Acc:MGI:3651480]	ENSMUSG00000084178		1.58652	0	2.4053	0	0	0.80917	2.8291	1.68689	0.540874	1.53887	1.3366	0.596834	0.527698	0.76609	3.98652	3.10219	3.36404		0.601324	1.46651	1	2.80471		2.4388	2.80471	0.522874
1628.81	1659.98	1718.28	1602.91	2446.85	1886.93	2073.23	1962.49	1593.46	1378.35	1615.39	1927.24	2135.49	2247.38	2473.15	2275.74	Naa20	67877	N(alpha)-acetyltransferase 20, NatB catalytic subunit [Source:MGI Symbol;Acc:MGI:1915127]	ENSMUSG00000002728		1628.61	1.00012	1.01926	1.05506	0.984221	1.50242	1.15862	1.27301	1.20501	0.978415	0.846334	0.991885	1.18337	1.31123	1.37994	1.51856	1.39735		1.01467	1.28476	1	1.40177		1.26619	1.40177	0.916529
14.551	9.54013	9.64873	11.4312	17.9727	11.6699	10.7052	15.4459	4.06909	10.6027	4.73445	9.20923	8.50792	26.3529	19.6867	18.1462	Gm14111		predicted gene 14111 [Source:MGI Symbol;Acc:MGI:3652258]	ENSMUSG00000080870		7.15386	2.03401	1.33356	1.34874	1.59791	2.51231	1.63127	1.49642	2.15911	0.568796	1.48209	0.661803	1.28731	1.18928	3.68373	2.7519	2.53656		1.57856	1.94978	1	2.54037		1.23516	2.54037	0.767517
299.205	124.976	400.422	132.094	707.354	323.167	376.465	351.824	550.141	174.944	356.977	272.091	607.709	697.825	538.924	416.295	Cstdc2	77705	cystatin domain containing 2 [Source:MGI Symbol;Acc:MGI:1924955]	ENSMUSG00000027446		338.538	0.883816	0.369162	1.1828	0.39019	2.08944	0.954594	1.11203	1.03925	1.62505	0.516763	1.05447	0.803723	1.7951	2.06129	1.59191	1.22968		0.706491	1.29883	1	1.6695		1.83842	1.6695	0.777975
124.593	64.8729	93.2711	100.341	147.633	96.0523	120.433	101.257	87.8923	82.7009	64.3885	103.813	100.88	153.901	113.199	134.495	Gm14150		predicted gene 14150 [Source:MGI Symbol;Acc:MGI:3651006]	ENSMUSG00000082809		84.6987	1.47102	0.765925	1.10121	1.18468	1.74304	1.13405	1.4219	1.19549	1.03771	0.976412	0.760206	1.22568	1.19104	1.81704	1.33649	1.58793		1.13071	1.37362	1	1.48312		1.21483	1.48312	0.926166
132.778	110.665	98.0954	162.577	206.686	159.788	199.83	228.257	94.4029	103.906	81.4325	81.2087	215.129	286.72	310.066	172.922	Sdcbp2	228765	syndecan binding protein (syntenin) 2 [Source:MGI Symbol;Acc:MGI:2385156]	ENSMUSG00000027456		90.2376	1.47143	1.22638	1.08708	1.80166	2.29047	1.77075	2.21449	2.52951	1.04616	1.15147	0.902423	0.899943	2.38403	3.17739	3.43611	1.9163		1.39664	2.2013	1	2.72846		1.57614	2.72846	0.806794
34.5587	43.8846	32.1624	45.7249	51.3506	45.7819	50.8495	54.9189	30.9251	48.7723	23.6722	24.2789	41.3242	80.1129	75.0556	56.5734	Gm14165		predicted gene 14165 [Source:MGI Symbol;Acc:MGI:3650537]	ENSMUSG00000081434		31.9121	1.08293	1.37517	1.00784	1.43284	1.60912	1.43462	1.59342	1.72094	0.96907	1.52833	0.741794	0.760805	1.29494	2.51042	2.35195	1.77279		1.2247	1.58953	1	1.98252		1.2979	1.98252	0.80177
33.6492	36.2525	74.7777	33.0235	82.1609	58.3495	65.1231	74.6554	83.0094	43.471	35.9818	52.7438	54.6938	60.0847	89.8207	45.8992	Rem1	19700	rad and gem related GTP binding protein 1 [Source:MGI Symbol;Acc:MGI:1097696]	ENSMUSG00000000359		53.8015	0.625433	0.673819	1.38988	0.613803	1.52711	1.08453	1.21043	1.38761	1.54288	0.807988	0.668788	0.980341	1.01658	1.11678	1.66948	0.853121		0.825734	1.30242	1	1.16399		1.57729	1.16399	1.11893
624.785	238.503	606.262	367.069	1087.35	594.267	684.239	634.142	904.966	272.489	443.144	560.089	946.81	1693.97	1315.32	939.332	Cox4i2	84682	cytochrome c oxidase subunit 4I2 [Source:MGI Symbol;Acc:MGI:2135755]	ENSMUSG00000009876		545.172	1.14603	0.437483	1.11206	0.67331	1.99451	1.09006	1.25509	1.1632	1.65996	0.499822	0.812852	1.02736	1.73672	3.10721	2.41267	1.723		0.84222	1.37571	1	2.2449		1.63343	2.2449	0.612816
14.551	35.2985	20.1015	24.1326	82.1609	18.8514	22.3024	34.3243	14.6487	6.36161	8.522	20.0929	54.6938	119.115	65.2123	68.315	Dnmt3c		DNA methyltransferase 3C [Source:MGI Symbol;Acc:MGI:3649996]	ENSMUSG00000082079		12.4063	1.17287	2.8452	1.62027	1.94519	6.62251	1.5195	1.79767	2.76668	1.18075	0.512772	0.686909	1.61957	4.40855	9.60119	5.25638	5.50648		1.89588	3.17659	1	6.19315		1.67552	6.19315	0.51292
130.959	172.676	190.562	209.572	501.952	229.807	147.196	221.392	150.556	148.437	153.396	328.184	649.033	519.68	513.085	448.317	Chmp4b	75608	charged multivesicular body protein 4B [Source:MGI Symbol;Acc:MGI:1922858]	ENSMUSG00000038467		195.143	0.671092	0.884869	0.976525	1.07394	2.57222	1.17763	0.754297	1.13451	0.771516	0.760659	0.786068	1.68176	3.32593	2.66307	2.62927	2.29737		0.901607	1.40966	1	2.72891		1.5635	2.72891	0.516567
802.125	1063.72	841.048	856.072	1215.72	828.563	941.163	983.392	807.307	891.685	834.209	914.226	1073.21	1399.87	1579.86	1526.41	Eif2s2	67204	eukaryotic translation initiation factor 2, subunit 2 (beta) [Source:MGI Symbol;Acc:MGI:1914454]	ENSMUSG00000074656		861.857	0.930694	1.23422	0.975855	0.993288	1.41059	0.96137	1.09202	1.14102	0.936707	1.03461	0.967921	1.06076	1.24523	1.62425	1.83309	1.77108		1.03352	1.15125	1	1.61841		1.11391	1.61841	0.711344
98.2194	46.7466	93.2711	165.118	127.093	131.062	152.549	164.757	112.307	88.0022	105.105	143.999	139.773	182.362	281.766	194.271	Procr	19124	protein C receptor, endothelial [Source:MGI Symbol;Acc:MGI:104596]	ENSMUSG00000027611		112.353	0.874202	0.416068	0.83016	1.46963	1.13119	1.16652	1.35776	1.46642	0.999588	0.783264	0.935485	1.28166	1.24405	1.62312	2.50786	1.72911		0.897515	1.28047	1	1.77603		1.42668	1.77603	0.720972
0	2.86204	0	0	5.13506	2.69305	2.67629	1.71622	1.62764	0	0	0.837203	8.50792	6.3247	1.23042	1.06742	Gdf5	14563	growth differentiation factor 5 [Source:MGI Symbol;Acc:MGI:95688]	ENSMUSG00000038259		0.61621	0	4.64458	0	0	8.33329	4.37035	4.34315	2.78512	2.64137	0	0	1.35863	13.8069	10.2639	1.99676	1.73224		1.16115	4.95798	1	6.94993		4.2699	6.94993	0.713385
2738.32	4567.81	3113.32	2533.92	10046.7	5116.8	4099.19	4884.35	2645.72	4860.27	2778.17	3147.88	10316.5	11718.6	12160.2	12231.6	Samhd1	56045	SAM domain and HD domain, 1 [Source:MGI Symbol;Acc:MGI:1927468]	ENSMUSG00000027639		3358.01	0.815459	1.36027	0.927133	0.75459	2.99187	1.52376	1.22072	1.45454	0.787884	1.44736	0.827327	0.937425	3.07219	3.48975	3.62126	3.64251		0.964364	1.79772	1	3.45643		1.86415	3.45643	0.520109
293.749	503.719	417.308	344.207	522.492	315.087	403.228	378.426	292.974	456.975	429.888	382.602	550.584	641.957	708.722	684.218	Rbl1	19650	RB transcriptional corepressor like 1 [Source:MGI Symbol;Acc:MGI:103300]	ENSMUSG00000027641		390.61	0.752026	1.28957	1.06835	0.881204	1.33763	0.806655	1.0323	0.968807	0.750044	1.1699	1.10056	0.979499	1.40955	1.64347	1.8144	1.75167		0.997787	1.03635	1	1.65477		1.03865	1.65477	0.626279
72.7551	37.2065	65.933	54.6159	165.606	93.3592	99.0228	77.2297	157.881	61.4955	93.742	97.9528	289.269	236.122	162.415	148.372	Src	20779	Rous sarcoma oncogene [Source:MGI Symbol;Acc:MGI:98397]	ENSMUSG00000027646		102.768	0.707957	0.362044	0.641573	0.531449	1.61145	0.908449	0.963559	0.751498	1.53629	0.598393	0.912173	0.953147	2.81479	2.29763	1.58041	1.44376		0.560756	1.05874	1	2.03415		1.88806	2.03415	0.520484
9650.06	6469.16	7923.22	7238.51	10104.5	8775.77	8647.1	8310.78	6084.1	6527.01	6020.32	6275.67	8258.76	11858.8	12199.6	10290	Tgm2	21817	transglutaminase 2, C polypeptide [Source:MGI Symbol;Acc:MGI:98731]	ENSMUSG00000037820		6226.78	1.54977	1.03893	1.27244	1.16248	1.62275	1.40936	1.3887	1.33468	0.977087	1.04822	0.966844	1.00785	1.32633	1.90449	1.95922	1.65253		1.2559	1.43887	1	1.71064		1.14569	1.71064	0.84113
54.5663	60.1028	73.9736	64.777	116.823	94.2569	62.4468	90.1013	48.0153	61.4955	45.4507	77.8599	130.05	100.141	141.498	113.147	Snhg17		small nucleolar RNA host gene 17 [Source:MGI Symbol;Acc:MGI:1915358]	ENSMUSG00000085385		58.2053	0.93748	1.0326	1.27091	1.1129	2.00708	1.61939	1.07287	1.54799	0.824929	1.05653	0.780868	1.33768	2.23433	1.72048	2.43102	1.94392		1.08847	1.56183	1	2.08244		1.43488	2.08244	0.750001
80.0306	73.459	86.0345	57.1561	83.4447	68.224	59.7705	68.6486	56.9673	49.8326	54.9196	74.5111	111.818	91.7082	99.6641	105.675	Actr5	109275	ARP5 actin-related protein 5 [Source:MGI Symbol;Acc:MGI:1924748]	ENSMUSG00000037761		59.0576	1.35513	1.24385	1.45679	0.967803	1.41294	1.15521	1.01207	1.1624	0.964605	0.843796	0.929932	1.26167	1.89338	1.55286	1.68757	1.78935		1.25589	1.18566	1	1.73079		0.944073	1.73079	0.685037
7.27551	26.7124	12.0609	30.4833	28.2428	33.2143	23.1945	18.0203	5.69673	24.3862	26.5129	19.2557	31.6009	50.5976	36.9126	35.2249	Mybl2	17865	myeloblastosis oncogene-like 2 [Source:MGI Symbol;Acc:MGI:101785]	ENSMUSG00000017861		18.9629	0.383672	1.40867	0.636028	1.60752	1.48937	1.75155	1.22316	0.950293	0.300415	1.286	1.39815	1.01544	1.66646	2.66825	1.94657	1.85758		1.00897	1.35359	1	2.03471		1.34155	2.03471	0.665249
12.7321	5.72408	16.0812	11.4312	30.8103	41.2935	20.5182	24.027	39.8771	7.42187	14.2033	25.1161	38.8934	61.1388	47.9864	52.3037	Jph2	59091	junctophilin 2 [Source:MGI Symbol;Acc:MGI:1891496]	ENSMUSG00000017817		21.6546	0.587965	0.264335	0.742624	0.527889	1.42281	1.90692	0.947523	1.10956	1.84151	0.342739	0.655904	1.15985	1.79608	2.82336	2.21599	2.41536		0.530703	1.3467	1	2.3127		2.53758	2.3127	0.582307
825.771	837.623	865.974	693.494	1173.36	949.751	943.839	964.513	698.256	701.897	586.124	997.946	1138.85	1189.04	1294.4	992.703	Pkig	18769	protein kinase inhibitor, gamma [Source:MGI Symbol;Acc:MGI:1343086]	ENSMUSG00000035268		746.056	1.10685	1.12273	1.16074	0.929548	1.57275	1.27303	1.2651	1.29282	0.93593	0.940811	0.785631	1.33763	1.52649	1.59377	1.73499	1.3306		1.07997	1.35093	1	1.54646		1.2509	1.54646	0.873557
245.549	143.102	176.893	262.918	260.604	219.933	212.319	302.054	154.625	204.632	239.563	163.255	237.006	317.289	302.683	273.26	Ada	11486	adenosine deaminase [Source:MGI Symbol;Acc:MGI:87916]	ENSMUSG00000017697		190.519	1.28884	0.751117	0.928483	1.38001	1.36787	1.15439	1.11443	1.58543	0.811602	1.07408	1.25742	0.856896	1.24401	1.6654	1.58873	1.4343		1.08711	1.30553	1	1.48311		1.20091	1.48311	0.880265
457.448	121.16	561.235	175.279	1539.23	709.171	688.699	597.243	987.161	255.525	153.396	549.205	1496.18	2090.31	1681.98	792.028	Ccn5	22403	cellular communication network factor 5 [Source:MGI Symbol;Acc:MGI:1328326]	ENSMUSG00000027656		486.322	0.940628	0.249135	1.15404	0.360417	3.16505	1.45823	1.41614	1.22808	2.02985	0.525423	0.315421	1.1293	3.07652	4.29821	3.45858	1.62861		0.676055	1.81688	1	3.11548		2.68747	3.11548	0.583177
1199.55	1091.39	1164.28	981.815	1489.17	1008.1	1197.19	1167.03	947.284	736.886	764.139	879.901	1632.31	1827.84	1716.44	1468.77	Cd40	21939	CD40 antigen [Source:MGI Symbol;Acc:MGI:88336]	ENSMUSG00000017652		832.053	1.44168	1.31168	1.39929	1.17999	1.78975	1.21158	1.43884	1.40259	1.13849	0.885624	0.918379	1.05751	1.96178	2.19678	2.06289	1.76524		1.33316	1.46069	1	1.99668		1.09566	1.99668	0.731562
0.909439	1.90803	6.43249	1.27014	17.9727	12.5676	16.9498	14.5878	1.62764	4.24107	2.84067	5.02322	3.64625	21.0823	12.3042	9.6068	Zfp663	381405	zinc finger protein 663 [Source:MGI Symbol;Acc:MGI:2685854]	ENSMUSG00000056824		3.43315	0.264899	0.555765	1.87364	0.369963	5.23505	3.66066	4.93711	4.24911	0.474094	1.23533	0.827423	1.46315	1.06207	6.14082	3.58394	2.79825		0.766067	4.52048	1	3.39627		5.9009	3.39627	1.33101
2383.64	1594.15	1865.42	1707.06	7072.26	2880.67	2396.17	2757.96	1852.25	1662.5	2258.33	1769.01	7291.29	10758.3	9315.51	10291	Znfx1	98999	zinc finger, NFX1-type containing 1 [Source:MGI Symbol;Acc:MGI:2138982]	ENSMUSG00000039501		1885.52	1.26418	0.845471	0.989339	0.905353	3.75082	1.52778	1.27083	1.4627	0.982353	0.881718	1.19772	0.938207	3.86699	5.70575	4.94055	5.45791		1.00109	2.00303	1	4.9928		2.00086	4.9928	0.401184
190.982	159.32	155.184	167.658	368.44	236.091	279.226	289.182	195.316	216.295	163.812	179.999	390.149	315.181	434.338	444.048	Zfas1	68949	zinc finger, NFX1-type containing 1, antisense RNA 1 [Source:MGI Symbol;Acc:MGI:1916199]	ENSMUSG00000074578		188.855	1.01126	0.843609	0.821707	0.887759	1.95091	1.25012	1.47852	1.53124	1.03421	1.14529	0.867393	0.953103	2.06586	1.6689	2.29985	2.35126		0.891084	1.5527	1	2.09647		1.74248	2.09647	0.740625
295.568	334.858	279.813	260.378	362.021	289.952	256.924	304.628	245.773	342.466	288.801	365.858	518.983	483.84	584.45	540.116	B4galt5	56336	UDP-Gal:betaGlcNAc beta 1,4-galactosyltransferase, polypeptide 5 [Source:MGI Symbol;Acc:MGI:1927169]	ENSMUSG00000017929		310.725	0.951221	1.07767	0.900518	0.83797	1.16509	0.933149	0.826854	0.980381	0.790967	1.10215	0.929444	1.17743	1.67024	1.55713	1.88093	1.73825		0.941845	0.976368	1	1.71164		1.03665	1.71164	0.57043
3926.96	4239.63	3865.12	3374.75	7952.92	4599.74	4307.94	5025.94	3715.08	4039.62	4070.68	3800.9	6887.77	8205.25	7847.62	6725.83	Rnf114	81018	ring finger protein 114 [Source:MGI Symbol;Acc:MGI:1933159]	ENSMUSG00000006418		3906.57	1.00522	1.08526	0.98939	0.863866	2.03578	1.17744	1.10274	1.28654	0.950982	1.03406	1.04201	0.972951	1.76313	2.10037	2.00883	1.72167		0.985933	1.40062	1	1.8985		1.42061	1.8985	0.737753
336.492	494.178	417.308	301.022	5581.81	1476.69	1031.26	1420.17	229.497	622.377	335.199	293.858	4373.07	5925.19	7346.84	5349.92	Zbp1	58203	Z-DNA binding protein 1 [Source:MGI Symbol;Acc:MGI:1927449]	ENSMUSG00000027514		370.233	0.908867	1.33478	1.12715	0.813062	15.0765	3.98855	2.78545	3.83588	0.619871	1.68104	0.905373	0.793712	11.8117	16.004	19.8438	14.4502		1.04596	6.42159	1	15.5274		6.1394	15.5274	0.413565
177.341	181.262	192.975	116.853	338.914	247.761	221.24	226.541	158.694	142.076	115.52	171.627	364.625	355.237	422.034	373.598	Pmepa1	65112	prostate transmembrane protein, androgen induced 1 [Source:MGI Symbol;Acc:MGI:1929600]	ENSMUSG00000038400		146.979	1.20657	1.23325	1.31294	0.795027	2.30586	1.68569	1.50525	1.54131	1.07971	0.966638	0.785964	1.16769	2.48079	2.41692	2.87138	2.54184		1.13695	1.75952	1	2.57773		1.54759	2.57773	0.682586
28.1926	32.4364	24.1218	27.943	41.0804	42.1912	31.2234	33.4662	30.9251	46.6518	26.5129	35.9997	51.0475	40.0564	73.8252	44.8317	Gnas	14683	GNAS (guanine nucleotide binding protein, alpha stimulating) complex locus [Source:MGI Symbol;Acc:MGI:95777]	ENSMUSG00000027523		35.0224	0.804989	0.926163	0.688755	0.797861	1.17298	1.20469	0.891527	0.955567	0.883009	1.33206	0.757027	1.02791	1.45757	1.14374	2.10794	1.28009		0.804442	1.05619	1	1.49734		1.31295	1.49734	0.70538
4690.89	4863.56	4633	4319.73	6233.96	4234.38	4363.25	4456.16	4421.47	4269.7	3840.58	4923.59	5650.48	5840.86	6815.3	5909.25	Psma7	26444	proteasome subunit alpha 7 [Source:MGI Symbol;Acc:MGI:1347070]	ENSMUSG00000027566		4363.84	1.07495	1.11451	1.06168	0.989894	1.42855	0.970334	0.999865	1.02116	1.01321	0.978428	0.880093	1.12827	1.29484	1.33847	1.56177	1.35414		1.06026	1.10498	1	1.38731		1.04218	1.38731	0.796491
1911.64	1799.27	1715.06	1582.59	2184.97	1874.37	1876.97	1735.95	1897.01	1481.19	1656.11	1963.24	2040.69	2291.65	2383.32	2237.32	Adrm1	56436	adhesion regulating molecule 1 [Source:MGI Symbol;Acc:MGI:1929289]	ENSMUSG00000039041		1749.39	1.09275	1.02851	0.980378	0.904653	1.24899	1.07144	1.07293	0.99232	1.08438	0.846692	0.946679	1.12224	1.16651	1.30997	1.36238	1.27891		1.00157	1.09642	1	1.27944		1.0947	1.27944	0.85695
162.79	191.757	177.697	135.905	260.604	229.807	173.067	251.426	174.971	201.451	186.537	208.464	263.746	249.826	257.158	272.193	Mrgbp	73247	MRG/MORF4L binding protein [Source:MGI Symbol;Acc:MGI:1920497]	ENSMUSG00000027569		192.856	0.844101	0.994301	0.921402	0.704696	1.35129	1.1916	0.897391	1.3037	0.907263	1.04457	0.967237	1.08093	1.36758	1.2954	1.33342	1.41138		0.866125	1.186	1	1.35195		1.36931	1.35195	0.877251
1016.75	997.897	983.366	803.996	3262.04	1594.29	1344.39	1460.5	1212.59	1018.92	914.695	1243.25	3188.04	4223.85	4332.31	4107.44	Ogfr	72075	opioid growth factor receptor [Source:MGI Symbol;Acc:MGI:1919325]	ENSMUSG00000049401		1097.36	0.926543	0.90936	0.896119	0.732663	2.97262	1.45284	1.22511	1.33092	1.105	0.928515	0.83354	1.13294	2.90519	3.84909	3.94793	3.74301		0.866171	1.74537	1	3.61131		2.01504	3.61131	0.483308
0.909439	0	2.41218	0	3.85129	3.59074	6.24468	5.14865	6.51054	0	3.78756	1.67441	4.86167	14.7576	22.1476	24.5507	Col9a3	12841	collagen, type IX, alpha 3 [Source:MGI Symbol;Acc:MGI:894686]	ENSMUSG00000027570		2.99313	0.303842	0	0.805907	0	1.28671	1.19966	2.08634	1.72016	2.17516	0	1.26542	0.559417	1.62428	4.93051	7.39948	8.20237		0.277437	1.57322	1	5.53916		5.67053	5.53916	0.284018
2052.6	1668.57	1511.63	1701.98	3434.07	2675.1	2141.93	2668.72	1414.42	1509.82	1711.98	1314.41	3860.17	5199.96	4550.09	4064.75	Helz2	229003	helicase with zinc finger 2, transcriptional coactivator [Source:MGI Symbol;Acc:MGI:2385169]	ENSMUSG00000027580		1487.66	1.37976	1.12161	1.01612	1.14407	2.30838	1.7982	1.4398	1.79391	0.950768	1.0149	1.15079	0.883544	2.5948	3.49541	3.05857	2.73232		1.16539	1.83507	1	2.97027		1.57464	2.97027	0.617812
1640.63	1533.1	1598.47	1661.34	1681.73	1697.52	1711.93	1793.45	1687.04	1438.78	1673.15	1763.99	1785.45	1755.1	1966.21	1742.03	Tpd52l2	66314	tumor protein D52-like 2 [Source:MGI Symbol;Acc:MGI:1913564]	ENSMUSG00000000827		1640.74	0.99993	0.934393	0.974238	1.01255	1.02498	1.03461	1.04339	1.09307	1.02822	0.87691	1.01975	1.07512	1.0882	1.0697	1.19837	1.06174		0.980279	1.04901	1	1.1045		1.07012	1.1045	0.949762
180.069	145.964	168.049	152.416	281.144	191.207	206.074	225.682	161.136	131.473	115.52	169.115	182.313	252.988	287.918	227.361	Gm8797		predicted pseudogene 8797 [Source:MGI Symbol;Acc:MGI:3643769]	ENSMUSG00000103034		144.311	1.24778	1.01145	1.16449	1.05616	1.94818	1.32496	1.42799	1.56386	1.11659	0.91104	0.800496	1.17188	1.26333	1.75307	1.99512	1.57549		1.11997	1.56625	1	1.64675		1.39847	1.64675	0.951112
3.63776	7.6321	4.0203	3.81041	35.9454	6.28379	3.56839	8.58108	14.6487	3.1808	1.89378	5.86042	24.3084	25.2988	14.765	19.2136	Gm16685	102634900	predicted gene, 16685 [Source:MGI Symbol;Acc:MGI:4439609]	ENSMUSG00000097804		6.39593	0.568761	1.19327	0.628572	0.595755	5.62004	0.982467	0.557915	1.34165	2.29032	0.497317	0.296091	0.916273	3.8006	3.95545	2.30851	3.00404		0.746591	2.12552	1	3.26715		2.84697	3.26715	0.650573
991.288	606.752	776.723	737.949	1044.98	759.441	791.29	877.845	853.695	644.643	690.282	828.831	929.794	994.032	940.041	961.748	Mrps28	66230	mitochondrial ribosomal protein S28 [Source:MGI Symbol;Acc:MGI:1913480]	ENSMUSG00000040269		754.363	1.31407	0.804324	1.02964	0.978242	1.38525	1.00673	1.04895	1.16369	1.13168	0.854553	0.915053	1.09872	1.23256	1.31771	1.24614	1.27491		1.03157	1.15116	1	1.26783		1.11593	1.26783	0.907974
18.1888	24.8043	16.0812	11.4312	25.6753	18.8514	21.4103	26.6014	8.13818	15.904	7.57511	10.8836	18.2313	33.7317	30.7605	12.8091	Gm37421		predicted gene, 37421 [Source:MGI Symbol;Acc:MGI:5610649]	ENSMUSG00000104434		10.6252	1.71185	2.33447	1.51349	1.07586	2.41644	1.77421	2.01505	2.5036	0.765929	1.49682	0.712936	1.02432	1.71585	3.17468	2.89504	1.20553		1.65892	2.17732	1	2.24778		1.3125	2.24778	0.968657
437.44	623.924	594.201	546.159	659.855	608.63	620.9	715.662	574.555	601.172	494.276	557.577	781.514	625.091	756.709	766.409	Rbis	69126	ribosomal biogenesis factor [Source:MGI Symbol;Acc:MGI:1916376]	ENSMUSG00000078784		556.895	0.785498	1.12036	1.06699	0.980721	1.18488	1.0929	1.11493	1.28509	1.03171	1.07951	0.887557	1.00122	1.40334	1.12246	1.3588	1.37622		0.988392	1.16945	1	1.3152		1.18319	1.3152	0.889179
20.0077	22.8963	21.7096	5.08055	204.118	29.6236	57.9863	24.8851	36.6218	18.0246	11.3627	16.7441	198.113	168.659	200.559	111.012	Car13	71934	carbonic anhydrase 13 [Source:MGI Symbol;Acc:MGI:1931322]	ENSMUSG00000027555		20.6883	0.967101	1.10673	1.04937	0.245576	9.86639	1.4319	2.80286	1.20286	1.77017	0.871245	0.549232	0.80935	9.5761	8.15238	9.69431	5.36594		0.842194	3.826	1	8.19718		4.5429	8.19718	0.466746
26.3737	15.2642	18.4934	25.4027	34.6616	39.4981	46.3891	54.9189	19.5316	27.567	12.3096	18.4185	40.1088	41.1106	70.134	41.6295	Gm5844		predicted gene 5844 [Source:MGI Symbol;Acc:MGI:3645252]	ENSMUSG00000082896		19.4567	1.35551	0.784523	0.950492	1.30561	1.78148	2.03006	2.38423	2.82263	1.00385	1.41684	0.632666	0.946641	2.06144	2.11293	3.60463	2.1396		1.09903	2.2546	1	2.47965		2.05144	2.47965	0.90924
1578.79	1075.17	1570.33	1491.14	2306.92	1573.64	1665.55	1467.36	1761.92	1220.37	1764.05	1692.82	2603.42	3040.07	2993.61	2871.37	Gnb4	14696	guanine nucleotide binding protein (G protein), beta 4 [Source:MGI Symbol;Acc:MGI:104581]	ENSMUSG00000027669		1609.79	0.98074	0.667896	0.975488	0.926294	1.43306	0.977544	1.03463	0.911525	1.0945	0.758091	1.09583	1.05158	1.61724	1.88849	1.85963	1.78369		0.887604	1.08919	1	1.78726		1.22711	1.78726	0.609418
0	0	0	2.54027	7.70258	0.897685	0.892097	3.43243	3.25527	2.12054	2.84067	0.837203	3.64625	8.43294	13.5346	11.7416	Gm37640		predicted gene, 37640 [Source:MGI Symbol;Acc:MGI:5610868]	ENSMUSG00000102862		2.26342	0	0	0	1.12232	3.40307	0.396606	0.394137	1.51648	1.43821	0.936873	1.25503	0.369884	1.61095	3.72575	5.97972	5.18757		0.280579	1.42757	1	4.126		5.08796	4.126	0.345995
77.3023	76.321	62.7167	63.5068	83.4447	89.7685	78.5046	110.696	66.7331	59.375	62.4947	82.0459	133.696	106.466	97.2032	108.877	Larp1b	214048	La ribonucleoprotein domain family, member 1B [Source:MGI Symbol;Acc:MGI:1914604]	ENSMUSG00000025762		67.6622	1.14247	1.12797	0.92691	0.938587	1.23325	1.32672	1.16024	1.63601	0.986269	0.877521	0.923628	1.21258	1.97593	1.57349	1.4366	1.60913		1.03399	1.33906	1	1.64879		1.29504	1.64879	0.812146
30.0115	44.8386	47.4396	41.9145	110.404	91.5639	130.246	115.845	27.6698	41.3504	60.6009	54.4182	128.834	110.682	141.498	137.698	Noct	12457	nocturnin [Source:MGI Symbol;Acc:MGI:109382]	ENSMUSG00000023087		46.0098	0.652284	0.974544	1.03107	0.91099	2.39957	1.99009	2.83083	2.51782	0.601389	0.89873	1.31713	1.18275	2.80015	2.40562	3.07539	2.99278		0.892223	2.43458	1	2.81849		2.72867	2.81849	0.86379
1.81888	13.3562	7.23655	11.4312	16.6889	19.7491	16.9498	15.4459	10.5796	10.6027	11.3627	6.69763	12.1542	20.0282	22.1476	23.4833	Gm37399		predicted gene, 37399 [Source:MGI Symbol;Acc:MGI:5610627]	ENSMUSG00000104200		9.81065	0.185398	1.3614	0.737622	1.16519	1.7011	2.01302	1.7277	1.57441	1.07838	1.08073	1.1582	0.682689	1.23888	2.04148	2.2575	2.39365		0.8624	1.75406	1	1.98288		2.03393	1.98288	0.884602
9.09439	3.81605	6.43249	7.62082	23.1078	11.6699	6.24468	12.8716	6.51054	2.12054	6.62822	5.02322	20.6621	11.5953	14.765	16.0113	Gm38247		predicted gene, 38247 [Source:MGI Symbol;Acc:MGI:5611475]	ENSMUSG00000104166		5.07063	1.79354	0.752579	1.26858	1.50293	4.55718	2.30147	1.23154	2.53847	1.28397	0.4182	1.30718	0.99065	4.07486	2.28675	2.91188	3.15766		1.32941	2.65716	1	3.10779		1.99876	3.10779	0.855001
728.461	706.923	841.852	760.812	938.432	717.25	889.421	820.351	783.707	902.288	759.405	718.32	940.733	833.807	909.281	883.826	Ufm1	67890	ubiquitin-fold modifier 1 [Source:MGI Symbol;Acc:MGI:1915140]	ENSMUSG00000027746		790.93	0.921018	0.893787	1.06438	0.96192	1.18649	0.906844	1.12453	1.0372	0.990867	1.14079	0.960142	0.908197	1.1894	1.05421	1.14963	1.11745		0.960277	1.06376	1	1.12767		1.10777	1.12767	0.943326
1422.36	609.614	1923.31	894.176	2920.56	2063.78	2157.09	2388.97	3006.24	1034.82	2139.02	1715.43	4087.45	5839.81	4520.56	3774.41	Postn	50706	periostin, osteoblast specific factor [Source:MGI Symbol;Acc:MGI:1926321]	ENSMUSG00000027750		1973.88	0.720593	0.308841	0.974383	0.453004	1.47961	1.04554	1.09282	1.21029	1.52301	0.524258	1.08366	0.869065	2.07077	2.95854	2.29019	1.91218		0.614205	1.20707	1	2.30792		1.96525	2.30792	0.52301
773.933	1082.8	983.366	829.399	1120.73	867.164	931.349	1135.28	723.484	786.719	736.68	875.715	1200.83	929.731	842.838	1138.94	Selenot	69227	selenoprotein T [Source:MGI Symbol;Acc:MGI:1916477]	ENSMUSG00000075700		780.649	0.991396	1.38706	1.25968	1.06245	1.43563	1.11082	1.19304	1.45427	0.926772	1.00777	0.943676	1.12178	1.53825	1.19097	1.07966	1.45896		1.17514	1.29844	1	1.31696		1.10492	1.31696	0.985939
20.9171	12.4022	13.669	21.5923	29.5266	17.056	22.3024	24.027	10.5796	5.30134	13.2564	10.8836	10.9388	29.5153	29.5301	24.5507	Gm8388		predicted gene 8388 [Source:MGI Symbol;Acc:MGI:3645001]	ENSMUSG00000102270		10.0053	2.09061	1.23956	1.36618	2.1581	2.9511	1.7047	2.22907	2.40144	1.05741	0.529855	1.32495	1.08779	1.0933	2.94997	2.95146	2.45378		1.71361	2.32158	1	2.36213		1.35479	2.36213	0.982834
581.132	522.799	840.244	1131.69	1867.88	1742.41	1400.59	1946.19	572.928	463.337	905.226	1014.69	2112.4	1501.06	1182.43	1201.92	Ccnl1	56706	cyclin L1 [Source:MGI Symbol;Acc:MGI:1922664]	ENSMUSG00000027829		739.045	0.786327	0.707398	1.13693	1.53129	2.52742	2.35764	1.89514	2.63338	0.775227	0.62694	1.22486	1.37297	2.85828	2.03108	1.59995	1.62631		1.04049	2.3534	1	2.0289		2.26182	2.0289	1.15993
606.596	643.004	655.31	642.689	734.313	718.148	748.47	759.426	594.901	789.899	751.83	634.6	759.636	684.122	757.939	756.803	Nmd3	97112	NMD3 ribosome export adaptor [Source:MGI Symbol;Acc:MGI:2140103]	ENSMUSG00000027787		692.808	0.875562	0.928114	0.945875	0.927659	1.05991	1.03658	1.08034	1.09616	0.858681	1.14014	1.08519	0.915983	1.09646	0.987463	1.09401	1.09237		0.919302	1.06825	1	1.06758		1.16202	1.06758	1.00063
604.777	418.812	722.851	539.808	944.85	583.495	819.837	846.953	999.368	524.833	755.617	670.6	1048.91	1348.22	1131.99	1059.95	Gucy1b1	54195	guanylate cyclase 1, soluble, beta 1 [Source:MGI Symbol;Acc:MGI:1860604]	ENSMUSG00000028005		737.605	0.81992	0.5678	0.979998	0.731839	1.28097	0.791068	1.11149	1.14825	1.35488	0.711536	1.02442	0.909159	1.42204	1.82783	1.53468	1.43702		0.774889	1.08294	1	1.55539		1.39755	1.55539	0.696251
491.097	673.533	467.159	314.994	858.838	771.111	989.336	646.155	389.005	1136.61	398.64	403.532	876.316	1178.5	1674.6	1307.59	Tlr2	24088	toll-like receptor 2 [Source:MGI Symbol;Acc:MGI:1346060]	ENSMUSG00000027995		581.946	0.843888	1.15738	0.802754	0.541277	1.4758	1.32506	1.70005	1.11034	0.668455	1.95311	0.685012	0.693418	1.50584	2.02511	2.87759	2.24693		0.836325	1.40281	1	2.16387		1.67735	2.16387	0.648289
2.72832	7.6321	9.64873	11.4312	14.1214	15.2606	18.734	10.2973	13.8349	13.7835	12.3096	11.7208	20.6621	36.8941	20.9171	28.8204	Gm3788		predicted gene 3788 [Source:MGI Symbol;Acc:MGI:3781961]	ENSMUSG00000094392		12.9122	0.211298	0.591077	0.747257	0.885305	1.09365	1.18188	1.45088	0.797486	1.07146	1.06748	0.953328	0.907734	1.6002	2.85731	1.61995	2.23203		0.608734	1.13097	1	2.07737		1.85791	2.07737	0.544425
674.804	792.784	735.716	704.926	910.189	745.078	646.77	683.054	689.304	645.703	592.753	802.041	1095.09	1005.63	906.82	946.804	Hdgf	15191	heparin binding growth factor [Source:MGI Symbol;Acc:MGI:1194494]	ENSMUSG00000004897		682.45	0.988796	1.16167	1.07805	1.03293	1.33371	1.09177	0.947718	1.00089	1.01004	0.946154	0.868565	1.17524	1.60465	1.47355	1.32877	1.38736		1.06536	1.09352	1	1.44858		1.02643	1.44858	0.754889
136.416	81.0911	99.7036	77.4783	138.647	87.0754	122.217	111.554	123.7	85.8817	84.2731	131.441	183.528	249.826	237.471	230.563	Gpatch4	66614	G patch domain containing 4 [Source:MGI Symbol;Acc:MGI:1913864]	ENSMUSG00000028069		106.324	1.28302	0.762679	0.937733	0.7287	1.304	0.818963	1.14948	1.04919	1.16343	0.807736	0.792607	1.23623	1.72612	2.34966	2.23347	2.1685		0.928033	1.08041	1	2.11944		1.16419	2.11944	0.509762
0.909439	0	0	0	5.13506	3.59074	0	3.43243	4.06909	2.12054	0	1.67441	1.21542	2.10823	6.1521	4.26969	Gm37116		predicted gene, 37116 [Source:MGI Symbol;Acc:MGI:5610344]	ENSMUSG00000103574		1.96601	0.462582	0	0	0	2.61192	1.82641	0	1.74589	2.06972	1.0786	0	0.851678	0.618216	1.07234	3.12924	2.17176		0.115645	1.54606	1	1.74789		13.3689	1.74789	0.884528
8.18495	3.81605	10.4528	21.5923	7.70258	26.0329	22.3024	44.6216	6.51054	5.30134	8.522	4.18602	43.755	17.92	70.134	44.8317	Gm5979		predicted gene 5979 [Source:MGI Symbol;Acc:MGI:3643641]	ENSMUSG00000103304		6.12997	1.33523	0.622523	1.70519	3.52242	1.25654	4.24681	3.63826	7.27925	1.06208	0.864822	1.39022	0.682877	7.13788	2.92334	11.4412	7.31353		1.79634	4.10522	1	7.20397		2.28532	7.20397	0.569854
140.963	230.871	122.217	106.691	219.524	209.161	184.664	220.534	167.646	196.15	112.68	187.534	175.02	228.743	289.149	264.721	Zbtb7b	22724	zinc finger and BTB domain containing 7B [Source:MGI Symbol;Acc:MGI:102755]	ENSMUSG00000028042		166.002	0.849163	1.39077	0.736238	0.642711	1.32241	1.25999	1.11242	1.3285	1.0099	1.18161	0.678784	1.1297	1.05432	1.37795	1.74184	1.59468		0.90472	1.25583	1	1.4422		1.38809	1.4422	0.870774
1068.59	918.714	915.021	870.043	2434.02	1521.58	1365.8	1586.64	1104.35	1243.69	1337.95	1064.09	2645.96	3714.71	3367.66	3189.46	Adar	56417	adenosine deaminase, RNA-specific [Source:MGI Symbol;Acc:MGI:1889575]	ENSMUSG00000027951		1187.52	0.89985	0.77364	0.770531	0.732655	2.04966	1.2813	1.15013	1.3361	0.929963	1.0473	1.12668	0.896056	2.22814	3.12812	2.83587	2.68581		0.794169	1.4543	1	2.71949		1.83122	2.71949	0.534769
9511.82	9768.13	9557.87	9790.21	10369	10200.4	10144	10249.2	8803.88	11136	8747.36	8404.68	10108.6	10577	13823.8	12657.5	Tpm3	59069	tropomyosin 3, gamma [Source:MGI Symbol;Acc:MGI:1890149]	ENSMUSG00000027940		9272.98	1.02576	1.0534	1.03072	1.05578	1.11819	1.10001	1.09394	1.10528	0.949412	1.20091	0.943317	0.906363	1.09012	1.14063	1.49076	1.36499		1.04141	1.10435	1	1.27162		1.06044	1.27162	0.868461
184.616	138.332	177.697	102.881	198.983	159.788	160.577	169.905	231.938	108.147	150.555	178.324	257.669	213.986	246.084	278.597	Rab13	68328	RAB13, member RAS oncogene family [Source:MGI Symbol;Acc:MGI:1927232]	ENSMUSG00000027935		167.241	1.10389	0.827139	1.06252	0.615165	1.1898	0.955433	0.960155	1.01593	1.38685	0.646654	0.900229	1.06627	1.5407	1.2795	1.47143	1.66584		0.902179	1.03033	1	1.48937		1.14204	1.48937	0.691789
8.18495	3.81605	5.62843	8.89095	11.5539	7.18148	7.13678	8.58108	3.25527	3.1808	0	1.67441	17.0158	14.7576	12.3042	16.0113	Mif-ps3		macrophage migration inhibitory factor, pseudogene 3 [Source:MGI Symbol;Acc:MGI:103164]	ENSMUSG00000082826		2.02762	4.03673	1.88203	2.77588	4.38492	5.69824	3.54183	3.51978	4.23209	1.60546	1.56874	0	0.825799	8.39203	7.2783	6.0683	7.89662		3.26989	4.24799	1	7.40881		1.29912	7.40881	0.573369
57.2947	68.6889	61.9127	76.2082	84.7284	87.0754	79.3966	80.6622	72.4298	58.3147	53.9727	56.0926	81.433	103.303	93.512	84.3264	Gm9774		predicted pseudogene 9774 [Source:MGI Symbol;Acc:MGI:3642386]	ENSMUSG00000042165		60.2025	0.9517	1.14097	1.02841	1.26587	1.40739	1.44638	1.31883	1.33985	1.2031	0.968644	0.89652	0.931733	1.35265	1.71593	1.55329	1.40071		1.09673	1.37811	1	1.50565		1.25656	1.50565	0.915294
3230.33	3745.45	3049.8	3109.29	5046.48	3785.54	3801.23	3382.66	3879.47	4259.1	2290.52	3358.02	5567.83	4433.62	6826.37	4900.54	S100a11	20195	S100 calcium binding protein A11 [Source:MGI Symbol;Acc:MGI:1338798]	ENSMUSG00000027907		3446.78	0.937202	1.08665	0.884827	0.902087	1.46411	1.09828	1.10283	0.981398	1.12554	1.23567	0.664541	0.97425	1.61537	1.28631	1.98051	1.42177		0.952692	1.16166	1	1.57599		1.21934	1.57599	0.737097
0	0	0	0	1.28376	0	0.892097	1.71622	1.62764	0	0.946889	0	3.64625	1.05412	1.23042	0	B230398E01Rik		RIKEN cDNA B230398E01 gene [Source:MGI Symbol;Acc:MGI:1925930]	ENSMUSG00000087660		0.643631	0	0	0	0	1.99456	0	1.38604	2.66646	2.52883	0	1.47117	0	5.66513	1.63777	1.91169	0		0	1.51177	1	2.30364		#DIV/0!	2.30364	0.656249
16.3699	2.86204	26.534	11.4312	29.5266	23.3398	15.1657	6.00676	6.51054	20.1451	15.1502	13.3953	29.17	43.2188	41.8343	64.0454	A730011C13Rik		RIKEN cDNA A730011C13 gene [Source:MGI Symbol;Acc:MGI:2442973]	ENSMUSG00000084846		13.8003	1.1862	0.20739	1.92272	0.828333	2.13956	1.69126	1.09894	0.435264	0.471769	1.45976	1.09782	0.970651	2.11373	3.13173	3.03141	4.64087		1.03616	1.34126	1	3.22944		1.29445	3.22944	0.415322
68.2079	103.987	81.2102	97.8005	114.255	74.5078	100.807	72.9392	69.1745	83.7612	50.1851	87.9063	119.111	108.574	146.42	170.788	Rps10-ps1		ribosomal protein S10, pseudogene 1 [Source:MGI Symbol;Acc:MGI:3644167]	ENSMUSG00000060438		72.7568	0.937479	1.42925	1.11619	1.34421	1.57037	1.02407	1.38553	1.00251	0.950764	1.15125	0.689765	1.20822	1.63711	1.49229	2.01246	2.34738		1.20678	1.24562	1	1.87231		1.03218	1.87231	0.665285
433.802	349.169	368.26	377.23	419.791	438.07	456.754	476.25	403.654	397.6	415.684	411.067	526.276	538.654	477.403	530.509	Prpf3	70767	pre-mRNA processing factor 3 [Source:MGI Symbol;Acc:MGI:1918017]	ENSMUSG00000015748		407.001	1.06585	0.857905	0.904813	0.926853	1.03142	1.07634	1.12224	1.17014	0.991775	0.976902	1.02133	1.00999	1.29306	1.32347	1.17298	1.30346		0.938855	1.10004	1	1.27324		1.17168	1.27324	0.863966
33.6492	21.9423	44.2233	49.5353	70.607	22.4421	40.1444	30.0338	34.9942	25.4464	32.1942	27.6277	77.7867	63.247	56.5993	64.0454	Gm20627		predicted gene 20627 [Source:MGI Symbol;Acc:MGI:5313074]	ENSMUSG00000093507		30.0656	1.11919	0.729813	1.47089	1.64757	2.34843	0.746438	1.33522	0.998941	1.16393	0.846363	1.0708	0.918913	2.58723	2.10363	1.88253	2.13018		1.24187	1.35726	1	2.17589		1.09292	2.17589	0.623771
54.5663	190.803	50.6558	27.943	478.844	226.217	125.786	296.047	25.2284	182.366	64.3885	15.9069	489.813	264.583	910.511	352.249	Fcgr1	14129	Fc receptor, IgG, high affinity I [Source:MGI Symbol;Acc:MGI:95498]	ENSMUSG00000015947		71.9724	0.758156	2.65105	0.703823	0.388246	6.65316	3.1431	1.74769	4.11334	0.350528	2.53383	0.894627	0.221013	6.80557	3.67618	12.6508	4.89423		1.12532	3.91432	1	7.0067		3.47841	7.0067	0.558654
1548.77	1531.19	1516.46	1342.53	1765.18	1701.11	1737.81	1766.84	1669.14	1491.8	1508.39	1666.03	1818.26	1594.88	1745.97	1837.03	Rbm8a	60365	RNA binding motif protein 8a [Source:MGI Symbol;Acc:MGI:1913129]	ENSMUSG00000038374		1583.84	0.97786	0.966757	0.957456	0.847644	1.11449	1.07404	1.09721	1.11554	1.05386	0.941885	0.952364	1.05189	1.14801	1.00697	1.10236	1.15986		0.937429	1.10032	1	1.1043		1.17376	1.1043	0.996397
0	0	4.82437	0	7.70258	0	2.67629	0	0	0	0	0	3.64625	2.10823	3.69126	12.8091	Mab21l3	242125	mab-21-like 3 [Source:MGI Symbol;Acc:MGI:2446273]	ENSMUSG00000044313		0	#DIV/0!	#DIV/0!	#DIV/0!	#DIV/0!	#DIV/0!	#DIV/0!	#DIV/0!	#DIV/0!	#DIV/0!	#DIV/0!	#DIV/0!	#DIV/0!	#DIV/0!	#DIV/0!	#DIV/0!	#DIV/0!		#DIV/0!	#DIV/0!	#DIV/0!	#DIV/0!		#DIV/0!	#DIV/0!	#DIV/0!
0	0	0	0	1.28376	3.59074	1.78419	0	0	0	0	0	1.21542	0	2.46084	1.06742	Gm43063		predicted gene 43063 [Source:MGI Symbol;Acc:MGI:5663200]	ENSMUSG00000105731		0	#DIV/0!	#DIV/0!	#DIV/0!	#DIV/0!	#DIV/0!	#DIV/0!	#DIV/0!	#DIV/0!	#DIV/0!	#DIV/0!	#DIV/0!	#DIV/0!	#DIV/0!	#DIV/0!	#DIV/0!	#DIV/0!		#DIV/0!	#DIV/0!	#DIV/0!	#DIV/0!		#DIV/0!	#DIV/0!	#DIV/0!
891.25	438.846	1323.48	487.732	1821.66	1290.87	1398.81	980.818	1699.25	518.471	531.205	1366.32	1863.24	2113.5	1672.14	1009.78	Olfml3	99543	olfactomedin-like 3 [Source:MGI Symbol;Acc:MGI:1914877]	ENSMUSG00000027848		1028.81	0.866292	0.426556	1.28642	0.474074	1.77065	1.25472	1.35964	0.953351	1.65167	0.503952	0.516329	1.32805	1.81106	2.05432	1.62531	0.981504		0.763336	1.33459	1	1.61805		1.74836	1.61805	0.824814
5.45663	13.3562	4.82437	5.08055	6.41882	9.87453	16.0577	19.7365	7.32436	5.30134	22.7253	6.69763	23.0929	21.0823	19.6867	9.6068	Gm43256		predicted gene 43256 [Source:MGI Symbol;Acc:MGI:5663393]	ENSMUSG00000105818		10.5122	0.519078	1.27054	0.458932	0.483302	0.610609	0.939343	1.52754	1.87749	0.696751	0.504305	2.16181	0.637131	2.19678	2.00552	1.87276	0.913875		0.682964	1.23875	1	1.74723		1.81378	1.74723	0.708976
34.5587	44.8386	40.203	31.7534	75.7421	74.5078	61.5547	72.0811	38.2494	45.5915	31.2473	36.8369	48.6167	69.5717	82.4382	53.3711	Gm6485		predicted gene 6485 [Source:MGI Symbol;Acc:MGI:3644007]	ENSMUSG00000089999		37.9813	0.909887	1.18054	1.0585	0.836027	1.99419	1.9617	1.62066	1.8978	1.00706	1.20037	0.822703	0.96987	1.28002	1.83174	2.17049	1.40519		0.996238	1.86859	1	1.67186		1.87564	1.67186	1.11767
5.45663	8.58611	2.41218	3.81041	16.6889	8.07916	4.46049	14.5878	4.06909	12.7232	1.89378	5.86042	9.72334	6.3247	11.0738	12.8091	Gm43584		predicted gene 43584 [Source:MGI Symbol;Acc:MGI:5663721]	ENSMUSG00000105195		6.13663	0.889191	1.39916	0.39308	0.620929	2.71956	1.31655	0.726863	2.37718	0.663083	2.07332	0.308602	0.954991	1.58448	1.03065	1.80454	2.08731		0.82559	1.78504	1	1.62674		2.16214	1.62674	1.09731
3177.58	2883.03	2973.42	2495.82	4698.58	2778.33	3064.35	2920.14	2308.8	1800.33	1821.81	3420.81	3834.64	6211.91	5728.84	4931.49	Rhoc	11853	ras homolog family member C [Source:MGI Symbol;Acc:MGI:106028]	ENSMUSG00000002233		2337.94	1.35914	1.23315	1.27181	1.06753	2.00971	1.18837	1.31071	1.24902	0.987536	0.770051	0.779239	1.46317	1.64018	2.657	2.45038	2.10933		1.23291	1.43945	1	2.21422		1.16753	2.21422	0.650093
1051.31	749.854	762.25	823.048	1748.49	1070.04	928.673	1008.28	782.079	669.029	882.501	680.646	1982.35	2442.39	2202.45	2375.02	Mov10	17454	Mov10 RISC complex RNA helicase [Source:MGI Symbol;Acc:MGI:97054]	ENSMUSG00000002227		753.564	1.39512	0.995077	1.01153	1.09221	2.32029	1.41997	1.23238	1.33801	1.03784	0.88782	1.1711	0.903236	2.63063	3.24112	2.92272	3.15171		1.12348	1.57766	1	2.98654		1.40426	2.98654	0.528257
2661.02	2794.3	3009.6	3008.95	4055.41	2751.4	2707.51	2939.88	3059.14	2182.03	3540.42	2525	3771.44	5101.93	4430.74	5499.36	Csf1	12977	colony stimulating factor 1 (macrophage) [Source:MGI Symbol;Acc:MGI:1339753]	ENSMUSG00000014599		2826.65	0.941404	0.988557	1.06472	1.06449	1.43471	0.97338	0.957853	1.04006	1.08225	0.77195	1.25251	0.893286	1.33424	1.80494	1.56749	1.94554		1.01479	1.1015	1	1.66305		1.08544	1.66305	0.662336
2078.98	1181.07	2359.11	2277.35	4412.3	2513.52	3774.46	2617.23	2923.23	2373.94	2507.36	4340.9	5607.94	5544.66	5576.27	5538.86	Vcam1	22329	vascular cell adhesion molecule 1 [Source:MGI Symbol;Acc:MGI:98926]	ENSMUSG00000027962		3036.36	0.684694	0.388975	0.776955	0.750028	1.45315	0.827807	1.24309	0.861963	0.962743	0.781838	0.825779	1.42964	1.84693	1.82609	1.8365	1.82418		0.650163	1.0965	1	1.83342		1.6865	1.83342	0.598064
0	4.77006	0	0	1.28376	0	1.78419	1.71622	0	0	0	0	4.86167	2.10823	9.84336	6.40454	Gm43109		predicted gene 43109 [Source:MGI Symbol;Acc:MGI:5663246]	ENSMUSG00000104653		0	#DIV/0!	#DIV/0!	#DIV/0!	#DIV/0!	#DIV/0!	#DIV/0!	#DIV/0!	#DIV/0!	#DIV/0!	#DIV/0!	#DIV/0!	#DIV/0!	#DIV/0!	#DIV/0!	#DIV/0!	#DIV/0!		#DIV/0!	#DIV/0!	#DIV/0!	#DIV/0!		#DIV/0!	#DIV/0!	#DIV/0!
0.909439	0	0.804061	0	1.28376	0.897685	3.56839	0	0	0	1.89378	2.51161	2.43084	2.10823	7.38252	4.26969	Gpr88	64378	G-protein coupled receptor 88 [Source:MGI Symbol;Acc:MGI:1927653]	ENSMUSG00000068696		1.10135	0.825752	0	0.730071	0	1.16563	0.815079	3.24002	0	0	0	1.71951	2.28049	2.20715	1.91423	6.70318	3.87679		0.388956	1.30518	1	3.67534		3.35561	3.67534	0.355119
57.2947	106.849	59.5005	76.2082	118.106	69.1217	84.7492	120.135	67.5469	119.81	51.132	80.3715	119.111	90.6541	143.959	143.035	Gm4332		predicted gene 4332 [Source:MGI Symbol;Acc:MGI:3782515]	ENSMUSG00000106037		79.7152	0.718742	1.34039	0.746414	0.956006	1.4816	0.867109	1.06315	1.50705	0.847353	1.50298	0.641434	1.00823	1.49421	1.13722	1.80592	1.79432		0.940388	1.22973	1	1.55792		1.30768	1.55792	0.789342
0	0	0	0	0	0.897685	0.892097	0.858108	0	0	0	0.837203	1.21542	1.05412	2.46084	0	Gm5981		predicted gene 5981 [Source:MGI Symbol;Acc:MGI:3649175]	ENSMUSG00000106562		0.209301	0	0	0	0	0	4.28897	4.26227	4.09988	0	0	0	4	5.80704	5.03637	11.7574	0		0	3.16278	1	5.65021		#DIV/0!	5.65021	0.559763
104.585	51.5167	92.467	68.5874	188.713	135.55	135.599	127.858	242.518	93.3036	176.121	113.86	279.546	360.508	264.54	220.956	Synpo2	118449	synaptopodin 2 [Source:MGI Symbol;Acc:MGI:2153070]	ENSMUSG00000050315		156.451	0.668489	0.329284	0.59103	0.438396	1.20622	0.86641	0.86672	0.817243	1.55012	0.596377	1.12573	0.727767	1.7868	2.30429	1.69089	1.41231		0.5068	0.939147	1	1.79857		1.85309	1.79857	0.522163
112.77	96.3553	130.258	91.4498	159.187	118.494	115.081	123.568	96.0305	100.725	95.6358	101.302	136.127	156.009	142.729	148.372	Gm4617		predicted pseudogene 4617 [Source:MGI Symbol;Acc:MGI:3704225]	ENSMUSG00000096544		98.4233	1.14577	0.978988	1.32344	0.929148	1.61737	1.20393	1.16924	1.25547	0.975689	1.02339	0.971678	1.02924	1.38307	1.58508	1.45015	1.50749		1.09434	1.3115	1	1.48145		1.19844	1.48145	0.885283
0	1.90803	0	0	2.56753	1.79537	0.892097	6.00676	2.44145	0	0.946889	0	1.21542	5.27058	1.23042	1.06742	Gm15551		predicted gene 15551 [Source:MGI Symbol;Acc:MGI:3783000]	ENSMUSG00000086679		0.847086	0	2.25246	0	0	3.03101	2.11947	1.05314	7.09108	2.88218	0	1.11782	0	1.43482	6.22202	1.45253	1.26011		0.563115	3.32368	1	2.59237		5.90231	2.59237	1.2821
34.5587	25.7583	23.3178	19.052	53.9181	32.3167	24.0866	64.3581	16.2764	43.471	31.2473	20.9301	24.3084	47.4353	105.816	68.315	Alpk1	71481	alpha-kinase 1 [Source:MGI Symbol;Acc:MGI:1918731]	ENSMUSG00000028028		27.9812	1.23507	0.920559	0.833337	0.680888	1.92694	1.15494	0.860815	2.30005	0.581689	1.55358	1.11673	0.748005	0.868739	1.69526	3.78169	2.44146		0.917463	1.56069	1	2.19679		1.70109	2.19679	0.710441
18.1888	21.9423	25.7299	39.3742	38.5129	28.7259	23.1945	36.8986	17.904	38.1696	12.3096	29.3021	47.4013	34.7859	40.6039	42.6969	Gm16238		predicted gene 16238 [Source:MGI Symbol;Acc:MGI:3802104]	ENSMUSG00000089988		24.4213	0.744791	0.898489	1.05359	1.61229	1.57702	1.17626	0.949765	1.51092	0.73313	1.56296	0.50405	1.19986	1.94098	1.42441	1.66264	1.74834		1.07729	1.30349	1	1.69409		1.20997	1.69409	0.769434
126.412	243.273	180.11	119.393	322.225	209.161	247.111	205.088	130.211	275.67	157.184	130.604	306.285	290.936	452.795	334.103	Tifa	211550	TRAF-interacting protein with forkhead-associated domain [Source:MGI Symbol;Acc:MGI:2182965]	ENSMUSG00000046688		173.417	0.728949	1.40282	1.03859	0.688473	1.85809	1.20611	1.42495	1.18263	0.750854	1.58963	0.906391	0.75312	1.76618	1.67767	2.61102	1.92659		0.964709	1.41795	1	1.99536		1.46982	1.99536	0.710621
36.3776	70.5969	82.0142	86.3693	110.404	67.3264	83.8571	99.5405	72.4298	60.4353	74.8042	78.6971	132.481	118.061	148.881	136.63	Fam241a	70617	family with sequence similarity 241, member A [Source:MGI Symbol;Acc:MGI:1917867]	ENSMUSG00000050549		71.5916	0.508126	0.986106	1.14558	1.20642	1.54213	0.940423	1.17133	1.39039	1.01171	0.844167	1.04487	1.09925	1.8505	1.64909	2.07959	1.90847		0.961558	1.26107	1	1.87191		1.31148	1.87191	0.67368
146.42	140.24	317.604	138.445	1435.25	342.916	344.35	376.709	215.662	181.306	291.642	184.185	1967.76	2125.1	2415.32	2461.48	Gbp5	229898	guanylate binding protein 5 [Source:MGI Symbol;Acc:MGI:2429943]	ENSMUSG00000105504		218.199	0.671039	0.642717	1.45557	0.63449	6.57772	1.57158	1.57815	1.72645	0.988374	0.830921	1.33659	0.844115	9.01821	9.7393	11.0693	11.2809		0.850955	2.86347	1	10.2769		3.36501	10.2769	0.278631
1894.36	1668.57	2644.56	2291.33	8190.41	3939.04	3470.26	4712.73	2565.97	2355.91	3725.06	1844.36	10541.3	11352.8	11698.8	13958.7	Gbp7	229900	guanylate binding protein 7 [Source:MGI Symbol;Acc:MGI:2444421]	ENSMUSG00000040253		2622.83	0.72226	0.636172	1.00829	0.87361	3.12274	1.50183	1.3231	1.79681	0.978322	0.898235	1.42025	0.703195	4.01907	4.32848	4.46039	5.322		0.810082	1.93612	1	4.53249		2.39003	4.53249	0.427166
777.57	593.396	957.637	745.57	5171	1824.99	1647.7	1936.75	1090.52	841.853	1282.09	644.646	6493.98	7028.85	8552.65	8668.54	Gbp3	55932	guanylate binding protein 3 [Source:MGI Symbol;Acc:MGI:1926263]	ENSMUSG00000028268		964.776	0.80596	0.615061	0.9926	0.772791	5.3598	1.89162	1.70786	2.00746	1.13033	0.872589	1.3289	0.668183	6.73107	7.28548	8.86491	8.98503		0.796603	2.74169	1	7.96662		3.44172	7.96662	0.344147
3321.27	2240.02	3569.23	3010.22	12185.5	4207.45	4749.53	4755.64	3507.56	2750.33	4245.85	2604.54	15671.6	16291.4	17906.3	20199.9	Gbp2	14469	guanylate binding protein 2 [Source:MGI Symbol;Acc:MGI:102772]	ENSMUSG00000028270		3277.07	1.01349	0.683544	1.08915	0.918572	3.71841	1.28391	1.44932	1.45119	1.07033	0.839266	1.29562	0.794777	4.7822	4.97132	5.46412	6.16401		0.926189	1.97571	1	5.34541		2.13316	5.34541	0.369608
0	0	0	1.27014	0	1.79537	0.892097	3.43243	0	0	0	0	4.86167	2.10823	1.23042	4.26969	Mir6381	102465200	microRNA 6381 [Source:MGI Symbol;Acc:MGI:5531345]	ENSMUSG00000098871		0	#DIV/0!	#DIV/0!	#DIV/0!	#DIV/0!	#DIV/0!	#DIV/0!	#DIV/0!	#DIV/0!	#DIV/0!	#DIV/0!	#DIV/0!	#DIV/0!	#DIV/0!	#DIV/0!	#DIV/0!	#DIV/0!		#DIV/0!	#DIV/0!	#DIV/0!	#DIV/0!		#DIV/0!	#DIV/0!	#DIV/0!
0	0	1.60812	0	1.28376	3.59074	2.67629	0	0	1.06027	0	0.837203	6.07709	1.05412	1.23042	2.13485	Gm43614		predicted gene 43614 [Source:MGI Symbol;Acc:MGI:5663751]	ENSMUSG00000106052		0.474368	0	0	3.39003	0	2.70626	7.56953	5.64181	0	0	2.23512	0	1.76488	12.8109	2.22215	2.59381	4.5004		0.847508	3.9794	1	5.53182		4.69541	5.53182	0.719365
496.554	851.933	580.532	557.59	748.434	719.046	859.09	792.034	620.943	817.466	550.143	539.996	1036.75	703.096	921.585	721.578	Lmo4	16911	LIM domain only 4 [Source:MGI Symbol;Acc:MGI:109360]	ENSMUSG00000028266		632.137	0.785516	1.3477	0.918364	0.882071	1.18398	1.13748	1.35902	1.25295	0.982292	1.29318	0.87029	0.854239	1.64007	1.11225	1.45789	1.14149		0.983414	1.23336	1	1.33793		1.25416	1.33793	0.921843
2570.98	2682.68	2871.3	2765.09	3548.32	3030.58	3038.48	3337.18	2315.31	1986.94	2547.13	2910.96	4198.05	3340.5	2855.81	3124.35	Sh3glb1	54673	SH3-domain GRB2-like B1 (endophilin) [Source:MGI Symbol;Acc:MGI:1859730]	ENSMUSG00000037062		2440.09	1.05365	1.09942	1.17672	1.13319	1.45418	1.242	1.24524	1.36765	0.948865	0.814292	1.04387	1.19297	1.72045	1.36901	1.17037	1.28042		1.11575	1.32727	1	1.38506		1.18958	1.38506	0.958271
0	4.77006	4.0203	3.81041	21.824	16.1583	0	9.43919	0.813818	4.24107	0	0	7.29251	0	35.6822	30.9553	Clca1	23844	chloride channel accessory 1 [Source:MGI Symbol;Acc:MGI:1346342]	ENSMUSG00000028255		1.26372	0	3.77461	3.18132	3.01523	17.2696	12.7863	0	7.46935	0.643985	3.35602	0	0	5.77066	0	28.2358	24.4953		2.49279	9.38131	1	14.6254		3.76338	14.6254	0.641438
67.2985	62.0108	88.4467	96.5304	93.7148	100.541	129.354	81.5203	52.8982	55.1339	74.8042	46.8834	148.281	92.7623	124.272	105.675	Odf2l	52184	outer dense fiber of sperm tails 2-like [Source:MGI Symbol;Acc:MGI:1098600]	ENSMUSG00000028256		57.4299	1.17184	1.07976	1.54008	1.68084	1.63181	1.75067	2.25238	1.41947	0.921091	0.960021	1.30253	0.816358	2.58195	1.61523	2.1639	1.84007		1.36813	1.76358	1	2.05028		1.28905	2.05028	0.860166
2992.96	1019.84	4375.7	2193.53	8872.09	7934.64	8831.76	8654.02	6111.77	2493.75	3056.56	2879.98	10427.1	10061.5	12272.2	8544.72	Ccn1	16007	cellular communication network factor 1 [Source:MGI Symbol;Acc:MGI:88613]	ENSMUSG00000028195		3635.51	0.823257	0.280521	1.2036	0.60336	2.4404	2.18253	2.4293	2.38041	1.68113	0.685941	0.84075	0.792179	2.86811	2.76757	3.37565	2.35035		0.727684	2.35816	1	2.84042		3.24064	2.84042	0.830216
4.54719	7.6321	8.84467	0	21.824	27.8282	24.0866	20.5946	23.6007	1.06027	15.1502	15.9069	37.6779	59.0306	41.8343	54.4385	Gm17501		predicted gene, 17501 [Source:MGI Symbol;Acc:MGI:4937135]	ENSMUSG00000097183		13.9295	0.326443	0.547908	0.634959	0	1.56674	1.99779	1.72918	1.47849	1.6943	0.0761166	1.08763	1.14195	2.7049	4.2378	3.00328	3.90814		0.377328	1.69305	1	3.46353		4.48695	3.46353	0.488822
493.825	291.928	482.437	414.064	7126.17	1836.66	1449.66	1717.07	578.625	550.279	765.086	481.392	8889.56	10686.6	9653.88	9694.33	Ifi44	99899	interferon-induced protein 44 [Source:MGI Symbol;Acc:MGI:2443016]	ENSMUSG00000028037		593.845	0.831572	0.491589	0.812394	0.69726	12	3.09283	2.44114	2.89145	0.974369	0.926637	1.28836	0.810635	14.9695	17.9957	16.2566	16.3247		0.708204	5.10637	1	16.3866		7.21031	16.3866	0.311619
301.024	313.87	285.442	269.269	403.102	289.055	281.903	430.77	328.782	239.621	329.517	312.277	317.224	373.157	420.804	416.295	Rabggtb	19352	Rab geranylgeranyl transferase, b subunit [Source:MGI Symbol;Acc:MGI:99537]	ENSMUSG00000038975		302.549	0.99496	1.03742	0.943455	0.89	1.33235	0.955396	0.931758	1.4238	1.08671	0.792005	1.08914	1.03215	1.0485	1.23338	1.39086	1.37596		0.966458	1.16083	1	1.26217		1.20111	1.26217	0.919704
29.102	25.7583	32.1624	26.6729	105.269	70.0194	31.2234	31.75	64.2916	60.4353	48.2913	39.3485	79.0021	75.8964	61.521	57.6408	Cth	107869	cystathionase (cystathionine gamma-lyase) [Source:MGI Symbol;Acc:MGI:1339968]	ENSMUSG00000028179		53.0917	0.548147	0.485167	0.60579	0.502392	1.98277	1.31884	0.588103	0.598022	1.21095	1.13832	0.909584	0.741143	1.48803	1.42953	1.15877	1.08568		0.535374	1.12193	1	1.29051		2.09561	1.29051	0.869376
0	0.954013	1.60812	0	14.1214	4.48842	3.56839	15.4459	1.62764	0	0	0	6.07709	1.05412	8.61294	1.06742	AI838599		expressed sequence AI838599 [Source:MGI Symbol;Acc:MGI:3510989]	ENSMUSG00000085180		0.406909	0	2.34454	3.95204	0	34.7041	11.0305	8.7695	37.9592	4	0	0	0	14.9348	2.59055	21.1668	2.62325		1.57414	23.1158	1	10.3288		14.6847	10.3288	2.23799
2.72832	5.72408	4.0203	6.35068	14.1214	18.8514	4.46049	6.00676	4.06909	7.42187	10.4158	0	31.6009	5.27058	50.4472	17.0788	4930430E12Rik		RIKEN cDNA 4930430E12 gene [Source:MGI Symbol;Acc:MGI:1918889]	ENSMUSG00000085295		5.47669	0.498169	1.04517	0.734076	1.15958	2.57846	3.44211	0.81445	1.09679	0.742984	1.35518	1.90184	0	5.77007	0.962368	9.21127	3.11845		0.85925	1.98295	1	4.76554		2.30777	4.76554	0.416102
3.63776	0.954013	0	0	1.28376	4.48842	1.78419	3.43243	0.813818	0	1.89378	0	2.43084	7.37882	3.69126	3.20227	Gm37689		predicted gene, 37689 [Source:MGI Symbol;Acc:MGI:5610917]	ENSMUSG00000104347		0.676899	5.37415	1.40939	0	0	1.89654	6.63086	2.63584	5.07082	1.20227	0	2.79773	0	3.59113	10.9009	5.45319	4.73079		1.69588	4.05851	1	6.16901		2.39316	6.16901	0.657887
370.142	461.742	428.564	407.714	580.261	646.333	581.647	714.804	341.804	587.388	421.366	483.903	692.788	825.374	1050.78	852.871	Chd7	320790	chromodomain helicase DNA binding protein 7 [Source:MGI Symbol;Acc:MGI:2444748]	ENSMUSG00000041235		458.615	0.807085	1.00682	0.934475	0.889011	1.26525	1.40931	1.26827	1.55861	0.745295	1.28079	0.918778	1.05514	1.51061	1.79971	2.2912	1.85966		0.909347	1.37536	1	1.8653		1.51247	1.8653	0.737342
0	0	0	0	0	0	0	0.858108	0	0	0	0	1.21542	2.10823	2.46084	0	Gm11821		predicted gene 11821 [Source:MGI Symbol;Acc:MGI:3649777]	ENSMUSG00000081884		0	#DIV/0!	#DIV/0!	#DIV/0!	#DIV/0!	#DIV/0!	#DIV/0!	#DIV/0!	#DIV/0!	#DIV/0!	#DIV/0!	#DIV/0!	#DIV/0!	#DIV/0!	#DIV/0!	#DIV/0!	#DIV/0!		#DIV/0!	#DIV/0!	#DIV/0!	#DIV/0!		#DIV/0!	#DIV/0!	#DIV/0!
1395.99	1750.61	2011.76	1671.5	2802.46	1773.83	2636.15	2370.95	1913.29	2102.51	2213.83	2491.52	2592.49	3666.22	3568.22	3397.61	Gem	14579	GTP binding protein (gene overexpressed in skeletal muscle) [Source:MGI Symbol;Acc:MGI:99844]	ENSMUSG00000028214		2180.29	0.640278	0.802929	0.922705	0.766643	1.28536	0.813575	1.20908	1.08745	0.877539	0.964328	1.01538	1.14275	1.18906	1.68153	1.63658	1.55833		0.783139	1.09887	1	1.51638		1.40316	1.51638	0.724667
377.417	307.192	419.72	368.34	390.264	528.736	547.748	515.723	393.074	332.924	384.437	336.556	578.539	460.649	685.344	451.52	Nbn	27354	nibrin [Source:MGI Symbol;Acc:MGI:1351625]	ENSMUSG00000028224		361.748	1.04332	0.849189	1.16026	1.01822	1.07883	1.46162	1.51417	1.42564	1.0866	0.920321	1.06272	0.93036	1.59929	1.2734	1.89454	1.24816		1.01775	1.37006	1	1.50385		1.34618	1.50385	0.91104
154.605	286.204	265.34	250.217	394.116	283.668	322.939	196.507	225.428	293.694	273.651	312.277	412.027	455.379	554.92	335.171	Ripk2	192656	receptor (TNFRSF)-interacting serine-threonine kinase 2 [Source:MGI Symbol;Acc:MGI:1891456]	ENSMUSG00000041135		276.262	0.55963	1.03599	0.960464	0.905722	1.4266	1.02681	1.16896	0.711305	0.815991	1.0631	0.990547	1.13036	1.49143	1.64836	2.00867	1.21323		0.86545	1.08342	1	1.59042		1.25185	1.59042	0.681214
0	0	0	0	28.2428	0	0.892097	0.858108	0	2.12054	0	0	9.72334	14.7576	25.8388	23.4833	Cngb3	30952	cyclic nucleotide gated channel beta 3 [Source:MGI Symbol;Acc:MGI:1353562]	ENSMUSG00000056494		0.530134	0	0	0	0	53.2749	0	1.68278	1.61866	0	4	0	0	18.3413	27.8376	48.7402	44.2969		0	14.1441	1	34.804		#DIV/0!	34.804	0.406392
53.6569	71.5509	64.3249	53.3457	102.701	66.4287	78.5046	59.2095	78.9403	71.0379	35.0349	66.9763	104.526	82.2211	100.894	113.147	Gm11942		predicted gene 11942 [Source:MGI Symbol;Acc:MGI:3650608]	ENSMUSG00000094344		62.9974	0.851733	1.13578	1.02107	0.846793	1.63024	1.05447	1.24616	0.939872	1.25307	1.12763	0.556133	1.06316	1.65921	1.30515	1.60157	1.79606		0.963844	1.21769	1	1.5905		1.26336	1.5905	0.765601
1409.63	1143.86	1321.07	1195.2	3443.06	1839.36	1775.27	1997.68	1119	1395.31	1359.73	1114.32	4345.12	5152.52	4962.29	4977.39	Ddx58	230073	DEAD/H box helicase 58 [Source:MGI Symbol;Acc:MGI:2442858]	ENSMUSG00000040296		1247.09	1.13034	0.917224	1.05932	0.958389	2.76087	1.47492	1.42353	1.60187	0.897288	1.11885	1.09032	0.893534	3.4842	4.13164	3.97909	3.9912		1.01632	1.8153	1	3.89653		1.78615	3.89653	0.465875
2212.67	2206.63	2137.19	2056.35	2435.3	2069.16	2633.47	2745.95	2142.78	1816.24	2165.54	1768.17	3020.31	2331.71	2281.2	2576.76	Chmp5	76959	charged multivesicular body protein 5 [Source:MGI Symbol;Acc:MGI:1924209]	ENSMUSG00000028419		1973.18	1.12137	1.11831	1.08312	1.04215	1.2342	1.04864	1.33463	1.39163	1.08595	0.920462	1.09748	0.896102	1.53068	1.1817	1.1561	1.30589		1.09124	1.25228	1	1.29359		1.14758	1.29359	0.968061
0.909439	3.81605	4.82437	2.54027	12.8376	6.28379	7.13678	13.7297	5.69673	1.06027	4.73445	5.02322	8.50792	11.5953	8.61294	5.33711	Gm12407		predicted gene 12407 [Source:MGI Symbol;Acc:MGI:3693096]	ENSMUSG00000095298		4.12866	0.220274	0.924282	1.16851	0.615277	3.10939	1.52199	1.72859	3.32547	1.3798	0.256806	1.14673	1.21667	2.0607	2.80848	2.08613	1.2927		0.732085	2.42136	1	2.062		3.30749	2.062	1.17428
6.36607	4.77006	9.64873	19.052	57.7694	26.9305	29.4392	12.8716	20.3454	8.48214	8.522	10.8836	9.72334	56.9223	44.2951	70.4499	Gm21104	65958	predicted gene, 21104 [Source:MGI Symbol;Acc:MGI:5434459]	ENSMUSG00000118633		12.0583	0.527941	0.395583	0.800173	1.57999	4.79084	2.23336	2.4414	1.06745	1.68726	0.703427	0.706733	0.902584	0.80636	4.72059	3.67341	5.84244		0.825922	2.63326	1	3.7607		3.18827	3.7607	0.700206
1.81888	0.954013	0.804061	0	5.13506	13.4653	11.5973	2.57432	7.32436	2.12054	0	0	4.86167	8.43294	9.84336	6.40454	1700022I11Rik	67317	RIKEN cDNA 1700022I11 gene [Source:MGI Symbol;Acc:MGI:1914567]	ENSMUSG00000028451		2.36122	0.770311	0.404033	0.340527	0	2.17474	5.70267	4.91155	1.09025	3.10193	0.898066	0	0	2.05896	3.57143	4.16875	2.71238		0.378718	3.4698	1	3.12788		9.16197	3.12788	1.10931
50.9286	43.8846	36.9868	19.052	89.8635	80.7916	60.6626	84.9527	64.2916	25.4464	33.1411	44.3718	119.111	111.736	87.3599	113.147	Shb	230126	src homology 2 domain-containing transforming protein B [Source:MGI Symbol;Acc:MGI:98294]	ENSMUSG00000044813		41.8127	1.21802	1.04955	0.884582	0.455652	2.14919	1.93223	1.45082	2.03174	1.53761	0.608581	0.792608	1.0612	2.84868	2.67231	2.08931	2.70604		0.90195	1.89099	1	2.57908		2.09656	2.57908	0.733204
38.1964	84.9071	25.7299	44.4548	155.335	73.6102	40.1444	67.7905	34.1804	86.942	73.8573	54.4182	202.975	109.628	241.162	109.945	Aldh1b1	72535	aldehyde dehydrogenase 1 family, member B1 [Source:MGI Symbol;Acc:MGI:1919785]	ENSMUSG00000035561		62.3495	0.612619	1.36179	0.412673	0.712994	2.49137	1.18061	0.643861	1.08727	0.548206	1.39443	1.18457	0.872793	3.25544	1.75829	3.86791	1.76336		0.77502	1.35078	1	2.66125		1.74289	2.66125	0.507572
1031.3	832.853	800.041	699.845	1751.05	1365.38	1117.8	1261.42	996.113	913.951	841.784	761.018	1855.94	2439.23	2425.16	2135.91	Tdrd7	100121	tudor domain containing 7 [Source:MGI Symbol;Acc:MGI:2140279]	ENSMUSG00000035517		878.216	1.17432	0.948346	0.910983	0.796894	1.99388	1.55472	1.2728	1.43634	1.13425	1.04069	0.958516	0.866549	2.11331	2.77748	2.76146	2.4321		0.957635	1.56443	1	2.52109		1.63364	2.52109	0.62054
664.8	670.671	768.682	645.229	763.84	675.059	766.311	713.088	646.171	603.292	615.478	711.623	875.101	877.025	905.589	879.556	Rad23b	19359	RAD23 homolog B, nucleotide excision repair protein [Source:MGI Symbol;Acc:MGI:105128]	ENSMUSG00000028426		644.141	1.03207	1.04119	1.19334	1.00169	1.18583	1.048	1.18966	1.10704	1.00315	0.936584	0.955502	1.10476	1.35855	1.36154	1.40589	1.36547		1.06707	1.13263	1	1.37286		1.06144	1.37286	0.825014
69.1174	47.7006	106.94	83.829	236.213	107.722	164.146	108.122	81.3818	24.3862	35.0349	57.767	182.313	258.259	235.01	191.069	Lpar1	14745	lysophosphatidic acid receptor 1 [Source:MGI Symbol;Acc:MGI:108429]	ENSMUSG00000038668		49.6425	1.3923	0.960884	2.15421	1.68865	4.75828	2.16996	3.30656	2.17801	1.63936	0.491236	0.705744	1.16366	3.67251	5.20237	4.73406	3.84889		1.54901	3.1032	1	4.36446		2.00334	4.36446	0.711016
15.4605	26.7124	36.1827	13.9715	32.0941	30.5213	40.1444	50.6284	27.6698	12.7232	13.2564	42.6974	24.3084	66.4094	38.143	57.6408	Col27a1	373864	collagen, type XXVII, alpha 1 [Source:MGI Symbol;Acc:MGI:2672118]	ENSMUSG00000045672		24.0867	0.641867	1.10901	1.50219	0.58005	1.33244	1.26714	1.66666	2.10192	1.14876	0.528225	0.550364	1.77265	1.0092	2.7571	1.58357	2.39306		0.958278	1.59204	1	1.93573		1.66136	1.93573	0.82245
0.909439	0.954013	16.8853	2.54027	23.1078	5.38611	0.892097	10.2973	4.06909	2.12054	0	3.34881	4.86167	4.21647	18.4563	21.3485	Orm1	18405	orosomucoid 1 [Source:MGI Symbol;Acc:MGI:97443]	ENSMUSG00000039196		2.38461	0.381379	0.400071	7.08094	1.06528	9.69037	2.2587	0.374106	4.31823	1.7064	0.889259	0	1.40434	2.03877	1.7682	7.73976	8.9526		2.23192	4.16035	1	5.12483		1.86403	5.12483	0.811802
3.63776	8.58611	2.41218	1.27014	19.2565	22.4421	4.46049	8.58108	11.3935	4.24107	8.522	4.18602	14.585	11.5953	11.0738	5.33711	Orm3	18407	orosomucoid 3 [Source:MGI Symbol;Acc:MGI:97445]	ENSMUSG00000028359		7.08563	0.513399	1.21176	0.340433	0.179255	2.71768	3.16727	0.629511	1.21105	1.60796	0.598545	1.20272	0.590775	2.05839	1.63645	1.56285	0.75323		0.561213	1.93138	1	1.50273		3.44144	1.50273	1.28525
50.0191	49.6087	44.2233	86.3693	69.3233	59.2472	76.7204	56.6351	27.6698	30.7478	26.5129	31.8137	51.0475	71.68	78.7469	69.3825	Aldoart1	353204	aldolase 1 A, retrogene 1 [Source:MGI Symbol;Acc:MGI:2447811]	ENSMUSG00000059343		29.186	1.7138	1.69974	1.51522	2.95927	2.37522	2.02998	2.62867	1.94049	0.948049	1.05351	0.90841	1.09003	1.74904	2.45597	2.6981	2.37725		1.97201	2.24359	1	2.32009		1.13772	2.32009	0.967027
9.09439	0.954013	0.804061	0	14.1214	10.7722	3.56839	2.57432	2.44145	0	0	5.02322	3.64625	8.43294	18.4563	11.7416	Gm12551		predicted gene 12551 [Source:MGI Symbol;Acc:MGI:3651664]	ENSMUSG00000081169		1.86617	4.8733	0.511215	0.430862	0	7.56706	5.77237	1.91215	1.37947	1.30827	0	0	2.69173	1.95387	4.51885	9.88995	6.29185		1.45384	4.15776	1	5.66363		2.85984	5.66363	0.734116
2715.58	2457.54	2306.05	1958.55	3138.8	3071.88	3066.14	2718.49	2574.92	3966.46	2245.07	2424.54	3166.16	3250.9	4284.32	2714.46	Plin2	11520	perilipin 2 [Source:MGI Symbol;Acc:MGI:87920]	ENSMUSG00000028494		2802.75	0.9689	0.876831	0.82278	0.698796	1.1199	1.09602	1.09398	0.969936	0.918712	1.4152	0.801026	0.865058	1.12966	1.1599	1.52861	0.968498		0.841827	1.06996	1	1.19667		1.271	1.19667	0.894115
401.063	536.155	421.328	481.382	564.856	491.931	438.912	503.709	517.588	395.48	419.472	586.042	718.312	648.282	565.993	551.857	Mllt3	70122	myeloid/lymphoid or mixed-lineage leukemia; translocated to, 3 [Source:MGI Symbol;Acc:MGI:1917372]	ENSMUSG00000028496		479.646	0.836165	1.11782	0.878415	1.00362	1.17765	1.02561	0.915075	1.05017	1.07911	0.824525	0.874545	1.22182	1.49759	1.35159	1.18002	1.15055		0.959004	1.04213	1	1.29494		1.08668	1.29494	0.804771
0	0	1.60812	0	2.56753	0	0	0.858108	0	0	0	0	8.50792	7.37882	12.3042	4.26969	Ifnb1	15977	interferon beta 1, fibroblast [Source:MGI Symbol;Acc:MGI:107657]	ENSMUSG00000048806		0	#DIV/0!	#DIV/0!	#DIV/0!	#DIV/0!	#DIV/0!	#DIV/0!	#DIV/0!	#DIV/0!	#DIV/0!	#DIV/0!	#DIV/0!	#DIV/0!	#DIV/0!	#DIV/0!	#DIV/0!	#DIV/0!		#DIV/0!	#DIV/0!	#DIV/0!	#DIV/0!		#DIV/0!	#DIV/0!	#DIV/0!
0	0	0	0	7.70258	0	0	0	0	0	0	0	1.21542	3.16235	3.69126	0	Ifna2	15965	interferon alpha 2 [Source:MGI Symbol;Acc:MGI:107666]	ENSMUSG00000078354		0	#DIV/0!	#DIV/0!	#DIV/0!	#DIV/0!	#DIV/0!	#DIV/0!	#DIV/0!	#DIV/0!	#DIV/0!	#DIV/0!	#DIV/0!	#DIV/0!	#DIV/0!	#DIV/0!	#DIV/0!	#DIV/0!		#DIV/0!	#DIV/0!	#DIV/0!	#DIV/0!		#DIV/0!	#DIV/0!	#DIV/0!
154.605	131.654	142.319	73.6679	170.741	152.606	133.815	164.757	172.529	127.232	71.9636	131.441	216.344	240.339	173.489	184.664	Cachd1	320508	cache domain containing 1 [Source:MGI Symbol;Acc:MGI:2444177]	ENSMUSG00000028532		125.791	1.22905	1.0466	1.13139	0.585635	1.35733	1.21317	1.06378	1.30976	1.37155	1.01145	0.572086	1.04491	1.71986	1.91061	1.37918	1.46802		0.99817	1.23601	1	1.61942		1.23828	1.61942	0.763243
914.896	1223.04	1198.85	1129.15	1259.37	1048.5	1201.65	1285.45	929.38	864.118	994.233	817.11	1104.81	1067.82	1269.79	1420.74	Mier1	71148	MEIR1 treanscription regulator [Source:MGI Symbol;Acc:MGI:1918398]	ENSMUSG00000028522		901.211	1.01519	1.35711	1.33027	1.25293	1.39742	1.16343	1.33338	1.42635	1.03126	0.958842	1.10322	0.906681	1.22592	1.18487	1.40899	1.57648		1.23887	1.33015	1	1.34907		1.07367	1.34907	0.985976
13.6416	7.6321	9.64873	10.1611	14.1214	12.5676	9.81307	5.14865	4.88291	2.12054	2.84067	4.18602	19.4467	14.7576	17.2259	13.8765	Gm12728		predicted gene 12728 [Source:MGI Symbol;Acc:MGI:3649486]	ENSMUSG00000083780		3.50753	3.88923	2.17592	2.75086	2.89693	4.02602	3.58303	2.79771	1.46788	1.39212	0.604566	0.809876	1.19344	5.54426	4.20741	4.91111	3.9562		2.92824	2.96866	1	4.65475		1.01381	4.65475	0.637771
11.8227	6.67809	12.0609	16.5118	12.8376	27.8282	33.0076	16.3041	8.952	13.7835	11.3627	17.5813	21.8775	30.5694	31.9909	20.281	Rab3b	69908	RAB3B, member RAS oncogene family [Source:MGI Symbol;Acc:MGI:1917158]	ENSMUSG00000003411		12.9199	0.915081	0.516886	0.933518	1.27802	0.993637	2.15391	2.5548	1.26194	0.692887	1.06685	0.879473	1.36079	1.69333	2.36608	2.47611	1.56976		0.910875	1.74107	1	2.02632		1.91143	2.02632	0.859229
232.816	237.549	221.117	138.445	287.563	226.217	256.924	271.162	244.145	185.547	151.502	282.975	292.916	289.882	310.066	338.373	Faf1	14084	Fas-associated factor 1 [Source:MGI Symbol;Acc:MGI:109419]	ENSMUSG00000010517		216.042	1.07764	1.09955	1.02349	0.640823	1.33105	1.04709	1.18923	1.25513	1.13008	0.858845	0.701262	1.30981	1.35583	1.34178	1.43521	1.56623		0.960376	1.20563	1	1.42476		1.25537	1.42476	0.846195
21.8265	37.2065	29.7503	26.6729	64.1882	47.5773	51.7416	49.7703	21.1593	8.48214	17.9909	37.6741	66.848	57.9764	49.2168	43.7643	Trabd2b	666048	TraB domain containing 2B [Source:MGI Symbol;Acc:MGI:3650152]	ENSMUSG00000070867		21.3266	1.02344	1.7446	1.39498	1.25068	3.00977	2.23089	2.42615	2.33372	0.992153	0.397726	0.843589	1.76653	3.13449	2.7185	2.30777	2.0521		1.35343	2.50013	1	2.55321		1.84726	2.55321	0.97921
48.2003	32.4364	51.4599	46.995	86.0122	73.6102	67.7994	70.3649	59.4087	58.3147	35.0349	52.7438	88.7255	89.5999	127.964	95.0006	Gm12854		predicted gene 12854 [Source:MGI Symbol;Acc:MGI:3650410]	ENSMUSG00000078238		51.3755	0.938195	0.631359	1.00164	0.914736	1.67419	1.43279	1.31968	1.36962	1.15636	1.13507	0.681937	1.02663	1.727	1.74402	2.49075	1.84914		0.871483	1.44907	1	1.95273		1.66276	1.95273	0.742074
94.5817	247.089	188.15	135.905	496.817	541.304	382.71	543.182	120.445	108.147	92.7951	281.3	277.115	332.047	349.439	336.238	Plk3	12795	polo like kinase 3 [Source:MGI Symbol;Acc:MGI:109604]	ENSMUSG00000028680		150.672	0.627732	1.63992	1.24874	0.90199	3.29734	3.5926	2.54002	3.60507	0.799386	0.717767	0.615875	1.86697	1.8392	2.20377	2.31921	2.23159		1.10459	3.25876	1	2.14844		2.95018	2.14844	1.5168
0	1.90803	0.804061	0	7.70258	3.59074	7.13678	0.858108	1.62764	0	2.84067	0.837203	4.86167	9.48705	4.92168	7.47196	Snord55	100216533	small nucleolar RNA, C/D box 55 [Source:MGI Symbol;Acc:MGI:3819543]	ENSMUSG00000092680		1.32638	0	1.43852	0.606209	0	5.80724	2.70718	5.38066	0.646957	1.22713	0	2.14167	0.631196	3.66538	7.15261	3.71062	5.63336		0.511183	3.63551	1	5.04049		7.11195	5.04049	0.72126
571.128	516.121	574.099	431.846	1010.32	591.574	474.596	593.811	590.018	547.098	482.913	765.204	1089.01	1232.26	1072.93	1025.79	Rnf220	66743	ring finger protein 220 [Source:MGI Symbol;Acc:MGI:1913993]	ENSMUSG00000028677		596.308	0.957772	0.865527	0.962756	0.7242	1.6943	0.992061	0.79589	0.995812	0.989451	0.917475	0.809838	1.28323	1.82626	2.06649	1.79928	1.72024		0.877564	1.11951	1	1.85307		1.27571	1.85307	0.604141
563.852	633.464	529.072	646.499	744.583	701.99	827.866	797.182	517.588	811.105	640.097	573.484	572.462	730.503	725.948	694.892	Slc2a1	20525	solute carrier family 2 (facilitated glucose transporter), member 1 [Source:MGI Symbol;Acc:MGI:95755]	ENSMUSG00000028645		635.569	0.887162	0.996689	0.832439	1.0172	1.17152	1.10451	1.30256	1.25428	0.81437	1.27619	1.00712	0.902317	0.900708	1.14937	1.1422	1.09334		0.933372	1.20822	1	1.0714		1.29447	1.0714	1.1277
479.274	520.891	456.707	398.823	729.178	438.968	483.517	413.608	489.918	469.699	423.259	547.531	667.264	678.851	661.966	721.578	Svbp	69216	small vasohibin binding protein [Source:MGI Symbol;Acc:MGI:1916466]	ENSMUSG00000028643		482.602	0.993105	1.07934	0.946342	0.826401	1.51093	0.909586	1.0019	0.857038	1.01516	0.973263	0.877036	1.13454	1.38264	1.40665	1.37166	1.49518		0.961297	1.06986	1	1.41403		1.11294	1.41403	0.756604
469.271	337.72	480.828	433.116	549.451	540.406	507.603	449.649	425.627	379.576	368.34	390.137	426.612	552.357	490.938	552.925	Hivep3	16656	human immunodeficiency virus type I enhancer binding protein 3 [Source:MGI Symbol;Acc:MGI:106589]	ENSMUSG00000028634		390.92	1.20043	0.863912	1.22999	1.10794	1.40553	1.3824	1.29848	1.15023	1.08878	0.970981	0.942239	0.997997	1.0913	1.41297	1.25585	1.41442		1.10057	1.30916	1	1.29364		1.18953	1.29364	1.012
0	0	0.804061	0	3.85129	1.79537	7.13678	1.71622	2.44145	0	0	0	0	2.10823	6.1521	1.06742	Edn2	13615	endothelin 2 [Source:MGI Symbol;Acc:MGI:95284]	ENSMUSG00000028635		0.610363	0	0	1.31735	0	6.30983	2.94148	11.6927	2.81179	4	0	0	0	0	3.45406	10.0794	1.74883		0.329337	5.93894	1	3.82058		18.033	3.82058	1.55446
395.606	271.894	428.564	476.301	611.072	354.586	475.488	447.932	331.224	356.25	312.473	305.579	802.176	874.917	844.068	723.712	Ctps	51797	cytidine 5'-triphosphate synthase [Source:MGI Symbol;Acc:MGI:1858304]	ENSMUSG00000028633		326.382	1.2121	0.833054	1.31308	1.45934	1.87226	1.08641	1.45685	1.37242	1.01484	1.09151	0.957387	0.936263	2.45778	2.68066	2.58614	2.21738		1.20439	1.44699	1	2.48549		1.20142	2.48549	0.582173
351.043	142.148	340.922	212.113	535.33	380.618	413.933	425.622	483.408	229.018	276.492	349.114	521.414	1049.9	920.354	715.173	Heyl	56198	hairy/enhancer-of-split related with YRPW motif-like [Source:MGI Symbol;Acc:MGI:1860511]	ENSMUSG00000032744		334.508	1.04943	0.424946	1.01917	0.634104	1.60035	1.13785	1.23744	1.27238	1.44513	0.684641	0.826563	1.04366	1.55875	3.13864	2.75137	2.13799		0.781915	1.312	1	2.39669		1.67794	2.39669	0.547424
92.7628	96.3553	110.156	81.2887	152.768	90.6662	120.433	99.5405	80.568	65.7366	63.4416	100.464	176.236	146.522	110.738	130.226	Yrdc	230734	yrdC domain containing (E.coli) [Source:MGI Symbol;Acc:MGI:2387201]	ENSMUSG00000028889		77.5526	1.19613	1.24245	1.42041	1.04817	1.96986	1.16909	1.55292	1.28352	1.03888	0.847639	0.818045	1.29543	2.27246	1.88933	1.42791	1.67919		1.22679	1.49385	1	1.81722		1.21769	1.81722	0.822051
46.3814	32.4364	30.5543	40.6444	51.3506	34.112	41.9286	42.0473	30.9251	32.8683	21.7784	44.3718	49.8321	43.2188	61.521	51.2363	Rpl28-ps3		ribosomal protein L28, pseudogene 3 [Source:MGI Symbol;Acc:MGI:3650282]	ENSMUSG00000079942		32.4859	1.42774	0.998477	0.940541	1.25114	1.5807	1.05006	1.29067	1.29432	0.951954	1.01177	0.670397	1.36588	1.53396	1.33039	1.89378	1.57719		1.15447	1.30394	1	1.58383		1.12947	1.58383	0.823283
4062.46	3879.97	3911.76	3685.94	4645.94	3626.65	4055.47	3990.2	3646.72	3598.55	3578.29	3984.25	4298.93	4224.9	4626.38	4517.33	Psmb2	26445	proteasome (prosome, macropain) subunit, beta type 2 [Source:MGI Symbol;Acc:MGI:1347045]	ENSMUSG00000028837		3701.95	1.09738	1.04809	1.05667	0.995673	1.255	0.979658	1.0955	1.07786	0.98508	0.972068	0.966596	1.07626	1.16126	1.14126	1.24971	1.22026		1.04945	1.102	1	1.19312		1.05007	1.19312	0.923629
832.137	889.14	891.704	772.243	1032.15	873.447	788.614	944.777	737.319	619.196	671.344	949.388	1085.37	901.27	1055.7	1261.69	Sfpq	71514	splicing factor proline/glutamine rich (polypyrimidine tract binding protein associated) [Source:MGI Symbol;Acc:MGI:1918764]	ENSMUSG00000028820		744.312	1.11799	1.19458	1.19802	1.03753	1.38671	1.1735	1.05952	1.26933	0.990605	0.831904	0.901966	1.27552	1.45822	1.21088	1.41836	1.69511		1.13703	1.22226	1	1.44564		1.07496	1.44564	0.845483
7.27551	15.2642	10.4528	7.62082	17.9727	18.8514	18.734	33.4662	16.2764	13.7835	12.3096	12.558	18.2313	23.1906	25.8388	29.8878	Gm12940		predicted gene 12940 [Source:MGI Symbol;Acc:MGI:3702626]	ENSMUSG00000085334		13.7319	0.529827	1.11159	0.761207	0.554973	1.30883	1.37282	1.36428	2.43712	1.1853	1.00376	0.896423	0.914519	1.32766	1.68882	1.88167	2.17653		0.739399	1.62076	1	1.76867		2.192	1.76867	0.916374
1224.1	1101.88	1118.45	897.986	1730.51	1326.78	1067.84	1170.46	1060.4	680.692	725.317	1136.92	1530.21	1969.09	1637.69	1513.61	Phc2	54383	polyhomeotic 2 [Source:MGI Symbol;Acc:MGI:1860454]	ENSMUSG00000028796		900.834	1.35886	1.22318	1.24157	0.996839	1.92101	1.47283	1.18539	1.29931	1.17714	0.755624	0.805162	1.26208	1.69866	2.18585	1.81797	1.68023		1.20511	1.46964	1	1.84568		1.2195	1.84568	0.796258
625.694	809.957	832.203	558.86	932.013	850.108	852.845	781.736	687.676	845.033	696.91	692.367	736.543	753.694	1087.69	954.276	Ak2	11637	adenylate kinase 2 [Source:MGI Symbol;Acc:MGI:87978]	ENSMUSG00000028792		730.497	0.856532	1.10878	1.13923	0.765041	1.27586	1.16374	1.16749	1.07014	0.941382	1.15679	0.954022	0.947803	1.00828	1.03175	1.48898	1.30634		0.967394	1.16931	1	1.20884		1.20872	1.20884	0.9673
176.431	498.949	225.137	161.307	501.952	278.282	288.147	314.068	140.791	141.016	137.299	243.626	439.981	427.971	359.283	372.53	Rnf19b	75234	ring finger protein 19B [Source:MGI Symbol;Acc:MGI:1922484]	ENSMUSG00000028793		165.683	1.06487	3.01147	1.35884	0.973591	3.0296	1.67961	1.73915	1.8956	0.849759	0.851118	0.828685	1.47044	2.65556	2.58308	2.1685	2.24846		1.60219	2.08599	1	2.4139		1.30196	2.4139	0.864157
281.926	487.5	512.187	444.548	681.679	675.059	1179.35	330.372	394.702	518.471	476.285	437.857	647.818	908.649	1363.31	840.062	Marcksl1	17357	MARCKS-like 1 [Source:MGI Symbol;Acc:MGI:97143]	ENSMUSG00000047945		456.829	0.617137	1.06714	1.12118	0.973117	1.4922	1.47771	2.58161	0.723185	0.864004	1.13493	1.04259	0.958471	1.41808	1.98904	2.98428	1.8389		0.944643	1.56867	1	2.05757		1.6606	2.05757	0.762391
159.152	58.1948	208.252	86.3693	277.293	225.319	217.672	159.608	348.314	113.449	171.387	205.115	322.086	423.755	376.509	267.923	Col16a1	107581	collagen, type XVI, alpha 1 [Source:MGI Symbol;Acc:MGI:1095396]	ENSMUSG00000040690		209.566	0.759435	0.277692	0.993728	0.412134	1.32318	1.07517	1.03868	0.761612	1.66207	0.54135	0.817818	0.978759	1.53692	2.02206	1.79661	1.27847		0.610747	1.04966	1	1.65851		1.71865	1.65851	0.632892
9.09439	0	0.804061	0	2.56753	8.07916	6.24468	2.57432	4.06909	0	0	1.67441	8.50792	7.37882	7.38252	12.8091	Hcrtr1	230777	hypocretin (orexin) receptor 1 [Source:MGI Symbol;Acc:MGI:2385650]	ENSMUSG00000028778		1.43587	6.3337	0	0.55998	0	1.78813	5.62665	4.34904	1.79286	2.83388	0	0	1.16612	5.92526	5.1389	5.14148	8.92075		1.72342	3.38917	1	6.2816		1.96654	6.2816	0.53954
7330.99	3643.37	4518.82	5917.57	7827.11	6810.73	7560.52	6790.21	4658.29	2738.67	3816.91	4602.94	6547.45	10440	11235	8990.9	Tinagl1	94242	tubulointerstitial nephritis antigen-like 1 [Source:MGI Symbol;Acc:MGI:2137617]	ENSMUSG00000028776		3954.2	1.85397	0.921392	1.14279	1.49652	1.97944	1.7224	1.91202	1.71721	1.17806	0.692597	0.965279	1.16406	1.65582	2.64022	2.84127	2.27376		1.35367	1.83277	1	2.35277		1.35393	2.35277	0.778984
46.3814	26.7124	30.5543	63.5068	83.4447	67.3264	78.5046	88.3851	26.856	47.712	49.2382	25.9533	86.2946	56.9223	76.2861	65.1128	Fabp3	14077	fatty acid binding protein 3, muscle and heart [Source:MGI Symbol;Acc:MGI:95476]	ENSMUSG00000028773		37.4399	1.23882	0.713473	0.81609	1.69623	2.22876	1.79825	2.09682	2.36072	0.71731	1.27436	1.31513	0.693199	2.30489	1.52037	2.03756	1.73913		1.11615	2.12114	1	1.90048		1.9004	1.90048	1.1161
2545.52	1791.64	2035.88	1482.25	3731.9	2474.92	1998.3	2038.86	2320.19	1346.54	1808.56	2699.98	3930.66	5571.01	4615.31	3855.53	Sdc3	20970	syndecan 3 [Source:MGI Symbol;Acc:MGI:1349163]	ENSMUSG00000025743		2043.82	1.24547	0.876612	0.996117	0.725235	1.82595	1.21093	0.977728	0.997576	1.13523	0.658835	0.884892	1.32105	1.92319	2.72578	2.25818	1.88643		0.960859	1.25304	1	2.1984		1.30409	2.1984	0.569981
18.1888	9.54013	18.4934	13.9715	38.5129	29.6236	19.6261	16.3041	7.32436	3.1808	6.62822	28.4649	37.6779	28.4612	44.2951	13.8765	Tmem200b	623230	transmembrane protein 200B [Source:MGI Symbol;Acc:MGI:3646343]	ENSMUSG00000070720		11.3996	1.59557	0.836884	1.62229	1.22562	3.37845	2.59866	1.72166	1.43023	0.642512	0.279028	0.581445	2.49702	3.30521	2.49669	3.88568	1.21728		1.32009	2.28225	1	2.72621		1.72886	2.72621	0.83715
22.736	49.6087	29.7503	33.0235	46.2155	54.7588	54.4179	82.3784	26.856	34.9888	26.5129	28.4649	64.4171	48.4894	82.4382	69.3825	Snhg12	100039864	small nucleolar RNA host gene 12 [Source:MGI Symbol;Acc:MGI:1916721]	ENSMUSG00000086290		29.2057	0.778478	1.6986	1.01865	1.13072	1.58242	1.87494	1.86327	2.82063	0.919548	1.19802	0.9078	0.974637	2.20564	1.66027	2.82268	2.37565		1.15661	2.03531	1	2.26606		1.75972	2.26606	0.898172
403.791	337.72	420.524	267.999	483.979	552.974	520.985	602.392	349.942	262.946	261.341	374.23	607.709	514.409	524.159	483.542	Phactr4	100169	phosphatase and actin regulator 4 [Source:MGI Symbol;Acc:MGI:2140327]	ENSMUSG00000066043		312.115	1.29373	1.08204	1.34734	0.858654	1.55064	1.7717	1.66921	1.93003	1.1212	0.842467	0.837324	1.19901	1.94707	1.64814	1.67938	1.54925		1.14544	1.7304	1	1.70596		1.51068	1.70596	1.01433
241.911	394.007	354.591	252.757	433.912	522.453	446.941	516.581	341.804	361.551	297.323	308.928	405.949	434.296	486.016	396.014	Sesn2	230784	sestrin 2 [Source:MGI Symbol;Acc:MGI:2651874]	ENSMUSG00000028893		327.401	0.738881	1.20344	1.08305	0.77201	1.32532	1.59576	1.36512	1.57782	1.04399	1.10431	0.90813	0.943575	1.23991	1.32649	1.48447	1.20957		0.949344	1.466	1	1.31511		1.54423	1.31511	1.11474
1.81888	1.90803	2.41218	2.54027	3.85129	8.97685	10.7052	6.86486	1.62764	6.36161	6.62822	4.18602	2.43084	6.3247	7.38252	7.47196	Gm12981		predicted gene 12981 [Source:MGI Symbol;Acc:MGI:3651528]	ENSMUSG00000086997		4.70087	0.386924	0.405888	0.513135	0.540383	0.819272	1.90961	2.27727	1.46034	0.346241	1.35328	1.41	0.890477	0.517103	1.34543	1.57046	1.58948		0.461583	1.61662	1	1.25562		3.50235	1.25562	1.28751
21.8265	82.0451	65.933	30.4833	130.944	114.904	82.0729	123.568	32.5527	121.931	17.044	19.2557	60.7709	72.7341	140.268	65.1128	Ptafr	19204	platelet-activating factor receptor [Source:MGI Symbol;Acc:MGI:106066]	ENSMUSG00000056529		47.6958	0.45762	1.72017	1.38236	0.639119	2.7454	2.40909	1.72076	2.59074	0.682507	2.55643	0.357348	0.403718	1.27413	1.52496	2.94089	1.36517		1.04982	2.3665	1	1.77629		2.2542	1.77629	1.33227
1678.82	1309.86	1380.57	1347.61	1975.71	1745.1	1815.42	1717.93	1617.06	1428.18	1198.76	1443.34	1633.52	1856.3	2316.88	2078.27	Nudc	18221	nudC nuclear distribution protein [Source:MGI Symbol;Acc:MGI:106014]	ENSMUSG00000028851		1421.83	1.18075	0.921246	0.97098	0.9478	1.38955	1.22736	1.27681	1.20825	1.1373	1.00446	0.843109	1.01512	1.14888	1.30557	1.6295	1.46168		1.00519	1.27549	1	1.38641		1.2689	1.38641	0.919998
96.4005	84.9071	127.042	82.5589	240.064	117.597	153.441	169.905	121.259	132.533	106.052	124.743	262.53	223.473	262.08	183.597	Sfn	55948	stratifin [Source:MGI Symbol;Acc:MGI:1891831]	ENSMUSG00000047281		121.147	0.795733	0.700861	1.04866	0.681478	1.98159	0.970696	1.26657	1.40248	1.00093	1.09399	0.875397	1.02969	2.16704	1.84464	2.16332	1.51549		0.806683	1.40533	1	1.92262		1.74211	1.92262	0.730945
63.6607	51.5167	32.9665	64.777	142.498	100.541	88.3176	84.0946	109.865	59.375	69.1229	51.9066	182.313	158.118	235.01	125.956	Cnksr1	194231	connector enhancer of kinase suppressor of Ras 1 [Source:MGI Symbol;Acc:MGI:2670958]	ENSMUSG00000028841		72.5675	0.877263	0.709914	0.454287	0.892644	1.96366	1.38548	1.21704	1.15885	1.51398	0.818204	0.952533	0.715287	2.51232	2.1789	3.23851	1.73571		0.733527	1.43126	1	2.41636		1.9512	2.41636	0.592319
48.2003	30.5284	48.2437	43.1846	48.783	35.0097	62.4468	48.0541	24.4145	23.3259	44.5038	31.8137	42.5396	57.9764	62.7514	73.6522	Zfp593	68040	zinc finger protein 593 [Source:MGI Symbol;Acc:MGI:1915290]	ENSMUSG00000028840		31.0145	1.55412	0.984327	1.55552	1.3924	1.57291	1.12882	2.01347	1.54941	0.787198	0.752097	1.43494	1.02577	1.3716	1.86933	2.02329	2.37477		1.37159	1.56615	1	1.90975		1.14185	1.90975	0.820082
943.998	937.794	792.804	711.276	983.363	921.922	851.061	907.02	795.1	896.987	606.009	910.877	884.824	1150.04	1027.4	929.725	Selenon	74777	selenoprotein N [Source:MGI Symbol;Acc:MGI:2151208]	ENSMUSG00000050989		802.243	1.1767	1.16897	0.988234	0.886609	1.22577	1.14918	1.06085	1.13061	0.991096	1.1181	0.755393	1.13541	1.10294	1.43353	1.28066	1.15891		1.05513	1.1416	1	1.24401		1.08196	1.24401	0.917679
35336.3	30035.2	31064.1	30164.5	40195.9	30968.3	34845.3	33252.5	27457.4	20648.7	28536.4	28807.3	35170.5	47801	44499.4	43370.4	Clic4	29876	chloride intracellular channel 4 (mitochondrial) [Source:MGI Symbol;Acc:MGI:1352754]	ENSMUSG00000037242		26362.5	1.3404	1.13932	1.17835	1.14422	1.52474	1.17471	1.32178	1.26136	1.04153	0.783262	1.08246	1.09274	1.33411	1.81322	1.68798	1.64516		1.20057	1.32065	1	1.62012		1.10002	1.62012	0.815154
1407.81	1473	1415.95	1450.5	1597	1600.57	1393.46	1703.34	1263.86	1291.41	1182.66	1346.22	1535.07	1514.77	1549.1	1689.73	Srrm1	51796	serine/arginine repetitive matrix 1 [Source:MGI Symbol;Acc:MGI:1858303]	ENSMUSG00000028809		1271.04	1.10761	1.15889	1.11401	1.14119	1.25646	1.25926	1.09631	1.34012	0.994352	1.01602	0.930471	1.05915	1.20773	1.19176	1.21877	1.32941		1.13043	1.23804	1	1.23692		1.0952	1.23692	1.00091
38.1964	17.1722	16.0812	26.6729	50.0668	26.9305	41.9286	30.8919	55.3396	21.2054	18.9378	17.5813	54.6938	61.1388	46.756	22.4159	Ifnlr1	242700	interferon lambda receptor 1 [Source:MGI Symbol;Acc:MGI:2429859]	ENSMUSG00000062157		28.266	1.35132	0.607522	0.568924	0.943638	1.77127	0.952754	1.48336	1.0929	1.95782	0.750207	0.669984	0.621993	1.93497	2.16298	1.65414	0.793033		0.867851	1.32507	1	1.63628		1.52684	1.63628	0.809807
32.7398	41.0225	33.7706	52.0756	80.8771	37.7028	50.8495	30.8919	43.1324	46.6518	31.2473	44.3718	55.9092	69.5717	61.521	72.5847	Gm12989		predicted gene 12989 [Source:MGI Symbol;Acc:MGI:3652245]	ENSMUSG00000083678		41.3508	0.791757	0.992061	0.816684	1.25936	1.95588	0.911778	1.22971	0.747069	1.04308	1.1282	0.755664	1.07306	1.35207	1.68248	1.48778	1.75534		0.964966	1.21111	1	1.56942		1.25508	1.56942	0.771693
61.8419	20.0343	55.4802	31.7534	102.701	45.7819	91.886	63.5	99.2858	50.8929	35.9818	35.1625	131.265	143.36	171.028	136.63	Asap3	230837	ArfGAP with SH3 domain, ankyrin repeat and PH domain 3 [Source:MGI Symbol;Acc:MGI:2684986]	ENSMUSG00000036995		55.3307	1.11768	0.362082	1.0027	0.573884	1.85613	0.827423	1.66067	1.14764	1.79441	0.919793	0.650304	0.635497	2.37237	2.59096	3.09102	2.46933		0.764086	1.37297	1	2.63092		1.79688	2.63092	0.521858
2106.26	1894.67	2053.57	1930.61	2168.28	1968.62	1951.91	1971.93	1794.47	1296.71	1797.2	1837.66	2040.69	2692.21	2468.22	2654.68	Luzp1	269593	leucine zipper protein 1 [Source:MGI Symbol;Acc:MGI:107629]	ENSMUSG00000001089		1681.51	1.2526	1.12677	1.22127	1.14814	1.28948	1.17075	1.16081	1.17272	1.06718	0.771157	1.0688	1.09286	1.2136	1.60107	1.46786	1.57875		1.18719	1.19844	1	1.46532		1.00947	1.46532	0.817867
41.8342	32.4364	55.4802	20.3222	47.4993	77.2009	55.31	48.9122	51.2705	25.4464	21.7784	47.7206	51.0475	91.7082	59.0602	77.9218	Wnt4	22417	wingless-type MMTV integration site family, member 4 [Source:MGI Symbol;Acc:MGI:98957]	ENSMUSG00000036856		36.554	1.14445	0.887357	1.51776	0.55595	1.29943	2.11197	1.5131	1.33808	1.4026	0.696133	0.595788	1.30548	1.3965	2.50884	1.6157	2.13169		1.02638	1.56565	1	1.91318		1.52541	1.91318	0.818346
60.9324	62.9648	65.1289	95.2602	160.471	60.1449	70.4757	41.1892	46.3876	58.3147	51.132	62.7902	158.004	133.873	159.955	84.3264				ENSMUSG00002075188		54.6561	1.11483	1.15202	1.19161	1.7429	2.936	1.10042	1.28944	0.753606	0.848717	1.06694	0.935522	1.14882	2.89088	2.44936	2.92656	1.54285		1.30034	1.51987	1	2.45241		1.16882	2.45241	0.619743
2784.7	2557.71	2212.78	1981.41	2611.18	2585.33	2445.24	2397.55	2600.15	2028.29	1964.79	2505.75	2395.59	3529.18	2930.86	2900.19	Ubr4	69116	ubiquitin protein ligase E3 component n-recognin 4 [Source:MGI Symbol;Acc:MGI:1916366]	ENSMUSG00000066036		2274.75	1.22418	1.12439	0.972757	0.871048	1.1479	1.13654	1.07495	1.05399	1.14305	0.891657	0.863742	1.10155	1.05312	1.55146	1.28843	1.27495		1.04809	1.10334	1	1.29199		1.05271	1.29199	0.853986
118.227	97.3093	148.751	119.393	166.889	131.062	131.138	151.885	135.094	73.1585	92.7951	111.348	130.05	237.176	267.001	193.203	Iffo2	212632	intermediate filament family orphan 2 [Source:MGI Symbol;Acc:MGI:2140675]	ENSMUSG00000041025		103.099	1.14674	0.943844	1.4428	1.15804	1.61873	1.27123	1.27197	1.4732	1.31033	0.709595	0.90006	1.08001	1.26141	2.30047	2.58976	1.87396		1.17286	1.40878	1	2.0064		1.20115	2.0064	0.702143
113.68	269.986	151.163	110.502	220.807	252.249	223.024	286.608	191.247	264.007	122.149	107.999	185.959	281.449	235.01	231.631	Arhgef10l	72754	Rho guanine nucleotide exchange factor (GEF) 10-like [Source:MGI Symbol;Acc:MGI:1920004]	ENSMUSG00000040964		171.35	0.663435	1.57563	0.882189	0.644888	1.28863	1.47213	1.30157	1.67264	1.11612	1.54074	0.712859	0.630283	1.08525	1.64254	1.37152	1.3518		0.941536	1.43374	1	1.36278		1.52277	1.36278	1.05207
343.768	295.744	383.537	266.729	329.927	429.991	334.536	430.77	376.798	333.984	313.42	399.346	425.396	451.162	487.246	446.183	Zbtb17	22642	zinc finger and BTB domain containing 17 [Source:MGI Symbol;Acc:MGI:107410]	ENSMUSG00000006215		355.887	0.965947	0.831005	1.07769	0.749476	0.927056	1.20822	0.940007	1.21041	1.05876	0.938456	0.880673	1.12211	1.19531	1.26771	1.3691	1.25372		0.90603	1.07142	1	1.27146		1.18255	1.27146	0.842672
200.986	87.7692	223.529	140.985	351.751	331.246	383.602	302.054	382.494	206.752	187.484	190.882	456.997	411.106	426.956	294.609	Fblim1	74202	filamin binding LIM protein 1 [Source:MGI Symbol;Acc:MGI:1921452]	ENSMUSG00000006219		241.903	0.830853	0.362828	0.924043	0.582816	1.4541	1.36933	1.58577	1.24866	1.58119	0.85469	0.775037	0.789085	1.88917	1.69946	1.76499	1.21788		0.675135	1.41446	1	1.64287		2.09508	1.64287	0.860968
209.171	248.997	228.353	166.388	224.659	280.975	270.305	241.986	266.932	161.161	154.343	242.789	288.054	300.423	328.522	346.912	Plekhm2	69582	pleckstrin homology domain containing, family M (with RUN domain) member 2 [Source:MGI Symbol;Acc:MGI:1916832]	ENSMUSG00000028917		206.306	1.01389	1.20693	1.10687	0.806509	1.08896	1.36193	1.31021	1.17295	1.29386	0.781172	0.748125	1.17684	1.39624	1.4562	1.5924	1.68154		1.03355	1.23351	1	1.5316		1.19347	1.5316	0.805377
33.6492	31.4824	25.7299	29.2131	65.472	26.9305	34.7918	24.8851	26.856	41.3504	18.9378	26.7905	44.9705	37.9482	75.0556	57.6408	Gm13226		predicted gene 13226 [Source:MGI Symbol;Acc:MGI:3651282]	ENSMUSG00000083454		28.4837	1.18135	1.10528	0.903323	1.02561	2.29858	0.945473	1.22146	0.873663	0.942855	1.45172	0.664864	0.940556	1.57881	1.33228	2.63504	2.02364		1.05389	1.33479	1	1.89244		1.26654	1.89244	0.705328
1.81888	3.81605	3.21624	0	3.85129	1.79537	0.892097	2.57432	0	0	0	0	1.21542	3.16235	2.46084	7.47196	Gm13241		predicted gene 13241 [Source:MGI Symbol;Acc:MGI:3649920]	ENSMUSG00000073716		0	#DIV/0!	#DIV/0!	#DIV/0!	#DIV/0!	#DIV/0!	#DIV/0!	#DIV/0!	#DIV/0!	#DIV/0!	#DIV/0!	#DIV/0!	#DIV/0!	#DIV/0!	#DIV/0!	#DIV/0!	#DIV/0!		#DIV/0!	#DIV/0!	#DIV/0!	#DIV/0!		#DIV/0!	#DIV/0!	#DIV/0!
5.45663	7.6321	0.804061	2.54027	12.8376	3.59074	6.24468	12.0135	0	0	2.84067	0.837203	9.72334	24.2447	2.46084	19.2136	Nppb	18158	natriuretic peptide type B [Source:MGI Symbol;Acc:MGI:97368]	ENSMUSG00000029019		0.919468	5.93456	8.30057	0.874485	2.76276	13.962	3.90524	6.79163	13.0657	0	0	3.08947	0.91053	10.575	26.3682	2.67638	20.8964		4.46809	9.43116	1	15.129		2.11078	15.129	0.623383
302.843	219.423	259.712	281.97	349.184	254.942	290.824	208.52	256.353	220.536	213.05	281.3	300.208	373.157	548.768	433.374	Mthfr	17769	methylenetetrahydrofolate reductase [Source:MGI Symbol;Acc:MGI:106639]	ENSMUSG00000029009		242.81	1.24725	0.903683	1.06961	1.16128	1.4381	1.04997	1.19774	0.858781	1.05578	0.908266	0.877436	1.15852	1.23639	1.53683	2.26007	1.78483		1.09545	1.13615	1	1.70453		1.03715	1.70453	0.666545
993.107	894.864	915.825	961.493	1019.31	946.16	1037.51	1101.81	917.987	784.598	900.491	770.227	1106.03	1008.79	1102.46	1112.25	Tardbp	230908	TAR DNA binding protein [Source:MGI Symbol;Acc:MGI:2387629]	ENSMUSG00000041459		843.326	1.17761	1.06111	1.08597	1.14012	1.20868	1.12194	1.23026	1.30651	1.08853	0.930362	1.06779	0.913321	1.31151	1.1962	1.30727	1.31889		1.1162	1.21685	1	1.28347		1.09017	1.28347	0.948091
227.36	136.424	205.84	276.89	417.223	496.42	422.854	477.966	206.71	198.27	217.784	175.813	298.993	446.946	534.002	433.374	Spsb1	74646	splA/ryanodine receptor domain and SOCS box containing 1 [Source:MGI Symbol;Acc:MGI:1921896]	ENSMUSG00000039911		199.644	1.13882	0.683334	1.03103	1.38692	2.08983	2.48652	2.11804	2.39409	1.03539	0.993117	1.09086	0.88063	1.49763	2.23871	2.67477	2.17073		1.06003	2.27212	1	2.14546		2.14346	2.14546	1.05904
3.63776	5.72408	4.0203	7.62082	11.5539	16.1583	6.24468	14.5878	3.25527	19.0848	0.946889	11.7208	10.9388	16.8659	30.7605	8.53938	Gm13091		predicted gene 13091 [Source:MGI Symbol;Acc:MGI:3649653]	ENSMUSG00000085213		8.75196	0.415651	0.654034	0.459361	0.870756	1.32015	1.84625	0.713518	1.66681	0.371948	2.18063	0.108192	1.33923	1.24986	1.9271	3.5147	0.975711		0.59995	1.38668	1	1.91684		2.31133	1.91684	0.72342
637.517	646.821	793.608	656.66	765.123	791.758	866.226	876.128	839.046	718.862	565.293	669.763	882.393	895.999	1054.47	1071.69	Cdk11b	12537	cyclin-dependent kinase 11B [Source:MGI Symbol;Acc:MGI:88353]	ENSMUSG00000029062		698.241	0.913033	0.926357	1.13658	0.94045	1.09579	1.13393	1.24058	1.25477	1.20166	1.02953	0.809596	0.959214	1.26374	1.28322	1.51018	1.53485		0.979106	1.18127	1	1.398		1.20648	1.398	0.844971
5554.85	5275.69	4855.72	4615.68	6022.14	5214.65	5278.54	5186.41	5247.5	5074.44	4321.6	4931.96	5220.22	5713.31	6155.79	5733.13	Sdf4	20318	stromal cell derived factor 4 [Source:MGI Symbol;Acc:MGI:108079]	ENSMUSG00000029076		4893.88	1.13506	1.07802	0.992204	0.943153	1.23055	1.06555	1.0786	1.05977	1.07226	1.0369	0.883063	1.00778	1.06668	1.16744	1.25786	1.17149		1.03711	1.10862	1	1.16587		1.06895	1.16587	0.950894
4.54719	17.1722	12.865	10.1611	19.2565	20.6468	48.1732	27.4595	4.88291	10.6027	16.0971	5.86042	14.585	17.92	61.521	44.8317	Tnfrsf4		tumor necrosis factor receptor superfamily, member 4 [Source:MGI Symbol;Acc:MGI:104512]	ENSMUSG00000029075		9.36078	0.485771	1.83449	1.37435	1.0855	2.05714	2.20567	5.14629	2.93346	0.521635	1.13267	1.71963	0.626061	1.5581	1.91437	6.57221	4.78932		1.19503	3.08564	1	3.7085		2.58207	3.7085	0.832045
1638.81	1115.24	1424.8	1103.75	2900.02	1897.71	1761	1923.02	1681.35	1095.26	1237.58	1321.94	3065.28	4436.78	3864.75	3825.64	Agrn	11603	agrin [Source:MGI Symbol;Acc:MGI:87961]	ENSMUSG00000041936		1334.03	1.22846	0.835992	1.06804	0.827377	2.17388	1.42253	1.32006	1.44151	1.26035	0.821012	0.927701	0.990938	2.29776	3.32584	2.89704	2.86773		0.989967	1.58949	1	2.84709		1.6056	2.84709	0.558287
393.787	373.973	389.165	245.136	8513.92	1348.32	1055.35	1517.14	410.164	311.719	363.605	329.021	9011.11	10723.5	13048.6	9900.34	Isg15	100038882	ISG15 ubiquitin-like modifier [Source:MGI Symbol;Acc:MGI:1855694]	ENSMUSG00000035692		353.627	1.11357	1.05753	1.1005	0.693205	24.076	3.81284	2.98436	4.29021	1.15988	0.881489	1.02822	0.930417	25.4819	30.3244	36.8993	27.9965		0.9912	8.79085	1	30.1755		8.86889	30.1755	0.291323
163.699	100.171	201.819	116.853	629.044	226.217	157.009	242.845	184.737	153.739	140.14	128.929	776.652	891.783	912.972	711.971	AW011738	100382	expressed sequence AW011738 [Source:MGI Symbol;Acc:MGI:2140540]	ENSMUSG00000078349		151.886	1.07777	0.659516	1.32875	0.769343	4.14155	1.48938	1.03373	1.59886	1.21628	1.0122	0.922662	0.848855	5.11338	5.87139	6.0109	4.68753		0.958847	2.06588	1	5.4208		2.15455	5.4208	0.381103
22.736	21.9423	19.2975	7.62082	23.1078	39.4981	18.734	53.2027	30.9251	32.8683	31.2473	21.7673	51.0475	62.1929	107.047	70.4499	Plekhn1	231002	pleckstrin homology domain containing, family N member 1 [Source:MGI Symbol;Acc:MGI:2387630]	ENSMUSG00000078485		29.202	0.778576	0.751397	0.660827	0.260969	0.791307	1.35258	0.641533	1.82189	1.05901	1.12555	1.07004	0.745404	1.74808	2.12975	3.66573	2.4125		0.612942	1.15183	1	2.48902		1.87918	2.48902	0.462764
115.499	124.976	112.569	139.715	182.294	141.834	166.822	134.723	134.28	165.402	92.7951	141.487	173.805	117.007	206.711	177.192	Gm15772		predicted gene 15772 [Source:MGI Symbol;Acc:MGI:3805541]	ENSMUSG00000062353		133.491	0.865217	0.93621	0.843266	1.04662	1.36559	1.0625	1.24969	1.00923	1.00591	1.23905	0.695141	1.0599	1.302	0.876516	1.5485	1.32737		0.92283	1.17175	1	1.2636		1.26974	1.2636	0.927316
11.8227	3.81605	1.60812	8.89095	32.0941	8.07916	19.6261	7.72297	16.2764	2.12054	15.1502	6.69763	15.8004	26.3529	24.6084	14.9439	Steap1	70358	six transmembrane epithelial antigen of the prostate 1 [Source:MGI Symbol;Acc:MGI:1917608]	ENSMUSG00000015652		10.0612	1.17508	0.379284	0.159834	0.883689	3.18989	0.803003	1.95068	0.767601	1.61774	0.210764	1.50581	0.665689	1.57043	2.61927	2.44588	1.4853		0.649472	1.67779	1	2.03022		2.58332	2.03022	0.82641
403.791	438.846	311.172	398.823	539.181	457.819	593.245	631.568	361.335	318.08	294.482	358.323	529.922	512.301	644.74	527.307	Gm15459		predicted gene 15459 [Source:MGI Symbol;Acc:MGI:3705702]	ENSMUSG00000100801		333.055	1.21238	1.31764	0.934294	1.19747	1.61889	1.3746	1.78122	1.89628	1.08491	0.955038	0.884185	1.07587	1.59109	1.53819	1.93584	1.58324		1.16545	1.66775	1	1.66209		1.431	1.66209	1.00341
135.506	93.4932	104.528	118.123	179.727	126.574	129.354	105.547	69.9883	98.6049	96.5827	87.9063	151.927	166.55	167.337	130.226	Tubb4b-ps1		tubulin, beta 4B class IVB, pseudogene 1 [Source:MGI Symbol;Acc:MGI:3642800]	ENSMUSG00000095159		88.2706	1.53513	1.05917	1.18418	1.33819	2.03609	1.43393	1.46543	1.19572	0.792884	1.11708	1.09417	0.995874	1.72115	1.88682	1.89573	1.4753		1.27916	1.53279	1	1.74475		1.19828	1.74475	0.878517
337.402	491.316	455.903	403.903	612.355	407.549	462.106	452.223	369.473	383.817	388.224	403.532	685.496	575.548	499.551	514.498	Tmem243	652925	transmembrane protein 243, mitochondrial [Source:MGI Symbol;Acc:MGI:3606159]	ENSMUSG00000079659		386.262	0.873506	1.27198	1.18029	1.04567	1.58534	1.05511	1.19636	1.17077	0.956536	0.993671	1.00508	1.04471	1.77469	1.49005	1.2933	1.33199		1.09286	1.25189	1	1.47251		1.14552	1.47251	0.850178
0	0	0	0	0	0	0	0	0	0	0	0	4.86167	1.05412	3.69126	2.13485	Gm43490		predicted gene 43490 [Source:MGI Symbol;Acc:MGI:5663627]	ENSMUSG00000105526		0	#DIV/0!	#DIV/0!	#DIV/0!	#DIV/0!	#DIV/0!	#DIV/0!	#DIV/0!	#DIV/0!	#DIV/0!	#DIV/0!	#DIV/0!	#DIV/0!	#DIV/0!	#DIV/0!	#DIV/0!	#DIV/0!		#DIV/0!	#DIV/0!	#DIV/0!	#DIV/0!		#DIV/0!	#DIV/0!	#DIV/0!
573.856	776.566	677.823	469.95	698.368	761.237	768.096	850.385	522.471	620.257	539.727	530.787	815.545	762.127	791.16	917.983	Ptpn12	19248	protein tyrosine phosphatase, non-receptor type 12 [Source:MGI Symbol;Acc:MGI:104673]	ENSMUSG00000028771		553.31	1.03713	1.40349	1.22503	0.849343	1.26216	1.37579	1.38818	1.5369	0.944264	1.12099	0.97545	0.959293	1.47394	1.37739	1.42987	1.65908		1.12875	1.39076	1	1.48507		1.23212	1.48507	0.936495
161.88	275.71	198.603	217.193	293.982	259.431	205.182	254	209.965	326.562	203.581	221.859	302.639	294.099	354.361	355.452	Dnajc2	22791	DnaJ heat shock protein family (Hsp40) member C2 [Source:MGI Symbol;Acc:MGI:99470]	ENSMUSG00000029014		240.492	0.673121	1.14644	0.82582	0.903121	1.22242	1.07875	0.853178	1.05617	0.873065	1.35789	0.84652	0.922521	1.25842	1.2229	1.47348	1.47802		0.887126	1.05263	1	1.35821		1.18656	1.35821	0.775014
41.8342	57.2408	32.1624	57.1561	79.5934	55.6565	84.7492	78.9459	30.1113	64.6763	60.6009	15.9069	86.2946	93.8164	99.6641	134.495	2700038G22Rik	67194	RIKEN cDNA 2700038G22 gene [Source:MGI Symbol;Acc:MGI:1914444]	ENSMUSG00000097180		42.8238	0.97689	1.33666	0.75104	1.33468	1.85862	1.29966	1.97902	1.8435	0.703143	1.51029	1.41512	0.371449	2.01511	2.19075	2.3273	3.14066		1.09982	1.7452	1	2.41846		1.58681	2.41846	0.721618
441.987	354.893	364.24	312.454	504.519	529.634	382.71	459.088	406.909	276.73	199.794	468.834	534.784	423.755	451.564	444.048	Agap3	213990	ArfGAP with GTPase domain, ankyrin repeat and PH domain 3 [Source:MGI Symbol;Acc:MGI:2183446]	ENSMUSG00000023353		338.067	1.3074	1.04977	1.07742	0.924237	1.49237	1.56666	1.13205	1.35798	1.20364	0.818566	0.590989	1.38681	1.58189	1.25347	1.33573	1.31349		1.08971	1.38726	1	1.37114		1.27306	1.37114	1.01176
0.909439	0	0	0	11.5539	4.48842	0	6.00676	4.88291	0	0.946889	0	0	6.3247	11.0738	5.33711	Gbx1	231044	gastrulation brain homeobox 1 [Source:MGI Symbol;Acc:MGI:95667]	ENSMUSG00000067724		1.45745	0.623994	0	0	0	7.92746	3.07964	0	4.12142	3.35031	0	0.649689	0	0	4.33957	7.59806	3.66195		0.155998	3.78213	1	3.8999		24.2447	3.8999	0.969803
1004.02	892.956	923.062	911.958	1175.93	978.476	1075.87	1082.07	990.416	1100.56	892.916	991.249	1206.91	1144.77	1219.35	1219	Nub1	53312	negative regulator of ubiquitin-like proteins 1 [Source:MGI Symbol;Acc:MGI:1889001]	ENSMUSG00000028954		993.785	1.0103	0.89854	0.928835	0.917661	1.18328	0.984596	1.0826	1.08884	0.996611	1.10744	0.898501	0.997448	1.21446	1.15193	1.22697	1.22662		0.938834	1.08483	1	1.205		1.15551	1.205	0.900277
1255.03	1339.43	1401.48	1234.57	1541.8	1416.55	1478.21	1558.32	1213.4	1463.17	1260.31	1275.06	1554.52	1466.28	1515.88	1412.2	Dnajb6	23950	DnaJ heat shock protein family (Hsp40) member B6 [Source:MGI Symbol;Acc:MGI:1344381]	ENSMUSG00000029131		1302.99	0.963192	1.02797	1.07559	0.947495	1.18328	1.08715	1.13448	1.19596	0.931248	1.12294	0.967247	0.978568	1.19304	1.12532	1.16339	1.08382		1.00356	1.15022	1	1.14139		1.14614	1.14139	1.00773
0	0	0	0	5.13506	0	1.78419	0	0	0	0	0	1.21542	0	4.92168	1.06742	Gm42450		predicted gene 42450 [Source:MGI Symbol;Acc:MGI:5662587]	ENSMUSG00000105437		0	#DIV/0!	#DIV/0!	#DIV/0!	#DIV/0!	#DIV/0!	#DIV/0!	#DIV/0!	#DIV/0!	#DIV/0!	#DIV/0!	#DIV/0!	#DIV/0!	#DIV/0!	#DIV/0!	#DIV/0!	#DIV/0!		#DIV/0!	#DIV/0!	#DIV/0!	#DIV/0!		#DIV/0!	#DIV/0!	#DIV/0!
16.3699	5.72408	12.865	12.7014	37.2292	13.4653	23.1945	17.1622	15.4625	21.2054	8.522	13.3953	26.7392	11.5953	27.0692	20.281	Gm16288		predicted gene 16288 [Source:MGI Symbol;Acc:MGI:3826608]	ENSMUSG00000085099		14.6463	1.11768	0.390821	0.878378	0.867207	2.54188	0.919364	1.58365	1.17178	1.05573	1.44783	0.581854	0.914583	1.82566	0.791688	1.8482	1.38472		0.813522	1.55417	1	1.46257		1.91042	1.46257	1.06263
199.167	95.4013	199.407	125.743	205.402	235.193	228.377	161.324	265.305	84.8214	160.971	239.44	260.099	503.868	364.204	336.238	Kcnk3	16527	potassium channel, subfamily K, member 3 [Source:MGI Symbol;Acc:MGI:1100509]	ENSMUSG00000049265		187.634	1.06146	0.508442	1.06274	0.670152	1.09469	1.25347	1.21714	0.85978	1.41395	0.452057	0.857898	1.2761	1.3862	2.68537	1.94103	1.79199		0.8257	1.10627	1	1.95115		1.3398	1.95115	0.566984
90.0345	94.4472	76.3858	106.691	134.795	110.415	109.728	95.25	85.4509	62.5558	59.654	77.0227	88.7255	165.496	126.733	122.754	Gm5864		predicted gene 5864 [Source:MGI Symbol;Acc:MGI:3648579]	ENSMUSG00000107211		71.1708	1.26505	1.32705	1.07327	1.49909	1.89397	1.55141	1.54175	1.33833	1.20064	0.878953	0.83818	1.08222	1.24665	2.32534	1.78069	1.72477		1.29111	1.58137	1	1.76936		1.22481	1.76936	0.893747
194.62	254.721	226.745	182.9	310.671	264.817	253.356	254	215.662	194.029	215.891	236.091	205.406	312.019	307.605	297.811	Nsd2	107823	nuclear receptor binding SET domain protein 2 [Source:MGI Symbol;Acc:MGI:1276574]	ENSMUSG00000057406		215.418	0.903452	1.18245	1.05258	0.849045	1.44218	1.22932	1.17611	1.1791	1.00113	0.900709	1.00219	1.09597	0.95352	1.44843	1.42794	1.38248		0.996882	1.25668	1	1.30309		1.26061	1.30309	0.964379
512.014	394.007	440.625	461.059	585.396	614.914	523.661	553.48	480.966	423.047	456.4	441.206	504.398	569.223	757.939	609.498	Tnip2	231130	TNFAIP3 interacting protein 2 [Source:MGI Symbol;Acc:MGI:2386643]	ENSMUSG00000059866		450.405	1.13679	0.874784	0.978287	1.02366	1.29971	1.36525	1.16264	1.22885	1.06785	0.939259	1.01331	0.979576	1.11988	1.2638	1.68279	1.35322		1.00338	1.26411	1	1.35492		1.25986	1.35492	0.932977
278.288	255.675	226.745	190.52	336.346	284.566	297.96	313.209	274.257	251.283	268.916	319.812	350.04	403.727	542.615	510.228	Lyar	17089	Ly1 antibody reactive clone [Source:MGI Symbol;Acc:MGI:107470]	ENSMUSG00000067367		278.567	0.998999	0.917823	0.81397	0.68393	1.20742	1.02154	1.06962	1.12436	0.984527	0.902057	0.965356	1.14806	1.25657	1.4493	1.94788	1.83162		0.853681	1.10573	1	1.62134		1.29525	1.62134	0.681986
4.54719	11.4482	10.4528	13.9715	23.1078	20.6468	8.02887	13.7297	16.2764	10.6027	6.62822	7.53483	21.8775	22.1365	20.9171	19.2136	Gm15796		predicted gene 15796 [Source:MGI Symbol;Acc:MGI:3801844]	ENSMUSG00000089646		10.2605	0.443174	1.11575	1.01874	1.36168	2.2521	2.01225	0.782502	1.33811	1.58631	1.03335	0.645993	0.734351	2.1322	2.15744	2.0386	1.87258		0.984834	1.59624	1	2.05021		1.62082	2.05021	0.778577
28.1926	31.4824	27.3381	31.7534	37.2292	27.8282	47.2812	49.7703	18.7178	28.6272	31.2473	30.9765	47.4013	62.1929	41.8343	40.5621	Gm7816		predicted pseudogene 7816 [Source:MGI Symbol;Acc:MGI:3646286]	ENSMUSG00000083261		27.3922	1.02922	1.14932	0.998023	1.15921	1.35911	1.01592	1.72608	1.81695	0.683326	1.04509	1.14074	1.13085	1.73047	2.27046	1.52723	1.48079		1.08394	1.47951	1	1.75224		1.36494	1.75224	0.844358
755.744	683.073	931.907	760.812	1426.26	815.996	752.93	852.959	725.926	837.612	905.226	734.227	1646.89	1773.02	2012.97	1612.88	Lap3	66988	leucine aminopeptidase 3 [Source:MGI Symbol;Acc:MGI:1914238]	ENSMUSG00000039682		800.748	0.943798	0.853044	1.1638	0.950127	1.78116	1.01904	0.940284	1.0652	0.90656	1.04604	1.13048	0.916927	2.05669	2.21421	2.51386	2.01421		0.977691	1.20142	1	2.19974		1.22884	2.19974	0.546165
18.1888	15.2642	16.0812	44.4548	39.7967	19.7491	33.0076	26.6014	20.3454	38.1696	24.6191	30.1393	57.1246	35.84	47.9864	57.6408	Gm7931		predicted pseudogene 7931 [Source:MGI Symbol;Acc:MGI:3643448]	ENSMUSG00000067321		28.3184	0.642296	0.539021	0.567872	1.56982	1.40533	0.697394	1.16559	0.939367	0.718454	1.34788	0.869369	1.0643	2.01723	1.26561	1.69453	2.03546		0.829752	1.05192	1	1.75321		1.26775	1.75321	0.599998
4.54719	1.90803	0.804061	0	7.70258	4.48842	2.67629	0.858108	0	11.6629	0	0	9.72334	4.21647	2.46084	7.47196	Gm43840		predicted gene 43840 [Source:MGI Symbol;Acc:MGI:5663977]	ENSMUSG00000106076		2.91574	1.55954	0.654389	0.275766	0	2.64173	1.53938	0.917878	0.294302	0	4	0	0	3.33478	1.44611	0.843986	2.56263		0.622423	1.34832	1	2.04688		2.16625	2.04688	0.658722
359.228	465.558	452.686	271.809	722.759	510.783	455.862	486.547	339.362	673.27	406.215	535.81	667.264	911.811	910.511	779.218	Tbc1d1	57915	TBC1 domain family, member 1 [Source:MGI Symbol;Acc:MGI:1889508]	ENSMUSG00000029174		488.664	0.735123	0.952715	0.926375	0.556229	1.47905	1.04526	0.932873	0.995668	0.694469	1.37778	0.831277	1.09648	1.36549	1.86593	1.86326	1.59459		0.79261	1.11321	1	1.67232		1.40449	1.67232	0.665672
3.63776	15.2642	9.64873	3.81041	16.6889	13.4653	15.1657	5.14865	6.51054	5.30134	11.3627	5.86042	10.9388	13.7035	22.1476	26.6856	Nsun7	70918	NOL1/NOP2/Sun domain family, member 7 [Source:MGI Symbol;Acc:MGI:1918168]	ENSMUSG00000029206		7.25874	0.501155	2.10287	1.32926	0.524941	2.29915	1.85504	2.08929	0.709303	0.896924	0.730338	1.56538	0.80736	1.50698	1.88786	3.05116	3.67633		1.11456	1.7382	1	2.53058		1.55954	2.53058	0.686876
466.542	457.926	545.957	408.984	607.22	589.779	690.483	557.77	561.534	502.567	598.434	668.088	591.908	738.936	788.7	738.656	Sgcb	24051	sarcoglycan, beta (dystrophin-associated glycoprotein) [Source:MGI Symbol;Acc:MGI:1346523]	ENSMUSG00000029156		582.656	0.800717	0.785929	0.937015	0.701931	1.04216	1.01223	1.18506	0.957289	0.96375	0.862545	1.02708	1.14663	1.01588	1.26822	1.35363	1.26774		0.806398	1.04918	1	1.22637		1.30108	1.22637	0.855522
16.3699	16.2182	20.9056	12.7014	29.5266	24.2375	29.4392	9.43919	17.0902	23.3259	13.2564	16.7441	14.585	31.6235	35.6822	28.8204	Hmgn2-ps1		high mobility group nucleosomal binding domain 2, pseudogene 1 [Source:MGI Symbol;Acc:MGI:3783162]	ENSMUSG00000079067		17.6041	0.929889	0.921272	1.18754	0.721498	1.67725	1.37681	1.67229	0.536191	0.970804	1.32502	0.75303	0.951143	0.828499	1.79637	2.02692	1.63714		0.940049	1.31563	1	1.57223		1.39954	1.57223	0.836795
248.277	337.72	300.719	299.752	369.724	390.493	413.041	470.243	307.623	324.442	313.42	289.672	453.351	347.859	449.103	419.497	Ythdc1	231386	YTH domain containing 1 [Source:MGI Symbol;Acc:MGI:2443713]	ENSMUSG00000035851		308.789	0.804033	1.09369	0.973864	0.970733	1.19733	1.26459	1.33761	1.52286	0.996223	1.05069	1.015	0.93809	1.46816	1.12652	1.4544	1.35852		0.96058	1.3306	1	1.3519		1.3852	1.3519	0.984244
47.2908	38.1605	32.1624	50.8055	50.0668	64.6333	49.9574	36.8986	56.9673	48.7723	29.3536	39.3485	47.4013	65.3553	67.6731	62.9779	Gm5869		predicted gene 5869 [Source:MGI Symbol;Acc:MGI:3648808]	ENSMUSG00000104802		43.6104	1.08439	0.875032	0.737494	1.16498	1.14805	1.48206	1.14554	0.846097	1.30628	1.11836	0.673086	0.902274	1.08693	1.49862	1.55177	1.4441		0.965476	1.15544	1	1.39535		1.19675	1.39535	0.82806
103.676	94.4472	96.4873	139.715	134.795	127.471	125.786	90.1013	113.935	76.3393	149.608	149.022	227.283	204.499	179.641	180.394	Rufy3	52822	RUN and FYVE domain containing 3 [Source:MGI Symbol;Acc:MGI:106484]	ENSMUSG00000029291		122.226	0.848232	0.772726	0.789417	1.14309	1.10284	1.04291	1.02912	0.737169	0.932162	0.624574	1.22403	1.21923	1.85953	1.67312	1.46975	1.47591		0.888365	0.97801	1	1.61958		1.10091	1.61958	0.603868
275.56	262.353	240.414	250.217	326.076	309.701	279.226	319.216	313.32	235.379	222.519	274.603	313.578	314.127	290.379	291.406	Grsf1	231413	G-rich RNA sequence binding factor 1 [Source:MGI Symbol;Acc:MGI:106479]	ENSMUSG00000044221		261.455	1.05395	1.00344	0.919523	0.957016	1.24716	1.18453	1.06797	1.22092	1.19837	0.900267	0.851078	1.05029	1.19936	1.20146	1.11063	1.11456		0.983481	1.18014	1	1.1565		1.19997	1.1565	1.02045
14.551	6.67809	12.865	2.54027	35.9454	18.8514	13.3815	14.5878	13.0211	8.48214	16.0971	12.558	35.2471	17.92	28.2997	65.1128	Gc	14473	vitamin D binding protein [Source:MGI Symbol;Acc:MGI:95669]	ENSMUSG00000035540		12.5396	1.16041	0.53256	1.02595	0.20258	2.86655	1.50335	1.06714	1.16334	1.0384	0.676429	1.2837	1.00147	2.81086	1.42907	2.25682	5.19257		0.730373	1.65009	1	2.92233		2.25925	2.92233	0.56465
198.258	215.607	201.015	182.9	269.59	232.5	203.398	161.324	206.71	185.547	210.209	234.417	303.854	344.696	328.522	376.8	Cox18	231430	cytochrome c oxidase assembly protein 18 [Source:MGI Symbol;Acc:MGI:2448532]	ENSMUSG00000035505		209.221	0.947601	1.03052	0.960781	0.874195	1.28855	1.11127	0.97217	0.771072	0.987999	0.886847	1.00473	1.12043	1.45232	1.64752	1.57022	1.80097		0.953275	1.03576	1	1.61776		1.08653	1.61776	0.640247
1015.84	1307	1136.14	1031.35	1354.37	1291.77	1111.55	1487.1	1064.47	925.614	1044.42	1210.6	1522.92	1561.15	1509.73	1655.57	Ankrd17	81702	ankyrin repeat domain 17 [Source:MGI Symbol;Acc:MGI:1932101]	ENSMUSG00000055204		1061.28	0.957191	1.23153	1.07054	0.971803	1.27617	1.21718	1.04737	1.40124	1.00301	0.872171	0.984116	1.1407	1.43499	1.47101	1.42256	1.55998		1.05777	1.23549	1	1.47214		1.16802	1.47214	0.839252
0	8.58611	8.84467	7.62082	26.959	37.7028	31.2234	19.7365	5.69673	3.1808	1.89378	2.51161	8.50792	22.1365	47.9864	25.6181	Cxcl3	330122	chemokine (C-X-C motif) ligand 3 [Source:MGI Symbol;Acc:MGI:3037818]	ENSMUSG00000029379		3.32073	0	2.58561	2.66347	2.29492	8.11841	11.3538	9.40257	5.94342	1.7155	0.957863	0.57029	0.756343	2.56206	6.66614	14.4506	7.71461		1.886	8.70454	1	7.84835		4.61534	7.84835	1.10909
35.4681	62.0108	60.3046	43.1846	238.78	123.881	136.491	145.878	139.163	53.0134	103.211	77.8599	292.916	176.038	233.78	200.675	Areg	11839	amphiregulin [Source:MGI Symbol;Acc:MGI:88068]	ENSMUSG00000029378		93.3118	0.380103	0.664555	0.64627	0.462799	2.55895	1.3276	1.46274	1.56334	1.49138	0.568132	1.10609	0.834406	3.13911	1.88655	2.50536	2.15059		0.538432	1.72816	1	2.4204		3.20961	2.4204	0.713996
61.8419	83.9531	89.2508	88.9095	61.6207	55.6565	99.0228	117.561	93.5891	73.1585	72.9105	88.7435	137.342	219.256	260.849	179.327	Parm1	231440	prostate androgen-regulated mucin-like protein 1 [Source:MGI Symbol;Acc:MGI:2443349]	ENSMUSG00000034981		82.1004	0.753247	1.02257	1.08709	1.08294	0.750553	0.677907	1.20612	1.43192	1.13993	0.891086	0.888065	1.08092	1.67286	2.67059	3.1772	2.18424		0.986461	1.01662	1	2.42622		1.03058	2.42622	0.419015
14.551	26.7124	24.9259	11.4312	25.6753	18.8514	24.9787	36.0405	24.4145	16.9643	19.8847	15.9069	35.2471	27.407	33.2214	27.753	Trmt112-ps1		tRNA methyltransferase 11-2, pseudogene 1 [Source:MGI Symbol;Acc:MGI:3643840]	ENSMUSG00000107261		19.2926	0.754229	1.38459	1.29199	0.592519	1.33084	0.977131	1.29473	1.8681	1.26549	0.879316	1.03069	0.824506	1.82698	1.4206	1.72197	1.43853		1.00583	1.3677	1	1.60202		1.35977	1.60202	0.853735
1.81888	8.58611	54.6761	17.7819	435.196	39.4981	70.4757	12.0135	5.69673	28.6272	17.9909	25.9533	820.407	959.246	1528.18	1128.27	Cxcl9	17329	chemokine (C-X-C motif) ligand 9 [Source:MGI Symbol;Acc:MGI:1352449]	ENSMUSG00000029417		19.567	0.0929562	0.438805	2.7943	0.908769	22.2413	2.01861	3.60176	0.613967	0.291139	1.46303	0.919449	1.32638	41.928	49.0236	78.0998	57.6615		1.05871	7.1189	1	56.6782		6.72415	56.6782	0.125602
244.639	114.482	323.232	219.734	862.689	394.981	432.667	366.412	541.189	171.763	306.792	190.045	877.532	1643.37	1440.82	979.894	Art3	109979	ADP-ribosyltransferase 3 [Source:MGI Symbol;Acc:MGI:1202729]	ENSMUSG00000034842		302.447	0.808865	0.378517	1.06872	0.726518	2.85236	1.30595	1.43055	1.21149	1.78937	0.567912	1.01437	0.628358	2.90144	5.43357	4.76388	3.23988		0.745656	1.70009	1	4.08469		2.27999	4.08469	0.41621
48.2003	70.5969	185.738	48.2652	7657.65	438.07	638.742	431.628	69.9883	89.0625	71.9636	58.6042	10380.9	12714.8	16833.4	10760.7	Cxcl10	15945	chemokine (C-X-C motif) ligand 10 [Source:MGI Symbol;Acc:MGI:1352450]	ENSMUSG00000034855		72.4047	0.665707	0.975033	2.56528	0.666603	105.762	6.0503	8.82183	5.96133	0.966628	1.23007	0.993908	0.809399	143.373	175.607	232.49	148.619		1.21816	31.6488	1	175.022		25.981	175.022	0.180827
0.909439	1.90803	2.41218	0	100.134	0	6.24468	0	0	1.06027	0.946889	0	194.467	171.821	248.545	227.361	Cxcl11		chemokine (C-X-C motif) ligand 11 [Source:MGI Symbol;Acc:MGI:1860203]	ENSMUSG00000060183		0.501789	1.81239	3.80244	4.80716	0	199.553	0	12.4448	0	0	2.11297	1.88703	0	387.547	342.417	495.317	453.101		2.6055	52.9995	1	419.595		20.3414	419.595	0.126311
39.1059	25.7583	27.3381	50.8055	39.7967	36.8051	44.6049	32.6081	39.0633	24.3862	25.566	33.4881	55.9092	60.0847	70.134	53.3711	Gm6450		predicted gene 6450 [Source:MGI Symbol;Acc:MGI:3648082]	ENSMUSG00000106930		30.6259	1.27689	0.841064	0.892646	1.65891	1.29945	1.20176	1.45644	1.06472	1.2755	0.79626	0.834784	1.09346	1.82555	1.96189	2.29002	1.74268		1.16738	1.25559	1	1.95504		1.07557	1.95504	0.642235
40.0153	49.6087	39.399	34.2937	59.0531	41.2935	57.0942	62.6419	28.4836	37.1094	34.088	40.1858	54.6938	44.2729	68.9035	50.1689	Gm5559		predicted gene 5559 [Source:MGI Symbol;Acc:MGI:3779498]	ENSMUSG00000096617		34.9667	1.14438	1.41874	1.12676	0.980753	1.68884	1.18094	1.63282	1.79147	0.814593	1.06128	0.974871	1.14926	1.56417	1.26615	1.97055	1.43476		1.16766	1.57352	1	1.55891		1.34758	1.55891	1.00937
88.2156	87.7692	62.7167	67.3172	119.39	92.4615	107.052	102.115	84.6371	103.906	56.8133	71.1623	130.05	120.169	121.812	120.619	Gm5560		predicted pseudogene 5560 [Source:MGI Symbol;Acc:MGI:3647980]	ENSMUSG00000067161		79.1297	1.11482	1.10918	0.792581	0.85072	1.50879	1.16848	1.35286	1.29047	1.0696	1.31311	0.717977	0.899311	1.6435	1.51864	1.53939	1.52432		0.966826	1.33015	1	1.55646		1.37579	1.55646	0.8546
267.375	339.628	348.962	262.918	621.342	884.22	912.615	1018.57	572.928	724.163	402.428	308.091	853.223	652.498	1096.3	669.274	Rasgef1b	320292	RasGEF domain family, member 1B [Source:MGI Symbol;Acc:MGI:2443755]	ENSMUSG00000089809		501.902	0.532723	0.676682	0.69528	0.523843	1.23797	1.76174	1.81831	2.02943	1.14151	1.44284	0.801805	0.613846	1.69998	1.30005	2.1843	1.33347		0.607132	1.71186	1	1.62945		2.81959	1.62945	1.05058
384.693	374.927	440.625	301.022	471.141	392.288	354.163	431.628	328.782	363.672	297.323	391.811	544.507	456.433	503.242	530.509	Hnrnpd	11991	heterogeneous nuclear ribonucleoprotein D [Source:MGI Symbol;Acc:MGI:101947]	ENSMUSG00000000568		345.397	1.11377	1.0855	1.27571	0.871525	1.36406	1.13576	1.02538	1.24966	0.951897	1.05291	0.860815	1.13438	1.57647	1.32147	1.457	1.53594		1.08662	1.19371	1	1.47272		1.09855	1.47272	0.810551
898.526	1060.86	1172.32	1012.3	1259.37	1309.72	1357.77	1435.61	1031.11	961.663	1094.6	1083.34	1290.77	1249.13	1303.02	1430.35	Hnrnpdl	50926	heterogeneous nuclear ribonucleoprotein D-like [Source:MGI Symbol;Acc:MGI:1355299]	ENSMUSG00000029328		1042.68	0.861747	1.01744	1.12434	0.970863	1.20782	1.25611	1.3022	1.37685	0.988902	0.9223	1.0498	1.039	1.23794	1.198	1.24968	1.3718		0.993596	1.28575	1	1.26435		1.29403	1.26435	1.01692
1.81888	5.72408	8.84467	5.08055	6.41882	8.97685	13.3815	24.8851	4.06909	11.6629	2.84067	5.86042	15.8004	10.5412	29.5301	16.0113	5430416N02Rik	100503199	RIKEN cDNA 5430416N02 gene [Source:MGI Symbol;Acc:MGI:1918676]	ENSMUSG00000097772		6.10828	0.297772	0.937101	1.44798	0.831747	1.05084	1.46962	2.19071	4.074	0.66616	1.90937	0.465052	0.959422	2.58672	1.72572	4.83444	2.62125		0.87865	2.19629	1	2.94203		2.49962	2.94203	0.746522
1398.72	3868.52	1671.64	1303.16	7662.79	3722.7	3017.07	4148.95	1117.37	2871.21	1347.42	1621.66	4392.52	4019.35	6272.68	4295.31	Plac8	231507	placenta-specific 8 [Source:MGI Symbol;Acc:MGI:2445289]	ENSMUSG00000029322		1739.42	0.80413	2.22403	0.961037	0.749194	4.40538	2.1402	1.73453	2.38526	0.642384	1.65067	0.774641	0.932303	2.52528	2.31075	3.6062	2.4694		1.1846	2.66634	1	2.72791		2.25084	2.72791	0.977431
210.08	220.377	176.089	138.445	562.289	210.956	246.219	217.959	166.019	138.895	140.14	373.393	734.112	371.049	430.647	285.002	Coq2	71883	coenzyme Q2 4-hydroxybenzoate polyprenyltransferase [Source:MGI Symbol;Acc:MGI:1919133]	ENSMUSG00000029319		204.612	1.02673	1.07705	0.860603	0.676623	2.74808	1.03101	1.20335	1.06524	0.811386	0.678823	0.684906	1.82489	3.58783	1.81343	2.10471	1.39289		0.910251	1.51192	1	2.22472		1.66099	2.22472	0.6796
104.585	69.6429	151.968	127.014	192.565	192.105	241.758	208.52	166.019	107.087	97.5296	115.534	212.698	284.612	254.697	239.103	Arhgap24	231532	Rho GTPase activating protein 24 [Source:MGI Symbol;Acc:MGI:1922647]	ENSMUSG00000057315		121.542	0.860486	0.572993	1.25033	1.04502	1.58434	1.58056	1.98909	1.71562	1.36593	0.881068	0.802433	0.950566	1.74999	2.34167	2.09554	1.96724		0.932205	1.7174	1	2.03861		1.8423	2.03861	0.842438
258.281	262.353	336.902	274.349	622.626	400.367	301.529	427.338	181.481	287.333	338.039	206.789	734.112	917.082	1069.24	951.073	Gbp8	76074	guanylate-binding protein 8 [Source:MGI Symbol;Acc:MGI:1923324]	ENSMUSG00000034438		253.411	1.01922	1.03529	1.32947	1.08263	2.45698	1.57992	1.18988	1.68635	0.716155	1.13386	1.33396	0.816024	2.89693	3.61896	4.21938	3.75309		1.11665	1.72828	1	3.62209		1.54774	3.62209	0.477151
1597.88	1334.66	2001.31	1912.83	3091.3	2065.57	2103.57	2440.46	1751.34	1780.19	2561.33	1303.53	4280.7	4501.08	4691.59	5167.39	Gbp9	236573	guanylate-binding protein 9 [Source:MGI Symbol;Acc:MGI:3605620]	ENSMUSG00000029298		1849.1	0.864143	0.721792	1.08232	1.03446	1.67179	1.11707	1.13762	1.31981	0.947131	0.962735	1.38518	0.704953	2.31502	2.4342	2.53724	2.79455		0.925679	1.31157	1	2.52025		1.41688	2.52025	0.520413
1079.5	1049.41	2193.48	1578.78	4796.14	2636.5	2224	3162.99	1477.89	1752.62	3040.46	1203.06	7269.41	7477.91	9158.02	10422.3	Gbp4	17472	guanylate binding protein 4 [Source:MGI Symbol;Acc:MGI:97072]	ENSMUSG00000079363		1868.51	0.577735	0.561632	1.17392	0.844941	2.56683	1.41102	1.19025	1.69279	0.790948	0.937979	1.62721	0.643861	3.89049	4.00207	4.90124	5.57788		0.789557	1.71522	1	4.59292		2.17239	4.59292	0.373449
10.0038	5.72408	45.0274	13.9715	368.44	85.2801	37.4681	49.7703	26.0422	42.4107	61.5478	24.2789	465.505	788.479	851.451	832.59	Gbp10	626578	guanylate-binding protein 10 [Source:MGI Symbol;Acc:MGI:4359647]	ENSMUSG00000105096		38.5699	0.259369	0.148408	1.16742	0.362239	9.55254	2.21105	0.971433	1.29039	0.675194	1.09958	1.59575	0.629478	12.0691	20.4429	22.0755	21.5865		0.48436	3.50635	1	19.0435		7.23915	19.0435	0.184123
227.36	201.297	374.692	238.786	1702.27	733.409	566.482	797.182	323.086	306.417	616.425	272.928	2184.11	2510.91	2438.69	2301.36	Gbp6	100702	guanylate binding protein 6 [Source:MGI Symbol;Acc:MGI:2140937]	ENSMUSG00000104713		379.714	0.598766	0.530127	0.986775	0.628857	4.48303	1.93148	1.49186	2.09943	0.850866	0.806969	1.62339	0.718773	5.75197	6.61263	6.42245	6.06078		0.686131	2.50145	1	6.21196		3.64573	6.21196	0.402683
3.63776	0	9.64873	6.35068	60.3369	10.7722	3.56839	6.86486	4.06909	5.30134	17.044	5.86042	82.6484	103.303	246.084	173.99	Gbp11	634650	guanylate binding protein 11 [Source:MGI Symbol;Acc:MGI:3646307]	ENSMUSG00000092021		8.06871	0.450847	0	1.19582	0.787075	7.47789	1.33506	0.44225	0.8508	0.504305	0.657024	2.11236	0.726314	10.2431	12.803	30.4986	21.5635		0.608436	2.5265	1	18.777		4.15245	18.777	0.134553
0	0	0	0	0	0.897685	0	1.71622	0	0	0	0	0	1.05412	2.46084	4.26969	Gm9850		predicted gene 9850 [Source:MGI Symbol;Acc:MGI:3642875]	ENSMUSG00000084855		0	#DIV/0!	#DIV/0!	#DIV/0!	#DIV/0!	#DIV/0!	#DIV/0!	#DIV/0!	#DIV/0!	#DIV/0!	#DIV/0!	#DIV/0!	#DIV/0!	#DIV/0!	#DIV/0!	#DIV/0!	#DIV/0!		#DIV/0!	#DIV/0!	#DIV/0!	#DIV/0!		#DIV/0!	#DIV/0!	#DIV/0!
22.736	68.6889	39.399	13.9715	52.6343	52.9634	67.7994	53.2027	36.6218	27.567	22.7253	27.6277	43.755	41.1106	77.5165	39.4946	Mfsd7a	243197	major facilitator superfamily domain containing 7A [Source:MGI Symbol;Acc:MGI:2442629]	ENSMUSG00000029490		28.6355	0.79398	2.39874	1.37588	0.487909	1.83808	1.84957	2.36767	1.85793	1.2789	0.962686	0.793608	0.964808	1.528	1.43565	2.70701	1.37922		1.26413	1.97832	1	1.76247		1.56497	1.76247	1.12247
123.684	62.9648	115.785	53.3457	125.809	108.62	92.7781	133.865	135.094	65.7366	68.176	104.65	165.297	177.092	207.941	168.653	Fgfrl1	116701	fibroblast growth factor receptor-like 1 [Source:MGI Symbol;Acc:MGI:2150920]	ENSMUSG00000008090		93.4142	1.32404	0.674039	1.23948	0.571067	1.34679	1.16278	0.993191	1.43302	1.44618	0.703711	0.729825	1.12028	1.7695	1.89577	2.22601	1.80543		0.952155	1.23394	1	1.92418		1.29595	1.92418	0.641284
82.7589	76.321	65.933	81.2887	112.971	94.2569	74.9362	71.223	80.568	47.712	53.0258	114.697	103.31	125.44	162.415	89.6635	Gtpbp6	107999	GTP binding protein 6 (putative) [Source:MGI Symbol;Acc:MGI:1306825]	ENSMUSG00000033434		74.0007	1.11835	1.03136	0.890978	1.09849	1.52662	1.27373	1.01264	0.962464	1.08875	0.644752	0.716558	1.54994	1.39608	1.69512	2.19478	1.21166		1.03479	1.19387	1	1.62441		1.15372	1.62441	0.734954
89.125	71.5509	113.373	91.4498	115.539	132.857	148.088	99.5405	129.397	79.5201	88.0607	123.069	132.481	96.9788	159.955	107.81	Tchp	77832	trichoplein, keratin filament binding [Source:MGI Symbol;Acc:MGI:1925082]	ENSMUSG00000002486		105.012	0.848715	0.681362	1.07962	0.870854	1.10025	1.26517	1.41021	0.9479	1.23222	0.75725	0.83858	1.17195	1.26158	0.923505	1.52321	1.02664		0.870137	1.18088	1	1.18373		1.35712	1.18373	0.997589
2113.54	1907.07	2155.69	1658.8	15068.8	5396.88	3885.08	5386.34	2197.31	1801.39	2353.02	1863.61	14129.2	16683.5	15578.4	15528.9	Oasl2	23962	2'-5' oligoadenylate synthetase-like 2 [Source:MGI Symbol;Acc:MGI:1344390]	ENSMUSG00000029561		2053.83	1.02907	0.928542	1.04959	0.807659	7.33692	2.62771	1.89162	2.62258	1.06986	0.877089	1.14567	0.907383	6.87944	8.1231	7.58501	7.56091		0.953715	3.61971	1	7.53712		3.79538	7.53712	0.480251
1.81888	4.77006	0.804061	5.08055	21.824	8.07916	6.24468	12.8716	0	12.7232	0	0.837203	15.8004	26.3529	31.9909	19.2136	Gm13822		predicted gene 13822 [Source:MGI Symbol;Acc:MGI:3650351]	ENSMUSG00000087477		3.3901	0.536526	1.40705	0.237179	1.49864	6.43756	2.38316	1.84203	3.79682	0	3.75304	0	0.246955	4.66075	7.77349	9.43656	5.66756		0.91985	3.61489	1	6.88459		3.92987	6.88459	0.52507
124.593	107.803	92.467	69.8575	3054.07	438.07	316.694	465.953	159.508	155.859	129.724	128.929	3290.14	4585.41	4729.74	3941.99	Oasl1	231655	2'-5' oligoadenylate synthetase-like 1 [Source:MGI Symbol;Acc:MGI:2180849]	ENSMUSG00000041827		143.505	0.868213	0.751216	0.644346	0.486794	21.282	3.05264	2.20685	3.24694	1.11152	1.08609	0.903966	0.898429	22.9269	31.9529	32.9586	27.4693		0.687642	7.4471	1	28.827		10.8299	28.827	0.258338
43.6531	24.8043	16.0812	58.4263	64.1882	34.112	41.9286	44.6216	24.4145	50.8929	30.3004	21.7673	63.2017	56.9223	47.9864	45.8992	Gm24265	115490317	predicted gene, 24265 [Source:MGI Symbol;Acc:MGI:5454042]	ENSMUSG00000119520		31.8438	1.37085	0.778938	0.505003	1.83478	2.01572	1.07123	1.3167	1.40127	0.766697	1.5982	0.951534	0.683565	1.98474	1.78755	1.50693	1.44139		1.12239	1.45123	1	1.68015		1.29298	1.68015	0.863748
24.5549	14.3102	12.0609	17.7819	17.9727	16.1583	24.9787	24.8851	10.5796	23.3259	13.2564	21.7673	34.0317	27.407	24.6084	23.4833	Gm24407	115490316	predicted gene, 24407 [Source:MGI Symbol;Acc:MGI:5454184]	ENSMUSG00000119132		17.2323	1.42493	0.830428	0.699901	1.03189	1.04296	0.937676	1.44953	1.4441	0.613942	1.35361	0.769278	1.26317	1.97488	1.59044	1.42804	1.36275		0.996788	1.21857	1	1.58903		1.22249	1.58903	0.766863
35.4681	18.1262	28.9462	34.2937	42.3642	31.419	31.2234	37.7568	25.2284	37.1094	11.3627	20.9301	43.755	50.5976	65.2123	49.1014	Gm13841		predicted gene 13841 [Source:MGI Symbol;Acc:MGI:3650890]	ENSMUSG00000083833		23.6576	1.49923	0.76619	1.22355	1.44958	1.79072	1.32807	1.3198	1.59597	1.06639	1.5686	0.480296	0.884708	1.84951	2.13875	2.7565	2.0755		1.23464	1.50864	1	2.20507		1.22193	2.20507	0.68417
944.907	420.72	431.781	442.007	3030.97	1772.93	1687.85	2298.87	249.842	259.766	296.376	159.069	1841.36	3483.86	2494.06	2513.78	Oas2	246728	2'-5' oligoadenylate synthetase 2 [Source:MGI Symbol;Acc:MGI:2180852]	ENSMUSG00000032690		241.263	3.9165	1.74382	1.78967	1.83206	12.5629	7.34852	6.99588	9.52848	1.03556	1.07669	1.22844	0.659316	7.63215	14.4401	10.3375	10.4192		2.32051	9.10895	1	10.7072		3.92541	10.7072	0.850727
13.6416	11.4482	8.04061	2.54027	16.6889	9.87453	13.3815	18.8784	4.88291	0	4.73445	0	17.0158	26.3529	33.2214	16.0113	Gm43068		predicted gene 43068 [Source:MGI Symbol;Acc:MGI:5663205]	ENSMUSG00000107075		2.40434	5.67374	4.76146	3.34421	1.05654	6.94118	4.10697	5.56555	7.8518	2.03087	0	1.96913	0	7.07714	10.9606	13.8173	6.65935		3.70899	6.11637	1	9.62858		1.64907	9.62858	0.635231
115.499	401.639	81.2102	92.72	1152.82	728.92	465.675	831.507	50.4567	389.118	124.042	120.557	1102.38	1166.91	2028.96	1037.53	Oas3	246727	2'-5' oligoadenylate synthetase 3 [Source:MGI Symbol;Acc:MGI:2180850]	ENSMUSG00000032661		171.044	0.675259	2.34817	0.474792	0.542083	6.73992	4.2616	2.72255	4.86137	0.294993	2.27496	0.725209	0.704833	6.44504	6.82228	11.8623	6.06591		1.01008	4.64636	1	7.79887		4.60001	7.79887	0.595773
93.6722	74.413	66.7371	95.2602	150.2	63.7356	93.6702	98.6824	84.6371	103.906	61.5478	89.5807	121.542	128.602	125.503	107.81	Oas1c	114643	2'-5' oligoadenylate synthetase 1C [Source:MGI Symbol;Acc:MGI:2149633]	ENSMUSG00000001166		84.918	1.10309	0.876293	0.7859	1.12179	1.76877	0.750555	1.10307	1.16209	0.996692	1.22361	0.724791	1.05491	1.43128	1.51443	1.47793	1.26957		0.971769	1.19612	1	1.4233		1.23087	1.4233	0.840383
56.3852	37.2065	57.0883	31.7534	410.804	130.164	90.1018	122.709	63.4778	26.5067	38.8224	47.7206	491.029	593.468	641.049	475.003	Oas1b		2'-5' oligoadenylate synthetase 1B [Source:MGI Symbol;Acc:MGI:97430]	ENSMUSG00000029605		44.1319	1.27765	0.843075	1.29358	0.719512	9.30857	2.94944	2.04165	2.78052	1.43837	0.600625	0.879692	1.08132	11.1264	13.4476	14.5258	10.7633		1.03346	4.27004	1	12.4658		4.13181	12.4658	0.342542
77.3023	69.6429	36.1827	36.834	987.215	334.836	260.492	272.02	43.1324	49.8326	27.4598	16.7441	1039.18	1224.88	1536.8	1191.24	Oas1g	23960	2'-5' oligoadenylate synthetase 1G [Source:MGI Symbol;Acc:MGI:97429]	ENSMUSG00000066861		34.2922	2.25422	2.03087	1.05513	1.07412	28.7883	9.76422	7.59626	7.93243	1.25779	1.45318	0.800759	0.488276	30.3037	35.719	44.8147	34.738		1.60359	13.5203	1	36.3939		8.43129	36.3939	0.371499
785.755	726.004	528.268	443.278	5939.98	1803.45	1561.17	1915.3	526.54	689.174	606.009	592.74	5118.12	7282.89	6913.73	5837.73	Oas1a	246730	2'-5' oligoadenylate synthetase 1A [Source:MGI Symbol;Acc:MGI:2180860]	ENSMUSG00000052776		603.616	1.30175	1.20276	0.875173	0.73437	9.84066	2.98774	2.58636	3.17304	0.87231	1.14174	1.00396	0.981982	8.47911	12.0654	11.4539	9.67127		1.02851	4.64695	1	10.4174		4.51813	10.4174	0.446075
1405.99	1420.52	1588.82	1314.59	5384.11	2053.01	1715.5	2080.91	1302.92	1131.31	1408.02	1268.36	5259.11	6590.34	6656.57	6160.1	Trafd1	231712	TRAF type zinc finger domain containing 1 [Source:MGI Symbol;Acc:MGI:1923551]	ENSMUSG00000042726		1277.65	1.10045	1.11182	1.24355	1.02891	4.21406	1.60686	1.3427	1.6287	1.01978	0.885456	1.10204	0.992728	4.11623	5.15816	5.21	4.82141		1.12118	2.19808	1	4.82645		1.9605	4.82645	0.455423
6.36607	2.86204	9.64873	15.2416	16.6889	9.87453	16.0577	6.00676	7.32436	8.48214	2.84067	0.837203	26.7392	26.3529	59.0602	22.4159	Gm43420		predicted gene 43420 [Source:MGI Symbol;Acc:MGI:5663557]	ENSMUSG00000106115		4.87109	1.30691	0.587555	1.98081	3.129	3.42612	2.02717	3.29654	1.23314	1.50364	1.74132	0.583168	0.171872	5.48936	5.41006	12.1246	4.60182		1.75107	2.49574	1	6.90647		1.42527	6.90647	0.361363
1092.24	1061.82	1027.59	872.584	1236.26	1175.97	1196.3	1341.22	1003.44	888.504	918.482	1121.02	1257.96	1345.05	1091.38	1305.46	Atp2a2	11938	ATPase, Ca++ transporting, cardiac muscle, slow twitch 2 [Source:MGI Symbol;Acc:MGI:88110]	ENSMUSG00000029467		982.86	1.11128	1.08033	1.04551	0.887801	1.25782	1.19647	1.21716	1.36461	1.02094	0.903999	0.9345	1.14056	1.27989	1.36851	1.11042	1.32822		1.03123	1.25902	1	1.27176		1.22089	1.27176	0.989981
42.7436	56.2867	50.6558	66.0471	60.3369	65.531	76.7204	76.3716	46.3876	55.1339	48.2913	29.3021	49.8321	64.3011	92.2815	97.1355	Gm43359		predicted gene 43359 [Source:MGI Symbol;Acc:MGI:5663496]	ENSMUSG00000105434		44.7787	0.954552	1.257	1.13125	1.47497	1.34745	1.46344	1.71332	1.70553	1.03593	1.23125	1.07844	0.654375	1.11285	1.43597	2.06083	2.16923		1.20444	1.55743	1	1.69472		1.29308	1.69472	0.918991
81.8495	76.321	59.5005	86.3693	116.823	64.6333	80.2887	93.5338	74.0574	50.8929	47.3445	47.7206	86.2946	112.791	92.2815	89.6635	Gm6444		predicted gene 6444 [Source:MGI Symbol;Acc:MGI:3648226]	ENSMUSG00000080836		55.0038	1.48807	1.38756	1.08175	1.57024	2.1239	1.17507	1.45969	1.7005	1.34641	0.92526	0.860748	0.867587	1.56888	2.05059	1.67773	1.63013		1.38191	1.61479	1	1.73183		1.16852	1.73183	0.932415
397.425	496.087	498.518	428.036	559.721	763.93	501.359	671.041	437.02	376.395	419.472	723.344	711.019	650.39	625.054	559.329	Mlxip	208104	MLX interacting protein [Source:MGI Symbol;Acc:MGI:2141183]	ENSMUSG00000038342		489.058	0.812634	1.01437	1.01934	0.875226	1.14449	1.56204	1.02515	1.37211	0.893597	0.769633	0.857714	1.47906	1.45386	1.32988	1.27808	1.14369		0.930394	1.27595	1	1.30138		1.37141	1.30138	0.980461
191.892	227.055	195.387	181.629	255.469	201.081	178.419	200.797	161.95	149.498	123.096	257.021	228.499	250.88	257.158	276.462	Cdk2ap1	13445	CDK2 (cyclin-dependent kinase 2)-associated protein 1 [Source:MGI Symbol;Acc:MGI:1202069]	ENSMUSG00000029394		172.891	1.1099	1.31328	1.13011	1.05054	1.47763	1.16305	1.03198	1.16141	0.936715	0.864693	0.711983	1.48661	1.32163	1.45109	1.4874	1.59906		1.15096	1.20852	1	1.46479		1.05001	1.46479	0.825043
110.042	114.482	103.724	58.4263	129.66	102.336	104.375	116.703	96.8443	95.4241	98.4765	114.697	131.265	153.901	157.494	153.709	Snrnp35	76167	small nuclear ribonucleoprotein 35 (U11/U12) [Source:MGI Symbol;Acc:MGI:1923417]	ENSMUSG00000029402		101.36	1.08565	1.12945	1.02332	0.576421	1.2792	1.00963	1.02974	1.15136	0.955445	0.941433	0.971547	1.13157	1.29503	1.51835	1.5538	1.51646		0.95371	1.11748	1	1.47091		1.17172	1.47091	0.759722
511.105	444.57	515.403	359.449	670.125	524.248	507.603	570.642	546.072	459.096	390.118	667.251	661.187	863.322	770.243	789.893	Ncor2	20602	nuclear receptor co-repressor 2 [Source:MGI Symbol;Acc:MGI:1337080]	ENSMUSG00000029478		515.634	0.991216	0.862181	0.999552	0.6971	1.29961	1.01671	0.984425	1.10668	1.05903	0.890352	0.756579	1.29404	1.28228	1.67429	1.49378	1.53189		0.887512	1.10186	1	1.49556		1.24151	1.49556	0.736752
21.8265	16.2182	26.534	34.2937	29.5266	36.8051	24.0866	35.1824	17.904	10.6027	16.0971	16.7441	35.2471	48.4894	46.756	46.9666	Gm42633		predicted gene 42633 [Source:MGI Symbol;Acc:MGI:5662770]	ENSMUSG00000106458		15.337	1.42313	1.05746	1.73007	2.23602	1.92519	2.39976	1.5705	2.29396	1.16738	0.691315	1.04956	1.09175	2.29818	3.1616	3.04858	3.06231		1.61167	2.04735	1	2.89267		1.27033	2.89267	0.707773
8535.08	7091.18	7363.59	6724.1	12043	11748.9	12856.9	13587.3	8528.81	7660.43	5963.51	8219.66	10834.2	11936.8	12757	13158.1	Ubc	22190	ubiquitin C [Source:MGI Symbol;Acc:MGI:98889]	ENSMUSG00000008348		7593.1	1.12406	0.933897	0.969773	0.885554	1.58604	1.54731	1.69323	1.78942	1.12323	1.00887	0.785385	1.08252	1.42685	1.57206	1.68008	1.7329		0.97832	1.654	1	1.60297		1.69066	1.60297	1.03183
553.848	638.234	576.512	416.605	645.733	583.495	617.331	724.243	505.381	477.12	468.71	694.041	604.063	724.178	738.252	609.498	Crcp	12909	calcitonin gene-related peptide-receptor component protein [Source:MGI Symbol;Acc:MGI:1100818]	ENSMUSG00000025532		536.313	1.0327	1.19004	1.07495	0.776794	1.20402	1.08797	1.15106	1.35041	0.942324	0.88963	0.873948	1.2941	1.12632	1.35029	1.37653	1.13646		1.01862	1.19837	1	1.2474		1.17646	1.2474	0.960692
91.8533	44.8386	68.3452	54.6159	115.539	62.8379	87.4255	56.6351	62.664	57.2545	57.7602	63.6274	99.6642	82.2211	93.512	60.8431	Ndufa12-ps		NADH:ubiquinone oxidoreductase subunit A12, pseudogene [Source:MGI Symbol;Acc:MGI:3801934]	ENSMUSG00000080893		60.3265	1.5226	0.743265	1.13292	0.905337	1.91522	1.04163	1.44921	0.93881	1.03875	0.949076	0.95746	1.05472	1.65208	1.36293	1.5501	1.00856		1.07603	1.33622	1	1.39342		1.2418	1.39342	0.958949
7.27551	2.86204	12.865	8.89095	19.2565	12.5676	10.7052	18.0203	17.0902	5.30134	16.0971	6.69763	42.5396	23.1906	41.8343	54.4385	Cldn4	12740	claudin 4 [Source:MGI Symbol;Acc:MGI:1313314]	ENSMUSG00000047501		11.2966	0.644046	0.253355	1.13884	0.787049	1.70463	1.11251	0.947648	1.5952	1.51287	0.469288	1.42496	0.592891	3.76571	2.05289	3.70328	4.81904		0.705823	1.34	1	3.58523		1.89849	3.58523	0.373755
833.046	716.463	851.5	722.708	863.973	798.042	812.701	887.284	773.941	586.328	635.363	939.342	1141.28	988.762	999.101	954.276	Baz1b	22385	bromodomain adjacent to zinc finger domain, 1B [Source:MGI Symbol;Acc:MGI:1353499]	ENSMUSG00000002748		733.743	1.13534	0.97645	1.16049	0.98496	1.17749	1.08763	1.10761	1.20926	1.05478	0.799091	0.865919	1.28021	1.55542	1.34756	1.36165	1.30056		1.06431	1.1455	1	1.3913		1.07628	1.3913	0.82333
1261.39	1265.97	1185.19	1315.86	1378.76	1431.81	1184.71	1223.66	1201.2	1264.9	1318.07	1337.01	1600.7	1582.23	1544.18	1458.1	Cux1	13047	cut-like homeobox 1 [Source:MGI Symbol;Acc:MGI:88568]	ENSMUSG00000029705		1280.29	0.985236	0.988815	0.925713	1.02778	1.07691	1.11834	0.925338	0.955766	0.938218	0.987975	1.0295	1.0443	1.25026	1.23583	1.20611	1.13888		0.981886	1.01909	1	1.20777		1.03789	1.20777	0.843777
419.251	472.236	375.496	410.254	614.923	466.796	483.517	443.642	419.116	331.864	329.517	448.741	562.738	530.221	700.109	450.452	Znhit1	70103	zinc finger, HIT domain containing 1 [Source:MGI Symbol;Acc:MGI:1917353]	ENSMUSG00000059518		382.31	1.09663	1.23522	0.982179	1.07309	1.60844	1.22099	1.26473	1.16043	1.09627	0.86805	0.861912	1.17376	1.47194	1.38689	1.83126	1.17824		1.09678	1.31365	1	1.46708		1.19773	1.46708	0.895413
2098.08	1964.31	1847.73	1665.15	2589.35	1863.59	1720.86	1669.02	1774.94	1833.2	1541.54	1720.45	2367.63	3192.92	3047.75	2607.71	Plod3	26433	procollagen-lysine, 2-oxoglutarate 5-dioxygenase 3 [Source:MGI Symbol;Acc:MGI:1347008]	ENSMUSG00000004846		1717.53	1.22156	1.14368	1.07581	0.969501	1.5076	1.08504	1.00194	0.971755	1.03342	1.06735	0.897529	1.0017	1.37851	1.85902	1.77449	1.51829		1.10264	1.14158	1	1.63258		1.03532	1.63258	0.699252
0	0	2.41218	0	6.41882	1.79537	0	0	0	0	0.946889	2.51161	3.64625	7.37882	6.1521	4.26969	Vgf	381677	VGF nerve growth factor inducible [Source:MGI Symbol;Acc:MGI:1343180]	ENSMUSG00000037428		0.864625	0	0	2.78986	0	7.42382	2.07647	0	0	0	0	1.09514	2.90486	4.21715	8.53413	7.11534	4.9382		0.697465	2.37507	1	6.20121		3.40529	6.20121	0.383002
141.872	282.388	213.88	193.061	342.765	257.636	256.032	308.919	177.412	160.1	213.997	292.184	516.552	534.437	958.498	684.218	Serpine1	18787	serine (or cysteine) peptidase inhibitor, clade E, member 1 [Source:MGI Symbol;Acc:MGI:97608]	ENSMUSG00000037411		210.923	0.672626	1.33882	1.01402	0.915312	1.62507	1.22147	1.21386	1.4646	0.841122	0.759045	1.01457	1.38526	2.44901	2.5338	4.54429	3.24392		0.985193	1.38125	1	3.19275		1.40201	3.19275	0.43262
647.521	673.533	738.932	580.452	1219.58	969.5	669.965	952.5	819.515	607.533	646.725	601.112	1084.15	1439.92	1508.5	1453.83	Trim56	384309	tripartite motif-containing 56 [Source:MGI Symbol;Acc:MGI:2685298]	ENSMUSG00000043279		668.721	0.968297	1.0072	1.10499	0.868003	1.82374	1.44978	1.00186	1.42436	1.2255	0.9085	0.967107	0.898897	1.62123	2.15325	2.25579	2.17404		0.987122	1.42494	1	2.05108		1.44353	2.05108	0.694725
682.079	601.028	578.924	532.187	788.231	632.868	588.784	668.466	597.342	708.259	663.769	574.321	816.761	894.945	820.69	916.916	Srrt	83701	serrate RNA effector molecule homolog (Arabidopsis) [Source:MGI Symbol;Acc:MGI:1933527]	ENSMUSG00000037364		635.923	1.07258	0.945127	0.910368	0.836874	1.23951	0.995196	0.925873	1.05117	0.939331	1.11375	1.04379	0.90313	1.28437	1.40732	1.29055	1.44187		0.941238	1.05294	1	1.35603		1.11867	1.35603	0.776488
664.8	278.572	851.5	472.491	975.661	690.32	817.161	610.115	1081.56	390.179	406.215	767.715	1146.14	1135.28	1187.36	873.152	Pcolce	18542	procollagen C-endopeptidase enhancer protein [Source:MGI Symbol;Acc:MGI:105099]	ENSMUSG00000029718		661.418	1.00511	0.421173	1.28739	0.71436	1.4751	1.0437	1.23547	0.922434	1.63522	0.589912	0.614158	1.16071	1.73285	1.71644	1.79517	1.32012		0.857008	1.16918	1	1.64114		1.36425	1.64114	0.712415
16.3699	13.3562	12.0609	24.1326	42.3642	26.9305	21.4103	21.4527	13.8349	11.6629	6.62822	14.2325	27.9546	54.8141	51.6777	50.1689	Gm15753		predicted gene 15753 [Source:MGI Symbol;Acc:MGI:3783195]	ENSMUSG00000082088		11.5896	1.41246	1.15242	1.04066	2.08226	3.65535	2.32368	1.84737	1.85103	1.19373	1.00633	0.57191	1.22803	2.41204	4.72958	4.45896	4.32877		1.42195	2.41936	1	3.98234		1.70143	3.98234	0.607522
0	0	0.804061	0	5.13506	0.897685	2.67629	2.57432	4.06909	0	3.78756	4.18602	8.50792	3.16235	1.23042	6.40454	Nyap1	243300	neuronal tyrosine-phosphorylated phosphoinositide 3-kinase adaptor 1 [Source:MGI Symbol;Acc:MGI:2443880]	ENSMUSG00000045348		3.01067	0	0	0.267071	0	1.70562	0.298168	0.888937	0.855068	1.35156	0	1.25805	1.3904	2.82593	1.05038	0.408687	2.12728		0.0667677	0.936949	1	1.60307		14.033	1.60307	0.584472
404.7	345.353	426.956	361.989	608.504	536.816	491.546	340.669	524.099	297.935	340.88	321.486	937.087	691.501	869.907	536.914	Pdgfa	18590	platelet derived growth factor, alpha [Source:MGI Symbol;Acc:MGI:97527]	ENSMUSG00000025856		371.1	1.09054	0.930619	1.15052	0.975448	1.63973	1.44655	1.32456	0.917998	1.41228	0.802844	0.918567	0.866306	2.52516	1.86338	2.34413	1.44682		1.03678	1.33221	1	2.04487		1.28495	2.04487	0.651489
1928.92	1450.1	1899.19	1619.42	3386.57	3322.33	3304.33	3993.64	1988.16	1687.95	1556.69	1479.34	2850.15	3470.15	3932.42	3542.78	Mafk	17135	v-maf musculoaponeurotic fibrosarcoma oncogene family, protein K (avian) [Source:MGI Symbol;Acc:MGI:99951]	ENSMUSG00000018143		1678.03	1.14951	0.864167	1.1318	0.965073	2.01818	1.9799	1.96917	2.37995	1.18482	1.00591	0.927685	0.881591	1.69851	2.06799	2.34347	2.11127		1.02764	2.0868	1	2.05531		2.03068	2.05531	1.01532
374.689	352.985	352.983	308.643	442.899	402.163	352.378	375.851	445.972	291.574	293.536	401.858	494.675	449.054	535.233	544.385	Pdap1	231887	PDGFA associated protein 1 [Source:MGI Symbol;Acc:MGI:2448536]	ENSMUSG00000029623		358.235	1.04593	0.985345	0.985339	0.861567	1.23634	1.12262	0.983652	1.04918	1.24492	0.813918	0.819395	1.12177	1.38087	1.25352	1.49408	1.51963		0.969545	1.09795	1	1.41203		1.13243	1.41203	0.777569
36.3776	12.4022	41.8112	41.9145	42.3642	33.2143	40.1444	54.0608	50.4567	34.9888	17.044	39.3485	59.5555	57.9764	95.9728	53.3711	Wasf3	245880	WASP family, member 3 [Source:MGI Symbol;Acc:MGI:2658986]	ENSMUSG00000029636		35.4595	1.02589	0.349755	1.17912	1.18204	1.19472	0.936683	1.13212	1.52458	1.42294	0.986726	0.480661	1.10968	1.67953	1.635	2.70654	1.50513		0.934202	1.19702	1	1.88155		1.28133	1.88155	0.63619
28.1926	11.4482	12.0609	11.4312	23.1078	26.0329	32.1155	32.6081	24.4145	12.7232	22.7253	13.3953	18.2313	37.9482	38.143	22.4159	Gm8494		predicted gene 8494 [Source:MGI Symbol;Acc:MGI:3645114]	ENSMUSG00000094090		18.3146	1.53935	0.625084	0.658541	0.62416	1.26171	1.42143	1.75355	1.78044	1.33307	0.694704	1.24083	0.731398	0.995451	2.07202	2.08266	1.22394		0.861784	1.55428	1	1.59352		1.80356	1.59352	0.975379
10.0038	15.2642	12.0609	15.2416	20.5402	20.6468	16.9498	18.0203	17.0902	21.2054	15.1502	15.0697	18.2313	27.407	25.8388	29.8878	Gm5566		predicted pseudogene 5566 [Source:MGI Symbol;Acc:MGI:3648428]	ENSMUSG00000080002		17.1289	0.584034	0.89114	0.704128	0.889822	1.19916	1.20538	0.989549	1.05204	0.997742	1.23799	0.884486	0.879782	1.06436	1.60005	1.5085	1.74488		0.767281	1.11153	1	1.47945		1.44866	1.47945	0.751316
200.986	163.136	222.725	170.198	265.739	185.821	241.758	221.392	213.22	264.007	196.953	219.347	305.07	246.663	322.37	275.395	Rfc3	69263	replication factor C (activator 1) 3 [Source:MGI Symbol;Acc:MGI:1916513]	ENSMUSG00000033970		223.382	0.899742	0.730302	0.997059	0.761917	1.18962	0.831853	1.08227	0.991092	0.954511	1.18186	0.881687	0.981939	1.36569	1.10422	1.44314	1.23284		0.847255	1.02371	1	1.28647		1.20826	1.28647	0.795747
5.45663	0	0	0	3.85129	3.59074	0	0.858108	0	0	0	0.837203	6.07709	1.05412	4.92168	5.33711	Gm18222		predicted gene, 18222 [Source:MGI Symbol;Acc:MGI:5010407]	ENSMUSG00000107184		0.209301	26.0708	0	0	0	18.4008	17.1559	0	4.09988	0	0	0	4	29.0352	5.03637	23.5149	25.4997		6.51769	9.91413	1	20.7715		1.52111	20.7715	0.477294
1.81888	0	0	2.54027	11.5539	2.69305	0	0.858108	0	1.06027	6.62822	0	7.29251	3.16235	12.3042	8.53938	Gm43196		predicted gene 43196 [Source:MGI Symbol;Acc:MGI:5663333]	ENSMUSG00000107017		1.92212	0.946286	0	0	1.3216	6.011	1.40108	0	0.446438	0	0.551613	3.44839	0	3.79399	1.64524	6.40136	4.44268		0.566971	1.96463	1	4.07082		3.46513	4.07082	0.482613
270.103	285.25	279.813	213.383	853.703	408.447	353.27	471.959	217.289	337.165	311.526	251.161	975.98	1219.61	1608.16	1208.32	Gm20559		predicted gene, 20559 [Source:MGI Symbol;Acc:MGI:5295666]	ENSMUSG00000106734		279.285	0.967123	1.02136	1.00189	0.764031	3.05674	1.46247	1.26491	1.68988	0.778019	1.20724	1.11544	0.899298	3.49456	4.36691	5.75812	4.32648		0.9386	1.8685	1	4.48652		1.99073	4.48652	0.41647
12.7321	9.54013	12.865	21.5923	47.4993	22.4421	26.7629	31.75	2.44145	23.3259	22.7253	9.20923	60.7709	86.4376	67.6731	52.3037	Gm43197		predicted gene 43197 [Source:MGI Symbol;Acc:MGI:5663334]	ENSMUSG00000107215		14.4255	0.882615	0.661339	0.891823	1.49682	3.29273	1.55573	1.85525	2.20097	0.169246	1.61699	1.57536	0.638401	4.21275	5.99201	4.69122	3.62579		0.983149	2.22617	1	4.63044		2.26433	4.63044	0.480769
1064.04	1003.62	1112.02	1080.89	2951.37	1346.53	1458.58	1729.95	1027.04	1603.12	1529.23	1048.18	3936.74	4229.12	4596.85	4808.74	Samd9l	209086	sterile alpha motif domain containing 9-like [Source:MGI Symbol;Acc:MGI:1343184]	ENSMUSG00000047735		1301.89	0.817306	0.770894	0.854154	0.830243	2.26699	1.03429	1.12035	1.32879	0.788881	1.23138	1.17462	0.805119	3.02386	3.24844	3.5309	3.69365		0.818149	1.43761	1	3.37421		1.75714	3.37421	0.426056
26.3737	22.8963	14.4731	20.3222	32.0941	26.9305	24.0866	27.4595	19.5316	29.6875	11.3627	30.9765	21.8775	37.9482	40.6039	38.4272	Rnps1-ps		RNA binding protein with serine rich domain 1, pseudogene [Source:MGI Symbol;Acc:MGI:3708729]	ENSMUSG00000096403		22.8896	1.15222	1.00029	0.632301	0.887836	1.40213	1.17654	1.0523	1.19965	0.853298	1.29699	0.496412	1.3533	0.955785	1.65788	1.7739	1.67881		0.918161	1.20765	1	1.51659		1.3153	1.51659	0.796293
0	2.86204	3.21624	0	1.28376	4.48842	5.35258	2.57432	0.813818	2.12054	0.946889	0	8.50792	5.27058	8.61294	3.20227	Gpr85	64450	G protein-coupled receptor 85 [Source:MGI Symbol;Acc:MGI:1927851]	ENSMUSG00000048216		0.970311	0	2.94961	3.31465	0	1.32304	4.62576	5.51636	2.65309	0.838719	2.18542	0.975862	0	8.76825	5.43185	8.87648	3.30025		1.56607	3.52956	1	6.59421		2.25378	6.59421	0.535252
0.909439	0	1.60812	6.35068	15.4052	0.897685	3.56839	6.00676	13.8349	5.30134	4.73445	5.86042	38.8934	28.4612	30.7605	38.4272	Lrrc4	192198	leucine rich repeat containing 4 [Source:MGI Symbol;Acc:MGI:2182081]	ENSMUSG00000049939		7.43278	0.122355	0	0.216355	0.854416	2.0726	0.120774	0.480088	0.808144	1.86134	0.713238	0.636968	0.788457	5.23268	3.82914	4.13849	5.16997		0.298282	0.870401	1	4.59257		2.91805	4.59257	0.189524
187.344	171.722	189.758	160.037	263.172	179.537	232.837	208.52	139.163	170.703	145.821	178.324	226.068	228.743	188.254	201.743	Gm13835		predicted gene 13835 [Source:MGI Symbol;Acc:MGI:3650921]	ENSMUSG00000086922		158.503	1.18196	1.0834	1.19719	1.00968	1.66036	1.13271	1.46898	1.31556	0.877984	1.07697	0.91999	1.12505	1.42627	1.44315	1.1877	1.2728		1.11806	1.3944	1	1.33248		1.24716	1.33248	1.04647
123.684	120.206	104.528	128.284	232.361	122.085	152.549	193.932	200.199	118.75	115.52	109.674	204.19	212.932	233.78	161.181	Plxna4os1	319849	plexin A4, opposite strand 1 [Source:MGI Symbol;Acc:MGI:2442851]	ENSMUSG00000086763		136.036	0.9092	0.883632	0.768385	0.943015	1.70809	0.897448	1.12139	1.4256	1.47167	0.872932	0.849191	0.806211	1.501	1.56526	1.71852	1.18484		0.876058	1.28813	1	1.49241		1.47037	1.49241	0.863124
210.08	145.964	355.395	187.98	454.452	297.134	251.571	263.439	264.491	129.353	173.281	186.696	333.024	343.642	470.021	296.743	Akr1b8	14187	aldo-keto reductase family 1, member B8 [Source:MGI Symbol;Acc:MGI:107673]	ENSMUSG00000029762		188.455	1.11475	0.774529	1.88583	0.99748	2.41146	1.57668	1.33491	1.39789	1.40347	0.686384	0.91948	0.990667	1.76713	1.82347	2.49407	1.57461		1.19315	1.68024	1	1.91482		1.40824	1.91482	0.877491
0.909439	1.90803	1.60812	2.54027	2.56753	1.79537	4.46049	5.14865	3.25527	2.12054	0	1.67441	4.86167	8.43294	6.1521	7.47196	Gm7504		predicted gene 7504 [Source:MGI Symbol;Acc:MGI:3643241]	ENSMUSG00000107026		1.76255	0.515978	1.08253	0.912382	1.44125	1.45671	1.01862	2.5307	2.92113	1.84691	1.2031	0	0.949989	2.75831	4.7845	3.49045	4.23928		0.988035	1.98179	1	3.81813		2.00579	3.81813	0.519046
1287.77	1550.27	1337.15	1146.93	2326.18	1828.58	1544.22	1859.52	1216.66	1753.68	1345.53	1330.32	1994.5	2319.06	2336.57	2965.3	Zc3hav1	78781	zinc finger CCCH type, antiviral 1 [Source:MGI Symbol;Acc:MGI:1926031]	ENSMUSG00000029826		1411.55	0.912308	1.09828	0.947297	0.812537	1.64797	1.29545	1.09399	1.31736	0.861933	1.24238	0.953231	0.942453	1.41299	1.64292	1.65533	2.10075		0.942605	1.33869	1	1.70299		1.42021	1.70299	0.786081
602.049	546.649	628.776	486.462	2273.55	956.932	735.98	1107.82	567.231	377.455	409.056	899.993	3742.27	2297.98	1763.19	2028.1	Parp12	243771	poly (ADP-ribose) polymerase family, member 12 [Source:MGI Symbol;Acc:MGI:2143990]	ENSMUSG00000038507		563.434	1.06853	0.97021	1.11597	0.863388	4.03516	1.69839	1.30624	1.96619	1.00674	0.669919	0.726005	1.59734	6.6419	4.07852	3.12937	3.59954		1.00453	2.2515	1	4.36233		2.24135	4.36233	0.516122
4.54719	0.954013	0	2.54027	15.4052	1.79537	0	5.14865	2.44145	1.06027	1.89378	5.86042	29.17	17.92	12.3042	8.53938	4930599N23Rik	75379	RIKEN cDNA 4930599N23 gene [Source:MGI Symbol;Acc:MGI:1922629]	ENSMUSG00000073144		2.81398	1.61593	0.339026	0	0.902733	5.47451	0.638018	0	1.82967	0.867616	0.376786	0.672989	2.08261	10.3661	6.3682	4.37253	3.03463		0.714422	1.98555	1	6.03536		2.77924	6.03536	0.328986
2.72832	0.954013	3.21624	1.27014	12.8376	16.1583	10.7052	6.86486	8.13818	2.12054	6.62822	0.837203	9.72334	10.5412	28.2997	20.281	Gm42963		predicted gene 42963 [Source:MGI Symbol;Acc:MGI:5663100]	ENSMUSG00000106976		4.43104	0.615729	0.215302	0.725845	0.286646	2.89721	3.64663	2.41595	1.54927	1.83663	0.478564	1.49586	0.188941	2.19437	2.37894	6.38669	4.57704		0.46088	2.62726	1	3.88426		5.70053	3.88426	0.676387
67.2985	42.9306	92.467	73.6679	127.093	112.211	112.404	80.6622	160.322	62.5558	97.5296	121.394	131.265	168.659	141.498	133.428	Dennd2a	209773	DENN/MADD domain containing 2A [Source:MGI Symbol;Acc:MGI:2444961]	ENSMUSG00000038456		110.45	0.609309	0.388686	0.837181	0.666977	1.15068	1.01594	1.01769	0.730302	1.45153	0.56637	0.883016	1.09908	1.18845	1.52701	1.2811	1.20803		0.625538	0.97865	1	1.30115		1.56449	1.30115	0.752143
6.36607	5.72408	4.0203	3.81041	16.6889	10.7722	9.81307	5.14865	10.5796	7.42187	5.68133	7.53483	7.29251	9.48705	12.3042	11.7416	Gm18584		predicted gene, 18584 [Source:MGI Symbol;Acc:MGI:5010769]	ENSMUSG00000107853		7.80442	0.815701	0.73344	0.515132	0.488237	2.1384	1.38027	1.25737	0.65971	1.3556	0.950984	0.727964	0.965457	0.934407	1.2156	1.57657	1.50449		0.638128	1.35894	1	1.30777		2.12957	1.30777	1.03913
168.246	176.492	181.718	118.123	218.24	182.23	157.901	157.034	197.758	146.317	129.724	155.72	170.158	227.689	254.697	201.743	Zfp777	72306	zinc finger protein 777 [Source:MGI Symbol;Acc:MGI:1919556]	ENSMUSG00000071477		157.38	1.06905	1.12144	1.15465	0.750559	1.38671	1.1579	1.00331	0.997803	1.25657	0.929707	0.824273	0.989454	1.0812	1.44675	1.61836	1.28189		1.02392	1.13643	1	1.35705		1.10988	1.35705	0.837429
297.387	193.665	417.308	180.359	700.935	473.978	436.236	486.547	592.459	179.185	284.067	402.695	627.155	843.294	1028.63	527.307	Rarres2	71660	retinoic acid receptor responder (tazarotene induced) 2 [Source:MGI Symbol;Acc:MGI:1918910]	ENSMUSG00000009281		364.602	0.815648	0.531168	1.14456	0.494675	1.92247	1.29999	1.19647	1.33446	1.62495	0.491455	0.779115	1.10448	1.72011	2.31292	2.82125	1.44625		0.746512	1.43835	1	2.07513		1.92676	2.07513	0.693135
702.996	858.611	819.338	1051.67	879.378	956.034	1095.5	1185.91	711.277	778.237	891.969	680.646	1131.55	983.491	1438.36	1303.32	Tra2a	101214	transformer 2 alpha [Source:MGI Symbol;Acc:MGI:1933972]	ENSMUSG00000029817		765.532	0.918311	1.12159	1.07029	1.37378	1.14871	1.24885	1.43102	1.54913	0.929127	1.0166	1.16516	0.889115	1.47813	1.28472	1.8789	1.70251		1.12099	1.34443	1	1.58606		1.19932	1.58606	0.847651
1472.38	1903.26	1555.05	1399.69	2183.68	1689.44	1556.71	1636.41	1684.6	1939.23	1454.42	1762.31	2334.82	2219.97	2705.69	2176.47	Cycs	13063	cytochrome c, somatic [Source:MGI Symbol;Acc:MGI:88578]	ENSMUSG00000063694		1710.14	0.860971	1.11292	0.909313	0.818464	1.2769	0.987896	0.910281	0.956887	0.985066	1.13396	0.850468	1.03051	1.36528	1.29812	1.58215	1.27269		0.925418	1.03299	1	1.37956		1.11624	1.37956	0.748785
35.4681	38.1605	33.7706	41.9145	64.1882	29.6236	47.2812	61.7838	32.5527	38.1696	36.9287	31.8137	37.6779	47.4353	61.521	61.9105	Gm8129		predicted pseudogene 8129 [Source:MGI Symbol;Acc:MGI:3646863]	ENSMUSG00000059159		34.8662	1.01726	1.09448	0.968576	1.20215	1.84099	0.849637	1.35607	1.77203	0.933647	1.09475	1.05915	0.912452	1.08064	1.36049	1.76449	1.77566		1.07062	1.45468	1	1.49532		1.35873	1.49532	0.972821
144.601	147.872	143.927	142.255	196.416	153.504	149.872	175.054	104.169	241.741	136.352	160.743	216.344	216.094	285.458	191.069	Ggct	110175	gamma-glutamyl cyclotransferase [Source:MGI Symbol;Acc:MGI:95700]	ENSMUSG00000002797		160.751	0.899532	0.919881	0.89534	0.884941	1.22186	0.954917	0.932325	1.08898	0.648012	1.50382	0.848218	0.999949	1.34583	1.34428	1.77577	1.1886		0.899923	1.04952	1	1.41362		1.16623	1.41362	0.742434
257.371	235.641	269.36	284.511	1683.01	579.904	594.137	788.601	236.007	283.091	402.428	231.068	1855.94	2088.21	2207.37	2420.91	Herc6	67138	hect domain and RLD 6 [Source:MGI Symbol;Acc:MGI:1914388]	ENSMUSG00000029798		288.149	0.893189	0.817776	0.934797	0.987374	5.84079	2.01252	2.06191	2.73679	0.819047	0.982449	1.3966	0.801906	6.44092	7.24697	7.66054	8.40162		0.908284	3.163	1	7.43751		3.48239	7.43751	0.425277
2.72832	3.81605	4.82437	3.81041	5.13506	8.07916	4.46049	12.8716	5.69673	1.06027	2.84067	7.53483	12.1542	11.5953	8.61294	10.6742	Gm44389		predicted gene, 44389 [Source:MGI Symbol;Acc:MGI:5690781]	ENSMUSG00000107863		4.28312	0.636993	0.890951	1.12637	0.889633	1.1989	1.88628	1.04141	3.0052	1.33004	0.247546	0.663223	1.75919	2.83769	2.7072	2.0109	2.49216		0.885986	1.78295	1	2.51199		2.01239	2.51199	0.709775
241.001	148.826	209.056	130.824	499.384	362.665	417.501	427.338	542.817	350.949	310.58	148.185	1030.67	586.089	677.962	480.34	Tacstd2	56753	tumor-associated calcium signal transducer 2 [Source:MGI Symbol;Acc:MGI:1861606]	ENSMUSG00000051397		338.132	0.712742	0.440141	0.618266	0.386902	1.47689	1.07255	1.23473	1.26382	1.60534	1.0379	0.918515	0.438245	3.04814	1.73331	2.00502	1.42057		0.539513	1.262	1	2.05176		2.33914	2.05176	0.61508
170.975	131.654	101.312	139.715	315.806	167.867	157.009	151.027	147.301	110.268	72.9105	111.348	196.898	263.529	350.67	254.047	Rn7s6		7S RNA 6 [Source:MGI Symbol;Acc:MGI:97956]	ENSMUSG00000092746		110.457	1.54789	1.1919	0.917206	1.26488	2.85909	1.51975	1.42145	1.36729	1.33356	0.998289	0.660081	1.00807	1.78258	2.38581	3.17472	2.29996		1.23047	1.7919	1	2.41077		1.45627	2.41077	0.743289
8.18495	3.81605	4.82437	6.35068	5.13506	14.363	7.13678	6.00676	5.69673	6.36161	2.84067	6.69763	15.8004	14.7576	19.6867	7.47196	Rpl19-ps9		ribosomal protein L19, pseudogene 9 [Source:MGI Symbol;Acc:MGI:3643398]	ENSMUSG00000108813		5.39916	1.51597	0.706786	0.893541	1.17624	0.951085	2.66022	1.32183	1.11254	1.05511	1.17826	0.526132	1.24049	2.92646	2.73332	3.64626	1.38391		1.07313	1.51142	1	2.67249		1.40842	2.67249	0.565547
367.413	533.293	575.708	430.576	709.922	581.7	528.122	506.284	403.654	348.828	451.666	700.739	753.559	718.908	573.376	607.363	Kcmf1	74287	potassium channel modulatory factor 1 [Source:MGI Symbol;Acc:MGI:1921537]	ENSMUSG00000055239		476.222	0.771517	1.11984	1.20891	0.904151	1.49074	1.22149	1.10898	1.06313	0.847617	0.732491	0.948436	1.47146	1.58237	1.50961	1.20401	1.27538		1.0011	1.22108	1	1.39284		1.21974	1.39284	0.876685
1404.17	2136.03	1335.55	1400.96	2532.87	1544.02	1638.78	1785.72	1429.06	2324.11	1095.55	1875.34	2740.77	3197.14	4636.22	3676.2	Tmsb10	19240	thymosin, beta 10 [Source:MGI Symbol;Acc:MGI:109146]	ENSMUSG00000079523		1681.01	0.835313	1.27068	0.794488	0.833402	1.50675	0.918504	0.974877	1.06229	0.85012	1.38256	0.65172	1.1156	1.63042	1.90191	2.75799	2.1869		0.933471	1.1156	1	2.11931		1.19511	2.11931	0.526401
0	0	0.804061	0	2.56753	0.897685	1.78419	0.858108	0.813818	5.30134	0	0	3.64625	4.21647	8.61294	0	Gm40377		predicted gene, 40377 [Source:MGI Symbol;Acc:MGI:5623262]	ENSMUSG00000107440		1.52879	0	0	0.525946	0	1.67945	0.587187	1.16706	0.561299	0.532328	3.46767	0	0	2.38506	2.75804	5.63383	0		0.131487	0.99875	1	2.69423		7.59584	2.69423	0.370699
58.2041	72.505	48.2437	130.824	121.958	94.2569	111.512	113.27	67.5469	44.5312	52.0789	70.3251	113.034	109.628	131.655	120.619	Gm6210		predicted gene 6210 [Source:MGI Symbol;Acc:MGI:3643375]	ENSMUSG00000107951		58.6205	0.992896	1.23685	0.822982	2.23171	2.08046	1.60792	1.90227	1.93226	1.15227	0.759653	0.888407	1.19967	1.92823	1.87013	2.24589	2.05762		1.32111	1.88073	1	2.02547		1.4236	2.02547	0.92854
213.718	305.284	137.494	180.359	373.575	238.784	199.83	235.98	191.247	245.982	177.068	233.58	369.487	285.666	377.739	250.844	Hk2	15277	hexokinase 2 [Source:MGI Symbol;Acc:MGI:1315197]	ENSMUSG00000000628		211.969	1.00825	1.44023	0.648652	0.850875	1.7624	1.1265	0.94273	1.11327	0.90224	1.16046	0.835348	1.10195	1.74312	1.34767	1.78205	1.1834		0.987001	1.23623	1	1.51406		1.25251	1.51406	0.816499
123.684	130.7	172.069	93.9901	201.551	131.96	165.038	126.142	172.529	97.5446	136.352	172.464	184.743	308.856	289.149	218.822	Loxl3	16950	lysyl oxidase-like 3 [Source:MGI Symbol;Acc:MGI:1337004]	ENSMUSG00000000693		144.722	0.854627	0.903106	1.18896	0.649451	1.39267	0.911812	1.14038	0.871612	1.19214	0.674012	0.942162	1.19169	1.27654	2.13413	1.99795	1.51201		0.899035	1.07912	1	1.73016		1.20031	1.73016	0.623711
97.31	228.009	144.731	63.5068	409.521	113.108	139.167	108.98	72.4298	258.705	119.308	149.022	301.424	974.004	1063.08	645.791	Mthfd2	17768	methylenetetrahydrofolate dehydrogenase (NAD+ dependent), methenyltetrahydrofolate cyclohydrolase [Source:MGI Symbol;Acc:MGI:1338850]	ENSMUSG00000005667		149.866	0.649312	1.52142	0.965734	0.423756	2.73257	0.754728	0.928609	0.72718	0.483296	1.72624	0.796096	0.994367	2.01128	6.49915	7.09354	4.30911		0.890054	1.28577	1	4.97827		1.4446	4.97827	0.258277
11.8227	3.81605	1.60812	11.4312	7.70258	12.5676	10.7052	7.72297	5.69673	2.12054	3.78756	4.18602	7.29251	15.8118	14.765	17.0788	Gm5312		predicted gene 5312 [Source:MGI Symbol;Acc:MGI:3643752]	ENSMUSG00000108107		3.94771	2.99483	0.966649	0.407356	2.89566	1.95115	3.18351	2.71174	1.95632	1.44305	0.537156	0.959432	1.06037	1.84728	4.0053	3.74016	4.32625		1.81612	2.45068	1	3.47974		1.3494	3.47974	0.704271
74.574	101.125	69.9533	83.829	109.12	68.224	97.2386	93.5338	85.4509	107.087	61.5478	68.6507	116.68	89.5999	110.738	103.54	Gm10443		predicted pseudogene 10443 [Source:MGI Symbol;Acc:MGI:3704272]	ENSMUSG00000072940		80.6841	0.924271	1.25335	0.867002	1.03898	1.35243	0.84557	1.20518	1.15926	1.05908	1.32724	0.762824	0.850857	1.44613	1.1105	1.37249	1.28328		1.0209	1.14061	1	1.3031		1.11726	1.3031	0.875305
119.137	131.654	158.4	223.544	228.51	244.17	223.916	222.25	178.226	136.775	134.458	165.766	173.805	212.932	204.25	179.327	1600020E01Rik	72012	RIKEN cDNA 1600020E01 gene [Source:MGI Symbol;Acc:MGI:1919262]	ENSMUSG00000097048		153.806	0.774588	0.855971	1.02987	1.45341	1.4857	1.58752	1.45583	1.445	1.15877	0.889265	0.874205	1.07776	1.13002	1.38441	1.32797	1.16593		1.02846	1.49351	1	1.25208		1.45218	1.25208	1.19282
710.272	1815.49	924.67	831.939	1694.57	1633.79	1523.7	1815.76	864.275	1559.65	949.73	1236.55	1349.11	1687.64	2004.35	1633.16	Mxd1	17119	MAX dimerization protein 1 [Source:MGI Symbol;Acc:MGI:96908]	ENSMUSG00000001156		1152.55	0.61626	1.57519	0.802281	0.721824	1.47028	1.41754	1.32202	1.57542	0.749879	1.35322	0.824023	1.07288	1.17054	1.46426	1.73906	1.41699		0.928888	1.44632	1	1.44772		1.55704	1.44772	0.999033
490.188	539.971	545.957	464.87	561.005	509.885	607.518	534.601	553.396	482.422	445.038	503.996	632.017	588.197	663.197	616.97	Snrnp27	66618	small nuclear ribonucleoprotein 27 (U4/U6.U5) [Source:MGI Symbol;Acc:MGI:1913868]	ENSMUSG00000001158		496.213	0.987857	1.08818	1.10025	0.936835	1.13057	1.02755	1.22431	1.07736	1.11524	0.972207	0.896868	1.01569	1.27368	1.18537	1.33652	1.24336		1.02828	1.11495	1	1.25973		1.08428	1.25973	0.885069
2554.61	2038.72	2172.57	2042.38	2882.05	2340.26	2675.4	2394.98	3050.19	2268.97	2385.21	2047.8	3296.21	2467.69	3383.66	2616.25	Anxa4	11746	annexin A4 [Source:MGI Symbol;Acc:MGI:88030]	ENSMUSG00000029994		2438.04	1.04781	0.836213	0.891113	0.837712	1.18212	0.959894	1.09735	0.982337	1.25108	0.930653	0.978331	0.839935	1.35199	1.01216	1.38786	1.0731		0.903213	1.05543	1	1.20628		1.16852	1.20628	0.874946
333.764	229.917	422.936	445.818	373.575	416.526	437.128	432.486	323.086	173.884	267.97	217.673	399.872	562.898	636.127	572.138	Adamts9	101401	a disintegrin-like and metallopeptidase (reprolysin type) with thrombospondin type 1 motif, 9 [Source:MGI Symbol;Acc:MGI:1916320]	ENSMUSG00000030022		245.653	1.35868	0.935942	1.72168	1.81483	1.52074	1.69559	1.77945	1.76056	1.31521	0.707844	1.09085	0.886099	1.62779	2.29144	2.58954	2.32905		1.45778	1.68908	1	2.20945		1.15867	2.20945	0.76448
0	7.6321	2.41218	0	11.5539	4.48842	0	5.14865	0.813818	3.1808	0	1.67441	6.07709	5.27058	11.0738	4.26969	A730049H05Rik		RIKEN cDNA A730049H05 gene [Source:MGI Symbol;Acc:MGI:1921766]	ENSMUSG00000048636		1.41726	0	5.38512	1.70201	0	8.15228	3.16698	0	3.63283	0.57422	2.24434	0	1.18144	4.28792	3.71886	7.81353	3.01264		1.77178	3.73802	1	4.70824		2.10975	4.70824	0.793932
241.911	297.652	381.929	293.401	369.724	355.483	246.219	365.554	299.485	303.237	261.341	350.788	431.473	404.781	392.504	547.588	Tmf1	232286	TATA element modulatory factor 1 [Source:MGI Symbol;Acc:MGI:2684999]	ENSMUSG00000030059		303.713	0.796512	0.980044	1.25753	0.966049	1.21735	1.17046	0.810696	1.20362	0.98608	0.998432	0.860489	1.155	1.42066	1.33278	1.29235	1.80298		1.00003	1.10053	1	1.46219		1.10049	1.46219	0.752657
604.777	442.662	590.985	605.855	798.501	728.92	660.152	796.324	677.91	531.194	628.734	482.229	1027.03	1057.28	1284.56	1021.52	Eif4e3	66892	eukaryotic translation initiation factor 4E member 3 [Source:MGI Symbol;Acc:MGI:1914142]	ENSMUSG00000093661		580.017	1.04269	0.763188	1.01891	1.04455	1.37669	1.25672	1.13816	1.37293	1.16878	0.915825	1.08399	0.831405	1.77069	1.82284	2.21469	1.7612		0.967333	1.28613	1	1.89235		1.32956	1.89235	0.679643
8.18495	13.3562	12.865	6.35068	23.1078	17.9537	36.576	19.7365	7.32436	24.3862	21.7784	6.69763	19.4467	16.8659	29.5301	27.753	Gm44045		predicted gene, 44045 [Source:MGI Symbol;Acc:MGI:5690437]	ENSMUSG00000107461		15.0466	0.543972	0.887651	0.855006	0.422066	1.53574	1.1932	2.43084	1.31169	0.486777	1.6207	1.4474	0.445124	1.29243	1.12091	1.96257	1.84446		0.677174	1.61787	1	1.55509		2.38915	1.55509	1.04037
99.1288	108.757	86.0345	127.014	183.578	133.755	130.246	118.419	110.679	145.257	64.3885	138.976	171.374	178.146	194.406	191.069	Rpl36-ps12		ribosomal protein L36, pseudogene 12 [Source:MGI Symbol;Acc:MGI:3782787]	ENSMUSG00000091845		114.825	0.863304	0.947158	0.749266	1.10615	1.59877	1.16486	1.1343	1.0313	0.963895	1.26503	0.560753	1.21033	1.49248	1.55145	1.69307	1.664		0.916469	1.23231	1	1.60025		1.34462	1.60025	0.770071
814.857	859.565	899.744	815.428	975.661	923.718	948.299	1009.14	879.737	754.911	935.526	928.458	957.749	1153.2	1122.14	1059.95	Setd5	72895	SET domain containing 5 [Source:MGI Symbol;Acc:MGI:1920145]	ENSMUSG00000034269		874.658	0.93163	0.982744	1.02868	0.932281	1.11548	1.05609	1.08419	1.15375	1.00581	0.863092	1.06959	1.06151	1.095	1.31846	1.28295	1.21185		0.968834	1.10238	1	1.22706		1.13784	1.22706	0.898386
0	0	1.60812	0	2.56753	3.59074	0	0.858108	0	0	1.89378	0	2.43084	2.10823	1.23042	1.06742	Gm43964		predicted gene, 43964 [Source:MGI Symbol;Acc:MGI:5690356]	ENSMUSG00000107723		0.473445	0	0	3.39664	0	5.42308	7.58429	0	1.81248	0	0	4	0	5.13436	4.45297	2.59887	2.25459		0.849161	3.70496	1	3.6102		4.36309	3.6102	1.02625
30.0115	21.9423	20.9056	29.2131	32.0941	23.3398	30.3313	39.473	20.3454	25.4464	11.3627	26.7905	21.8775	41.1106	41.8343	56.5734	Eif4a3l2		eukaryotic translation initiation factor 4A3 like 2 [Source:MGI Symbol;Acc:MGI:3646594]	ENSMUSG00000107906		20.9863	1.43005	1.04555	0.996156	1.39201	1.52929	1.11215	1.44529	1.8809	0.969465	1.21253	0.541434	1.27657	1.04247	1.95893	1.99341	2.69573		1.21594	1.49191	1	1.92264		1.22695	1.92264	0.775969
26.3737	13.3562	31.3584	21.5923	33.3779	54.7588	66.0152	48.0541	21.1593	27.567	17.9909	29.3021	27.9546	36.8941	55.3689	45.8992	Fxyd4	108017	FXYD domain-containing ion transport regulator 4 [Source:MGI Symbol;Acc:MGI:1889005]	ENSMUSG00000004988		24.0048	1.09869	0.556396	1.30634	0.8995	1.39047	2.28116	2.75008	2.00185	0.88146	1.14839	0.74947	1.22068	1.16454	1.53695	2.30658	1.91208		0.96523	2.10589	1	1.73004		2.18175	1.73004	1.21725
0.909439	0.954013	1.60812	1.27014	2.56753	3.59074	7.13678	2.57432	2.44145	1.06027	4.73445	0	8.50792	2.10823	6.1521	8.53938				ENSMUSG00002075781		2.05904	0.441681	0.463328	0.781005	0.616858	1.24695	1.74389	3.46607	1.25025	1.18572	0.514933	2.29934	0	4.13198	1.02389	2.98785	4.14726		0.575718	1.92679	1	3.07275		3.34676	3.07275	0.627058
1183.18	1105.7	1185.19	1052.94	1208.02	1148.14	1031.26	1378.98	1070.17	990.29	819.059	1039.81	1535.07	1495.79	1371.92	1580.85	Wnk1	232341	WNK lysine deficient protein kinase 1 [Source:MGI Symbol;Acc:MGI:2442092]	ENSMUSG00000045962		979.831	1.20753	1.12846	1.20958	1.07462	1.23289	1.17177	1.05249	1.40736	1.0922	1.01067	0.835918	1.06121	1.56667	1.52658	1.40016	1.61339		1.15505	1.21613	1	1.5267		1.05288	1.5267	0.796573
28.1926	18.1262	27.3381	41.9145	73.1746	39.4981	54.4179	60.9257	51.2705	44.5312	61.5478	33.4881	47.4013	49.5435	73.8252	83.259	Cecr2	330409	CECR2, histone acetyl-lysine reader [Source:MGI Symbol;Acc:MGI:1923799]	ENSMUSG00000071226		47.7094	0.590923	0.37993	0.573012	0.878537	1.53375	0.82789	1.14061	1.27702	1.07464	0.933385	1.29006	0.701919	0.993541	1.03844	1.54739	1.74513		0.605601	1.19482	1	1.33113		1.97295	1.33113	0.8976
0	0	0	2.54027	5.13506	0	0	0.858108	0	0	0	0	7.29251	11.5953	9.84336	24.5507	Gm15856		predicted gene 15856 [Source:MGI Symbol;Acc:MGI:3801888]	ENSMUSG00000086527		0	#DIV/0!	#DIV/0!	#DIV/0!	#DIV/0!	#DIV/0!	#DIV/0!	#DIV/0!	#DIV/0!	#DIV/0!	#DIV/0!	#DIV/0!	#DIV/0!	#DIV/0!	#DIV/0!	#DIV/0!	#DIV/0!		#DIV/0!	#DIV/0!	#DIV/0!	#DIV/0!		#DIV/0!	#DIV/0!	#DIV/0!
1219.56	990.265	1029.2	1056.75	14229.2	3099.71	2674.51	3493.36	1167.01	930.915	1259.36	1072.46	14781.9	19865.9	19546.5	16757.5	Usp18	24110	ubiquitin specific peptidase 18 [Source:MGI Symbol;Acc:MGI:1344364]	ENSMUSG00000030107		1107.44	1.10124	0.894195	0.929351	0.954233	12.8488	2.79899	2.41504	3.15445	1.0538	0.840603	1.13719	0.968413	13.3479	17.9386	17.6502	15.1318		0.969755	5.30432	1	16.0171		5.46975	16.0171	0.331166
170.975	475.098	254.887	196.871	495.533	443.456	408.581	471.101	201.827	426.228	201.687	266.231	325.732	470.136	658.275	482.475	Apobec1	11810	apolipoprotein B mRNA editing enzyme, catalytic polypeptide 1 [Source:MGI Symbol;Acc:MGI:103298]	ENSMUSG00000040613		273.993	0.62401	1.73398	0.930269	0.718526	1.80856	1.61849	1.49121	1.71939	0.736613	1.55561	0.736104	0.971669	1.18883	1.71587	2.40252	1.7609		1.0017	1.65941	1	1.76703		1.6566	1.76703	0.939096
2.72832	0.954013	1.60812	1.27014	7.70258	1.79537	2.67629	0.858108	0	3.1808	0.946889	1.67441	1.21542	4.21647	6.1521	6.40454	Gm5883		predicted gene 5883 [Source:MGI Symbol;Acc:MGI:3644644]	ENSMUSG00000083713		1.45052	1.88092	0.657702	1.10865	0.875639	5.31021	1.23774	1.84505	0.591585	0	2.19286	0.652791	1.15435	0.837916	2.90686	4.24129	4.41532		1.13073	2.24614	1	3.10035		1.98646	3.10035	0.724482
113.68	105.895	87.6426	73.6679	220.807	120.29	128.462	109.838	127.769	115.569	49.2382	73.6739	132.481	190.795	248.545	116.349	C1rl	232371	complement component 1, r subcomponent-like [Source:MGI Symbol;Acc:MGI:2660692]	ENSMUSG00000038527		91.5627	1.24155	1.15653	0.957187	0.804563	2.41154	1.31374	1.403	1.19959	1.39543	1.26219	0.537754	0.804628	1.44688	2.08377	2.71448	1.2707		1.03996	1.58197	1	1.87896		1.52118	1.87896	0.841939
805.763	647.775	877.23	595.694	1577.75	939.876	1182.92	972.236	813.004	529.074	801.068	744.274	1211.77	1862.62	2053.57	1781.53	C1ra	50909	complement component 1, r subcomponent A [Source:MGI Symbol;Acc:MGI:1355313]	ENSMUSG00000055172		721.855	1.11624	0.897375	1.21524	0.825227	2.18568	1.30203	1.63872	1.34686	1.12627	0.732936	1.10974	1.03106	1.67869	2.58033	2.84485	2.46799		1.01352	1.61832	1	2.39297		1.59673	2.39297	0.676284
335.583	268.078	281.421	266.729	462.155	360.869	325.615	293.473	447.6	204.632	179.909	426.136	663.618	485.948	548.768	515.565	Ptms	69202	parathymosin [Source:MGI Symbol;Acc:MGI:1916452]	ENSMUSG00000030122		314.569	1.0668	0.852205	0.894624	0.847917	1.46917	1.14719	1.03512	0.932936	1.4229	0.650514	0.571922	1.35467	2.10961	1.5448	1.7445	1.63896		0.915387	1.1461	1	1.75947		1.25204	1.75947	0.651391
2821.99	2572.97	2653.4	2385.32	3814.06	2816.04	2545.15	2846.34	2662.81	2447.1	2877.6	2875.79	3584.27	4202.76	4096.07	4038.06	Tapbpl	213233	TAP binding protein-like [Source:MGI Symbol;Acc:MGI:2384853]	ENSMUSG00000038213		2715.82	1.03909	0.9474	0.977015	0.878303	1.40438	1.0369	0.937157	1.04806	0.98048	0.901052	1.05957	1.0589	1.31977	1.54751	1.50822	1.48686		0.960452	1.10663	1	1.46559		1.15219	1.46559	0.75507
2483.68	2573.93	2125.94	2243.06	4482.9	2535.06	2238.27	2314.32	2526.09	4488.11	1904.19	2698.31	5530.15	7165.89	7225.03	7150.66	Ccnd2	12444	cyclin D2 [Source:MGI Symbol;Acc:MGI:88314]	ENSMUSG00000000184		2904.18	0.855209	0.886284	0.732028	0.772357	1.54361	0.872902	0.770708	0.796893	0.869813	1.5454	0.655674	0.929112	1.90421	2.46744	2.48781	2.4622		0.81147	0.996027	1	2.33041		1.22744	2.33041	0.427404
169.156	174.584	172.873	204.492	632.896	201.979	167.714	164.757	170.902	222.656	232.935	151.534	754.774	1072.04	957.267	925.455	Parp11	101187	poly (ADP-ribose) polymerase family, member 11 [Source:MGI Symbol;Acc:MGI:2141505]	ENSMUSG00000037997		194.507	0.869665	0.897575	0.888777	1.05134	3.25385	1.03842	0.862255	0.84705	0.878642	1.14472	1.19757	0.779067	3.88046	5.51157	4.92151	4.75796		0.926839	1.50039	1	4.76788		1.61883	4.76788	0.314688
12.7321	9.54013	13.669	10.1611	7.70258	15.2606	18.734	11.1554	10.5796	12.7232	6.62822	12.558	19.4467	20.0282	28.2997	11.7416	Gm4691		predicted gene 4691 [Source:MGI Symbol;Acc:MGI:3782871]	ENSMUSG00000097979		10.6223	1.19863	0.898124	1.28683	0.956583	0.725135	1.43666	1.76366	1.05019	0.995985	1.19779	0.623993	1.18224	1.83074	1.88549	2.66418	1.10538		1.08504	1.24391	1	1.87145		1.14642	1.87145	0.664678
211.899	177.446	206.644	182.9	245.199	223.524	200.722	188.784	189.62	115.569	178.015	221.859	288.054	336.263	259.619	333.036	Tulp3	22158	tubby-like protein 3 [Source:MGI Symbol;Acc:MGI:1329045]	ENSMUSG00000001521		176.266	1.20216	1.0067	1.17234	1.03764	1.39108	1.26811	1.13875	1.07102	1.07576	0.655653	1.00993	1.25866	1.6342	1.90771	1.47288	1.8894		1.10471	1.21724	1	1.72605		1.10186	1.72605	0.705216
195.529	220.377	182.522	121.933	309.387	234.296	267.629	427.338	266.118	146.317	182.75	231.905	387.718	498.597	534.002	341.575	Clec2d	93694	C-type lectin domain family 2, member d [Source:MGI Symbol;Acc:MGI:2135589]	ENSMUSG00000030157		206.773	0.945625	1.06579	0.882718	0.589697	1.49627	1.13311	1.29432	2.0667	1.28701	0.707623	0.883819	1.12155	1.8751	2.41133	2.58256	1.65194		0.870958	1.4976	1	2.13023		1.71948	2.13023	0.703022
521.109	521.845	591.789	576.642	702.219	508.987	480.84	551.764	498.87	367.913	365.499	611.996	672.126	630.362	788.7	875.286	Ybx3	56449	Y box protein 3 [Source:MGI Symbol;Acc:MGI:2137670]	ENSMUSG00000030189		461.069	1.13022	1.13181	1.28351	1.25066	1.52302	1.10393	1.04288	1.1967	1.08199	0.797955	0.79272	1.32734	1.45775	1.36717	1.71059	1.89838		1.19905	1.21663	1	1.60847		1.01466	1.60847	0.75639
631.151	703.107	751.797	671.902	837.014	719.943	777.017	707.081	472.828	626.618	638.203	579.345	881.178	1042.52	1096.3	881.691	Etv6	14011	ets variant 6 [Source:MGI Symbol;Acc:MGI:109336]	ENSMUSG00000030199		579.249	1.0896	1.21383	1.29788	1.15995	1.445	1.24289	1.34142	1.22069	0.816279	1.08178	1.10178	1.00017	1.52124	1.79978	1.89263	1.52213		1.19032	1.3125	1	1.68395		1.10265	1.68395	0.779419
910.348	419.766	459.923	795.105	1034.71	1267.53	1883.22	2465.34	713.718	437.891	649.566	267.068	838.638	1003.52	1850.55	1252.09	Apold1	381823	apolipoprotein L domain containing 1 [Source:MGI Symbol;Acc:MGI:2685921]	ENSMUSG00000090698		517.061	1.76062	0.81183	0.889495	1.53774	2.00115	2.45142	3.64216	4.768	1.38034	0.846884	1.25627	0.516512	1.62193	1.94082	3.57899	2.42155		1.24992	3.21568	1	2.39082		2.5727	2.39082	1.34501
4386.22	4782.46	6075.48	4939.56	5803.9	5685.94	7648.84	8223.25	5481.06	3228.52	4972.11	6136.7	6541.38	6725.27	8230.28	7776.17	Emp1	13730	epithelial membrane protein 1 [Source:MGI Symbol;Acc:MGI:107941]	ENSMUSG00000030208		4954.6	0.885284	0.965258	1.22623	0.996965	1.17142	1.14761	1.54379	1.65972	1.10626	0.65162	1.00354	1.23859	1.32026	1.35738	1.66114	1.56949		1.01843	1.38063	1	1.47707		1.35564	1.47707	0.934712
41.8342	61.0568	62.7167	67.3172	112.971	52.0657	74.9362	66.9324	74.0574	62.5558	35.9818	71.1623	104.526	89.5999	120.581	87.5286	Rpl36a-ps3		ribosomal protein L36A, pseudogene 3 [Source:MGI Symbol;Acc:MGI:3642503]	ENSMUSG00000071141		60.9393	0.686489	1.00193	1.02917	1.10466	1.85383	0.854386	1.22968	1.09835	1.21527	1.02653	0.590453	1.16776	1.71525	1.47031	1.97871	1.43632		0.955561	1.25906	1	1.65015		1.31762	1.65015	0.762999
2428.2	1337.53	2697.62	1529.24	4842.36	3235.26	3783.38	3367.22	4578.54	1445.14	1696.83	3461	6359.06	4864.75	7266.86	4136.26	Mgp	17313	matrix Gla protein [Source:MGI Symbol;Acc:MGI:96976]	ENSMUSG00000030218		2795.38	0.868649	0.478478	0.965031	0.547062	1.73227	1.15736	1.35344	1.20457	1.6379	0.516977	0.607011	1.23811	2.27485	1.74028	2.5996	1.47968		0.714805	1.36191	1	2.0236		1.90529	2.0236	0.673013
6.36607	10.4941	8.04061	8.89095	14.1214	9.87453	11.5973	11.1554	5.69673	5.30134	3.78756	9.20923	14.585	13.7035	12.3042	14.9439	Gm7384		predicted gene 7384 [Source:MGI Symbol;Acc:MGI:3643739]	ENSMUSG00000107462		5.99871	1.06124	1.7494	1.34039	1.48214	2.35407	1.64611	1.93329	1.85963	0.949658	0.883746	0.631395	1.5352	2.43136	2.28441	2.05114	2.49119		1.40829	1.94828	1	2.31452		1.38343	2.31452	0.841761
893.979	994.081	898.94	850.991	1329.98	996.43	838.571	1052.9	860.206	854.576	705.432	708.274	1147.35	1297.62	1145.52	1473.04	Etnk1	75320	ethanolamine kinase 1 [Source:MGI Symbol;Acc:MGI:1922570]	ENSMUSG00000030275		782.122	1.14302	1.27101	1.14936	1.08805	1.70048	1.27401	1.07217	1.34621	1.09984	1.09264	0.901947	0.90558	1.46698	1.6591	1.46463	1.88339		1.16286	1.34822	1	1.61853		1.1594	1.61853	0.832991
1215.92	912.99	1184.38	1183.77	1119.44	1184.94	1374.72	1252.84	1369.66	1050.73	1229.06	884.087	1548.44	1611.74	1649.99	1751.64	Ppfibp1	67533	PTPRF interacting protein, binding protein 1 (liprin beta 1) [Source:MGI Symbol;Acc:MGI:1914783]	ENSMUSG00000016487		1133.38	1.07282	0.805545	1.045	1.04446	0.9877	1.04549	1.21294	1.1054	1.20847	0.92707	1.08442	0.780043	1.36621	1.42207	1.45581	1.5455		0.991955	1.08788	1	1.4474		1.0967	1.4474	0.751612
1197.73	1480.63	1400.67	1235.84	2073.28	1728.94	1579.9	1653.57	1529.98	1855.47	1590.77	1587.34	2357.91	2449.77	2751.22	2260.8	Resf1	67246	retroelement silencing factor 1 [Source:MGI Symbol;Acc:MGI:1914496]	ENSMUSG00000032712		1640.89	0.729928	0.902332	0.853607	0.753154	1.26351	1.05366	0.962834	1.00773	0.932408	1.13077	0.969458	0.967364	1.43697	1.49295	1.67666	1.37779		0.809755	1.07193	1	1.49609		1.32377	1.49609	0.716488
347.406	323.41	368.26	351.828	355.603	354.586	352.378	345.818	366.218	323.382	311.526	395.16	448.489	496.489	402.347	407.755	Leng1	69757	leukocyte receptor cluster (LRC) member 1 [Source:MGI Symbol;Acc:MGI:1917007]	ENSMUSG00000078813		349.072	0.995228	0.926487	1.05497	1.0079	1.01871	1.0158	1.00947	0.990678	1.04912	0.926405	0.892443	1.13203	1.28481	1.42231	1.15262	1.16811		0.996145	1.00866	1	1.25696		1.01257	1.25696	0.802461
1959.84	2166.56	1679.68	1729.93	2240.17	1800.76	2043.79	1838.07	1895.38	2041.02	1508.39	2121.47	2396.8	2111.4	2980.08	2489.23	Rpl28	19943	ribosomal protein L28 [Source:MGI Symbol;Acc:MGI:101839]	ENSMUSG00000030432		1891.57	1.03609	1.14538	0.887985	0.914547	1.18429	0.951992	1.08048	0.971717	1.00202	1.07901	0.797431	1.12154	1.2671	1.11622	1.57546	1.31596		0.996002	1.04712	1	1.31868		1.05132	1.31868	0.794065
642.064	788.968	730.087	618.556	1087.35	878.833	1015.21	683.054	855.323	684.933	604.115	903.342	984.488	1008.79	1086.46	953.208	Ube2s	77891	ubiquitin-conjugating enzyme E2S [Source:MGI Symbol;Acc:MGI:1925141]	ENSMUSG00000060860		761.928	0.842683	1.03549	0.95821	0.81183	1.4271	1.15343	1.33242	0.896481	1.12258	0.898947	0.792877	1.1856	1.2921	1.324	1.42594	1.25105		0.912053	1.20236	1	1.32327		1.3183	1.32327	0.908626
4.54719	4.77006	20.9056	7.62082	50.0668	25.1352	33.0076	36.8986	26.856	18.0246	25.566	20.0929	21.8775	75.8964	100.894	46.9666	Ssc5d	269855	scavenger receptor cysteine rich family, 5 domains [Source:MGI Symbol;Acc:MGI:3606211]	ENSMUSG00000035279		22.6349	0.200893	0.21074	0.923601	0.336685	2.21193	1.11046	1.45826	1.63017	1.18649	0.796318	1.1295	0.887696	0.966541	3.35308	4.45748	2.07497		0.41798	1.60271	1	2.71302		3.83441	2.71302	0.590747
17.2793	25.7583	12.0609	26.6729	62.9044	44.8842	17.8419	11.1554	11.3935	27.567	32.1942	5.86042	100.88	69.5717	98.4336	33.0901	Rnf225	381845	ring finger protein 225 [Source:MGI Symbol;Acc:MGI:1924198]	ENSMUSG00000033967		19.2538	0.897453	1.33783	0.626418	1.38533	3.26712	2.33119	0.926673	0.579388	0.591752	1.43177	1.6721	0.304378	5.23948	3.61341	5.11244	1.71863		1.06176	1.77609	1	3.92099		1.67278	3.92099	0.452971
3025.7	3014.68	2659.83	2453.9	3618.93	3069.18	2943.03	2974.2	3140.52	2674	2383.32	3395.7	3222.07	3299.39	3928.73	3219.35	Chmp2a	68953	charged multivesicular body protein 2A [Source:MGI Symbol;Acc:MGI:1916203]	ENSMUSG00000033916		2898.38	1.04393	1.04012	0.917695	0.846645	1.2486	1.05893	1.0154	1.02616	1.08354	0.922582	0.822293	1.17158	1.11168	1.13835	1.35549	1.11074		0.962098	1.08727	1	1.17907		1.13011	1.17907	0.922149
116.408	145.964	132.67	82.5589	219.524	107.722	119.541	119.277	128.583	109.208	88.0607	162.417	209.052	208.715	171.028	226.294	Ube2m	22192	ubiquitin-conjugating enzyme E2M [Source:MGI Symbol;Acc:MGI:108278]	ENSMUSG00000005575		122.067	0.95364	1.19577	1.08686	0.676339	1.79838	0.882482	0.979305	0.977142	1.05338	0.894651	0.721411	1.33056	1.7126	1.70984	1.4011	1.85384		0.978152	1.15933	1	1.66934		1.18522	1.66934	0.694481
3797.82	3043.3	3256.45	2909.88	6561.32	3289.12	3600.5	3281.41	3400.13	3002.68	2478.96	3467.7	6452.65	7077.34	9012.83	7399.37	Selenow	20364	selenoprotein W [Source:MGI Symbol;Acc:MGI:1100878]	ENSMUSG00000041571		3087.37	1.23012	0.985727	1.05477	0.942513	2.12522	1.06535	1.16621	1.06285	1.10131	0.97257	0.802936	1.12319	2.09002	2.29236	2.91926	2.39666		1.05328	1.3549	1	2.42458		1.28637	2.42458	0.558822
150.967	181.262	203.427	152.416	237.496	202.877	206.967	193.932	179.854	203.571	206.422	207.626	194.467	259.313	270.692	319.159	Ccdc9	243846	coiled-coil domain containing 9 [Source:MGI Symbol;Acc:MGI:1921443]	ENSMUSG00000041375		199.368	0.757226	0.909183	1.02036	0.764496	1.19124	1.0176	1.03811	0.972734	0.902118	1.02108	1.03538	1.04142	0.975415	1.30067	1.35775	1.60085		0.862816	1.05492	1	1.30867		1.22265	1.30867	0.806101
13.6416	19.0803	13.669	8.89095	10.2701	15.2606	20.5182	10.2973	8.952	13.7835	8.522	10.8836	23.0929	14.7576	20.9171	22.4159	Gm5586		predicted gene 5586 [Source:MGI Symbol;Acc:MGI:3645853]	ENSMUSG00000108366		10.5353	1.29485	1.81108	1.29745	0.843922	0.974831	1.44853	1.94757	0.977411	0.849716	1.30832	0.808901	1.03307	2.19196	1.40078	1.98544	2.1277		1.31183	1.33709	1	1.92647		1.01926	1.92647	0.69406
22.736	26.7124	20.9056	36.834	24.3915	27.8282	42.8207	30.0338	35.808	18.0246	21.7784	16.7441	46.1859	32.6776	43.0647	37.3598	9330104G04Rik	320950	RIKEN cDNA 9330104G04 gene [Source:MGI Symbol;Acc:MGI:2445112]	ENSMUSG00000097842		23.0888	0.98472	1.15694	0.905444	1.59532	1.05642	1.20527	1.85461	1.3008	1.55088	0.780663	0.943249	0.725204	2.00036	1.4153	1.86518	1.61809		1.16061	1.35428	1	1.72474		1.16687	1.72474	0.785208
110.042	142.148	90.0548	86.3693	163.038	106.824	97.2386	120.993	85.4509	62.5558	64.3885	68.6507	100.88	228.743	212.863	157.979	Ptgir	19222	prostaglandin I receptor (IP) [Source:MGI Symbol;Acc:MGI:99535]	ENSMUSG00000043017		70.2614	1.56618	2.02313	1.28171	1.22926	2.32045	1.52039	1.38395	1.72204	1.21618	0.890329	0.916412	0.977074	1.43578	3.2556	3.02958	2.24844		1.52507	1.73671	1	2.49235		1.13877	2.49235	0.696815
25.4643	24.8043	20.1015	15.2416	32.0941	12.5676	26.7629	24.027	16.2764	11.6629	23.6722	19.2557	18.2313	41.1106	44.2951	36.2924	Gm6065		predicted gene 6065 [Source:MGI Symbol;Acc:MGI:3645391]	ENSMUSG00000063830		17.7168	1.4373	1.40005	1.1346	0.860293	1.81151	0.70936	1.5106	1.35617	0.918696	0.658299	1.33615	1.08686	1.02904	2.32043	2.50018	2.04847		1.20806	1.34691	1	1.97453		1.11494	1.97453	0.682142
814.857	484.638	557.214	618.556	706.07	606.835	688.699	583.514	497.243	371.094	606.956	409.392	791.237	784.263	850.221	860.343	Gpr4	319197	G protein-coupled receptor 4 [Source:MGI Symbol;Acc:MGI:2441992]	ENSMUSG00000044317		471.171	1.72943	1.02858	1.18262	1.31281	1.49854	1.28793	1.46167	1.23843	1.05533	0.787599	1.28819	0.868882	1.6793	1.6645	1.80448	1.82597		1.31336	1.37164	1	1.74356		1.04438	1.74356	0.786691
1758.85	1976.71	1760.09	1836.62	3222.25	6273.92	5489.07	7107.71	2122.44	1546.93	1319.02	1894.59	3739.84	2749.14	7594.15	4726.55	Fosb	14282	FBJ osteosarcoma oncogene B [Source:MGI Symbol;Acc:MGI:95575]	ENSMUSG00000003545		1720.74	1.02215	1.14876	1.02287	1.06734	1.87259	3.64605	3.18994	4.1306	1.23344	0.89899	0.766539	1.10103	2.17339	1.59764	4.4133	2.7468		1.06528	3.2098	1	2.73278		3.01311	2.73278	1.17455
25.4643	32.4364	18.4934	8.89095	39.7967	37.7028	35.6839	29.1757	27.6698	16.9643	23.6722	29.3021	31.6009	47.4353	41.8343	20.281	Ppp1r13l	333654	protein phosphatase 1, regulatory subunit 13 like [Source:MGI Symbol;Acc:MGI:3525053]	ENSMUSG00000040734		24.4021	1.04353	1.32925	0.757861	0.364352	1.63087	1.54506	1.46233	1.19562	1.13391	0.695197	0.970089	1.2008	1.29501	1.9439	1.71437	0.831118		0.873747	1.45847	1	1.4461		1.66921	1.4461	1.00856
30.9209	44.8386	33.7706	21.5923	59.0531	40.3958	40.1444	56.6351	25.2284	51.9531	39.7693	66.1391	98.4488	83.2752	81.2077	43.7643	Zfp296	63872	zinc finger protein 296 [Source:MGI Symbol;Acc:MGI:1926956]	ENSMUSG00000011267		45.7725	0.675535	0.979597	0.737792	0.471732	1.29015	0.882535	0.877042	1.23732	0.551169	1.13503	0.868848	1.44495	2.15083	1.81933	1.77416	0.956128		0.716164	1.07176	1	1.67511		1.49653	1.67511	0.639814
139.144	111.619	188.954	170.198	491.682	157.095	173.959	174.196	136.721	109.208	174.228	550.042	971.119	609.28	543.846	481.408	Bcl3	12051	B cell leukemia/lymphoma 3 [Source:MGI Symbol;Acc:MGI:88140]	ENSMUSG00000053175		242.55	0.573673	0.460192	0.779033	0.701705	2.02714	0.647681	0.717209	0.718186	0.563684	0.450248	0.718317	2.26775	4.00379	2.51198	2.2422	1.98478		0.628651	1.02755	1	2.68569		1.63454	2.68569	0.382603
0	0.954013	0	0	1.28376	0.897685	0	1.71622	1.62764	0	0	0	1.21542	1.05412	3.69126	0	Gm16175		predicted gene 16175 [Source:MGI Symbol;Acc:MGI:3801805]	ENSMUSG00000087206		0.406909	0	2.34454	0	0	3.15492	2.20611	0	4.21769	4	0	0	0	2.98695	2.59055	9.07147	0		0.586134	2.39468	1	3.66224		4.08555	3.66224	0.653883
22.736	23.8503	16.0812	12.7014	30.8103	16.1583	24.0866	24.027	17.0902	14.8437	9.46889	20.9301	40.1088	25.2988	33.2214	24.5507	Gm16174	102638408	predicted gene 16174 [Source:MGI Symbol;Acc:MGI:3801857]	ENSMUSG00000087593		15.5832	1.459	1.53051	1.03196	0.815066	1.97715	1.03691	1.54568	1.54185	1.0967	0.952547	0.607634	1.34312	2.57384	1.62346	2.13187	1.57546		1.20913	1.5254	1	1.97616		1.26156	1.97616	0.771899
918.533	653.499	921.454	807.807	1408.29	1162.5	1339.93	1429.61	878.11	640.402	905.226	683.158	1657.83	1828.89	1914.53	1626.75	Pvr	52118	poliovirus receptor [Source:MGI Symbol;Acc:MGI:107741]	ENSMUSG00000040511		776.724	1.18257	0.841353	1.18633	1.04002	1.81311	1.49667	1.7251	1.84056	1.13053	0.824491	1.16544	0.879538	2.13439	2.35462	2.46488	2.09438		1.06257	1.71886	1	2.26207		1.61765	2.26207	0.759864
134.597	262.353	142.319	191.791	386.413	205.57	215.888	223.966	152.184	255.525	107.945	215.161	312.362	477.515	666.888	472.868	Gm9844		predicted pseudogene 9844 [Source:MGI Symbol;Acc:MGI:3704288]	ENSMUSG00000091955		182.704	0.736695	1.43595	0.778959	1.04974	2.11497	1.12515	1.18163	1.22584	0.832955	1.39857	0.590822	1.17765	1.70967	2.6136	3.6501	2.58817		1.00033	1.4119	1	2.64039		1.41143	2.64039	0.534732
55.4758	103.033	118.197	129.554	177.159	161.583	154.333	66.9324	113.121	98.6049	76.698	128.092	172.589	206.607	200.559	171.855	Erf	13875	Ets2 repressor factor [Source:MGI Symbol;Acc:MGI:109637]	ENSMUSG00000040857		104.129	0.532761	0.989479	1.1351	1.24417	1.70135	1.55176	1.48213	0.642784	1.08635	0.94695	0.736568	1.23013	1.65746	1.98415	1.92606	1.65041		0.975377	1.34451	1	1.80452		1.37845	1.80452	0.745078
956.73	613.43	1066.99	880.204	2006.52	1979.4	1651.27	1358.39	1436.39	3159.6	1198.76	956.086	2616.79	3658.84	4463.97	2536.2	Axl	26362	AXL receptor tyrosine kinase [Source:MGI Symbol;Acc:MGI:1347244]	ENSMUSG00000002602		1687.71	0.566881	0.363469	0.632212	0.521538	1.1889	1.17283	0.978411	0.80487	0.851088	1.87212	0.710289	0.566499	1.5505	2.16793	2.64499	1.50275		0.521025	1.03625	1	1.96654		1.98887	1.96654	0.526942
324.67	262.353	253.279	242.596	322.225	403.06	477.272	516.581	271.001	256.585	281.226	267.905	342.748	509.138	568.454	546.52	Plekhg2	101497	pleckstrin homology domain containing, family G (with RhoGef domain) member 2 [Source:MGI Symbol;Acc:MGI:2141874]	ENSMUSG00000037552		269.179	1.20615	0.974642	0.940931	0.901243	1.19706	1.49737	1.77306	1.9191	1.00677	0.953211	1.04475	0.995266	1.27331	1.89145	2.11181	2.03032		1.00574	1.59665	1	1.82672		1.58753	1.82672	0.874052
382.874	471.282	418.112	335.316	590.531	487.443	487.977	496.845	391.446	289.453	310.58	465.485	430.258	558.682	574.606	635.116	Samd4b	233033	sterile alpha motif domain containing 4B [Source:MGI Symbol;Acc:MGI:2448542]	ENSMUSG00000109336		364.241	1.05116	1.29387	1.1479	0.920588	1.62127	1.33824	1.33971	1.36405	1.07469	0.794675	0.852676	1.27796	1.18124	1.53383	1.57754	1.74367		1.10338	1.41582	1	1.50907		1.28317	1.50907	0.938205
0	0	0	0	16.6889	0	0	0	0	0	0	0	14.585	50.5976	55.3689	24.5507	Ifnl2	330496	interferon lambda 2 [Source:MGI Symbol;Acc:MGI:3647279]	ENSMUSG00000059128		0	#DIV/0!	#DIV/0!	#DIV/0!	#DIV/0!	#DIV/0!	#DIV/0!	#DIV/0!	#DIV/0!	#DIV/0!	#DIV/0!	#DIV/0!	#DIV/0!	#DIV/0!	#DIV/0!	#DIV/0!	#DIV/0!		#DIV/0!	#DIV/0!	#DIV/0!	#DIV/0!		#DIV/0!	#DIV/0!	#DIV/0!
0	0	0	0	7.70258	0.897685	0	0	0	0	0	0	2.43084	21.0823	28.2997	3.20227	Ifnl3	338374	interferon lambda 3 [Source:MGI Symbol;Acc:MGI:2450574]	ENSMUSG00000060747		0	#DIV/0!	#DIV/0!	#DIV/0!	#DIV/0!	#DIV/0!	#DIV/0!	#DIV/0!	#DIV/0!	#DIV/0!	#DIV/0!	#DIV/0!	#DIV/0!	#DIV/0!	#DIV/0!	#DIV/0!	#DIV/0!		#DIV/0!	#DIV/0!	#DIV/0!	#DIV/0!		#DIV/0!	#DIV/0!	#DIV/0!
710.272	802.325	750.189	710.006	1073.23	845.619	849.277	743.122	813.004	859.877	583.284	843.064	1063.49	1143.72	1223.04	1118.66	Nfkbib	18036	nuclear factor of kappa light polypeptide gene enhancer in B cells inhibitor, beta [Source:MGI Symbol;Acc:MGI:104752]	ENSMUSG00000030595		774.807	0.916708	1.03552	0.968227	0.916365	1.38515	1.09139	1.09611	0.959105	1.0493	1.1098	0.752811	1.08809	1.37259	1.47613	1.57851	1.44379		0.959204	1.13294	1	1.46775		1.18113	1.46775	0.771888
401.063	150.734	443.038	223.544	638.031	521.555	478.164	397.304	616.06	155.859	249.979	469.671	683.065	984.545	935.12	693.825	Ppp1r14a	68458	protein phosphatase 1, regulatory inhibitor subunit 14A [Source:MGI Symbol;Acc:MGI:1931139]	ENSMUSG00000037166		372.892	1.07555	0.404229	1.18811	0.599487	1.71103	1.39867	1.28231	1.06547	1.65211	0.417974	0.670378	1.25954	1.8318	2.64029	2.50775	1.86066		0.816843	1.36437	1	2.21012		1.6703	2.21012	0.617328
301.024	271.894	377.909	250.217	345.333	398.572	296.176	374.993	300.299	224.777	228.2	267.068	318.439	378.428	321.14	418.43	Kmt2b	75410	lysine (K)-specific methyltransferase 2B [Source:MGI Symbol;Acc:MGI:109565]	ENSMUSG00000006307		255.086	1.18009	1.06589	1.4815	0.980912	1.35379	1.5625	1.16108	1.47007	1.17725	0.881181	0.894602	1.04697	1.24836	1.48353	1.25895	1.64035		1.1771	1.38686	1	1.4078		1.1782	1.4078	0.985128
0.909439	0.954013	0	0	2.56753	0	3.56839	2.57432	0	0	0	0.837203	3.64625	2.10823	7.38252	4.26969	Hamp	84506	hepcidin antimicrobial peptide [Source:MGI Symbol;Acc:MGI:1933533]	ENSMUSG00000050440		0.209301	4.34513	4.55809	0	0	12.2672	0	17.0491	12.2996	0	0	0	4	17.4211	10.0727	35.2723	20.3998		2.22581	10.404	1	20.7915		4.67425	20.7915	0.500396
316.485	119.252	287.05	217.193	371.008	340.223	394.307	381.858	490.732	160.1	178.015	307.254	543.292	461.703	493.399	338.373	Fxyd1	56188	FXYD domain-containing ion transport regulator 1 [Source:MGI Symbol;Acc:MGI:1889273]	ENSMUSG00000036570		284.025	1.11428	0.419862	1.01065	0.764697	1.30625	1.19786	1.38828	1.34445	1.72778	0.563684	0.626758	1.08178	1.91283	1.62557	1.73716	1.19135		0.827373	1.30921	1	1.61673		1.58237	1.61673	0.80979
78.2118	92.5392	81.2102	77.4783	84.7284	105.029	92.7781	109.838	105.796	56.1942	93.742	103.813	142.204	139.143	124.272	146.237	Wtip	101543	WT1-interacting protein [Source:MGI Symbol;Acc:MGI:2141920]	ENSMUSG00000036459		89.8864	0.870117	1.02951	0.903475	0.861958	0.942616	1.16846	1.03217	1.22196	1.177	0.625169	1.04289	1.15494	1.58204	1.54799	1.38255	1.62691		0.916266	1.0913	1	1.53487		1.19103	1.53487	0.711006
95.4911	97.3093	98.8995	81.2887	101.417	118.494	126.678	165.615	171.716	85.8817	132.564	110.511	137.342	148.63	147.65	162.248	Cep89	72140	centrosomal protein 89 [Source:MGI Symbol;Acc:MGI:1919390]	ENSMUSG00000023072		125.168	0.762903	0.777429	0.790133	0.649436	0.810249	0.946682	1.01206	1.32314	1.37188	0.686131	1.05909	0.882899	1.09726	1.18745	1.17962	1.29624		0.744975	1.02303	1	1.19014		1.37324	1.19014	0.859589
0.909439	0	0	1.27014	10.2701	4.48842	1.78419	2.57432	2.44145	8.48214	0.946889	1.67441	23.0929	35.84	44.2951	17.0788	Zfp536	243937	zinc finger protein 536 [Source:MGI Symbol;Acc:MGI:1926102]	ENSMUSG00000043456		3.38622	0.26857	0	0	0.375089	3.03291	1.3255	0.526898	0.760235	0.720996	2.5049	0.27963	0.494476	6.81967	10.5841	13.081	5.0436		0.160915	1.41138	1	8.88208		8.771	8.88208	0.158903
453.81	529.477	454.294	466.14	866.541	561.053	476.38	503.709	387.377	981.808	532.152	469.671	896.978	929.731	1540.49	884.893	1600014C10Rik	72244	RIKEN cDNA 1600014C10 gene [Source:MGI Symbol;Acc:MGI:1919494]	ENSMUSG00000054676		592.752	0.765599	0.893252	0.766416	0.7864	1.46189	0.946522	0.803675	0.849781	0.653523	1.65636	0.897764	0.792357	1.51324	1.5685	2.59887	1.49286		0.802917	1.01547	1	1.79337		1.26472	1.79337	0.566235
24.5549	32.4364	30.5543	36.834	47.4993	39.4981	29.4392	30.8919	27.6698	30.7478	26.5129	39.3485	40.1088	39.0023	52.9081	42.6969	Gm9294		predicted pseudogene 9294 [Source:MGI Symbol;Acc:MGI:3648888]	ENSMUSG00000044609		31.0698	0.790314	1.04399	0.98341	1.18552	1.52879	1.27127	0.94752	0.994275	0.890571	0.989637	0.853334	1.26646	1.29093	1.25531	1.70288	1.37423		1.00081	1.18547	1	1.40584		1.18451	1.40584	0.843245
69.1174	61.0568	71.5614	71.1276	150.2	86.1777	77.6125	76.3716	64.2916	37.1094	12.3096	36.8369	98.4488	174.983	166.107	121.686	Atf5	107503	activating transcription factor 5 [Source:MGI Symbol;Acc:MGI:2141857]	ENSMUSG00000038539		37.6369	1.83643	1.62226	1.90136	1.88984	3.99078	2.28972	2.06214	2.02917	1.70821	0.985984	0.327061	0.978746	2.61575	4.64926	4.41341	3.23316		1.81247	2.59295	1	3.72789		1.43061	3.72789	0.695554
572.947	653.499	646.465	548.699	656.003	624.789	678.886	638.432	666.517	560.882	561.505	710.785	717.096	656.715	761.63	686.353	Prmt1	15469	protein arginine N-methyltransferase 1 [Source:MGI Symbol;Acc:MGI:107846]	ENSMUSG00000109324		624.922	0.916828	1.04573	1.03447	0.878027	1.04974	0.999786	1.08635	1.02162	1.06656	0.897522	0.89852	1.1374	1.1475	1.05087	1.21876	1.0983		0.968764	1.03937	1	1.12886		1.07289	1.12886	0.92073
827.589	600.074	686.668	543.618	935.864	655.31	646.77	704.507	669.772	512.109	534.045	858.97	766.929	918.136	911.742	920.118	Scaf1	233208	SR-related CTD-associated factor 1 [Source:MGI Symbol;Acc:MGI:2141980]	ENSMUSG00000038406		643.724	1.28563	0.932191	1.06671	0.844489	1.45383	1.018	1.00473	1.09442	1.04046	0.795541	0.829618	1.33438	1.19139	1.42629	1.41635	1.42937		1.03225	1.14275	1	1.36585		1.10704	1.36585	0.836655
637.517	602.936	707.574	622.367	648.301	681.343	669.965	710.514	606.294	631.92	701.645	656.367	741.405	832.752	905.589	808.039	Snrnp70	20637	small nuclear ribonucleoprotein 70 (U1) [Source:MGI Symbol;Acc:MGI:98341]	ENSMUSG00000063511		649.056	0.982221	0.928942	1.09016	0.958879	0.998836	1.04974	1.03221	1.09469	0.934116	0.973597	1.08102	1.01126	1.14228	1.28302	1.39524	1.24494		0.99005	1.04387	1	1.26637		1.05436	1.26637	0.8243
998.564	1166.76	1109.6	859.882	1319.71	1119.41	1011.64	1028.87	992.858	911.83	788.759	1329.48	1182.6	1370.35	1347.31	1403.66	Bax	12028	BCL2-associated X protein [Source:MGI Symbol;Acc:MGI:99702]	ENSMUSG00000003873		1005.73	0.992874	1.16011	1.10328	0.854982	1.31219	1.11303	1.00587	1.02301	0.9872	0.906634	0.784264	1.3219	1.17586	1.36254	1.33963	1.39566		1.02781	1.11353	1	1.31842		1.0834	1.31842	0.844588
20.9171	13.3562	24.1218	29.2131	110.404	25.1352	46.3891	28.3176	22.7869	25.4464	38.8224	29.3021	89.9409	140.198	200.559	140.9	Plekha4	69217	pleckstrin homology domain containing, family A (phosphoinositide binding specific) member 4 [Source:MGI Symbol;Acc:MGI:1916467]	ENSMUSG00000040428		29.0895	0.719061	0.459141	0.829229	1.00425	3.79531	0.864064	1.5947	0.973464	0.783338	0.874764	1.33459	1.00731	3.09187	4.81953	6.89454	4.84367		0.75292	1.80689	1	4.9124		2.39984	4.9124	0.367821
69.1174	42.9306	57.0883	82.5589	66.7557	59.2472	47.2812	77.2297	38.2494	47.712	58.7071	35.1625	71.7096	79.0588	108.277	129.158	A030001D20Rik	100126243	RIKEN cDNA A030001D20 gene [Source:MGI Symbol;Acc:MGI:3696869]	ENSMUSG00000110357		44.9578	1.53738	0.954908	1.26982	1.83636	1.48485	1.31784	1.05168	1.71783	0.850786	1.06126	1.30583	0.782123	1.59504	1.75851	2.40841	2.87288		1.39962	1.39305	1	2.15871		0.995307	2.15871	0.645316
14.551	34.3445	172.069	24.1326	539.181	198.388	13.3815	26.6014	6.51054	25.4464	30.3004	10.8836	142.204	202.39	909.281	282.867	Saa3	20210	serum amyloid A 3 [Source:MGI Symbol;Acc:MGI:98223]	ENSMUSG00000040026		18.2853	0.795779	1.87826	9.41026	1.31978	29.4872	10.8496	0.731816	1.4548	0.356054	1.39164	1.6571	0.595214	7.77696	11.0685	49.7275	15.4697		3.35102	10.6309	1	21.0107		3.17242	21.0107	0.505974
39.1059	96.3553	102.92	104.151	213.105	147.22	114.188	109.838	90.3338	285.212	132.564	79.5343	254.022	287.774	351.9	195.338	Atp10a	11982	ATPase, class V, type 10A [Source:MGI Symbol;Acc:MGI:1330809]	ENSMUSG00000025324		146.911	0.266187	0.655874	0.700558	0.70894	1.45057	1.0021	0.777262	0.747648	0.614887	1.94139	0.902344	0.541377	1.72909	1.95883	2.39533	1.32964		0.58289	0.994396	1	1.85322		1.70598	1.85322	0.536577
299.205	317.686	311.172	241.326	371.008	300.724	329.184	315.784	286.464	350.949	282.173	285.486	320.87	353.129	364.204	425.902	Mphosph10	67973	M-phase phosphoprotein 10 (U3 small nucleolar ribonucleoprotein) [Source:MGI Symbol;Acc:MGI:1915223]	ENSMUSG00000030521		301.268	0.993154	1.0545	1.03287	0.801034	1.23149	0.998196	1.09266	1.04818	0.950861	1.16491	0.936618	0.947616	1.06507	1.17214	1.20891	1.4137		0.97039	1.09263	1	1.21495		1.12597	1.21495	0.89932
2033.51	1958.59	1744.01	1740.09	2395.5	2073.65	2178.5	2032	2292.53	1922.27	1683.57	1928.92	2532.93	2230.51	2132.32	2059.06	Selenos	109815	selenoprotein S [Source:MGI Symbol;Acc:MGI:95994]	ENSMUSG00000075701		1956.82	1.03919	1.0009	0.891247	0.889243	1.22418	1.05971	1.11329	1.03842	1.17156	0.982342	0.86036	0.985741	1.29441	1.13987	1.08969	1.05225		0.955146	1.1089	1	1.14405		1.16097	1.14405	0.969272
0.909439	0	1.60812	0	2.56753	0	0.892097	0	0	0	0	0	2.43084	1.05412	6.1521	1.06742	Gm44887		predicted gene 44887 [Source:MGI Symbol;Acc:MGI:5753463]	ENSMUSG00000109375		0	#DIV/0!	#DIV/0!	#DIV/0!	#DIV/0!	#DIV/0!	#DIV/0!	#DIV/0!	#DIV/0!	#DIV/0!	#DIV/0!	#DIV/0!	#DIV/0!	#DIV/0!	#DIV/0!	#DIV/0!	#DIV/0!		#DIV/0!	#DIV/0!	#DIV/0!	#DIV/0!		#DIV/0!	#DIV/0!	#DIV/0!
12.7321	4.77006	6.43249	13.9715	20.5402	22.4421	21.4103	18.8784	28.4836	7.42187	14.2033	16.7441	36.4625	18.9741	44.2951	22.4159	Rgma	244058	repulsive guidance molecule family member A [Source:MGI Symbol;Acc:MGI:2679262]	ENSMUSG00000070509		16.7132	0.761801	0.285406	0.384874	0.835955	1.22898	1.34278	1.28104	1.12955	1.70426	0.444072	0.849826	1.00185	2.18166	1.13527	2.6503	1.34121		0.567009	1.24559	1	1.82711		2.19677	1.82711	0.681725
1457.83	1186.79	1525.3	1482.25	2353.14	1414.75	1447.87	1155.01	1431.51	922.433	1260.31	2000.08	3110.25	3547.1	3507.93	3251.37	Slco3a1	108116	solute carrier organic anion transporter family, member 3a1 [Source:MGI Symbol;Acc:MGI:1351867]	ENSMUSG00000025790		1403.58	1.03865	0.845545	1.08672	1.05605	1.67652	1.00796	1.03156	0.822904	1.01989	0.657199	0.897924	1.42498	2.21594	2.52718	2.49927	2.31648		1.00674	1.13474	1	2.38972		1.12714	2.38972	0.474841
661.162	630.602	556.41	467.41	4226.15	955.137	915.292	846.953	588.39	416.685	450.719	461.299	4922.44	6209.8	7515.41	4871.72	Isg20	57444	interferon-stimulated protein [Source:MGI Symbol;Acc:MGI:1928895]	ENSMUSG00000039236		479.273	1.37951	1.31575	1.16095	0.975247	8.81783	1.99288	1.90975	1.76716	1.22767	0.86941	0.940422	0.962496	10.2706	12.9567	15.6808	10.1648		1.20786	3.62191	1	12.2682		2.99861	12.2682	0.295226
1112.24	1401.44	1098.35	807.807	1268.36	1526.96	1082.11	1211.65	874.854	1179.02	791.599	987.9	1005.15	1411.46	1455.59	1267.03	Fes	14159	feline sarcoma oncogene [Source:MGI Symbol;Acc:MGI:95514]	ENSMUSG00000053158		958.343	1.16059	1.46236	1.14609	0.84292	1.32349	1.59334	1.12915	1.26432	0.912882	1.23027	0.826008	1.03084	1.04884	1.47282	1.51886	1.32211		1.15299	1.32757	1	1.34066		1.15142	1.34066	0.990242
755.744	767.026	882.859	584.263	1029.58	1070.94	757.391	818.635	625.012	790.96	498.064	724.181	822.838	1037.25	1096.3	976.692	Furin	18550	furin (paired basic amino acid cleaving enzyme) [Source:MGI Symbol;Acc:MGI:97513]	ENSMUSG00000030530		659.554	1.14584	1.16295	1.33857	0.885845	1.56102	1.62373	1.14834	1.24119	0.947628	1.19923	0.755152	1.09799	1.24757	1.57266	1.66219	1.48084		1.1333	1.39357	1	1.49081		1.22966	1.49081	0.934773
225.541	197.481	225.941	198.141	305.536	266.612	268.521	257.432	205.896	188.728	168.546	205.115	250.376	257.205	251.006	214.552	Pde8a	18584	phosphodiesterase 8A [Source:MGI Symbol;Acc:MGI:1277116]	ENSMUSG00000025584		192.071	1.17426	1.02816	1.17634	1.0316	1.59074	1.38809	1.39803	1.3403	1.07198	0.982592	0.87752	1.06791	1.30356	1.33911	1.30684	1.11704		1.10259	1.42929	1	1.26664		1.2963	1.26664	1.12841
103.676	132.608	112.569	83.829	215.672	135.55	105.267	123.568	126.142	89.0625	86.1669	135.627	221.206	219.256	241.162	255.114	Whamm	434204	WAS protein homolog associated with actin, golgi membranes and microtubules [Source:MGI Symbol;Acc:MGI:2142282]	ENSMUSG00000045795		109.25	0.948984	1.21381	1.03038	0.767317	1.97413	1.24074	0.963551	1.13106	1.15462	0.815221	0.788716	1.24144	2.02478	2.00693	2.20745	2.33515		0.990122	1.32737	1	2.14358		1.34061	2.14358	0.619231
60.023	29.5744	114.981	88.9095	82.1609	108.62	84.7492	75.5135	121.259	30.7478	86.1669	100.464	155.573	232.96	136.577	199.608	Adamtsl3	269959	ADAMTS-like 3 [Source:MGI Symbol;Acc:MGI:3028499]	ENSMUSG00000070469		84.6595	0.708993	0.349333	1.35816	1.0502	0.970487	1.28302	1.00106	0.891968	1.43231	0.363193	1.01781	1.18669	1.83764	2.75173	1.61325	2.35778		0.866671	1.03663	1	2.1401		1.19611	2.1401	0.484386
0	0	0	0	3.85129	0	0	0	0	0	0	0	4.86167	2.10823	8.61294	5.33711	Gm30873		predicted gene, 30873 [Source:MGI Symbol;Acc:MGI:5590032]	ENSMUSG00000109341		0	#DIV/0!	#DIV/0!	#DIV/0!	#DIV/0!	#DIV/0!	#DIV/0!	#DIV/0!	#DIV/0!	#DIV/0!	#DIV/0!	#DIV/0!	#DIV/0!	#DIV/0!	#DIV/0!	#DIV/0!	#DIV/0!		#DIV/0!	#DIV/0!	#DIV/0!	#DIV/0!		#DIV/0!	#DIV/0!	#DIV/0!
1156.81	1374.73	1255.94	976.735	1530.25	1623.01	1583.47	2046.59	1179.22	1217.19	1086.08	1299.34	1857.16	1761.43	1645.07	1754.84	Picalm	233489	phosphatidylinositol binding clathrin assembly protein [Source:MGI Symbol;Acc:MGI:2385902]	ENSMUSG00000039361		1195.46	0.967668	1.14996	1.0506	0.817038	1.28005	1.35765	1.32457	1.71197	0.986419	1.01818	0.908507	1.0869	1.55351	1.47344	1.3761	1.46793		0.996316	1.41856	1	1.46774		1.42381	1.46774	0.966491
661.162	645.866	637.62	500.434	740.732	658.901	691.375	715.662	642.102	608.594	677.973	534.136	690.357	770.56	836.686	682.083	Pold3	67967	polymerase (DNA-directed), delta 3, accessory subunit [Source:MGI Symbol;Acc:MGI:1915217]	ENSMUSG00000030726		615.701	1.07384	1.04899	1.0356	0.812787	1.20307	1.07016	1.12291	1.16235	1.04288	0.988456	1.10114	0.867524	1.12125	1.25152	1.35892	1.10782		0.992804	1.13962	1	1.20988		1.14788	1.20988	0.941935
327.398	126.884	393.99	196.871	482.695	502.704	357.731	397.304	611.991	225.837	301.111	307.254	571.246	792.696	593.063	629.779	Arhgef17	207212	Rho guanine nucleotide exchange factor (GEF) 17 [Source:MGI Symbol;Acc:MGI:2673002]	ENSMUSG00000032875		361.548	0.905545	0.350945	1.08973	0.544523	1.33508	1.39042	0.989442	1.0989	1.6927	0.624639	0.832837	0.849828	1.58	2.1925	1.64034	1.7419		0.722686	1.20346	1	1.78869		1.66526	1.78869	0.672818
21.8265	18.1262	12.865	34.2937	34.6616	35.0097	17.8419	25.7432	25.2284	30.7478	15.1502	25.1161	37.6779	47.4353	34.4518	37.3598	Gm6341		predicted pseudogene 6341 [Source:MGI Symbol;Acc:MGI:3643600]	ENSMUSG00000083121		24.0606	0.907148	0.753357	0.53469	1.4253	1.4406	1.45506	0.741542	1.06993	1.04853	1.27793	0.629669	1.04387	1.56596	1.97149	1.43187	1.55274		0.905125	1.17678	1	1.63052		1.30013	1.63052	0.721725
62.7513	71.5509	55.4802	72.3978	100.134	81.6893	98.1307	75.5135	69.1745	65.7366	65.3353	46.0462	66.848	63.247	114.429	85.3938	Anapc15	75430	anaphase promoting complex C subunit 15 [Source:MGI Symbol;Acc:MGI:1922680]	ENSMUSG00000030649		61.5732	1.01913	1.16205	0.901045	1.1758	1.62625	1.3267	1.59373	1.2264	1.12345	1.06762	1.0611	0.747829	1.08567	1.02718	1.85843	1.38687		1.06451	1.44327	1	1.33954		1.35581	1.33954	1.07744
556.577	378.743	540.329	469.95	2472.53	692.115	554.884	690.777	523.285	514.23	723.423	424.462	2125.77	3546.05	3861.06	3119.01	Il18bp	16068	interleukin 18 binding protein [Source:MGI Symbol;Acc:MGI:1333800]	ENSMUSG00000070427		546.35	1.01872	0.693224	0.988979	0.860164	4.52554	1.2668	1.01562	1.26435	0.957783	0.94121	1.3241	0.776905	3.89085	6.49044	7.06701	5.70881		0.890271	2.01808	1	5.78928		2.26681	5.78928	0.348589
393.787	354.893	422.132	387.392	906.337	437.173	430.883	475.392	466.318	559.821	564.346	375.904	1124.26	1096.28	1523.26	1066.36	Trim21	20821	tripartite motif-containing 21 [Source:MGI Symbol;Acc:MGI:106657]	ENSMUSG00000030966		491.597	0.801036	0.721917	0.858695	0.788026	1.84366	0.88929	0.876496	0.967035	0.948577	1.13878	1.14798	0.764659	2.28696	2.23004	3.09859	2.16916		0.792419	1.14412	1	2.44619		1.44383	2.44619	0.467715
32.7398	19.0803	31.3584	11.4312	59.0531	46.6796	41.9286	53.2027	35.808	31.808	69.1229	26.7905	111.818	121.223	137.807	202.81	Trim6	94088	tripartite motif-containing 6 [Source:MGI Symbol;Acc:MGI:2137352]	ENSMUSG00000072244		40.8824	0.80083	0.466711	0.767039	0.279613	1.44447	1.1418	1.02559	1.30136	0.875879	0.778038	1.69078	0.655307	2.73513	2.96518	3.37082	4.96083		0.578548	1.22831	1	3.50799		2.12308	3.50799	0.350145
391.059	286.204	384.341	294.672	915.324	516.169	463.891	538.034	384.936	426.228	392.012	319.812	929.794	1075.2	1080.31	912.646	Trim34a	94094	tripartite motif-containing 34A [Source:MGI Symbol;Acc:MGI:2137359]	ENSMUSG00000056144		380.747	1.02708	0.751691	1.00944	0.773931	2.40402	1.35567	1.21837	1.4131	1.011	1.11945	1.02959	0.839959	2.44203	2.82392	2.83734	2.39699		0.890536	1.59779	1	2.62507		1.79419	2.62507	0.608666
436.531	512.305	468.768	501.704	1422.41	654.412	651.231	690.777	499.684	692.355	652.407	560.089	1505.9	1648.64	1839.48	1737.76	Trim12a	76681	tripartite motif-containing 12A [Source:MGI Symbol;Acc:MGI:1923931]	ENSMUSG00000066258		601.134	0.726179	0.852231	0.779806	0.834596	2.36621	1.08863	1.08334	1.14912	0.831237	1.15175	1.08529	0.931721	2.5051	2.74255	3.06002	2.89081		0.798203	1.42183	1	2.79962		1.78128	2.79962	0.507864
2.72832	17.1722	8.84467	8.89095	30.8103	26.9305	20.5182	18.8784	7.32436	19.0848	11.3627	8.37203	31.6009	33.7317	44.2951	28.8204	Gm15133	622070	predicted gene 15133 [Source:MGI Symbol;Acc:MGI:3705170]	ENSMUSG00000087175		11.536	0.236505	1.48858	0.766704	0.770716	2.67081	2.33448	1.77863	1.63648	0.634915	1.65437	0.984977	0.725733	2.73933	2.92405	3.83974	2.49831		0.815626	2.1051	1	3.00036		2.58096	3.00036	0.701616
210.08	265.215	230.765	240.056	715.057	432.684	368.436	594.669	261.236	225.837	256.607	193.394	980.842	907.595	1102.46	767.477	Trim12c	319236	tripartite motif-containing 12C [Source:MGI Symbol;Acc:MGI:4821183]	ENSMUSG00000057143		234.268	0.896751	1.1321	0.985048	1.0247	3.0523	1.84696	1.57271	2.53841	1.11511	0.96401	1.09535	0.825523	4.18683	3.87417	4.70596	3.27606		1.00965	2.25259	1	4.01075		2.23106	4.01075	0.561639
20.0077	109.711	26.534	19.052	93.7148	129.267	78.5046	111.554	17.0902	131.473	11.3627	35.9997	136.127	110.682	243.623	114.214	Trim30b	244183	tripartite motif-containing 30B [Source:MGI Symbol;Acc:MGI:4821256]	ENSMUSG00000052749		48.9814	0.408474	2.23986	0.541716	0.388965	1.91327	2.63909	1.60274	2.27748	0.348911	2.68414	0.231979	0.734967	2.77915	2.25968	4.97379	2.33179		0.894753	2.10815	1	3.0861		2.35612	3.0861	0.68311
1.81888	3.81605	3.21624	5.08055	62.9044	8.97685	4.46049	7.72297	2.44145	15.904	0.946889	1.67441	74.1405	43.2188	120.581	87.5286	Trim30c	434219	tripartite motif-containing 30C [Source:MGI Symbol;Acc:MGI:4821257]	ENSMUSG00000078616		5.24169	0.347002	0.728019	0.613589	0.969257	12.0008	1.71259	0.850963	1.47337	0.465776	3.03414	0.180646	0.31944	14.1444	8.2452	23.0043	16.6986		0.664467	4.00943	1	15.5231		6.03405	15.5231	0.258288
0	0	0.804061	0	1.28376	0	0.892097	0	1.62764	0	0	0	1.21542	4.21647	2.46084	2.13485	Gm45471		predicted gene 45471 [Source:MGI Symbol;Acc:MGI:5791307]	ENSMUSG00000110114		0.406909	0	0	1.97602	0	3.15492	0	2.19238	0	4	0	0	0	2.98695	10.3622	6.04764	5.24649		0.494005	1.33682	1	6.16082		2.70609	6.16082	0.216988
1242.29	1537.87	1214.94	1209.17	5957.95	2086.22	1909.09	2292.01	1124.7	1453.63	1417.49	1200.55	6085.6	7300.81	7147.51	6372.51	Trim30a	20128	tripartite motif-containing 30A [Source:MGI Symbol;Acc:MGI:98178]	ENSMUSG00000030921		1299.09	0.956279	1.1838	0.93522	0.930781	4.58624	1.60591	1.46956	1.76432	0.865756	1.11896	1.09114	0.924145	4.6845	5.61994	5.50193	4.90536		1.00152	2.35651	1	5.17793		2.35293	5.17793	0.455105
323.76	397.823	336.902	218.463	1344.1	555.667	526.337	703.649	199.385	290.513	285.014	273.765	1408.67	1572.74	1653.69	1494.39	Trim30d	209387	tripartite motif-containing 30D [Source:MGI Symbol;Acc:MGI:3035181]	ENSMUSG00000057596		262.169	1.23493	1.51743	1.28505	0.833291	5.12684	2.1195	2.00762	2.68395	0.760521	1.10811	1.08714	1.04423	5.37312	5.99895	6.3077	5.7001		1.21767	2.98448	1	5.84497		2.45096	5.84497	0.510606
130.959	128.792	160.812	142.255	564.856	238.784	170.391	275.453	114.748	241.741	249.032	116.371	503.183	487.002	460.177	525.172	Gvin2	100042856	GTPase, very large interferon inducible, family member 2 [Source:MGI Symbol;Acc:MGI:3782245]	ENSMUSG00000078606		180.473	0.725644	0.713634	0.891059	0.788235	3.12986	1.3231	0.944133	1.52628	0.63582	1.33949	1.37988	0.644812	2.78813	2.69847	2.54984	2.90997		0.779643	1.73084	1	2.7366		2.22005	2.7366	0.632479
12.7321	3.81605	18.4934	7.62082	50.0668	31.419	26.7629	53.2027	13.8349	16.9643	22.7253	10.0464	57.1246	57.9764	86.1294	85.3938	Gvin-ps2		GTPase, very large interferon inducible, pseudogene 2 [Source:MGI Symbol;Acc:MGI:5011037]	ENSMUSG00000099241		15.8927	0.80113	0.240113	1.16364	0.479516	3.15029	1.97694	1.68397	3.34761	0.870517	1.06742	1.42992	0.63214	3.59438	3.64798	5.41942	5.37313		0.671099	2.5397	1	4.50873		3.78439	4.50873	0.563286
0	0.954013	0	0	7.70258	0.897685	0.892097	0	0	0	0	0.837203	1.21542	3.16235	1.23042	3.20227	Gm8982		predicted gene 8982 [Source:MGI Symbol;Acc:MGI:3644465]	ENSMUSG00000098987		0.209301	0	4.55809	0	0	36.8015	4.28897	4.26227	0	0	0	0	4	5.80704	15.1091	5.87872	15.2998		1.13952	11.3382	1	10.5237		9.94994	10.5237	1.0774
132.778	146.918	189.758	125.743	478.844	241.477	233.729	315.784	109.052	210.993	288.801	115.534	399.872	469.082	434.338	456.857	Gvin1	74558	GTPase, very large interferon inducible 1 [Source:MGI Symbol;Acc:MGI:1921808]	ENSMUSG00000045868		181.095	0.733196	0.811275	1.04784	0.694351	2.64416	1.33343	1.29065	1.74375	0.602179	1.1651	1.59475	0.637975	2.20808	2.59025	2.3984	2.52275		0.821665	1.75299	1	2.42987		2.13347	2.42987	0.721435
8.18495	10.4941	16.0812	13.9715	71.8908	48.475	41.0365	57.4932	22.7869	11.6629	35.9818	12.558	55.9092	75.8964	57.8298	65.1128	Gvin-ps4		GTPase, very large interferon inducible, pseudogene 4 [Source:MGI Symbol;Acc:MGI:5011038]	ENSMUSG00000098934		20.7474	0.394505	0.505804	0.775095	0.673409	3.46505	2.33643	1.97791	2.7711	1.0983	0.56214	1.73428	0.605282	2.69475	3.65811	2.78732	3.13836		0.587203	2.63762	1	3.06964		4.49184	3.06964	0.859262
190.073	94.4472	203.427	149.876	332.495	333.041	427.315	321.791	218.103	117.69	126.883	107.999	325.732	554.466	478.634	190.001	Adm	11535	adrenomedullin [Source:MGI Symbol;Acc:MGI:108058]	ENSMUSG00000030790		142.669	1.33227	0.662003	1.42587	1.05052	2.33054	2.33436	2.99515	2.25551	1.52874	0.824916	0.889354	0.756992	2.28313	3.88638	3.35486	1.33176		1.11766	2.47889	1	2.71403		2.21792	2.71403	0.91336
154.605	58.1948	110.156	127.014	191.281	188.514	195.369	242.845	235.193	83.7612	76.698	95.4412	302.639	236.122	243.623	252.979	Tead1	21676	TEA domain family member 1 [Source:MGI Symbol;Acc:MGI:101876]	ENSMUSG00000055320		122.773	1.25927	0.474001	0.897233	1.03454	1.558	1.53546	1.5913	1.97799	1.91567	0.682242	0.624712	0.777376	2.46502	1.92324	1.98433	2.06054		0.91626	1.66569	1	2.10828		1.81792	2.10828	0.790069
210.99	133.562	160.008	148.606	249.05	253.147	294.392	355.257	146.487	92.2433	198.847	172.464	443.627	369.995	294.07	369.328	Cdr2	12585	cerebellar degeneration-related 2 [Source:MGI Symbol;Acc:MGI:1100885]	ENSMUSG00000030878		152.51	1.38345	0.875756	1.04916	0.9744	1.63301	1.65987	1.93031	2.3294	0.960507	0.604833	1.30382	1.13083	2.90884	2.42603	1.9282	2.42166		1.07069	1.88815	1	2.42118		1.76348	2.42118	0.779844
3477.69	3456.39	3041.76	2804.46	3726.77	3210.12	3231.18	3228.2	3186.91	3212.61	2835.93	3481.93	3418.97	3699.95	3530.08	3863	Eif3c	56347	eukaryotic translation initiation factor 3, subunit C [Source:MGI Symbol;Acc:MGI:1926966]	ENSMUSG00000030738		3179.35	1.09384	1.08714	0.956726	0.882087	1.17218	1.00968	1.0163	1.01537	1.00238	1.01046	0.891986	1.09517	1.07537	1.16375	1.11032	1.21503		1.00495	1.05338	1	1.14112		1.0482	1.14112	0.923117
1.81888	24.8043	4.82437	7.62082	24.3915	17.056	8.02887	5.14865	1.62764	23.3259	1.89378	1.67441	41.3242	23.1906	50.4472	29.8878	Il27	246779	interleukin 27 [Source:MGI Symbol;Acc:MGI:2384409]	ENSMUSG00000044701		7.13043	0.255087	3.47866	0.676589	1.06877	3.42076	2.392	1.126	0.722067	0.228266	3.27132	0.265591	0.234826	5.79547	3.25234	7.07492	4.19159		1.36978	1.91521	1	5.07858		1.39819	5.07858	0.377115
2789.25	2443.23	2493.39	2210.04	3567.58	2524.29	2381.01	2094.64	2417.85	1996.48	1981.84	2392.73	2819.77	3722.09	4260.95	4117.05	Mvp	78388	major vault protein [Source:MGI Symbol;Acc:MGI:1925638]	ENSMUSG00000030681		2197.23	1.26944	1.11196	1.13479	1.00583	1.62367	1.14885	1.08364	0.953312	1.10041	0.908639	0.901973	1.08898	1.28333	1.69399	1.93924	1.87375		1.13051	1.20237	1	1.69758		1.06357	1.69758	0.708286
364.685	394.007	382.733	316.264	492.965	491.034	379.141	448.791	403.654	317.02	285.96	499.81	487.382	477.515	508.164	510.228	Fbrs	14123	fibrosin [Source:MGI Symbol;Acc:MGI:104648]	ENSMUSG00000042423		376.611	0.968333	1.04619	1.01626	0.839763	1.30895	1.30382	1.00672	1.19165	1.07181	0.84177	0.759299	1.32713	1.29413	1.26793	1.34931	1.35479		0.967635	1.20279	1	1.31654		1.24302	1.31654	0.913599
2.72832	1.90803	11.2569	2.54027	30.8103	15.2606	9.81307	12.8716	4.06909	1.06027	6.62822	2.51161	44.9705	61.1388	94.7424	45.8992	Gm39090		predicted gene, 39090 [Source:MGI Symbol;Acc:MGI:5621975]	ENSMUSG00000108801		3.5673	0.764813	0.534866	3.15557	0.7121	8.63688	4.27793	2.75084	3.60823	1.14066	0.297219	1.85805	0.704065	12.6063	17.1387	26.5586	12.8667		1.29184	4.81847	1	17.2926		3.72994	17.2926	0.278644
641.154	691.659	641.641	510.595	790.799	706.478	581.647	687.345	607.922	560.882	420.419	688.181	724.389	890.729	1008.94	889.163	Stx4a	20909	syntaxin 4A (placental) [Source:MGI Symbol;Acc:MGI:893577]	ENSMUSG00000030805		569.351	1.12611	1.21482	1.12697	0.896802	1.38895	1.24085	1.0216	1.20724	1.06775	0.985125	0.738418	1.20871	1.27231	1.56446	1.7721	1.56171		1.09118	1.21466	1	1.54265		1.11316	1.54265	0.787387
0	1.90803	0	0	3.85129	0.897685	0	0	0	0	0	0	2.43084	2.10823	2.46084	1.06742	Gm44672		predicted gene 44672 [Source:MGI Symbol;Acc:MGI:5753248]	ENSMUSG00000108720		0	#DIV/0!	#DIV/0!	#DIV/0!	#DIV/0!	#DIV/0!	#DIV/0!	#DIV/0!	#DIV/0!	#DIV/0!	#DIV/0!	#DIV/0!	#DIV/0!	#DIV/0!	#DIV/0!	#DIV/0!	#DIV/0!		#DIV/0!	#DIV/0!	#DIV/0!	#DIV/0!		#DIV/0!	#DIV/0!	#DIV/0!
10.9133	11.4482	8.04061	12.7014	24.3915	17.9537	17.8419	12.8716	12.2073	12.7232	10.4158	12.558	8.50792	17.92	24.6084	18.1462	Gm16477		predicted pseudogene 16477 [Source:MGI Symbol;Acc:MGI:3646779]	ENSMUSG00000062758		11.9761	0.911256	0.955918	0.671389	1.06056	2.03669	1.49913	1.4898	1.07478	1.0193	1.06239	0.869715	1.04859	0.71041	1.49632	2.0548	1.5152		0.899781	1.5251	1	1.44418		1.69497	1.44418	1.05603
0	1.90803	4.82437	1.27014	8.98635	4.48842	0.892097	4.29054	1.62764	7.42187	2.84067	1.67441	3.64625	10.5412	13.5346	7.47196	Gm9347		predicted gene 9347 [Source:MGI Symbol;Acc:MGI:3648409]	ENSMUSG00000110126		3.39115	0	0.562649	1.42264	0.374545	2.64994	1.32357	0.263067	1.26522	0.479966	2.1886	0.837672	0.493758	1.07523	3.10844	3.99117	2.20337		0.589957	1.37545	1	2.59455		2.33144	2.59455	0.53013
354.681	388.283	332.077	289.591	453.169	426.4	467.459	545.757	285.65	268.248	280.279	343.253	444.843	400.564	355.592	448.317	Ppp2r2d	52432	protein phosphatase 2, regulatory subunit B, delta [Source:MGI Symbol;Acc:MGI:1289252]	ENSMUSG00000041769		294.358	1.20493	1.31909	1.12814	0.983807	1.53952	1.44858	1.58806	1.85406	0.970419	0.911299	0.952172	1.16611	1.51123	1.36081	1.20803	1.52304		1.15899	1.60756	1	1.40078		1.38703	1.40078	1.14762
15.4605	10.4941	24.9259	12.7014	50.0668	35.0097	12.4894	26.6014	51.2705	31.808	19.8847	10.0464	55.9092	51.6517	46.756	37.3598	Lrrc27	76612	leucine rich repeat containing 27 [Source:MGI Symbol;Acc:MGI:1923862]	ENSMUSG00000015980		28.2524	0.547226	0.371442	0.882257	0.449567	1.77212	1.23918	0.442063	0.94156	1.81473	1.12585	0.703822	0.355596	1.97892	1.82822	1.65494	1.32236		0.562623	1.09873	1	1.69611		1.95287	1.69611	0.647795
55.4758	45.7926	40.203	29.2131	59.0531	47.5773	66.0152	48.0541	43.9462	42.4107	42.61	40.1858	69.2788	68.5176	67.6731	50.1689	Gm15542		predicted gene 15542 [Source:MGI Symbol;Acc:MGI:3782990]	ENSMUSG00000083396		42.2882	1.31185	1.08287	0.950693	0.690811	1.39645	1.12507	1.56108	1.13635	1.03921	1.0029	1.00761	0.950284	1.63826	1.62026	1.60029	1.18636		1.00906	1.30474	1	1.51129		1.29303	1.51129	0.863328
32052.3	25095.3	29059.6	25259.2	108719	51301.8	49082.3	57024.7	28338.8	20411.2	22096.6	21523.7	99725	120268	117889	101272	Ifitm3	66141	interferon induced transmembrane protein 3 [Source:MGI Symbol;Acc:MGI:1913391]	ENSMUSG00000025492		23092.6	1.38799	1.08673	1.2584	1.09382	4.70798	2.22157	2.12546	2.4694	1.22718	0.883887	0.956871	0.93206	4.31849	5.2081	5.10507	4.38547		1.20673	2.8811	1	4.75428		2.38752	4.75428	0.606002
1223.2	1480.63	1063.77	859.882	28550.9	6421.14	4332.02	6576.54	1152.37	1684.77	1149.52	1157.85	23300.8	37111.2	43627	34548.2	Irf7	54123	interferon regulatory factor 7 [Source:MGI Symbol;Acc:MGI:1859212]	ENSMUSG00000025498		1286.13	0.951069	1.15123	0.827113	0.668583	22.1991	4.99262	3.36827	5.11345	0.895997	1.30995	0.893787	0.900263	18.117	28.855	33.9212	26.8622		0.899499	8.91837	1	26.9389		9.91482	26.9389	0.331059
0	0	0	0	14.1214	0	1.78419	0	1.62764	0	0.946889	0	3.64625	11.5953	27.0692	14.9439	Sct	20287	secretin [Source:MGI Symbol;Acc:MGI:99466]	ENSMUSG00000038580		0.643631	0	0	0	0	21.9402	0	2.77208	0	2.52883	0	1.47117	0	5.66513	18.0154	42.0571	23.2181		0	6.17807	1	22.2389		#DIV/0!	22.2389	0.277804
344.677	275.71	345.746	274.349	901.202	386.004	368.436	424.764	340.176	307.478	378.756	360.835	1133.98	1504.22	1834.56	1248.88	Slc25a22	68267	solute carrier family 25 (mitochondrial carrier, glutamate), member 22 [Source:MGI Symbol;Acc:MGI:1915517]	ENSMUSG00000019082		346.811	0.993848	0.794985	0.99693	0.791063	2.59854	1.11301	1.06235	1.22477	0.980868	0.886586	1.09211	1.04044	3.26975	4.33731	5.28979	3.60105		0.894207	1.49967	1	4.12447		1.67709	4.12447	0.363602
2208.12	1987.21	1982.81	2260.84	3459.74	2847.46	3134.83	2924.43	2806.04	1420.76	2799.95	2741	3542.94	3518.64	3308.6	3573.73	Tspan4	64540	tetraspanin 4 [Source:MGI Symbol;Acc:MGI:1928097]	ENSMUSG00000025511		2441.94	0.904248	0.813783	0.811983	0.925839	1.4168	1.16606	1.28375	1.19759	1.1491	0.581816	1.14661	1.12247	1.45087	1.44092	1.35491	1.46348		0.863963	1.26605	1	1.42755		1.4654	1.42755	0.886872
559.305	499.903	499.322	609.665	649.585	588.881	484.409	494.27	501.312	519.531	602.221	554.228	623.509	1233.32	937.58	971.355	Cars	27267	cysteinyl-tRNA synthetase [Source:MGI Symbol;Acc:MGI:1351477]	ENSMUSG00000010755		544.323	1.02752	0.918393	0.917326	1.12004	1.19338	1.08186	0.889929	0.908045	0.920982	0.954453	1.10637	1.0182	1.14548	2.26578	1.72247	1.78452		0.995821	1.0183	1	1.72956		1.02258	1.72956	0.588764
18.1888	30.5284	11.2569	16.5118	43.648	24.2375	30.3313	18.8784	27.6698	39.2299	17.9909	24.2789	27.9546	47.4353	44.2951	49.1014	Gm7434		predicted gene 7434 [Source:MGI Symbol;Acc:MGI:3644530]	ENSMUSG00000109241		27.2924	0.666442	1.11857	0.412454	0.604996	1.59927	0.888068	1.11135	0.691709	1.01383	1.43739	0.659191	0.889585	1.02426	1.73804	1.62299	1.79909		0.700615	1.0726	1	1.5461		1.53094	1.5461	0.693747
93.6722	84.9071	157.596	97.8005	246.483	183.128	139.167	94.3919	113.121	65.7366	46.3976	91.2551	168.943	222.419	301.453	183.597	Tnfsf13b	24099	tumor necrosis factor (ligand) superfamily, member 13b [Source:MGI Symbol;Acc:MGI:1344376]	ENSMUSG00000031497		79.1275	1.18381	1.07304	1.99167	1.23599	3.11501	2.31434	1.75877	1.19291	1.4296	0.830768	0.586365	1.15327	2.13507	2.81089	3.80971	2.32026		1.37113	2.09526	1	2.76898		1.52813	2.76898	0.756687
114.589	166.952	152.772	167.658	409.521	318.678	375.573	346.676	160.322	167.522	120.255	138.139	263.746	207.661	371.587	168.653	Rab20	19332	RAB20, member RAS oncogene family [Source:MGI Symbol;Acc:MGI:102789]	ENSMUSG00000031504		146.559	0.781862	1.13914	1.04239	1.14396	2.79423	2.17439	2.5626	2.36543	1.09391	1.14303	0.82052	0.942542	1.79958	1.41691	2.5354	1.15075		1.02684	2.47416	1	1.72566		2.4095	1.72566	1.43375
525.656	406.409	445.45	468.68	494.249	543.997	491.546	495.986	500.498	415.625	328.57	452.927	638.094	612.442	705.031	591.352	Upf3a	67031	UPF3 regulator of nonsense transcripts homolog A (yeast) [Source:MGI Symbol;Acc:MGI:1914281]	ENSMUSG00000038398		424.405	1.23857	0.957598	1.04959	1.10432	1.16457	1.28179	1.1582	1.16866	1.17929	0.979312	0.774191	1.0672	1.5035	1.44306	1.66122	1.39337		1.08752	1.1933	1	1.50029		1.09727	1.50029	0.795384
3.63776	8.58611	5.62843	11.4312	8.98635	11.6699	7.13678	8.58108	7.32436	8.48214	5.68133	5.02322	8.50792	11.5953	13.5346	12.8091	Gm10060		predicted gene 10060 [Source:MGI Symbol;Acc:MGI:3710638]	ENSMUSG00000110669		6.62776	0.548866	1.29548	0.849219	1.72475	1.35586	1.76076	1.0768	1.29472	1.1051	1.27979	0.857202	0.757906	1.28368	1.7495	2.04211	1.93264		1.10458	1.37204	1	1.75198		1.24214	1.75198	0.783133
0	0	1.60812	0	2.56753	0	2.67629	0	0	0	0	0	8.50792	2.10823	2.46084	3.20227	Gm15056	100504014	predicted gene 15056 [Source:MGI Symbol;Acc:MGI:3705859]	ENSMUSG00000082976		0	#DIV/0!	#DIV/0!	#DIV/0!	#DIV/0!	#DIV/0!	#DIV/0!	#DIV/0!	#DIV/0!	#DIV/0!	#DIV/0!	#DIV/0!	#DIV/0!	#DIV/0!	#DIV/0!	#DIV/0!	#DIV/0!		#DIV/0!	#DIV/0!	#DIV/0!	#DIV/0!		#DIV/0!	#DIV/0!	#DIV/0!
17.2793	19.0803	25.7299	19.052	37.2292	26.9305	30.3313	31.75	26.0422	8.48214	17.9909	21.7673	31.6009	52.7058	38.143	35.2249	1700041G16Rik		RIKEN cDNA 1700041G16 gene [Source:MGI Symbol;Acc:MGI:1920549]	ENSMUSG00000054822		18.5706	0.930466	1.02744	1.38552	1.02592	2.00473	1.45017	1.63329	1.70969	1.40233	0.456751	0.968782	1.17214	1.70166	2.83813	2.05394	1.89681		1.09234	1.69947	1	2.12264		1.55581	2.12264	0.800642
1403.26	1452.96	1428.01	1268.87	1558.49	1578.13	1540.65	1746.25	1227.24	1323.21	1438.32	1285.11	1407.45	1932.2	1854.24	2088.95	Kat6a	244349	K(lysine) acetyltransferase 6A [Source:MGI Symbol;Acc:MGI:2442415]	ENSMUSG00000031540		1318.47	1.06431	1.102	1.08308	0.962377	1.18204	1.19694	1.16851	1.32445	0.930804	1.0036	1.0909	0.974695	1.06749	1.46548	1.40636	1.58437		1.05294	1.21799	1	1.38093		1.15674	1.38093	0.882008
8.18495	23.8503	27.3381	13.9715	93.7148	36.8051	44.6049	16.3041	36.6218	47.712	28.4067	19.2557	161.651	91.7082	100.894	107.81	Sfrp1	20377	secreted frizzled-related protein 1 [Source:MGI Symbol;Acc:MGI:892014]	ENSMUSG00000031548		32.999	0.248036	0.722758	0.82845	0.423391	2.83992	1.11534	1.3517	0.494076	1.10978	1.44586	0.860833	0.583522	4.89864	2.77912	3.0575	3.26705		0.555659	1.45026	1	3.50058		2.60998	3.50058	0.414292
163.699	159.32	206.644	156.227	1169.51	274.692	235.514	237.696	165.205	96.4844	165.706	205.952	1423.25	1895.3	2078.18	1886.14	Ido1	15930	indoleamine 2,3-dioxygenase 1 [Source:MGI Symbol;Acc:MGI:96416]	ENSMUSG00000031551		158.337	1.03387	1.00621	1.30509	0.986674	7.38621	1.73486	1.48742	1.50121	1.04338	0.609362	1.04654	1.30072	8.98878	11.9701	13.1251	11.9122		1.08296	3.02742	1	11.499		2.79551	11.499	0.263277
30.0115	47.7006	30.5543	25.4027	52.6343	45.7819	42.8207	42.0473	37.4356	48.7723	22.7253	31.8137	54.6938	48.4894	49.2168	46.9666	Gm10689		predicted gene 10689 [Source:MGI Symbol;Acc:MGI:3642613]	ENSMUSG00000074412		35.1867	0.85292	1.35564	0.868347	0.72194	1.49586	1.30111	1.21695	1.19498	1.06391	1.3861	0.645849	0.904139	1.55439	1.37806	1.39873	1.33478		0.949712	1.30222	1	1.41649		1.37118	1.41649	0.919333
101.857	77.275	106.94	77.4783	147.633	167.867	144.52	155.318	119.631	97.5446	83.3262	105.488	213.913	154.955	254.697	182.529	Zfp703	353310	zinc finger protein 703 [Source:MGI Symbol;Acc:MGI:2662729]	ENSMUSG00000085795		101.497	1.00354	0.76135	1.05362	0.763353	1.45455	1.6539	1.42388	1.53026	1.17866	0.961055	0.820969	1.03931	2.10758	1.52669	2.50939	1.79836		0.895468	1.51565	1	1.98551		1.69258	1.98551	0.763356
977.647	1242.12	946.38	727.788	1243.97	940.774	975.062	928.473	931.008	766.574	756.564	1090.88	946.81	1804.65	1806.26	1201.92	Eif4ebp1	13685	eukaryotic translation initiation factor 4E binding protein 1 [Source:MGI Symbol;Acc:MGI:103267]	ENSMUSG00000031490		886.255	1.10312	1.40154	1.06784	0.821195	1.40362	1.06152	1.1002	1.04764	1.0505	0.864958	0.853664	1.23088	1.06833	2.03626	2.03808	1.35618		1.09842	1.15324	1	1.62471		1.04991	1.62471	0.709815
20.0077	13.3562	26.534	12.7014	33.3779	27.8282	21.4103	22.3108	12.2073	20.1451	23.6722	15.0697	21.8775	30.5694	33.2214	42.6969	Nudc-ps1		nuclear distribution gene C homolog (Aspergillus), pseudogene 1 [Source:MGI Symbol;Acc:MGI:2142657]	ENSMUSG00000110331		17.7736	1.1257	0.751463	1.49289	0.714621	1.87795	1.56571	1.20462	1.25528	0.686822	1.13343	1.33188	0.847869	1.2309	1.71994	1.86914	2.40227		1.02117	1.47589	1	1.80556		1.44529	1.80556	0.817412
24.5549	13.3562	14.4731	39.3742	39.7967	34.112	76.7204	89.2432	10.5796	7.42187	16.0971	10.0464	55.9092	41.1106	61.521	29.8878	Nrg1	211323	neuregulin 1 [Source:MGI Symbol;Acc:MGI:96083]	ENSMUSG00000062991		11.0363	2.22492	1.21021	1.31141	3.56771	3.60599	3.0909	6.95166	8.08636	0.958624	0.672499	1.45857	0.910311	5.06595	3.72504	5.57444	2.70815		2.07856	5.43373	1	4.2684		2.61417	4.2684	1.27301
3.63776	2.86204	6.43249	3.81041	8.98635	7.18148	5.35258	8.58108	8.13818	5.30134	2.84067	6.69763	9.72334	12.6494	6.1521	6.40454	Rps12-ps24	671641	ribosomal protein S12, pseudogene 24 [Source:MGI Symbol;Acc:MGI:3642518]	ENSMUSG00000098181		5.74445	0.633264	0.498226	1.11977	0.66332	1.56435	1.25016	0.931783	1.4938	1.4167	0.922862	0.494506	1.16593	1.69265	2.20202	1.07096	1.11491		0.728646	1.31002	1	1.52014		1.79789	1.52014	0.861781
2.72832	2.86204	0	0	3.85129	2.69305	4.46049	0.858108	1.62764	2.12054	0	0	4.86167	3.16235	7.38252	12.8091	AY512931	434310	cDNA sequence AY512931 [Source:MGI Symbol;Acc:MGI:3525069]	ENSMUSG00000066158		0.937043	2.91162	3.05433	0	0	4.11005	2.87399	4.76017	0.915762	1.73699	2.26301	0	0	5.18831	3.37482	7.87853	13.6697		1.49149	3.16499	1	7.52783		2.12204	7.52783	0.420439
804.853	634.418	807.277	955.143	1342.82	665.184	880.5	889.858	700.697	687.054	1042.52	664.739	1165.59	1355.59	1269.79	1579.79	Tlr3	142980	toll-like receptor 3 [Source:MGI Symbol;Acc:MGI:2156367]	ENSMUSG00000031639		773.754	1.04019	0.819923	1.04333	1.23443	1.73546	0.859685	1.13796	1.15005	0.905582	0.887949	1.34736	0.85911	1.5064	1.75197	1.64108	2.04172		1.03447	1.22079	1	1.73529		1.18011	1.73529	0.703506
1564.24	1586.52	1434.44	1553.38	1751.05	1278.3	1552.25	1525.72	1271.18	1449.39	1576.57	1568.92	1900.91	2177.81	2046.19	2237.32	Irf2	16363	interferon regulatory factor 2 [Source:MGI Symbol;Acc:MGI:96591]	ENSMUSG00000031627		1466.51	1.06663	1.08183	0.978132	1.05923	1.19402	0.871661	1.05846	1.04037	0.866806	0.98832	1.07505	1.06983	1.29621	1.48502	1.39527	1.5256		1.04646	1.04113	1	1.42553		0.994908	1.42553	0.730347
0	0.954013	3.21624	0	14.1214	4.48842	0	6.86486	0.813818	1.06027	2.84067	0.837203	27.9546	24.2447	20.9171	23.4833	4930512H18Rik		RIKEN cDNA 4930512H18 gene [Source:MGI Symbol;Acc:MGI:1922361]	ENSMUSG00000086866		1.38799	0	0.687334	2.3172	0	10.174	3.23376	0	4.94591	0.586329	0.763888	2.04661	0.603177	20.1404	17.4675	15.0701	16.9189		0.751133	4.58842	1	17.3992		6.10866	17.3992	0.263714
0.909439	0.954013	0	3.81041	6.41882	0.897685	6.24468	4.29054	0.813818	0	0	0.837203	8.50792	8.43294	13.5346	18.1462	Gm45418		predicted gene 45418 [Source:MGI Symbol;Acc:MGI:5791254]	ENSMUSG00000109729		0.412755	2.20334	2.31133	0	9.23164	15.5512	2.17486	15.1293	10.3949	1.97167	0	0	2.02833	20.6125	20.4308	32.7909	43.9635		3.43658	10.8125	1	29.4495		3.14631	29.4495	0.367156
287.383	269.032	368.26	299.752	1151.54	553.872	538.827	654.736	298.671	362.612	441.25	242.789	1328.45	1567.47	1781.65	1874.39	Ddx60	234311	DExD/H box helicase 60 [Source:MGI Symbol;Acc:MGI:2384570]	ENSMUSG00000037921		336.33	0.854465	0.799902	1.09493	0.891243	3.42382	1.64681	1.60208	1.94671	0.888029	1.07814	1.31195	0.721876	3.94984	4.66051	5.29732	5.57307		0.910136	2.15485	1	4.87018		2.36762	4.87018	0.442458
89.125	110.665	113.373	72.3978	115.539	99.643	94.5623	108.122	72.4298	71.0379	79.5387	87.0691	121.542	141.252	95.9728	129.158	Tma16	66282	translation machinery associated 16 [Source:MGI Symbol;Acc:MGI:1913532]	ENSMUSG00000025591		77.5189	1.14972	1.42759	1.46252	0.933937	1.49046	1.2854	1.21986	1.39478	0.93435	0.916395	1.02606	1.1232	1.5679	1.82216	1.23806	1.66615		1.24344	1.34763	1	1.57357		1.08379	1.57357	0.856415
0.909439	1.90803	0.804061	0	5.13506	3.59074	1.78419	10.2973	0	0	2.84067	0	3.64625	2.10823	6.1521	4.26969	Gm7688		predicted gene 7688 [Source:MGI Symbol;Acc:MGI:3645865]	ENSMUSG00000110514		0.710167	1.2806	2.68673	1.13221	0	7.23078	5.05619	2.51236	14.4998	0	0	4	0	5.13436	2.96865	8.6629	6.01224		1.27489	7.32479	1	5.69454		5.74545	5.69454	1.28628
37.287	33.3904	44.2233	31.7534	61.6207	35.9074	56.2021	50.6284	31.7389	31.808	22.7253	37.6741	54.6938	80.1129	99.6641	131.293	Gm7730		predicted gene 7730 [Source:MGI Symbol;Acc:MGI:3647355]	ENSMUSG00000110545		30.9866	1.20333	1.07758	1.42718	1.02475	1.98862	1.1588	1.81376	1.63388	1.02428	1.02651	0.733392	1.21582	1.76508	2.5854	3.21636	4.23709		1.18321	1.64877	1	2.95098		1.39347	2.95098	0.558717
217.356	243.273	168.049	146.066	409.521	504.499	368.436	501.993	120.445	102.846	83.3262	118.883	183.528	461.703	419.573	267.923	Gdf15	23886	growth differentiation factor 15 [Source:MGI Symbol;Acc:MGI:1346047]	ENSMUSG00000038508		106.375	2.0433	2.28694	1.57978	1.37312	3.84978	4.74264	3.46356	4.71909	1.13227	0.966824	0.783325	1.11758	1.72529	4.34033	3.94428	2.51867		1.82078	4.19377	1	3.13214		2.30328	3.13214	1.33894
179.159	198.435	243.63	281.97	519.924	466.796	454.077	414.466	293.788	201.451	162.865	314.788	708.588	410.052	521.698	488.88	Jund	16478	jun D proto-oncogene [Source:MGI Symbol;Acc:MGI:96648]	ENSMUSG00000071076		243.223	0.736605	0.815854	1.00167	1.15931	2.13764	1.91921	1.86692	1.70406	1.2079	0.828255	0.669611	1.29424	2.91333	1.68591	2.14494	2.01		0.92836	1.90696	1	2.18854		2.05411	2.18854	0.871336
0.909439	0.954013	0	0	8.98635	0.897685	1.78419	0.858108	2.44145	0	0.946889	0	8.50792	5.27058	7.38252	1.06742	Ccdc194	619297	coiled-coil domain containing 194 [Source:MGI Symbol;Acc:MGI:3588239]	ENSMUSG00000108900		0.847086	1.07361	1.12623	0	0	10.6085	1.05973	2.10627	1.01301	2.88218	0	1.11782	0	10.0438	6.22202	8.7152	1.26011		0.54996	3.69689	1	6.56027		6.72212	6.56027	0.563527
4530.82	3396.28	4300.12	3608.46	22192.4	7368.2	5810.23	6481.29	4482.51	3074.78	3717.49	4674.11	17917.7	28516	28471.9	22806.5	Bst2	69550	bone marrow stromal cell antigen 2 [Source:MGI Symbol;Acc:MGI:1916800]	ENSMUSG00000046718		3987.22	1.13634	0.851793	1.07848	0.905006	5.56589	1.84795	1.45721	1.62552	1.12422	0.771158	0.932351	1.17227	4.49378	7.15184	7.1408	5.71991		0.992903	2.62414	1	6.12658		2.6429	6.12658	0.428321
1366.89	1250.71	1027.59	1162.17	1810.11	1155.32	1163.29	1101.81	1422.55	1182.2	1112.59	1167.06	1770.86	1862.62	2000.66	1539.22	Mvb12a	73711	multivesicular body subunit 12A [Source:MGI Symbol;Acc:MGI:1920961]	ENSMUSG00000031813		1221.1	1.11939	1.02425	0.841527	0.951743	1.48236	0.946129	0.95266	0.902309	1.16498	0.968141	0.91114	0.955744	1.45022	1.52536	1.63841	1.26052		0.984226	1.07086	1	1.46863		1.08803	1.46863	0.729159
21.8265	16.2182	12.0609	22.8625	23.1078	19.7491	24.0866	17.1622	12.2073	10.6027	12.3096	15.9069	17.0158	34.7859	22.1476	25.6181	Gm18860		predicted gene, 18860 [Source:MGI Symbol;Acc:MGI:5011045]	ENSMUSG00000110569		12.7566	1.711	1.27136	0.945465	1.79221	1.81144	1.54815	1.88817	1.34536	0.956938	0.831153	0.964957	1.24695	1.33389	2.72689	1.73617	2.00823		1.43001	1.64828	1	1.95129		1.15264	1.95129	0.84471
23.6454	89.6772	57.8924	12.7014	94.9985	81.6893	37.4681	54.0608	26.0422	126.172	53.0258	59.4414	150.712	129.656	294.07	192.136	Hsh2d	209488	hematopoietic SH2 domain containing [Source:MGI Symbol;Acc:MGI:2676364]	ENSMUSG00000062007		66.1703	0.357342	1.35525	0.8749	0.19195	1.43567	1.23453	0.566237	0.816995	0.393563	1.90677	0.801353	0.89831	2.27763	1.95943	4.44415	2.90366		0.69486	1.01336	1	2.89622		1.45836	2.89622	0.34989
41.8342	63.9188	36.9868	48.2652	52.6343	51.168	47.2812	52.3446	34.1804	25.4464	17.044	9.20923	34.0317	73.7882	89.8207	81.1241	Gm17435		predicted gene, 17435 [Source:MGI Symbol;Acc:MGI:4937069]	ENSMUSG00000097000		21.47	1.94849	2.97712	1.72272	2.24803	2.45153	2.38323	2.2022	2.43803	1.592	1.18521	0.793852	0.428935	1.58508	3.4368	4.18354	3.77849		2.22409	2.36875	1	3.24598		1.06504	3.24598	0.729748
18.1888	7.6321	16.0812	13.9715	42.3642	29.6236	21.4103	26.6014	22.7869	11.6629	16.0971	19.2557	25.5238	29.5153	35.6822	20.281	Gm7984		predicted gene 7984 [Source:MGI Symbol;Acc:MGI:3645839]	ENSMUSG00000049891		17.4507	1.0423	0.437353	0.921525	0.800629	2.42766	1.69756	1.22691	1.52438	1.30579	0.668338	0.922436	1.10344	1.46263	1.69136	2.04475	1.16219		0.800451	1.71913	1	1.59023		2.1477	1.59023	1.08105
2.72832	0.954013	1.60812	3.81041	6.41882	3.59074	3.56839	5.14865	0.813818	4.24107	0.946889	1.67441	7.29251	6.3247	3.69126	3.20227	Tpd52-ps		tumor protein D52, pseudogene [Source:MGI Symbol;Acc:MGI:107737]	ENSMUSG00000094594		1.91905	1.4217	0.497129	0.83798	1.98557	3.3448	1.87111	1.85946	2.68292	0.424074	2.20999	0.493417	0.87252	3.80007	3.29575	1.92349	1.66868		1.1856	2.43957	1	2.672		2.05767	2.672	0.913014
171.884	265.215	173.677	185.44	457.02	234.296	294.392	249.709	189.62	191.908	236.722	236.928	459.428	518.626	629.975	555.06	Il15	16168	interleukin 15 [Source:MGI Symbol;Acc:MGI:103014]	ENSMUSG00000031712		213.795	0.803967	1.24051	0.812355	0.867374	2.13766	1.09589	1.37698	1.16799	0.886924	0.89763	1.10724	1.10821	2.14892	2.42581	2.94664	2.59623		0.931053	1.44463	1	2.5294		1.55161	2.5294	0.571136
91.8533	50.5627	76.3858	100.341	79.5934	258.533	186.448	284.892	57.7811	106.027	69.1229	37.6741	244.299	98.0329	465.099	310.62	Gm26532		predicted gene, 26532 [Source:MGI Symbol;Acc:MGI:5477026]	ENSMUSG00000097296		67.6512	1.35775	0.747402	1.12911	1.48321	1.17653	3.82156	2.75602	4.21119	0.854102	1.56726	1.02175	0.556888	3.61115	1.44909	6.87495	4.59149		1.17937	2.99132	1	4.13167		2.53638	4.13167	0.723998
643.883	531.385	544.349	603.315	1051.4	673.264	568.266	562.919	887.062	458.036	472.498	592.74	1367.34	1147.93	1150.44	1260.63	Nfix	18032	nuclear factor I/X [Source:MGI Symbol;Acc:MGI:97311]	ENSMUSG00000001911		602.584	1.06854	0.881844	0.903359	1.00121	1.74482	1.11729	0.943049	0.934176	1.4721	0.76012	0.78412	0.983664	2.26914	1.90502	1.90918	2.09203		0.963738	1.18484	1	2.04384		1.22942	2.04384	0.57971
1474.2	1226.86	1358.86	1168.53	1522.54	1385.13	1322.09	1424.46	1405.46	1463.17	1225.27	1403.99	1446.35	1692.91	1871.47	1671.58	Rad23a	19358	RAD23 homolog A, nucleotide excision repair protein [Source:MGI Symbol;Acc:MGI:105126]	ENSMUSG00000003813		1374.47	1.07256	0.892603	0.988642	0.850162	1.10773	1.00775	0.961886	1.03637	1.02255	1.06453	0.891449	1.02147	1.05229	1.23168	1.36159	1.21616		0.950991	1.02843	1	1.21543		1.08143	1.21543	0.846147
10076.6	7878.24	8646.87	8457.84	10241.9	7813.45	9192.17	8522.73	7303.2	7768.58	6564.78	7350.64	8498.2	10715.1	10351.5	9738.1	Calr	12317	calreticulin [Source:MGI Symbol;Acc:MGI:88252]	ENSMUSG00000003814		7246.8	1.39049	1.08713	1.1932	1.16711	1.4133	1.07819	1.26844	1.17607	1.00778	1.072	0.905887	1.01433	1.17268	1.4786	1.42843	1.34378		1.20948	1.234	1	1.35587		1.02027	1.35587	0.910116
733.008	868.151	843.46	687.144	1268.36	967.704	667.289	822.068	681.979	743.248	622.106	786.134	1176.52	1354.54	1406.37	1390.85	N4bp1	80750	NEDD4 binding protein 1 [Source:MGI Symbol;Acc:MGI:2136825]	ENSMUSG00000031652		708.367	1.03479	1.22557	1.19071	0.97004	1.79054	1.36611	0.94201	1.16051	0.962749	1.04924	0.878226	1.10978	1.6609	1.9122	1.98537	1.96346		1.10528	1.31479	1	1.88048		1.18956	1.88048	0.699178
31.8304	38.1605	45.0274	19.052	102.701	53.8611	68.6915	68.6486	31.7389	34.9888	45.4507	41.8602	70.4942	114.899	109.507	106.742	Nod2	257632	nucleotide-binding oligomerization domain containing 2 [Source:MGI Symbol;Acc:MGI:2429397]	ENSMUSG00000055994		38.5096	0.826556	0.990934	1.16925	0.494734	2.66689	1.39864	1.78375	1.78264	0.824181	0.908573	1.18024	1.087	1.83056	2.98364	2.84364	2.77183		0.870369	1.90798	1	2.60742		2.19215	2.60742	0.731751
19.0982	11.4482	13.669	19.052	17.9727	24.2375	32.1155	23.1689	12.2073	14.8437	9.46889	21.7673	23.0929	25.2988	25.8388	25.6181	Gm5356		predicted pseudogene 5356 [Source:MGI Symbol;Acc:MGI:3643649]	ENSMUSG00000069962		14.5718	1.31063	0.785637	0.938047	1.30746	1.23339	1.66332	2.20395	1.58998	0.837733	1.01866	0.649809	1.4938	1.58477	1.73615	1.77321	1.75806		1.08544	1.67266	1	1.71305		1.54099	1.71305	0.976423
0	0.954013	0	0	5.13506	1.79537	1.78419	0.858108	0	8.48214	0	0	1.21542	2.10823	3.69126	3.20227	Gm45643		predicted gene 45643 [Source:MGI Symbol;Acc:MGI:5791479]	ENSMUSG00000109863		2.12054	0	0.449892	0	0	2.42158	0.846659	0.841389	0.404666	0	4	0	0	0.573165	0.994199	1.74072	1.51012		0.112473	1.12857	1	1.20455		10.0342	1.20455	0.936925
0	0.954013	0	0	2.56753	0	1.78419	0	0	0	0	1.67441	1.21542	1.05412	3.69126	2.13485	Gm9619		predicted gene 9619 [Source:MGI Symbol;Acc:MGI:3780027]	ENSMUSG00000110371		0.418602	0	2.27905	0	0	6.13358	0	4.26227	0	0	0	0	4	2.90352	2.51819	8.81808	5.09995		0.569762	2.59896	1	4.83493		4.56149	4.83493	0.537539
0	0.954013	0	0	1.28376	0.897685	0.892097	1.71622	0.813818	0	0	0	2.43084	2.10823	0	2.13485				ENSMUSG00002075108		0.203454	0	4.68907	0	0	6.30983	4.41221	4.38475	8.43538	4	0	0	0	11.9478	10.3622	0	10.493		1.17227	5.88555	1	8.20075		5.02065	8.20075	0.717684
3.63776	1.90803	1.60812	3.81041	12.8376	11.6699	15.1657	25.7432	4.06909	0	1.89378	0	13.3696	13.7035	13.5346	9.6068	Mt2	17750	metallothionein 2 [Source:MGI Symbol;Acc:MGI:97172]	ENSMUSG00000031762		1.49072	2.44027	1.27994	1.07876	2.55609	8.61172	7.82838	10.1734	17.269	2.72962	0	1.27038	0	8.96857	9.19257	9.07927	6.44442		1.83876	10.9706	1	8.42121		5.96631	8.42121	1.30274
26.3737	32.4364	41.8112	38.1041	103.985	69.1217	41.0365	64.3581	30.9251	76.3393	35.0349	28.4649	117.896	140.198	242.393	166.518	9330175E14Rik		RIKEN cDNA 9330175E14 gene [Source:MGI Symbol;Acc:MGI:2443913]	ENSMUSG00000097194		42.691	0.617781	0.759795	0.97939	0.892555	2.43575	1.61912	0.961243	1.50753	0.724393	1.78818	0.820662	0.666765	2.7616	3.284	5.67784	3.90054		0.81238	1.63091	1	3.90599		2.00757	3.90599	0.417541
426.527	513.259	545.957	452.169	1604.71	917.434	637.849	985.966	440.276	753.85	801.068	444.555	1900.91	2417.09	2486.68	2980.24	Nlrc5	434341	NLR family, CARD domain containing 5 [Source:MGI Symbol;Acc:MGI:3612191]	ENSMUSG00000074151		609.937	0.699296	0.841494	0.895104	0.741336	2.63093	1.50414	1.04576	1.6165	0.721837	1.23595	1.31336	0.728854	3.11657	3.96285	4.07694	4.88615		0.794308	1.69934	1	4.01063		2.13939	4.01063	0.423708
14.551	15.2642	14.4731	6.35068	37.2292	17.9537	18.734	24.027	1.62764	3.1808	0.946889	25.9533	26.7392	17.92	18.4563	17.0788	Bean1	65115	brain expressed, associated with Nedd4, 1 [Source:MGI Symbol;Acc:MGI:1929597]	ENSMUSG00000031872		7.92716	1.83559	1.92556	1.82576	0.80113	4.69641	2.26483	2.36327	3.03098	0.205324	0.401254	0.119449	3.27397	3.37311	2.26058	2.32824	2.15446		1.59701	3.08887	1	2.5291		1.93416	2.5291	1.22133
112.77	194.619	237.198	124.473	277.293	289.952	320.263	320.074	244.145	279.911	152.449	238.603	212.698	324.668	425.725	270.058	Rrad	56437	Ras-related associated with diabetes [Source:MGI Symbol;Acc:MGI:1930943]	ENSMUSG00000031880		228.777	0.492927	0.850691	1.03681	0.544082	1.21207	1.2674	1.39989	1.39907	1.06718	1.22351	0.666366	1.04295	0.929718	1.41915	1.86088	1.18044		0.731127	1.31961	1	1.34755		1.80489	1.34755	0.979267
714.819	615.338	688.276	614.746	871.676	586.188	782.369	701.074	654.31	643.583	562.452	751.808	819.191	831.698	794.852	745.061	Ciao2b	68523	cytosolic iron-sulfur assembly component 2B [Source:MGI Symbol;Acc:MGI:1915773]	ENSMUSG00000031879		653.038	1.09461	0.94227	1.05396	0.941363	1.3348	0.897632	1.19805	1.07356	1.00195	0.985521	0.861285	1.15125	1.25443	1.27358	1.21716	1.14091		1.00805	1.12601	1	1.22152		1.11702	1.22152	0.921808
127.321	82.0451	189.758	64.777	189.997	142.732	125.786	119.277	173.343	75.279	84.2731	123.069	126.403	179.2	179.641	172.922	B3gnt9	97440	UDP-GlcNAc:betaGal beta-1,3-N-acetylglucosaminyltransferase 9 [Source:MGI Symbol;Acc:MGI:2142841]	ENSMUSG00000069920		113.991	1.11694	0.71975	1.66468	0.568263	1.66677	1.25213	1.10347	1.04637	1.52067	0.660394	0.739296	1.07964	1.10889	1.57205	1.57593	1.51698		1.01741	1.26719	1	1.44346		1.2455	1.44346	0.87788
5314.76	4408.49	4756.82	4436.59	9519.11	4583.58	4095.62	4170.41	4321.37	4031.14	4202.29	4872.52	8817.85	10288.2	10601.3	9489.39	Psmb10	19171	proteasome (prosome, macropain) subunit, beta type 10 [Source:MGI Symbol;Acc:MGI:1096380]	ENSMUSG00000031897		4356.83	1.21987	1.01186	1.09181	1.01831	2.18487	1.05204	0.940045	0.957211	0.991861	0.925245	0.96453	1.11836	2.02391	2.36139	2.43326	2.17805		1.08546	1.28354	1	2.24915		1.18249	2.24915	0.570678
12.7321	3.81605	12.0609	11.4312	35.9454	28.7259	13.3815	14.5878	5.69673	12.7232	6.62822	5.86042	26.7392	27.407	43.0647	22.4159	Lcat	16816	lecithin cholesterol acyltransferase [Source:MGI Symbol;Acc:MGI:96755]	ENSMUSG00000035237		7.72715	1.64772	0.49385	1.56085	1.47936	4.65183	3.71753	1.73175	1.88787	0.737235	1.64656	0.857784	0.75842	3.46042	3.54685	5.57317	2.90093		1.29544	2.99725	1	3.87034		2.31368	3.87034	0.774413
132.778	64.8729	143.123	77.4783	236.213	164.276	133.815	108.122	281.581	101.786	160.024	149.859	281.977	352.075	226.397	210.282	Il34	76527	interleukin 34 [Source:MGI Symbol;Acc:MGI:1923777]	ENSMUSG00000031750		173.313	0.766119	0.374311	0.825808	0.447044	1.36293	0.947862	0.7721	0.623853	1.6247	0.587296	0.923327	0.864677	1.62698	2.03145	1.3063	1.21331		0.60332	0.926686	1	1.54451		1.53598	1.54451	0.599987
336.492	282.388	387.557	325.155	1066.81	387.8	387.17	401.595	377.612	295.815	308.686	362.509	1108.46	1469.44	1552.79	1447.42	Mlkl	74568	mixed lineage kinase domain-like [Source:MGI Symbol;Acc:MGI:1921818]	ENSMUSG00000012519		336.155	1.001	0.840051	1.15291	0.967276	3.17356	1.15363	1.15176	1.19467	1.12332	0.879994	0.918283	1.0784	3.29747	4.37131	4.61927	4.30582		0.990311	1.66841	1	4.14847		1.68473	4.14847	0.402174
969.462	830.945	955.224	943.711	1000.05	889.606	983.983	948.209	969.257	836.551	730.051	889.11	1068.35	1158.47	1287.02	1220.06	Cfdp1	23837	craniofacial development protein 1 [Source:MGI Symbol;Acc:MGI:1344403]	ENSMUSG00000031954		856.242	1.13223	0.970455	1.1156	1.10215	1.16795	1.03896	1.14919	1.10741	1.13199	0.977003	0.852622	1.03839	1.24772	1.35297	1.5031	1.4249		1.08011	1.11588	1	1.38218		1.03312	1.38218	0.807335
9.09439	2.86204	9.64873	10.1611	26.959	12.5676	16.9498	13.7297	16.2764	6.36161	8.522	10.0464	10.9388	27.407	22.1476	19.2136	Gm16118		predicted gene 16118 [Source:MGI Symbol;Acc:MGI:3801926]	ENSMUSG00000089797		10.3016	0.882813	0.277825	0.936624	0.98636	2.61698	1.21996	1.64536	1.33278	1.57998	0.617536	0.82725	0.975231	1.06185	2.66046	2.14992	1.86511		0.770906	1.70377	1	1.93433		2.21009	1.93433	0.880804
88.2156	92.5392	82.8183	59.6964	83.4447	142.732	79.3966	138.155	67.5469	103.906	95.6358	76.1855	149.496	180.254	199.328	169.72	Gm42047		predicted gene, 42047 [Source:MGI Symbol;Acc:MGI:5624932]	ENSMUSG00000110631		85.8186	1.02793	1.07831	0.965039	0.695612	0.972338	1.66318	0.925168	1.60985	0.787089	1.21077	1.11439	0.88775	1.742	2.10041	2.32267	1.97766		0.941723	1.29264	1	2.03569		1.37263	2.03569	0.634988
43.6531	103.033	107.744	128.284	242.631	118.494	75.8283	106.405	59.4087	117.69	144.874	190.882	301.424	371.049	182.102	206.013	Slc7a5	20539	solute carrier family 7 (cationic amino acid transporter, y+ system), member 5 [Source:MGI Symbol;Acc:MGI:1298205]	ENSMUSG00000040010		128.214	0.340471	0.803606	0.840348	1.00055	1.8924	0.924195	0.591421	0.829907	0.463357	0.917919	1.12994	1.48878	2.35095	2.89399	1.4203	1.60679		0.746243	1.05948	1	2.06801		1.41975	2.06801	0.512319
492.916	443.616	531.484	489.002	525.059	521.555	536.15	580.939	489.918	610.714	492.382	498.973	600.416	669.364	757.939	783.488	Zc3h18	76014	zinc finger CCCH-type containing 18 [Source:MGI Symbol;Acc:MGI:1923264]	ENSMUSG00000017478		522.997	0.942483	0.848219	1.01623	0.935001	1.00394	0.997243	1.02515	1.11079	0.936752	1.16772	0.941463	0.954065	1.14803	1.27986	1.44922	1.49807		0.935483	1.03428	1	1.3438		1.10561	1.3438	0.769671
1106.79	1296.5	1130.51	847.181	1319.71	1516.19	984.875	1484.53	1196.31	1139.79	840.837	1331.15	1299.28	1796.22	1630.31	1755.91	Ankrd11	77087	ankyrin repeat domain 11 [Source:MGI Symbol;Acc:MGI:1924337]	ENSMUSG00000035569		1127.02	0.982045	1.15038	1.00309	0.751698	1.17097	1.34531	0.873874	1.31721	1.06148	1.01133	0.74607	1.18112	1.15284	1.59377	1.44656	1.55801		0.971804	1.17684	1	1.4378		1.21098	1.4378	0.818503
30.9209	110.665	40.203	30.4833	98.8498	71.8148	68.6915	68.6486	48.8291	50.8929	24.6191	19.2557	82.6484	65.3553	124.272	73.6522	Fanca	14087	Fanconi anemia, complementation group A [Source:MGI Symbol;Acc:MGI:1341823]	ENSMUSG00000032815		35.8992	0.861327	3.08267	1.11989	0.849136	2.75354	2.00046	1.91346	1.91226	1.36017	1.41766	0.685785	0.536382	2.30224	1.82052	3.46171	2.05164		1.47826	2.14493	1	2.40903		1.45099	2.40903	0.890372
4.54719	1.90803	7.23655	6.35068	21.824	10.7722	10.7052	11.1554	3.25527	2.12054	4.73445	13.3953	20.6621	7.37882	12.3042	11.7416	Spire2	234857	spire type actin nucleation factor 2 [Source:MGI Symbol;Acc:MGI:2446256]	ENSMUSG00000010154		5.87638	0.773809	0.324694	1.23146	1.08071	3.71385	1.83314	1.82173	1.89835	0.553959	0.360858	0.805674	2.27951	3.51613	1.25568	2.09384	1.99811		0.852671	2.31677	1	2.21594		2.71707	2.21594	1.0455
19.0982	14.3102	12.865	19.052	11.5539	21.5444	19.6261	14.5878	17.904	10.6027	9.46889	15.0697	25.5238	25.2988	39.3735	24.5507	Gm4342		predicted gene 4342 [Source:MGI Symbol;Acc:MGI:3782526]	ENSMUSG00000083911		13.2613	1.44015	1.07909	0.970114	1.43666	0.871247	1.62461	1.47996	1.10003	1.35009	0.79952	0.714024	1.13636	1.92468	1.90772	2.96905	1.8513		1.2315	1.26896	1	2.16319		1.03041	2.16319	0.586616
222.813	365.387	324.037	302.292	616.207	323.167	426.422	410.176	167.646	256.585	211.156	210.975	647.818	850.672	1042.17	882.758	Casp4	12363	caspase 4, apoptosis-related cysteine peptidase [Source:MGI Symbol;Acc:MGI:107700]	ENSMUSG00000033538		211.591	1.05304	1.72686	1.53143	1.42867	2.91226	1.52732	2.01532	1.93853	0.792315	1.21265	0.997947	0.997091	3.06165	4.02037	4.92539	4.17201		1.435	2.09836	1	4.04485		1.46227	4.04485	0.518772
331.036	356.801	416.504	384.851	623.909	382.414	495.114	488.264	311.692	239.621	370.234	271.254	432.689	503.868	542.615	637.251	Casp12	12364	caspase 12 [Source:MGI Symbol;Acc:MGI:1312922]	ENSMUSG00000025887		298.2	1.11011	1.19651	1.39673	1.29058	2.09225	1.28241	1.66034	1.63737	1.04525	0.803556	1.24156	0.909637	1.451	1.6897	1.81964	2.13699		1.24848	1.66809	1	1.77433		1.33609	1.77433	0.940124
0	0.954013	1.60812	2.54027	6.41882	5.38611	0	0.858108	0	0	0	0	47.4013	61.1388	77.5165	101.405	Mmp10	17384	matrix metallopeptidase 10 [Source:MGI Symbol;Acc:MGI:97007]	ENSMUSG00000047562		0	#DIV/0!	#DIV/0!	#DIV/0!	#DIV/0!	#DIV/0!	#DIV/0!	#DIV/0!	#DIV/0!	#DIV/0!	#DIV/0!	#DIV/0!	#DIV/0!	#DIV/0!	#DIV/0!	#DIV/0!	#DIV/0!		#DIV/0!	#DIV/0!	#DIV/0!	#DIV/0!		#DIV/0!	#DIV/0!	#DIV/0!
857.601	1075.17	915.021	961.493	1242.68	1247.78	1545.11	1535.16	797.542	1428.18	867.35	762.692	1239.73	1579.07	1646.3	1479.45	Birc3	11796	baculoviral IAP repeat-containing 3 [Source:MGI Symbol;Acc:MGI:1197007]	ENSMUSG00000032000		963.941	0.889682	1.11539	0.94925	0.99746	1.28917	1.29446	1.60291	1.59258	0.827376	1.48161	0.899796	0.791223	1.2861	1.63814	1.70789	1.53479		0.987946	1.44478	1	1.54173		1.46241	1.54173	0.937117
328.307	120.206	256.495	128.284	388.981	279.18	379.141	352.682	423.999	149.498	368.34	172.464	376.779	678.851	499.551	458.992	Trpc6	22068	transient receptor potential cation channel, subfamily C, member 6 [Source:MGI Symbol;Acc:MGI:109523]	ENSMUSG00000031997		278.575	1.17852	0.431501	0.920741	0.4605	1.39632	1.00217	1.361	1.26602	1.52203	0.536651	1.32223	0.619093	1.35252	2.43687	1.79324	1.64764		0.747816	1.25638	1	1.80757		1.68006	1.80757	0.695066
1139.53	1210.64	1195.64	1080.89	1256.81	1114.03	1247.15	1277.72	1130.39	1012.56	982.871	1208.92	1266.47	1225.94	1344.85	1406.86	Cwc15	66070	CWC15 spliceosome-associated protein [Source:MGI Symbol;Acc:MGI:1913320]	ENSMUSG00000004096		1083.69	1.05153	1.11715	1.10331	0.997417	1.15975	1.028	1.15084	1.17905	1.0431	0.934363	0.906971	1.11557	1.16867	1.13127	1.241	1.29822		1.06735	1.12941	1	1.20979		1.05814	1.20979	0.933562
34.5587	16.2182	28.1421	44.4548	156.619	42.1912	49.0653	42.0473	77.3127	34.9888	46.3976	25.1161	150.712	82.2211	130.425	87.5286	Piwil4	330890	piwi-like RNA-mediated gene silencing 4 [Source:MGI Symbol;Acc:MGI:3041167]	ENSMUSG00000036912		45.9538	0.752031	0.352924	0.612401	0.96738	3.40819	0.918122	1.06771	0.914991	1.6824	0.761392	1.00966	0.546551	3.27964	1.78921	2.83817	1.90471		0.671184	1.57725	1	2.45293		2.34996	2.45293	0.643007
0	0.954013	0	0	3.85129	0.897685	1.78419	0	0	0	0	0	2.43084	6.3247	2.46084	0	Gm10706		predicted gene 10706 [Source:MGI Symbol;Acc:MGI:3642794]	ENSMUSG00000074508		0	#DIV/0!	#DIV/0!	#DIV/0!	#DIV/0!	#DIV/0!	#DIV/0!	#DIV/0!	#DIV/0!	#DIV/0!	#DIV/0!	#DIV/0!	#DIV/0!	#DIV/0!	#DIV/0!	#DIV/0!	#DIV/0!		#DIV/0!	#DIV/0!	#DIV/0!	#DIV/0!		#DIV/0!	#DIV/0!	#DIV/0!
180.978	214.653	194.583	227.354	270.874	301.622	279.226	322.649	178.226	249.163	232.935	204.278	263.746	234.014	306.375	380.002	Taf1d	75316	TATA-box binding protein associated factor, RNA polymerase I, D [Source:MGI Symbol;Acc:MGI:1922566]	ENSMUSG00000031939		216.15	0.83728	0.993072	0.900219	1.05183	1.25318	1.39543	1.29182	1.4927	0.824547	1.15273	1.07765	0.945072	1.2202	1.08264	1.41741	1.75805		0.945602	1.35828	1	1.36958		1.43642	1.36958	0.991753
85.4873	142.148	114.981	132.094	128.376	131.96	103.483	170.764	96.0305	103.906	142.98	109.674	130.05	139.143	156.263	167.585	Cep295	319675	centrosomal protein 295 [Source:MGI Symbol;Acc:MGI:2442521]	ENSMUSG00000046111		113.148	0.755537	1.2563	1.0162	1.16745	1.13459	1.16626	0.914586	1.50921	0.848719	0.918324	1.26366	0.969296	1.14938	1.22975	1.38106	1.48112		1.04887	1.18116	1	1.31033		1.12613	1.31033	0.901425
206.443	141.194	189.758	138.445	360.738	235.193	227.485	226.541	226.241	169.643	160.024	141.487	336.671	439.567	406.039	442.98	Shfl	319278	shiftless antiviral inhibitor of ribosomal frameshifting [Source:MGI Symbol;Acc:MGI:2441788]	ENSMUSG00000038884		174.349	1.18408	0.809835	1.08838	0.794068	2.06906	1.34898	1.30477	1.29935	1.29764	0.973008	0.917839	0.811518	1.93102	2.52119	2.32889	2.54077		0.969091	1.50554	1	2.33047		1.55356	2.33047	0.646025
11986.4	11237.3	11564.8	10133.1	18049.7	12150.2	15777.6	11320.2	13542.7	7849.16	11544.5	14487.8	15356.8	22911.2	19037.1	18433.3	Icam1	15894	intercellular adhesion molecule 1 [Source:MGI Symbol;Acc:MGI:96392]	ENSMUSG00000037405		11856	1.011	0.947813	0.975436	0.854682	1.52241	1.02481	1.33077	0.954801	1.14226	0.662039	0.97372	1.22198	1.29527	1.93245	1.60568	1.55476		0.947231	1.2082	1	1.59704		1.2755	1.59704	0.756521
0	0.954013	0	0	3.85129	4.48842	8.02887	2.57432	0	0	0	1.67441	1.21542	12.6494	3.69126	3.20227	Gm47079		predicted gene, 47079 [Source:MGI Symbol;Acc:MGI:6095803]	ENSMUSG00000110790		0.418602	0	2.27905	0	0	9.20038	10.7224	19.1802	6.14982	0	0	0	4	2.90352	30.2182	8.81808	7.64992		0.569762	11.3132	1	12.3974		19.856	12.3974	0.912544
357.41	357.755	229.961	236.245	423.642	377.028	318.479	339.811	349.128	307.478	274.598	274.603	446.058	612.442	468.79	577.476	Pde4a	18577	phosphodiesterase 4A, cAMP specific [Source:MGI Symbol;Acc:MGI:99558]	ENSMUSG00000032177		301.451	1.18563	1.18677	0.762847	0.783693	1.40534	1.25071	1.05648	1.12725	1.15816	1.01999	0.910919	0.910935	1.4797	2.03164	1.55511	1.91565		0.979736	1.20995	1	1.74553		1.23497	1.74553	0.693169
1347.79	1113.33	1269.61	1134.23	1928.21	1475.79	1183.81	1080.36	1392.44	1198.1	1444.95	1376.36	1762.36	2398.12	2481.76	1821.02	Keap1	50868	kelch-like ECH-associated protein 1 [Source:MGI Symbol;Acc:MGI:1858732]	ENSMUSG00000003308		1352.96	0.996174	0.822884	0.938393	0.83833	1.42518	1.09079	0.874977	0.798512	1.02918	0.885539	1.06799	1.01729	1.30259	1.77249	1.83431	1.34595		0.898945	1.04736	1	1.56383		1.1651	1.56383	0.66974
2.72832	0.954013	2.41218	0	3.85129	3.59074	0.892097	4.29054	1.62764	0	0.946889	0.837203	6.07709	5.27058	1.23042	7.47196	Gm26511		predicted gene, 26511 [Source:MGI Symbol;Acc:MGI:5477005]	ENSMUSG00000097155		0.852932	3.19875	1.11851	2.82811	0	4.51536	4.20988	1.04592	5.03034	1.90828	0	1.11016	0.981559	7.12494	6.17937	1.44258	8.76032		1.78634	3.70037	1	5.8768		2.07148	5.8768	0.629658
853.963	659.223	955.224	819.238	1621.39	1147.24	994.688	1026.3	1904.33	1067.69	1197.81	745.111	1722.25	2584.69	1985.9	1710.01	Ldlr	16835	low density lipoprotein receptor [Source:MGI Symbol;Acc:MGI:96765]	ENSMUSG00000032193		1228.74	0.694993	0.536504	0.777403	0.666732	1.31956	0.933675	0.809521	0.835246	1.54983	0.868932	0.974834	0.606404	1.40164	2.10354	1.61621	1.39168		0.668908	0.974501	1	1.62827		1.45685	1.62827	0.598489
21.8265	6.67809	6.43249	6.35068	14.1214	17.9537	19.6261	16.3041	3.25527	5.30134	14.2033	20.0929	30.3854	16.8659	40.6039	13.8765	Cnn1	12797	calponin 1 [Source:MGI Symbol;Acc:MGI:104979]	ENSMUSG00000001349		10.7132	2.03735	0.623351	0.600426	0.59279	1.31813	1.67585	1.83196	1.52187	0.303856	0.494842	1.32578	1.87552	2.83626	1.57431	3.79008	1.29527		0.963479	1.58695	1	2.37398		1.6471	2.37398	0.668477
50.9286	31.4824	131.866	60.9665	205.402	238.784	147.196	113.27	85.4509	43.471	38.8224	142.325	258.884	217.148	120.581	61.9105	Adamts8	30806	a disintegrin-like and metallopeptidase (reprolysin type) with thrombospondin type 1 motif, 8 [Source:MGI Symbol;Acc:MGI:1353468]	ENSMUSG00000031994		77.5172	0.656997	0.406134	1.70112	0.78649	2.64976	3.0804	1.89888	1.46123	1.10235	0.560791	0.500824	1.83604	3.3397	2.80129	1.55554	0.798668		0.887685	2.27257	1	2.1238		2.56011	2.1238	1.07005
5.45663	4.77006	11.2569	1.27014	11.5539	6.28379	2.67629	16.3041	13.8349	0	0.946889	4.18602	4.86167	18.9741	20.9171	17.0788	Robo3	19649	roundabout guidance receptor 3 [Source:MGI Symbol;Acc:MGI:1343102]	ENSMUSG00000032128		4.74195	1.15071	1.00593	2.37389	0.267851	2.43652	1.32515	0.564386	3.43826	2.91755	0	0.199683	0.882762	1.02525	4.00133	4.41108	3.60163		1.19959	1.94108	1	3.25982		1.61811	3.25982	0.595455
2401.83	1864.14	2031.86	1886.15	2869.21	1996.45	2101.78	1962.49	2108.6	1867.13	1782.99	2461.38	2936.45	3259.33	3376.27	3143.56	Tbrg1	21376	transforming growth factor beta regulated gene 1 [Source:MGI Symbol;Acc:MGI:1100877]	ENSMUSG00000011114		2055.03	1.16876	0.907113	0.988728	0.917824	1.39619	0.971497	1.02275	0.954973	1.02607	0.908568	0.867625	1.19774	1.42891	1.58603	1.64293	1.52969		0.995606	1.08635	1	1.54689		1.09115	1.54689	0.702281
1935.29	1727.72	1809.94	1961.09	2258.14	1748.69	2081.26	1966.78	1710.65	1717.63	1997.94	1722.96	2212.06	2295.87	2166.77	2275.74	Vwa5a	67776	von Willebrand factor A domain containing 5A [Source:MGI Symbol;Acc:MGI:1915026]	ENSMUSG00000023186		1787.29	1.0828	0.966666	1.01267	1.09724	1.26344	0.978401	1.16448	1.10042	0.957114	0.961024	1.11785	0.964007	1.23766	1.28455	1.21232	1.27329		1.03984	1.12669	1	1.25195		1.08351	1.25195	0.899942
17384.8	19700.4	14182.8	15895.8	20999.8	19620.7	21934.9	23585.1	16392.7	15352.7	14784.7	17015.3	19868.4	19758.4	25787.2	18831.5	Hspa8	15481	heat shock protein 8 [Source:MGI Symbol;Acc:MGI:105384]	ENSMUSG00000015656		15886.4	1.09432	1.24008	0.892768	1.00059	1.32188	1.23507	1.38074	1.48461	1.03187	0.966406	0.930655	1.07106	1.25066	1.24373	1.62323	1.18539		1.05694	1.35557	1	1.32575		1.28254	1.32575	1.02249
1.81888	1.90803	4.0203	6.35068	11.5539	17.9537	20.5182	18.0203	3.25527	2.12054	3.78756	5.02322	9.72334	17.92	23.378	34.1575	Gm48565		predicted gene, 48565 [Source:MGI Symbol;Acc:MGI:6098124]	ENSMUSG00000110982		3.54665	0.512845	0.53798	1.13355	1.79062	3.25769	5.06216	5.78525	5.08093	0.917845	0.597899	1.06793	1.41633	2.74156	5.05266	6.59158	9.63094		0.993748	4.79651	1	6.00418		4.82669	6.00418	0.798861
4.54719	14.3102	16.0812	11.4312	16.6889	16.1583	24.9787	22.3108	17.0902	19.0848	7.57511	32.6509	25.5238	32.6776	34.4518	22.4159	Oaf	102644	out at first homolog [Source:MGI Symbol;Acc:MGI:94852]	ENSMUSG00000032014		19.1003	0.23807	0.749214	0.841937	0.598485	0.873754	0.845974	1.30777	1.16809	0.894762	0.999192	0.396597	1.70945	1.3363	1.71085	1.80373	1.17359		0.606927	1.0489	1	1.50612		1.72821	1.50612	0.696424
9574.57	6269.77	7641.79	7949.78	10085.3	8063.01	7831.72	8509.86	7695.46	5089.29	7110.19	7106.18	8751.01	14934.7	11761.6	11514.3	Mcam	84004	melanoma cell adhesion molecule [Source:MGI Symbol;Acc:MGI:1933966]	ENSMUSG00000032135		6750.28	1.4184	0.928816	1.13207	1.1777	1.49405	1.19447	1.16021	1.26067	1.14002	0.753937	1.05332	1.05272	1.29639	2.21246	1.74239	1.70575		1.16425	1.27735	1	1.73925		1.09715	1.73925	0.734426
263.737	250.905	279.813	335.316	317.09	348.302	364.868	337.236	289.719	338.225	314.367	250.324	296.562	351.021	386.352	385.34	Rnf214	235315	ring finger protein 214 [Source:MGI Symbol;Acc:MGI:2444451]	ENSMUSG00000042790		298.159	0.884553	0.841515	0.93847	1.12462	1.06349	1.16817	1.22374	1.13106	0.971694	1.13438	1.05436	0.839565	0.994644	1.1773	1.29579	1.2924		0.94729	1.14662	1	1.19003		1.21042	1.19003	0.963517
68.2079	41.0225	129.454	50.8055	159.187	103.234	90.9939	112.412	135.908	49.8326	66.2822	98.79	143.419	192.903	193.176	135.563	Nnmt	18113	nicotinamide N-methyltransferase [Source:MGI Symbol;Acc:MGI:1099443]	ENSMUSG00000032271		87.7031	0.777714	0.467743	1.47605	0.579289	1.81506	1.17708	1.03752	1.28174	1.54963	0.568196	0.755757	1.12641	1.63528	2.19951	2.20261	1.5457		0.825198	1.32785	1	1.89578		1.60913	1.89578	0.700426
1515.13	1717.22	1663.6	1386.99	2172.13	1538.63	1599.53	1559.18	1602.41	1673.1	1441.17	1779.06	2068.64	1936.41	2107.71	2261.87	Psma4	26441	proteasome subunit alpha 4 [Source:MGI Symbol;Acc:MGI:1347060]	ENSMUSG00000032301		1623.93	0.932997	1.05745	1.02443	0.854092	1.33757	0.947473	0.984973	0.960127	0.986745	1.03028	0.887454	1.09552	1.27385	1.19242	1.2979	1.39283		0.967241	1.05754	1	1.28925		1.09335	1.28925	0.820272
1027.67	1276.47	1015.53	1417.47	2820.43	1315.11	1254.29	623.845	1079.94	1024.22	771.715	1382.22	2711.6	2338.03	2569.12	1743.1				ENSMUSG00002075524		1064.52	0.965377	1.1991	0.953976	1.33156	2.64948	1.2354	1.17826	0.586032	1.01448	0.962139	0.724939	1.29844	2.54724	2.19632	2.4134	1.63745		1.1125	1.41229	1	2.1986		1.26947	2.1986	0.642359
38.1964	29.5744	36.9868	30.4833	78.3096	52.9634	57.0942	36.8986	52.0843	36.0491	34.088	42.6974	59.5555	56.9223	57.8298	66.1802	Gm2296		predicted gene 2296 [Source:MGI Symbol;Acc:MGI:3780467]	ENSMUSG00000118653		41.2297	0.92643	0.717308	0.897091	0.739352	1.89935	1.28459	1.38478	0.894953	1.26327	0.874348	0.826783	1.0356	1.44448	1.38061	1.40262	1.60516		0.820045	1.36592	1	1.45822		1.66566	1.45822	0.936704
488.369	190.803	589.377	241.326	923.026	602.347	506.711	477.108	808.935	354.129	506.586	408.555	927.364	2021.8	1439.59	964.95	Cspg4	121021	chondroitin sulfate proteoglycan 4 [Source:MGI Symbol;Acc:MGI:2153093]	ENSMUSG00000032911		519.551	0.939982	0.367245	1.1344	0.464489	1.77658	1.15936	0.975286	0.918308	1.55699	0.681606	0.975044	0.786362	1.78493	3.89143	2.77084	1.85728		0.726528	1.20738	1	2.57612		1.66186	2.57612	0.468684
197.348	323.41	311.976	180.359	419.791	357.279	471.919	221.392	249.842	115.569	196.953	534.136	298.993	462.757	504.472	313.822	Sema7a	20361	sema domain, immunoglobulin domain (Ig), and GPI membrane anchor, (semaphorin) 7A [Source:MGI Symbol;Acc:MGI:1306826]	ENSMUSG00000038264		274.125	0.719921	1.17979	1.13808	0.657946	1.53138	1.30334	1.72155	0.807631	0.911417	0.421593	0.718479	1.94851	1.09072	1.68813	1.8403	1.14481		0.923934	1.34098	1	1.44099		1.45138	1.44099	0.930594
117.318	74.413	144.731	69.8575	204.118	145.425	200.722	90.9595	128.583	49.8326	79.5387	116.371	194.467	294.099	375.278	206.013	Islr	26968	immunoglobulin superfamily containing leucine-rich repeat [Source:MGI Symbol;Acc:MGI:1349645]	ENSMUSG00000037206		93.5814	1.25364	0.795168	1.54658	0.746489	2.18119	1.55399	2.14489	0.971982	1.37403	0.532505	0.849941	1.24353	2.07805	3.1427	4.01018	2.20143		1.08547	1.71301	1	2.85809		1.57813	2.85809	0.599356
1416.91	1265.02	1330.72	1094.86	3323.67	1579.93	1370.26	1545.45	1145.86	1439.84	1280.19	1079.15	3477.31	4693.98	4526.72	4273.96	Pml	18854	promyelocytic leukemia [Source:MGI Symbol;Acc:MGI:104662]	ENSMUSG00000036986		1236.26	1.14612	1.02326	1.07641	0.885619	2.68848	1.27799	1.10839	1.2501	0.926871	1.16468	1.03554	0.872918	2.81276	3.79692	3.66162	3.45716		1.03285	1.58124	1	3.43211		1.53094	3.43211	0.460719
56.3852	69.6429	73.9736	78.7485	73.1746	70.9171	91.886	83.2365	78.1265	88.0022	59.654	62.7902	81.433	98.0329	89.8207	83.259	Rps11-ps1		ribosomal protein S11, pseudogene 1 [Source:MGI Symbol;Acc:MGI:3644744]	ENSMUSG00000090516		72.1432	0.781573	0.965342	1.02537	1.09156	1.0143	0.983004	1.27366	1.15377	1.08294	1.21983	0.826883	0.870355	1.12877	1.35886	1.24503	1.15408		0.965961	1.10618	1	1.22169		1.14516	1.22169	0.905455
738.464	436.938	710.79	532.187	960.256	851.903	836.787	890.716	725.112	431.529	534.992	442.043	866.593	1236.48	1450.67	1627.82	Uaca	72565	uveal autoantigen with coiled-coil domains and ankyrin repeats [Source:MGI Symbol;Acc:MGI:1919815]	ENSMUSG00000034485		533.419	1.3844	0.819127	1.33252	0.99769	1.80019	1.59706	1.56872	1.66982	1.35937	0.808987	1.00295	0.828698	1.6246	2.31803	2.71956	3.05167		1.13343	1.65895	1	2.42846		1.46365	2.42846	0.683127
13.6416	11.4482	22.5137	31.7534	33.3779	28.7259	20.5182	36.8986	21.1593	12.7232	10.4158	13.3953	42.5396	55.8682	72.5948	69.3825	Gm9869		predicted gene 9869 [Source:MGI Symbol;Acc:MGI:3642719]	ENSMUSG00000052143		14.4234	0.945797	0.793722	1.56092	2.20152	2.31415	1.99162	1.42257	2.55825	1.46701	0.882124	0.722146	0.928718	2.94935	3.87345	5.03314	4.81042		1.37549	2.07165	1	4.16659		1.50612	4.16659	0.497205
0	0	0.804061	5.08055	6.41882	3.59074	5.35258	0.858108	0.813818	0	0	0	2.43084	0	7.38252	2.13485	Skor1	207667	SKI family transcriptional corepressor 1 [Source:MGI Symbol;Acc:MGI:2443473]	ENSMUSG00000022245		0.203454	0	0	3.95204	24.9714	31.5492	17.6489	26.3085	4.21769	4	0	0	0	11.9478	0	36.2859	10.493		7.23086	19.9311	1	14.6817		2.75639	14.6817	1.35755
1700.65	1821.21	1599.28	1555.92	2043.75	1844.74	1744.05	1738.53	1574.74	1923.33	1700.61	1532.92	2325.09	2272.68	2352.56	2254.4	Map2k1	26395	mitogen-activated protein kinase kinase 1 [Source:MGI Symbol;Acc:MGI:1346866]	ENSMUSG00000004936		1682.9	1.01055	1.08219	0.950311	0.924546	1.21442	1.09617	1.03634	1.03306	0.935729	1.14286	1.01053	0.91088	1.3816	1.35045	1.39792	1.33959		0.991898	1.095	1	1.36739		1.10394	1.36739	0.800792
151.876	124.976	188.954	130.824	207.97	246.863	159.685	213.669	174.157	133.594	172.334	157.394	196.898	284.612	225.167	210.282	Zfp609	214812	zinc finger protein 609 [Source:MGI Symbol;Acc:MGI:2674092]	ENSMUSG00000040524		159.37	0.952981	0.784187	1.18564	0.820884	1.30495	1.549	1.00198	1.34071	1.09279	0.838263	1.08135	0.987604	1.23548	1.78586	1.41286	1.31946		0.935922	1.29916	1	1.43841		1.38811	1.43841	0.90319
326.489	416.903	439.821	477.571	487.83	539.509	466.567	607.541	367.846	461.216	382.543	424.462	607.709	555.52	634.897	686.353	Sltm	66660	SAFB-like, transcription modulator [Source:MGI Symbol;Acc:MGI:1913910]	ENSMUSG00000032212		409.017	0.798228	1.01928	1.07531	1.16761	1.19269	1.31904	1.1407	1.48537	0.899341	1.12762	0.935275	1.03776	1.48578	1.35818	1.55225	1.67805		1.01511	1.28445	1	1.51857		1.26533	1.51857	0.84583
261.918	232.779	184.934	241.326	344.049	230.705	272.982	295.189	235.193	203.571	213.997	197.58	285.623	230.852	386.352	337.306	7SK	19817	7SK RNA [Source:RFAM;Acc:RF00100]	ENSMUSG00002076161		212.585	1.23206	1.09499	0.869928	1.1352	1.6184	1.08523	1.2841	1.38857	1.10635	0.957598	1.00664	0.929414	1.34357	1.08592	1.8174	1.58668		1.08304	1.34408	1	1.45839		1.24102	1.45839	0.921615
83.6684	79.183	85.2305	62.2367	170.741	92.4615	120.433	80.6622	91.1476	119.81	79.5387	87.0691	211.483	173.929	194.406	183.597	Cgas	214763	cyclic GMP-AMP synthase [Source:MGI Symbol;Acc:MGI:2442261]	ENSMUSG00000032344		94.3914	0.886398	0.83888	0.902947	0.659347	1.80886	0.979555	1.27589	0.85455	0.965634	1.26929	0.842647	0.922426	2.24049	1.84264	2.05958	1.94506		0.821893	1.22971	1	2.02194		1.4962	2.02194	0.608185
19.0982	69.6429	60.3046	49.5353	48.783	45.7819	82.0729	69.5068	28.4836	30.7478	43.5569	43.5346	79.0021	53.76	102.125	69.3825	Hmgn3	94353	high mobility group nucleosomal binding domain 3 [Source:MGI Symbol;Acc:MGI:2138069]	ENSMUSG00000066456		36.5807	0.522084	1.90382	1.64853	1.35414	1.33357	1.25153	2.24361	1.90009	0.778652	0.840546	1.19071	1.1901	2.15967	1.46963	2.79177	1.8967		1.35714	1.6822	1	2.07944		1.23952	2.07944	0.808969
16.3699	26.7124	21.7096	27.943	23.1078	17.9537	24.9787	30.8919	21.1593	19.0848	17.9909	23.4417	40.1088	47.4353	36.9126	26.6856	Rps27a-ps2		ribosomal protein S27A, pseudogene 2 [Source:MGI Symbol;Acc:MGI:3643614]	ENSMUSG00000058838		20.4192	0.801693	1.3082	1.0632	1.36847	1.13167	0.879257	1.2233	1.51289	1.03625	0.934652	0.881079	1.14802	1.96427	2.32308	1.80774	1.30689		1.13539	1.18678	1	1.85049		1.04526	1.85049	0.64133
90.0345	257.583	123.021	153.686	363.305	186.718	168.606	228.257	145.673	206.752	213.05	207.626	546.938	416.376	365.435	286.069	Tent5a	212943	terminal nucleotidyltransferase 5A [Source:MGI Symbol;Acc:MGI:2670964]	ENSMUSG00000032265		193.276	0.465835	1.33273	0.636508	0.795168	1.87973	0.966074	0.872363	1.18099	0.753709	1.06973	1.10231	1.07425	2.82984	2.15431	1.89075	1.48011		0.807559	1.22479	1	2.08875		1.51666	2.08875	0.586374
153.695	160.274	189.758	193.061	283.712	274.692	345.242	395.588	196.944	182.366	189.378	253.673	201.759	266.692	327.292	274.328	Snhg5		small nucleolar RNA host gene 5 [Source:MGI Symbol;Acc:MGI:1919905]	ENSMUSG00000097195		205.59	0.747581	0.779581	0.922994	0.939057	1.37999	1.33611	1.67927	1.92416	0.957945	0.887037	0.921143	1.23388	0.981367	1.2972	1.59196	1.33434		0.847303	1.57988	1	1.30122		1.8646	1.30122	1.21416
20.0077	17.1722	25.7299	27.943	46.2155	34.112	31.2234	23.1689	34.9942	20.1451	11.3627	24.2789	35.2471	47.4353	59.0602	38.4272	Gm26461		predicted gene, 26461 [Source:MGI Symbol;Acc:MGI:5456238]	ENSMUSG00000092805		22.6952	0.881581	0.756646	1.13372	1.23123	2.03636	1.50305	1.37577	1.02087	1.54192	0.887636	0.500664	1.06978	1.55306	2.0901	2.60232	1.69319		1.00079	1.48401	1	1.98467		1.48284	1.98467	0.747738
1487.84	1097.11	1374.14	1540.68	2349.29	1115.82	1297.11	1410.73	849.626	695.536	956.358	608.647	1550.87	1817.3	1808.72	1930.97	Plscr2	18828	phospholipid scramblase 2 [Source:MGI Symbol;Acc:MGI:1270860]	ENSMUSG00000032372		777.542	1.91352	1.411	1.76729	1.98147	3.02143	1.43506	1.66822	1.81435	1.09271	0.894532	1.22998	0.782784	1.99459	2.33724	2.3262	2.48343		1.76832	1.98477	1	2.28536		1.1224	2.28536	0.868469
66.389	17.1722	81.2102	40.6444	142.498	80.7916	86.5334	75.5135	112.307	38.1696	71.9636	100.464	145.85	211.878	126.733	73.6522	Clstn2	64085	calsyntenin 2 [Source:MGI Symbol;Acc:MGI:1929897]	ENSMUSG00000032452		80.7261	0.822399	0.212722	1.006	0.503485	1.7652	1.00081	1.07194	0.935429	1.39121	0.472829	0.891453	1.24451	1.80673	2.62465	1.56992	0.912371		0.63615	1.19334	1	1.72842		1.87588	1.72842	0.690427
12.7321	12.4022	7.23655	19.052	17.9727	16.1583	9.81307	22.3108	14.6487	6.36161	7.57511	7.53483	10.9388	16.8659	23.378	25.6181	Gm28530		predicted gene 28530 [Source:MGI Symbol;Acc:MGI:5579236]	ENSMUSG00000101452		9.03007	1.40997	1.37343	0.801384	2.10985	1.99032	1.78939	1.08671	2.47072	1.62222	0.704492	0.838877	0.834416	1.21137	1.86775	2.58891	2.83698		1.42366	1.83429	1	2.12625		1.28843	2.12625	0.862686
206.443	239.457	331.273	250.217	302.968	314.19	272.982	281.459	318.203	272.489	271.757	306.416	336.671	330.993	386.352	320.227	Cep63	28135	centrosomal protein 63 [Source:MGI Symbol;Acc:MGI:2158560]	ENSMUSG00000032534		292.216	0.706472	0.819452	1.13366	0.856273	1.03679	1.0752	0.934177	0.963189	1.08893	0.93249	0.929986	1.04859	1.15213	1.1327	1.32214	1.09586		0.878963	1.00234	1	1.17571		1.14036	1.17571	0.852542
48.2003	42.9306	29.7503	48.2652	55.2019	43.0889	51.7416	49.7703	35.808	48.7723	24.6191	47.7206	69.2788	45.327	92.2815	44.8317	Gm5621		predicted gene 5621 [Source:MGI Symbol;Acc:MGI:3646701]	ENSMUSG00000101597		39.23	1.22866	1.09433	0.758355	1.23031	1.40713	1.09837	1.31893	1.26868	0.912771	1.24324	0.627558	1.21643	1.76596	1.15542	2.35232	1.14279		1.07791	1.27328	1	1.60412		1.18124	1.60412	0.793752
242.82	221.331	273.381	217.193	573.843	316.883	346.134	327.797	318.203	206.752	177.068	245.301	636.879	772.668	807.156	666.072	Parp3	235587	poly (ADP-ribose) polymerase family, member 3 [Source:MGI Symbol;Acc:MGI:1891258]	ENSMUSG00000023249		236.831	1.02529	0.934552	1.15433	0.917082	2.423	1.33801	1.46152	1.3841	1.34359	0.872995	0.747657	1.03576	2.68917	3.26253	3.40815	2.81244		1.00781	1.65166	1	3.04307		1.63886	3.04307	0.542761
1423.27	1308.91	1238.25	1200.28	2018.08	1244.19	1378.29	1339.51	1410.35	1190.68	1096.5	1463.43	1921.58	1992.28	1795.18	1778.33	Manf		mesencephalic astrocyte-derived neurotrophic factor [Source:MGI Symbol;Acc:MGI:1922090]	ENSMUSG00000032575		1290.24	1.10311	1.01447	0.959709	0.930276	1.56411	0.964311	1.06824	1.03819	1.09309	0.922837	0.849841	1.13423	1.48932	1.54412	1.39136	1.37829		1.00189	1.15871	1	1.45077		1.15653	1.45077	0.798687
1490.57	1460.59	1481.08	1549.57	3185.02	1931.82	1550.46	1753.11	1514.52	1497.1	1773.52	1440.83	3557.53	4456.81	4411.06	4280.36	Uba7	74153	ubiquitin-like modifier activating enzyme 7 [Source:MGI Symbol;Acc:MGI:1349462]	ENSMUSG00000032596		1556.49	0.957648	0.938389	0.951551	0.995551	2.04628	1.24114	0.996129	1.12633	0.973032	0.961842	1.13944	0.925689	2.28561	2.86337	2.83398	2.75001		0.960785	1.35247	1	2.68324		1.40767	2.68324	0.504043
53.6569	48.6546	42.6152	26.6729	105.269	70.9171	47.2812	47.1959	62.664	72.0982	53.9727	53.581	89.9409	96.9788	93.512	122.754	Amigo3	320844	adhesion molecule with Ig like domain 3 [Source:MGI Symbol;Acc:MGI:2444854]	ENSMUSG00000032593		60.579	0.885735	0.803161	0.703466	0.440299	1.73771	1.17066	0.780488	0.779081	1.03442	1.19015	0.890947	0.884482	1.48469	1.60087	1.54364	2.02634		0.708165	1.11698	1	1.66388		1.57729	1.66388	0.671311
3.63776	7.6321	7.23655	10.1611	11.5539	17.9537	1.78419	10.2973	0.813818	2.12054	10.4158	5.02322	17.0158	12.6494	22.1476	13.8765	Gm37963		predicted gene, 37963 [Source:MGI Symbol;Acc:MGI:5611191]	ENSMUSG00000104399		4.59334	0.791963	1.66156	1.57544	2.21214	2.51536	3.90864	0.388431	2.24179	0.177174	0.461655	2.26758	1.09359	3.70446	2.75386	4.82167	3.021		1.56028	2.26355	1	3.57525		1.45074	3.57525	0.633118
19987.6	19833	17864.6	17405.9	30978.5	19905.3	18354.9	17880.4	17748.6	23770.1	18061	21837.6	27415	35575.4	33850.1	30794.1	Shisa5	66940	shisa family member 5 [Source:MGI Symbol;Acc:MGI:1915044]	ENSMUSG00000025647		20354.3	0.981986	0.974386	0.877682	0.855148	1.52196	0.977938	0.901769	0.878457	0.87198	1.16782	0.887328	1.07287	1.34689	1.74781	1.66304	1.5129		0.922301	1.07003	1	1.56766		1.16018	1.56766	0.682567
136.416	87.7692	113.373	149.876	139.93	109.518	112.404	133.865	98.472	100.725	120.255	83.7203	175.02	176.038	145.19	135.563	Gm43814		predicted gene 43814 [Source:MGI Symbol;Acc:MGI:5663951]	ENSMUSG00000104654		100.793	1.35342	0.870785	1.1248	1.48697	1.38829	1.08656	1.1152	1.32811	0.976971	0.999328	1.19309	0.830615	1.73643	1.74652	1.44047	1.34496		1.20899	1.22954	1	1.5671		1.01699	1.5671	0.784598
5483.92	4500.08	4462.54	5084.36	7427.86	5473.18	5423.95	5408.66	3793.21	4195.48	4092.45	3024.82	6060.07	7299.76	6315.75	6123.8	Ccrl2	54199	chemokine (C-C motif) receptor-like 2 [Source:MGI Symbol;Acc:MGI:1920904]	ENSMUSG00000043953		3776.49	1.45212	1.1916	1.18166	1.34632	1.96687	1.44928	1.43624	1.43219	1.00443	1.11095	1.08367	0.80096	1.60468	1.93295	1.67239	1.62156		1.29293	1.57115	1	1.70789		1.21519	1.70789	0.919931
2.72832	2.86204	0	0	5.13506	5.38611	0.892097	0.858108	0	2.12054	1.89378	3.34881	3.64625	3.16235	6.1521	4.26969	4930520O04Rik		RIKEN cDNA 4930520O04 gene [Source:MGI Symbol;Acc:MGI:1922366]	ENSMUSG00000074039		1.84078	1.48215	1.55479	0	0	2.78961	2.92599	0.48463	0.466165	0	1.15198	1.02879	1.81923	1.98082	1.71794	3.34211	2.3195		0.759237	1.6666	1	2.34009		2.1951	2.34009	0.712193
1197.73	1154.36	1203.68	1280.3	1905.11	1284.59	1365.8	1272.57	1306.18	1620.09	1341.74	1144.46	1801.25	1996.5	2313.19	2301.36	Azi2	27215	5-azacytidine induced gene 2 [Source:MGI Symbol;Acc:MGI:1351332]	ENSMUSG00000039285		1353.12	0.885165	0.853109	0.889561	0.946184	1.40794	0.949354	1.00937	0.940477	0.965311	1.1973	0.991594	0.845793	1.33119	1.47548	1.70953	1.70079		0.893505	1.07679	1	1.55425		1.20513	1.55425	0.692803
339.221	311.962	411.679	398.823	535.33	473.978	419.286	514.007	410.164	313.839	367.393	545.856	821.622	716.8	537.694	566.801	Golga4	54214	golgi autoantigen, golgin subfamily a, 4 [Source:MGI Symbol;Acc:MGI:1859646]	ENSMUSG00000038708		409.313	0.828756	0.76216	1.00578	0.974371	1.30787	1.15798	1.02436	1.25578	1.00208	0.766746	0.897584	1.33359	2.00732	1.75122	1.31365	1.38476		0.892767	1.1865	1	1.61424		1.32901	1.61424	0.735021
226.45	230.871	242.022	195.601	254.185	322.269	286.363	246.277	224.614	196.15	140.14	185.022	303.854	305.694	305.144	311.687	Oxsr1	108737	oxidative-stress responsive 1 [Source:MGI Symbol;Acc:MGI:1917378]	ENSMUSG00000036737		186.481	1.21433	1.23804	1.29784	1.0489	1.36306	1.72816	1.53561	1.32065	1.20448	1.05185	0.751494	0.992175	1.62941	1.63927	1.63633	1.67141		1.19978	1.48687	1	1.64411		1.23929	1.64411	0.904364
1034.03	1397.63	1095.13	988.166	1871.73	1323.19	1335.47	1632.98	1167.01	1430.3	1009.38	1080.83	1693.08	1823.62	2425.16	1737.76	Myd88	17874	myeloid differentiation primary response gene 88 [Source:MGI Symbol;Acc:MGI:108005]	ENSMUSG00000032508		1171.88	0.882369	1.19264	0.934506	0.84323	1.5972	1.12911	1.13959	1.39347	0.995847	1.22052	0.861335	0.922302	1.44475	1.55615	2.06946	1.48288		0.963185	1.31484	1	1.63831		1.3651	1.63831	0.802561
3.63776	0.954013	1.60812	3.81041	10.2701	5.38611	5.35258	12.0135	3.25527	14.8437	1.89378	10.0464	12.1542	14.7576	9.84336	18.1462	Gm47092		predicted gene, 47092 [Source:MGI Symbol;Acc:MGI:6095822]	ENSMUSG00000110738		7.50981	0.484401	0.127036	0.214136	0.507391	1.36756	0.71721	0.712746	1.59971	0.433469	1.97658	0.252174	1.33778	1.61844	1.96511	1.31073	2.41633		0.333241	1.09931	1	1.82765		3.29883	1.82765	0.601485
460.176	573.362	586.964	566.481	649.585	725.329	702.08	730.25	502.939	552.399	603.168	451.253	588.262	802.183	809.617	894.5	Nktr	18087	natural killer tumor recognition sequence [Source:MGI Symbol;Acc:MGI:97346]	ENSMUSG00000032525		527.44	0.872471	1.08707	1.11286	1.07402	1.23158	1.37519	1.33111	1.38452	0.953548	1.04732	1.14358	0.855552	1.11532	1.5209	1.53499	1.69593		1.0366	1.3306	1	1.46678		1.28362	1.46678	0.907154
97.31	77.275	68.3452	69.8575	133.511	131.062	111.512	96.9662	109.865	59.375	56.8133	51.9066	143.419	110.682	103.355	122.754	Zfp651	270210	zinc finger protein 651 [Source:MGI Symbol;Acc:MGI:2670992]	ENSMUSG00000013419		69.4901	1.40034	1.11203	0.983524	1.00529	1.9213	1.88605	1.60472	1.3954	1.58102	0.854438	0.817575	0.746964	2.06388	1.59278	1.48734	1.76649		1.1253	1.70187	1	1.72762		1.51237	1.72762	0.985093
1.81888	5.72408	4.82437	1.27014	21.824	3.59074	3.56839	1.71622	6.51054	0	6.62822	3.34881	35.2471	27.407	29.5301	26.6856	Gm26797		predicted gene, 26797 [Source:MGI Symbol;Acc:MGI:5477291]	ENSMUSG00000097572		4.12189	0.441272	1.3887	1.17042	0.308144	5.29465	0.871138	0.865716	0.416366	1.5795	0	1.60805	0.812445	8.55119	6.64914	7.1642	6.4741		0.827135	1.86197	1	7.20966		2.2511	7.20966	0.25826
79716.9	74629.5	73697.8	64712.2	119714	73789.7	76691.8	61519.5	71790.1	67154.2	56126.8	88237.9	115352	113331	111114	81063.3	Lars2	102436	leucyl-tRNA synthetase, mitochondrial [Source:MGI Symbol;Acc:MGI:2142973]	ENSMUSG00000035202		70827.3	1.12551	1.05368	1.04053	0.913662	1.69022	1.04183	1.0828	0.868585	1.01359	0.94814	0.792447	1.24582	1.62863	1.60011	1.56881	1.14452		1.03335	1.17086	1	1.48552		1.13307	1.48552	0.788182
1.81888	1.90803	0.804061	2.54027	1.28376	3.59074	0.892097	1.71622	0.813818	0	0.946889	0.837203	3.64625	5.27058	7.38252	5.33711	5S_rRNA		5S ribosomal RNA [Source:RFAM;Acc:RF00001]	ENSMUSG00002075426		0.649478	2.80052	2.93778	1.23801	3.91126	1.97661	5.52866	1.37356	2.64246	1.25303	0	1.45792	1.28904	5.61413	8.11512	11.3669	8.21755		2.72189	2.88032	1	8.32841		1.0582	8.32841	0.345843
404.7	417.857	420.524	364.529	460.871	428.196	418.394	433.345	445.158	508.929	343.721	374.23	604.063	419.539	546.307	495.284	Katna1	23924	katanin p60 (ATPase-containing) subunit A1 [Source:MGI Symbol;Acc:MGI:1344353]	ENSMUSG00000019794		418.009	0.968161	0.999637	1.00602	0.87206	1.10254	1.02437	1.00092	1.03669	1.06495	1.21751	0.82228	0.895267	1.44509	1.00366	1.30692	1.18486		0.961468	1.04113	1	1.23513		1.08285	1.23513	0.842927
2191.75	1626.59	2051.96	2023.33	1942.34	2587.13	2481.81	2753.67	2259.97	1735.66	1995.1	1669.38	2207.2	2714.35	2496.52	2952.49	Utrn	22288	utrophin [Source:MGI Symbol;Acc:MGI:104631]	ENSMUSG00000019820		1915.03	1.1445	0.849383	1.07151	1.05655	1.01426	1.35096	1.29597	1.43793	1.18013	0.906336	1.04181	0.871728	1.15257	1.4174	1.30365	1.54175		1.03049	1.27478	1	1.35384		1.23707	1.35384	0.941602
0	4.77006	2.41218	1.27014	5.13506	4.48842	11.5973	3.43243	1.62764	2.12054	3.78756	0	2.43084	4.21647	8.61294	5.33711	Gm7525		predicted gene 7525 [Source:MGI Symbol;Acc:MGI:3645975]	ENSMUSG00000112698		1.88393	0	2.53197	1.2804	0.674194	2.72571	2.38248	6.15588	1.82195	0.863957	1.12559	2.01045	0	1.2903	2.23812	4.57179	2.83296		1.12164	3.27151	1	2.73329		2.91671	2.73329	1.19691
403.791	340.582	408.463	378.501	418.507	368.948	398.767	444.5	398.771	526.953	341.827	438.694	544.507	574.494	636.127	608.431	Ltv1	353258	LTV1 ribosome biogenesis factor [Source:MGI Symbol;Acc:MGI:2447810]	ENSMUSG00000019814		426.561	0.946619	0.798437	0.957571	0.88733	0.981118	0.864937	0.934842	1.04205	0.93485	1.23535	0.801355	1.02844	1.2765	1.3468	1.49129	1.42636		0.897489	0.955738	1	1.38524		1.0649	1.38524	0.689944
502.92	473.19	537.917	594.424	744.583	633.765	625.36	524.304	647.799	488.783	536.886	519.903	931.01	753.694	718.566	642.588	Aig1	66253	androgen-induced 1 [Source:MGI Symbol;Acc:MGI:1913503]	ENSMUSG00000019806		548.343	0.917163	0.862946	0.980986	1.08404	1.35788	1.15578	1.14045	0.956161	1.18138	0.891383	0.979106	0.948135	1.69786	1.37449	1.31043	1.17187		0.961283	1.15257	1	1.38866		1.19899	1.38866	0.829984
110.952	112.573	77.1898	99.0706	129.66	130.164	151.657	162.182	83.8232	72.0982	80.4856	97.1156	159.22	133.873	196.867	117.416	Gm8355		predicted pseudogene 8355 [Source:MGI Symbol;Acc:MGI:3645191]	ENSMUSG00000093798		83.3806	1.33066	1.35012	0.925753	1.18817	1.55504	1.56109	1.81885	1.94508	1.00531	0.864688	0.965279	1.16473	1.90955	1.60556	2.36107	1.4082		1.19868	1.72001	1	1.82109		1.43493	1.82109	0.944494
0	0.954013	2.41218	0	1.28376	2.69305	0	3.43243	0	0	0.946889	1.67441	2.43084	6.3247	1.23042	2.13485	Gm47761		predicted gene, 47761 [Source:MGI Symbol;Acc:MGI:6096912]	ENSMUSG00000112478		0.655324	0	1.45579	3.6809	0	1.95898	4.1095	0	5.23777	0	0	1.44492	2.55508	3.70936	9.65126	1.87758	3.25769		1.28417	2.82656	1	4.62397		2.20108	4.62397	0.611284
76.3929	42.9306	49.8518	82.5589	145.065	75.4055	115.973	59.2095	166.833	137.835	83.3262	47.7206	368.272	198.174	153.803	170.788	Vnn1	22361	vanin 1 [Source:MGI Symbol;Acc:MGI:108395]	ENSMUSG00000037440		108.929	0.701312	0.394117	0.457656	0.757917	1.33175	0.692247	1.06467	0.543562	1.53158	1.26537	0.764962	0.438091	3.38085	1.8193	1.41196	1.56789		0.57775	0.908056	1	2.045		1.57171	2.045	0.444037
1464.2	816.635	1448.11	990.706	2175.98	2700.24	2746.77	2498.81	1669.14	800.502	1265.99	1304.36	2583.98	2507.74	2793.05	2418.78	Ccn2	14219	cellular communication network factor 2 [Source:MGI Symbol;Acc:MGI:95537]	ENSMUSG00000019997		1260	1.16206	0.648123	1.1493	0.786276	1.72697	2.14305	2.17998	1.98318	1.32472	0.63532	1.00476	1.03521	2.05078	1.99027	2.21671	1.91967		0.93644	2.00829	1	2.04436		2.14461	2.04436	0.982359
360.138	359.663	431.781	417.875	734.313	451.535	574.511	594.669	304.368	407.143	382.543	258.696	718.312	820.103	969.571	911.579	Ncoa7	211329	nuclear receptor coactivator 7 [Source:MGI Symbol;Acc:MGI:2444847]	ENSMUSG00000039697		338.187	1.06491	1.0635	1.27675	1.23563	2.17132	1.33516	1.69879	1.7584	0.899998	1.2039	1.13116	0.764948	2.12401	2.425	2.86696	2.69548		1.1602	1.74092	1	2.52786		1.50054	2.52786	0.688692
381.055	331.042	394.794	459.789	604.653	414.73	425.53	495.986	363.777	522.712	504.692	380.09	785.16	806.399	994.18	812.309	Zup1	72580	zinc finger containing ubiquitin peptidase 1 [Source:MGI Symbol;Acc:MGI:1919830]	ENSMUSG00000039531		442.818	0.860523	0.747582	0.89155	1.03833	1.36547	0.936571	0.960961	1.12007	0.821504	1.18042	1.13973	0.858345	1.7731	1.82106	2.24512	1.83441		0.884495	1.09577	1	1.91842		1.23886	1.91842	0.571181
28.1926	89.6772	52.264	16.5118	273.442	67.3264	26.7629	60.9257	27.6698	160.1	57.7602	53.581	335.455	388.969	744.404	353.317	Calhm6	215900	calcium homeostasis modulator family member 6 [Source:MGI Symbol;Acc:MGI:2443082]	ENSMUSG00000046031		74.7779	0.377018	1.19925	0.698923	0.220811	3.65672	0.900351	0.357899	0.814755	0.370027	2.14101	0.772424	0.716536	4.48602	5.20166	9.95488	4.72489		0.624	1.43243	1	6.09186		2.29556	6.09186	0.235139
0	3.81605	1.60812	0	5.13506	2.69305	6.24468	6.86486	0	0	0	1.67441	0	2.10823	6.1521	1.06742	Sobp	109205	sine oculis binding protein [Source:MGI Symbol;Acc:MGI:1924427]	ENSMUSG00000038248		0.418602	0	9.11619	3.84165	0	12.2672	6.43346	14.918	16.3995	0	0	0	4	0	5.03637	14.6968	2.54997		3.23946	12.5045	1	5.57079		3.86006	5.57079	2.24466
861.239	1005.53	924.67	960.223	1314.57	1141.86	1009.85	1121.55	864.275	1049.67	1092.71	860.645	1486.46	2005.98	1809.95	1828.49	Ascc3	77987	activating signal cointegrator 1 complex subunit 3 [Source:MGI Symbol;Acc:MGI:1925237]	ENSMUSG00000038774		966.824	0.890792	1.04003	0.9564	0.993173	1.35968	1.18104	1.04451	1.16003	0.893932	1.08568	1.13021	0.890178	1.53746	2.07482	1.87206	1.89124		0.9701	1.18632	1	1.84389		1.22288	1.84389	0.643375
200.077	60.1028	210.664	110.502	331.211	202.877	239.082	199.081	379.239	124.051	160.971	251.161	482.521	485.948	383.891	347.98	Fam162b	77296	family with sequence similarity 162, member B [Source:MGI Symbol;Acc:MGI:1924546]	ENSMUSG00000019909		228.856	0.874248	0.262623	0.92051	0.482845	1.44725	0.886484	1.04468	0.869898	1.65711	0.542051	0.703374	1.09746	2.10841	2.12338	1.67744	1.52052		0.635057	1.06208	1	1.85744		1.67242	1.85744	0.571798
15.4605	26.7124	22.5137	17.7819	39.7967	32.3167	22.3024	24.8851	24.4145	38.1696	10.4158	35.9997	34.0317	42.1647	40.6039	51.2363	Rps8-ps1		ribosomal protein S8, pseudogene 1 [Source:MGI Symbol;Acc:MGI:3647445]	ENSMUSG00000071303		27.2499	0.567358	0.980273	0.826193	0.652549	1.46043	1.18594	0.81844	0.913219	0.895949	1.40072	0.382232	1.32109	1.24887	1.54733	1.49005	1.88024		0.756593	1.09451	1	1.54162		1.44663	1.54162	0.70997
31.8304	21.9423	16.0812	15.2416	35.9454	26.9305	26.7629	30.0338	14.6487	33.9286	24.6191	25.1161	20.6621	40.0564	33.2214	32.0227	Gm9118		predicted gene 9118 [Source:MGI Symbol;Acc:MGI:3648185]	ENSMUSG00000112825		24.5781	1.29507	0.892757	0.65429	0.62013	1.4625	1.09571	1.08889	1.22197	0.596007	1.38044	1.00167	1.02189	0.84067	1.62976	1.35166	1.30289		0.865561	1.21727	1	1.28125		1.40633	1.28125	0.950065
1170.45	958.783	932.711	864.963	1137.41	1125.7	1247.15	1117.26	1235.38	1021.04	1212.96	1161.2	1643.24	1657.07	1541.72	1172.03	P4ha1	18451	procollagen-proline, 2-oxoglutarate 4-dioxygenase (proline 4-hydroxylase), alpha 1 polypeptide [Source:MGI Symbol;Acc:MGI:97463]	ENSMUSG00000019916		1157.64	1.01106	0.828218	0.805697	0.747175	0.982525	0.972403	1.07732	0.965112	1.06715	0.881996	1.04779	1.00307	1.41947	1.43142	1.33177	1.01243		0.848037	0.999339	1	1.29877		1.17841	1.29877	0.76945
3.63776	2.86204	1.60812	2.54027	3.85129	6.28379	6.24468	9.43919	0.813818	4.24107	0	2.51161	7.29251	12.6494	12.3042	6.40454	Rpl27a-ps1		ribosomal protein L27A, pseudogene 1 [Source:MGI Symbol;Acc:MGI:3645354]	ENSMUSG00000061488		1.89162	1.92309	1.51301	0.850127	1.34291	2.03597	3.3219	3.30123	4.98999	0.430222	2.24203	0	1.32775	3.85515	6.68706	6.50457	3.38573		1.40728	3.41227	1	5.10813		2.42473	5.10813	0.668008
457.448	372.065	466.355	353.098	1227.28	458.717	346.134	445.358	458.179	424.107	444.091	442.043	1533.86	1452.57	1648.76	1321.47	Ppa1	67895	pyrophosphatase (inorganic) 1 [Source:MGI Symbol;Acc:MGI:97831]	ENSMUSG00000020089		442.105	1.0347	0.841575	1.05485	0.798674	2.77599	1.03757	0.782922	1.00736	1.03636	0.95929	1.00449	0.99986	3.46944	3.28558	3.72935	2.98904		0.932451	1.40096	1	3.36835		1.50245	3.36835	0.415919
31.8304	25.7583	37.7909	27.943	57.7694	43.0889	43.7128	31.75	21.1593	19.0848	22.7253	20.9301	34.0317	44.2729	34.4518	53.3711	Gm5424		predicted gene 5424 [Source:MGI Symbol;Acc:MGI:3643173]	ENSMUSG00000046687		20.9749	1.51755	1.22806	1.80172	1.33221	2.75422	2.05431	2.08405	1.51372	1.00879	0.90989	1.08346	0.997864	1.6225	2.11076	1.64253	2.54453		1.46988	2.10157	1	1.98008		1.42975	1.98008	1.06136
567.49	540.925	615.107	505.514	587.964	592.472	533.474	688.203	485.849	783.538	523.63	605.298	672.126	800.075	793.621	979.894	Ddx21	56200	DExD box helicase 21 [Source:MGI Symbol;Acc:MGI:1860494]	ENSMUSG00000020075		599.579	0.946481	0.902175	1.0259	0.843116	0.980629	0.988147	0.889748	1.14781	0.810318	1.30681	0.873329	1.00954	1.121	1.3344	1.32363	1.6343		0.929418	1.00158	1	1.35333		1.07765	1.35333	0.740087
31.8304	38.1605	61.1086	31.7534	44.9317	61.0426	68.6915	48.9122	50.4567	27.567	25.566	46.0462	70.4942	82.2211	76.2861	42.6969	Rhobtb1	69288	Rho-related BTB domain containing 1 [Source:MGI Symbol;Acc:MGI:1916538]	ENSMUSG00000019944		37.409	0.850875	1.02009	1.63353	0.848818	1.2011	1.63176	1.83623	1.3075	1.34879	0.736908	0.683419	1.23089	1.88442	2.1979	2.03925	1.14135		1.08833	1.49415	1	1.81573		1.37288	1.81573	0.82289
428.346	375.881	446.254	372.15	647.017	436.275	390.739	424.764	434.579	300.056	242.404	367.532	531.137	548.141	578.298	588.15	Ccdc6	76551	coiled-coil domain containing 6 [Source:MGI Symbol;Acc:MGI:1923801]	ENSMUSG00000048701		336.143	1.2743	1.11822	1.32757	1.10712	1.92483	1.29789	1.16242	1.26364	1.29284	0.892644	0.721133	1.09338	1.5801	1.63068	1.72039	1.7497		1.2068	1.41219	1	1.67022		1.17019	1.67022	0.845515
811.22	585.764	725.263	629.988	899.919	886.913	890.313	1112.97	861.019	520.591	727.211	899.993	909.132	1452.57	1398.99	1072.76	Bcr	110279	BCR activator of RhoGEF and GTPase [Source:MGI Symbol;Acc:MGI:88141]	ENSMUSG00000009681		752.204	1.07846	0.77873	0.964184	0.837523	1.19638	1.17909	1.18361	1.47961	1.14466	0.692088	0.966774	1.19648	1.20863	1.93109	1.85985	1.42616		0.914724	1.25967	1	1.60643		1.3771	1.60643	0.784141
1665.18	1604.65	1170.71	1234.57	1803.69	1546.71	1455.01	1192.77	1475.45	1514.06	1142.9	1324.46	2094.16	1968.04	2056.03	1822.09	Mif	17319	macrophage migration inhibitory factor (glycosylation-inhibiting factor) [Source:MGI Symbol;Acc:MGI:96982]	ENSMUSG00000033307		1364.22	1.22062	1.17624	0.858158	0.904968	1.32214	1.13377	1.06655	0.874326	1.08154	1.10984	0.837767	0.970855	1.53507	1.44261	1.50712	1.33563		1.04	1.0992	1	1.45511		1.05693	1.45511	0.755408
461.086	495.133	935.123	614.746	860.122	801.633	839.463	643.581	977.395	587.388	708.273	1290.13	1330.88	1193.26	1956.37	1829.56	Col18a1	12822	collagen, type XVIII, alpha 1 [Source:MGI Symbol;Acc:MGI:88451]	ENSMUSG00000001435		890.797	0.51761	0.555831	1.04976	0.690108	0.965565	0.899905	0.942374	0.722478	1.09721	0.659397	0.795101	1.44829	1.49404	1.33954	2.1962	2.05385		0.703327	0.88258	1	1.77091		1.25486	1.77091	0.498378
1324.14	1350.88	1331.52	1356.51	1843.49	1418.34	1537.98	1354.95	1486.03	1472.71	1224.33	1365.48	2021.24	1474.71	2190.15	1677.99	Cstb	13014	cystatin B [Source:MGI Symbol;Acc:MGI:109514]	ENSMUSG00000005054		1387.14	0.954587	0.973863	0.959908	0.977917	1.32899	1.0225	1.10874	0.976798	1.07129	1.06169	0.882629	0.984386	1.45713	1.06313	1.5789	1.20968		0.966569	1.10925	1	1.32721		1.14762	1.32721	0.83578
26.3737	26.7124	41.8112	15.2416	46.2155	66.4287	78.5046	49.7703	74.8712	34.9888	29.3536	29.3021	133.696	76.9505	102.125	66.1802	Fstl3	83554	follistatin-like 3 [Source:MGI Symbol;Acc:MGI:1890391]	ENSMUSG00000020325		42.1289	0.626024	0.634062	0.992457	0.361785	1.097	1.57679	1.86344	1.18138	1.77719	0.830518	0.696755	0.695534	3.17349	1.82655	2.4241	1.5709		0.653582	1.42965	1	2.24876		2.18741	2.24876	0.635751
48.2003	16.2182	34.5746	48.2652	268.307	86.1777	55.31	74.6554	55.3396	53.0134	47.3445	29.3021	401.088	327.83	314.988	277.53	Misp	78906	mitotic spindle positioning [Source:MGI Symbol;Acc:MGI:1926156]	ENSMUSG00000035852		46.2499	1.04217	0.350665	0.747561	1.04357	5.80124	1.86331	1.1959	1.61417	1.19654	1.14624	1.02367	0.633561	8.67219	7.08824	6.81056	6.00066		0.795993	2.61865	1	7.14291		3.2898	7.14291	0.366609
43.6531	98.2633	69.9533	50.8055	103.985	100.541	80.2887	85.8108	68.3607	46.6518	52.0789	40.1858	40.1088	96.9788	77.5165	81.1241	Plppr3	216152	phospholipid phosphatase related 3 [Source:MGI Symbol;Acc:MGI:2388640]	ENSMUSG00000035835		51.8193	0.84241	1.89627	1.34995	0.980435	2.00668	1.94022	1.5494	1.65596	1.31921	0.900278	1.00501	0.775498	0.774013	1.87148	1.4959	1.56552		1.26727	1.78807	1	1.42673		1.41096	1.42673	1.25326
2173.56	1476.81	2000.5	1788.35	2544.42	2898.62	2876.12	3413.55	1870.97	1655.08	1912.72	1532.92	2506.19	3701	4749.42	3875.81	Sbno2	216161	strawberry notch 2 [Source:MGI Symbol;Acc:MGI:2448490]	ENSMUSG00000035673		1742.92	1.24708	0.84732	1.14779	1.02607	1.45986	1.66309	1.65017	1.95853	1.07347	0.949601	1.09742	0.879512	1.43793	2.12345	2.72498	2.22375		1.06706	1.68291	1	2.12753		1.57714	2.12753	0.791018
197.348	247.089	313.584	195.601	274.726	316.883	252.464	278.027	221.358	241.741	226.306	264.556	308.716	338.372	358.052	434.441	Dazap1	70248	DAZ associated protein 1 [Source:MGI Symbol;Acc:MGI:1917498]	ENSMUSG00000069565		238.491	0.827489	1.03605	1.31487	0.820162	1.15193	1.3287	1.05859	1.16578	0.928165	1.01363	0.948912	1.10929	1.29446	1.4188	1.50133	1.82163		0.999644	1.17625	1	1.50905		1.17667	1.50905	0.779462
59.1135	42.9306	80.4061	29.2131	88.5797	84.3824	63.3389	72.9392	107.424	60.4353	34.088	52.7438	64.4171	102.249	123.042	80.0567	Apc2	23805	APC regulator of WNT signaling pathway 2 [Source:MGI Symbol;Acc:MGI:1346052]	ENSMUSG00000020135		63.6728	0.928396	0.674238	1.2628	0.458801	1.39117	1.32525	0.994757	1.14553	1.68713	0.949154	0.535362	0.828357	1.01169	1.60586	1.93241	1.25731		0.831059	1.21418	1	1.45182		1.461	1.45182	0.836315
792.121	793.738	784.763	750.651	852.419	1107.74	891.205	939.628	854.509	693.415	716.795	911.714	803.391	937.11	1143.06	1040.74	Rexo1	66932	REX1, RNA exonuclease 1 [Source:MGI Symbol;Acc:MGI:1914182]	ENSMUSG00000047417		794.108	0.997498	0.999534	0.988232	0.945275	1.07343	1.39495	1.12227	1.18325	1.07606	0.8732	0.902641	1.1481	1.01169	1.18008	1.43943	1.31057		0.982635	1.19348	1	1.23544		1.21457	1.23544	0.966031
397.425	378.743	389.165	337.856	444.182	491.931	371.112	436.777	336.921	337.165	330.464	605.298	508.045	645.12	673.04	638.319	Dot1l	208266	DOT1-like, histone H3 methyltransferase (S. cerevisiae) [Source:MGI Symbol;Acc:MGI:2143886]	ENSMUSG00000061589		402.462	0.987484	0.941065	0.966962	0.839474	1.10366	1.22231	0.922106	1.08526	0.837149	0.837757	0.821107	1.50399	1.26234	1.60293	1.67231	1.58603		0.933746	1.08333	1	1.5309		1.1602	1.5309	0.707643
31.8304	25.7583	20.9056	38.1041	37.2292	35.0097	36.576	31.75	26.856	32.8683	22.7253	10.0464	38.8934	40.0564	78.7469	42.6969	Gm17151		predicted gene 17151 [Source:MGI Symbol;Acc:MGI:4937978]	ENSMUSG00000075558		23.124	1.37651	1.11392	0.904064	1.64781	1.60998	1.514	1.58173	1.37303	1.16139	1.42139	0.982759	0.434459	1.68195	1.73224	3.40542	1.84643		1.26058	1.51968	1	2.16651		1.20555	2.16651	0.701444
471.089	426.444	460.727	473.761	617.491	425.503	462.106	440.209	489.918	461.216	359.818	512.368	538.43	590.306	661.966	599.891	Lsm7	66094	LSM7 homolog, U6 small nuclear RNA and mRNA degradation associated [Source:MGI Symbol;Acc:MGI:1913344]	ENSMUSG00000035215		455.83	1.03348	0.935532	1.01074	1.03934	1.35465	0.933467	1.01377	0.965731	1.07478	1.01182	0.789368	1.12403	1.18121	1.29501	1.45222	1.31604		1.00477	1.0669	1	1.31112		1.06184	1.31112	0.813735
959.458	1315.58	1025.98	908.147	1903.82	2035.05	2451.48	2603.5	1058.78	649.944	780.237	1684.45	1413.53	1877.38	2655.25	1752.71	Gadd45b	17873	growth arrest and DNA-damage-inducible 45 beta [Source:MGI Symbol;Acc:MGI:107776]	ENSMUSG00000015312		1043.35	0.919591	1.26092	0.983351	0.870413	1.82472	1.95049	2.34962	2.49532	1.01478	0.622938	0.747817	1.61446	1.3548	1.79937	2.54492	1.67988		1.00857	2.15504	1	1.84474		2.13673	1.84474	1.16821
700.268	723.142	640.837	664.281	1057.82	591.574	664.612	674.473	786.148	641.462	608.85	798.692	887.255	963.463	1261.18	952.141	Mrpl54	66047	mitochondrial ribosomal protein L54 [Source:MGI Symbol;Acc:MGI:1913297]	ENSMUSG00000034932		708.788	0.98798	1.02025	0.90413	0.937207	1.49244	0.834628	0.937675	0.951586	1.10914	0.905013	0.859001	1.12684	1.25179	1.35931	1.77935	1.34334		0.962392	1.05408	1	1.43345		1.09527	1.43345	0.735347
145.51	114.482	109.352	146.066	187.43	158.89	165.038	139.872	181.481	127.232	155.29	125.58	232.145	160.226	217.784	144.102	Tjp3	27375	tight junction protein 3 [Source:MGI Symbol;Acc:MGI:1351650]	ENSMUSG00000034917		147.396	0.987206	0.776694	0.741895	0.990975	1.27161	1.07798	1.11969	0.948952	1.23125	0.8632	1.05356	0.851994	1.57497	1.08704	1.47755	0.977653		0.874192	1.10456	1	1.2793		1.26352	1.2793	0.863405
56.3852	38.1605	45.8315	54.6159	94.9985	55.6565	54.4179	39.473	50.4567	36.0491	31.2473	45.209	53.4784	79.0588	108.277	87.5286	Gm5425		predicted gene 5425 [Source:MGI Symbol;Acc:MGI:3643901]	ENSMUSG00000111875		40.7405	1.38401	0.936672	1.12496	1.34058	2.33179	1.36612	1.33572	0.968887	1.23849	0.884846	0.766984	1.10968	1.31266	1.94054	2.65772	2.14844		1.19655	1.50063	1	2.01484		1.25413	2.01484	0.744788
50.9286	38.1605	57.0883	43.1846	75.7421	51.168	67.7994	81.5203	96.0305	39.2299	41.6631	64.4646	105.741	122.278	158.724	69.3825	Nuak1	77976	NUAK family, SNF1-like kinase, 1 [Source:MGI Symbol;Acc:MGI:1925226]	ENSMUSG00000020032		60.347	0.843928	0.632351	0.946	0.715605	1.25511	0.847896	1.12349	1.35086	1.5913	0.650072	0.690392	1.06823	1.75222	2.02624	2.63019	1.14972		0.784471	1.14434	1	1.88959		1.45874	1.88959	0.6056
15.4605	3.81605	1.60812	1.27014	20.5402	13.4653	19.6261	18.8784	2.44145	11.6629	3.78756	8.37203	26.7392	29.5153	44.2951	52.3037	Gm15990		predicted gene 15990 [Source:MGI Symbol;Acc:MGI:3801993]	ENSMUSG00000087256		6.566	2.35463	0.581184	0.244917	0.193442	3.12827	2.05076	2.98906	2.87517	0.371833	1.77626	0.576844	1.27506	4.07237	4.49517	6.74614	7.96584		0.843542	2.76082	1	5.81988		3.27288	5.81988	0.474376
10287.6	10111.6	9458.17	11336	13045.6	14402.5	17206.8	19706.5	8039.71	6648.94	8725.58	8055.57	12994	15846.5	15807.2	15765.8	Timp3	21859	tissue inhibitor of metalloproteinase 3 [Source:MGI Symbol;Acc:MGI:98754]	ENSMUSG00000020044		7867.45	1.30761	1.28524	1.20219	1.44087	1.65818	1.83064	2.18708	2.50481	1.0219	0.84512	1.10907	1.02391	1.65162	2.01419	2.00919	2.00393		1.30898	2.04518	1	1.91973		1.56242	1.91973	1.06534
6309.69	5746.97	6957.54	5889.62	6539.49	6369.97	6977.09	7577.95	5605.58	5877.06	5351.82	5257.64	6384.59	7894.28	8364.4	8242.64	Hsp90b1	22027	heat shock protein 90, beta (Grp94), member 1 [Source:MGI Symbol;Acc:MGI:98817]	ENSMUSG00000020048		5523.02	1.14243	1.04055	1.25973	1.06638	1.18404	1.15335	1.26327	1.37207	1.01495	1.0641	0.969001	0.951949	1.156	1.42934	1.51446	1.49241		1.12727	1.24318	1	1.39805		1.10282	1.39805	0.889225
0.909439	0	0.804061	6.35068	5.13506	2.69305	3.56839	2.57432	0	1.06027	0.946889	1.67441	4.86167	2.10823	6.1521	3.20227	Fabp3-ps1		fatty acid binding protein 3, muscle and heart, pseudogene 1 [Source:MGI Symbol;Acc:MGI:101929]	ENSMUSG00000056366		0.920391	0.988101	0	0.873608	6.89998	5.57921	2.92599	3.87704	2.79699	0	1.15198	1.02879	1.81923	5.28218	2.29059	6.68423	3.47925		2.19042	3.79481	1	4.43406		1.73245	4.43406	0.855831
0	1.90803	0.804061	3.81041	15.4052	12.5676	0.892097	4.29054	0	3.1808	0	0	6.07709	21.0823	12.3042	38.4272	Anks1b	77531	ankyrin repeat and sterile alpha motif domain containing 1B [Source:MGI Symbol;Acc:MGI:1924781]	ENSMUSG00000058589		0.795201	0	2.39943	1.01114	4.79176	19.3727	15.8043	1.12185	5.39554	0	4	0	0	7.64221	26.512	15.4731	48.3239		2.05058	10.4236	1	24.4878		5.08324	24.4878	0.425665
36.3776	38.1605	31.3584	34.2937	68.0395	43.9866	39.2523	33.4662	57.7811	37.1094	19.8847	29.3021	71.7096	85.3835	72.5948	46.9666	Gm3571		predicted gene 3571 [Source:MGI Symbol;Acc:MGI:3781748]	ENSMUSG00000090610		36.0193	1.00995	1.05945	0.870599	0.952092	1.88897	1.22119	1.08976	0.929119	1.60417	1.03026	0.552056	0.813511	1.99087	2.37049	2.01544	1.30393		0.973021	1.28226	1	1.92018		1.31781	1.92018	0.667781
1838.89	1756.34	1660.39	1449.23	1810.11	1637.38	1878.76	1877.54	1797.72	1697.49	1737.54	1792.45	2204.77	1957.5	2373.48	2177.54	Metap2	56307	methionine aminopeptidase 2 [Source:MGI Symbol;Acc:MGI:1929701]	ENSMUSG00000036112		1756.3	1.04702	1.00002	0.945388	0.825158	1.03064	0.932287	1.06972	1.06903	1.02359	0.966513	0.989318	1.02058	1.25535	1.11456	1.35141	1.23985		0.954397	1.02542	1	1.24029		1.07442	1.24029	0.826758
125.503	162.182	172.069	165.118	224.659	229.807	205.182	168.189	117.19	173.884	143.927	195.906	216.344	213.986	238.702	244.44	Cep83	77048	centrosomal protein 83 [Source:MGI Symbol;Acc:MGI:1924298]	ENSMUSG00000020024		157.727	0.795697	1.02825	1.09093	1.04686	1.42436	1.457	1.30087	1.06633	0.742993	1.10244	0.91251	1.24206	1.37164	1.35669	1.51339	1.54977		0.990435	1.31214	1	1.44787		1.32481	1.44787	0.906254
2.72832	1.90803	8.04061	3.81041	10.2701	4.48842	5.35258	2.57432	2.44145	3.1808	4.73445	1.67441	2.43084	10.5412	14.765	12.8091	Gm29684	628062	predicted gene, 29684 [Source:MGI Symbol;Acc:MGI:5588843]	ENSMUSG00000112481		3.00778	0.907087	0.634364	2.67327	1.26685	3.41452	1.49227	1.77958	0.855889	0.811714	1.05753	1.57407	0.556692	0.808183	3.50464	4.90896	4.25865		1.37039	1.88557	1	3.37011		1.37593	3.37011	0.559497
971.281	611.522	1133.73	805.266	1649.64	1160.71	1298	1233.1	1709.83	1052.85	1125.85	788.645	2088.09	1520.04	1710.28	1418.6	Socs2	216233	suppressor of cytokine signaling 2 [Source:MGI Symbol;Acc:MGI:1201787]	ENSMUSG00000020027		1169.29	0.830656	0.522984	0.969582	0.688678	1.4108	0.992656	1.11007	1.05457	1.46228	0.900412	0.962847	0.674463	1.78577	1.29996	1.46266	1.21322		0.752975	1.14202	1	1.4404		1.51668	1.4404	0.792851
360.138	456.972	480.828	438.197	543.032	622.993	533.474	556.054	449.227	520.591	396.746	465.485	574.893	419.539	556.15	446.183	Nudt4	71207	nudix (nucleoside diphosphate linked moiety X)-type motif 4 [Source:MGI Symbol;Acc:MGI:1918457]	ENSMUSG00000020029		458.013	0.786306	0.997728	1.04981	0.956736	1.18563	1.36021	1.16476	1.21406	0.980819	1.13663	0.866235	1.01631	1.25519	0.915998	1.21427	0.974171		0.947646	1.23116	1	1.08991		1.29918	1.08991	1.1296
0	0	0.804061	1.27014	1.28376	0	1.78419	2.57432	0	1.06027	0	0	1.21542	2.10823	2.46084	3.20227	Gm47724		predicted gene, 47724 [Source:MGI Symbol;Acc:MGI:6096855]	ENSMUSG00000111992		0.265067	0	0	3.03343	4.79176	4.84317	0	6.73111	9.71198	0	4	0	0	4.58532	7.95359	9.28385	12.081		1.9563	5.32156	1	8.47593		2.72022	8.47593	0.627844
306.481	390.191	482.437	519.486	617.491	555.667	498.682	484.831	367.846	389.118	474.391	500.647	674.557	871.755	847.76	629.779	Eea1	216238	early endosome antigen 1 [Source:MGI Symbol;Acc:MGI:2442192]	ENSMUSG00000036499		433.001	0.707807	0.901133	1.11417	1.19973	1.42607	1.28329	1.15169	1.1197	0.849527	0.898655	1.09559	1.15623	1.55787	2.01329	1.95787	1.45445		0.980711	1.24519	1	1.74587		1.26968	1.74587	0.71322
70.0268	59.1488	98.0954	99.0706	116.823	155.299	119.541	153.601	96.0305	79.5201	71.0167	38.5113	136.127	131.765	125.503	139.832	Cep290	216274	centrosomal protein 290 [Source:MGI Symbol;Acc:MGI:2384917]	ENSMUSG00000019971		71.2697	0.982561	0.829929	1.3764	1.39008	1.63916	2.17904	1.67731	2.15521	1.34743	1.11576	0.99645	0.540361	1.91002	1.84882	1.76096	1.96202		1.14474	1.91268	1	1.87045		1.67084	1.87045	1.02258
552.029	605.798	553.194	585.533	738.164	511.68	576.295	571.5	594.087	449.554	517.948	596.089	646.602	649.336	732.1	843.264	Ccdc59	52713	coiled-coil domain containing 59 [Source:MGI Symbol;Acc:MGI:1289302]	ENSMUSG00000019897		539.419	1.02338	1.12306	1.02554	1.08549	1.36844	0.948576	1.06836	1.05947	1.10135	0.833403	0.960196	1.10506	1.1987	1.20377	1.3572	1.56328		1.06436	1.11121	1	1.33074		1.04402	1.33074	0.835036
54.5663	45.7926	80.4061	76.2082	91.1472	69.1217	81.1808	120.135	73.2436	38.1696	61.5478	82.8831	131.265	69.5717	103.355	107.81	Pawr	114774	PRKC, apoptosis, WT1, regulator [Source:MGI Symbol;Acc:MGI:2149961]	ENSMUSG00000035873		63.961	0.853118	0.715945	1.25711	1.19148	1.42504	1.08068	1.26922	1.87825	1.14513	0.596764	0.96227	1.29584	2.05227	1.08772	1.61591	1.68555		1.00441	1.4133	1	1.61036		1.40709	1.61036	0.87763
42.7436	51.5167	31.3584	35.5638	64.1882	49.3727	73.152	55.777	36.6218	42.4107	32.1942	42.6974	61.9863	56.9223	54.1385	82.1915	Rpl6l		ribosomal protein L6-like [Source:MGI Symbol;Acc:MGI:3647789]	ENSMUSG00000091086		38.481	1.11077	1.33876	0.814905	0.924191	1.66805	1.28304	1.90099	1.44947	0.951685	1.10212	0.836626	1.10957	1.61083	1.47923	1.40689	2.1359		1.04716	1.57539	1	1.65821		1.50444	1.65821	0.950052
92.7628	64.8729	160.812	88.9095	227.226	123.881	163.254	145.02	166.019	77.3995	110.786	123.906	308.716	180.254	294.07	304.215	Phlda1	21664	pleckstrin homology like domain, family A, member 1 [Source:MGI Symbol;Acc:MGI:1096880]	ENSMUSG00000020205		119.528	0.776078	0.542744	1.3454	0.743841	1.90104	1.03642	1.36582	1.21328	1.38896	0.647545	0.926865	1.03663	2.5828	1.50805	2.46027	2.54515		0.852015	1.37914	1	2.27407		1.61868	2.27407	0.606463
272.832	410.225	348.962	342.937	476.276	333.939	314.91	480.541	377.612	277.79	240.51	323.16	495.89	450.108	490.938	495.284	Rab21	216344	RAB21, member RAS oncogene family [Source:MGI Symbol;Acc:MGI:894308]	ENSMUSG00000020132		304.768	0.895211	1.34603	1.14501	1.12524	1.56275	1.09571	1.03328	1.57674	1.23901	0.911481	0.789157	1.06035	1.62711	1.47689	1.61086	1.62512		1.12787	1.31712	1	1.58499		1.16779	1.58499	0.830995
179.159	136.424	164.028	90.1797	344.049	170.56	195.369	176.77	161.95	151.618	154.343	134.79	371.918	546.033	498.32	437.643	4933412E12Rik	71086	RIKEN cDNA 4933412E12 gene [Source:MGI Symbol;Acc:MGI:1918336]	ENSMUSG00000112627		150.675	1.18904	0.905417	1.08862	0.598504	2.28338	1.13197	1.29663	1.17319	1.07483	1.00626	1.02434	0.894571	2.46834	3.62391	3.30725	2.90455		0.945397	1.47129	1	3.07601		1.55627	3.07601	0.478312
1642.45	1744.89	1584.8	1439.06	1926.93	1677.77	1666.44	1853.51	1642.28	2053.74	1593.61	1806.68	1893.62	2066.07	2122.48	2033.44	Cct2	12461	chaperonin containing Tcp1, subunit 2 (beta) [Source:MGI Symbol;Acc:MGI:107186]	ENSMUSG00000034024		1774.08	0.925802	0.983546	0.89331	0.811161	1.08616	0.945714	0.939325	1.04477	0.92571	1.15764	0.898276	1.01838	1.06738	1.16459	1.19638	1.14619		0.903455	1.00399	1	1.14364		1.11128	1.14364	0.877896
323.76	343.445	270.969	313.724	369.724	304.315	354.163	357.831	372.729	357.31	244.297	298.044	402.303	421.647	538.924	455.789	Llph	66225	LLP homolog, long-term synaptic facilitation (Aplysia) [Source:MGI Symbol;Acc:MGI:1913475]	ENSMUSG00000020224		318.095	1.01781	1.07969	0.851847	0.986257	1.16231	0.95668	1.11339	1.12492	1.17175	1.12328	0.768001	0.936966	1.26473	1.32554	1.69422	1.43287		0.983901	1.08932	1	1.42934		1.10715	1.42934	0.762116
179.159	177.446	144.731	123.203	270.874	143.63	139.167	164.757	170.902	161.161	114.574	179.161	241.868	286.72	226.397	239.103	Mettl1	17299	methyltransferase like 1 [Source:MGI Symbol;Acc:MGI:1339986]	ENSMUSG00000006732		156.449	1.14516	1.13421	0.925098	0.787496	1.73139	0.918058	0.889535	1.0531	1.09238	1.03011	0.732336	1.14517	1.54598	1.83267	1.4471	1.52831		0.997991	1.14802	1	1.58851		1.15033	1.58851	0.7227
24.5549	20.0343	36.9868	21.5923	44.9317	26.9305	31.2234	25.7432	20.3454	24.3862	19.8847	36.8369	41.3242	44.2729	24.6084	38.4272	Marchf9	216438	membrane associated ring-CH-type finger 9 [Source:MGI Symbol;Acc:MGI:2446144]	ENSMUSG00000040502		25.3633	0.968125	0.789892	1.45828	0.851321	1.77153	1.06179	1.23105	1.01498	0.802161	0.961474	0.783994	1.45237	1.62929	1.74555	0.970237	1.51507		1.0169	1.26984	1	1.46504		1.24873	1.46504	0.86676
163.699	215.607	201.819	171.468	228.51	265.715	181.988	267.73	210.779	134.654	158.13	227.719	227.283	303.586	281.766	298.878	Mbd6	110962	methyl-CpG binding domain protein 6 [Source:MGI Symbol;Acc:MGI:106378]	ENSMUSG00000025409		182.821	0.895408	1.17934	1.10392	0.937905	1.24991	1.45342	0.995445	1.46444	1.15293	0.736536	0.864949	1.24559	1.2432	1.66057	1.54122	1.63482		1.02914	1.2908	1	1.51995		1.25425	1.51995	0.849241
291.93	288.112	240.414	254.027	485.263	397.674	396.983	524.304	285.65	226.897	155.29	375.067	427.827	587.143	723.487	552.925	Ddit3	13198	DNA-damage inducible transcript 3 [Source:MGI Symbol;Acc:MGI:109247]	ENSMUSG00000025408		260.726	1.11968	1.10504	0.922095	0.974307	1.8612	1.52526	1.52261	2.01094	1.09559	0.870252	0.595605	1.43855	1.64091	2.25195	2.77489	2.12071		1.03028	1.73	1	2.19712		1.67916	2.19712	0.787396
2470.04	2874.44	3049.8	3109.29	3606.09	2942.61	3532.7	3260.81	2373.09	2704.74	3153.14	2504.91	3185.61	3023.21	3213.86	3227.89	Ptges3	56351	prostaglandin E synthase 3 [Source:MGI Symbol;Acc:MGI:1929282]	ENSMUSG00000071072		2683.97	0.920291	1.07096	1.1363	1.15847	1.34357	1.09636	1.31622	1.21492	0.884172	1.00774	1.1748	0.933285	1.1869	1.12639	1.19743	1.20265		1.07151	1.24277	1	1.17834		1.15983	1.17834	1.05467
1432.37	1096.16	1215.74	1219.33	1767.74	1212.77	1315.84	1158.45	1356.63	983.928	1301.97	1216.46	2003.01	2328.54	2149.54	1934.17	Rbms2	56516	RNA binding motif, single stranded interacting protein 2 [Source:MGI Symbol;Acc:MGI:1861776]	ENSMUSG00000040043		1214.75	1.17915	0.902377	1.00082	1.00377	1.45523	0.998374	1.08322	0.953651	1.1168	0.809986	1.0718	1.00141	1.64891	1.9169	1.76954	1.59224		1.02153	1.12262	1	1.7319		1.09896	1.7319	0.648203
311.938	185.078	324.037	281.97	552.019	409.344	388.954	459.088	302.74	180.246	297.323	254.51	590.693	920.244	1133.22	901.972	Timeless	21853	timeless circadian clock 1 [Source:MGI Symbol;Acc:MGI:1321393]	ENSMUSG00000039994		258.705	1.20577	0.715404	1.25253	1.08993	2.13378	1.58228	1.50347	1.77456	1.17022	0.696723	1.14928	0.983785	2.28327	3.55712	4.38035	3.48649		1.06591	1.74852	1	3.42681		1.64041	3.42681	0.510248
0	0	1.60812	0	16.6889	8.07916	12.4894	5.14865	0.813818	0	1.89378	0.837203	4.86167	14.7576	11.0738	16.0113	Apon	28194	apolipoprotein N [Source:MGI Symbol;Acc:MGI:88931]	ENSMUSG00000051716		0.8862	0	0	1.81463	0	18.832	9.11664	14.0932	5.80981	0.918323	0	2.13697	0.944712	5.48598	16.6527	12.4958	18.0674		0.453657	11.9629	1	13.1755		26.37	13.1755	0.907968
1098.6	880.554	1070.21	1019.92	3554.74	2183.17	1806.5	2640.4	1164.57	1005.13	1684.52	1032.27	4532.29	5697.5	5651.32	6148.35	Stat2	20847	signal transducer and activator of transcription 2 [Source:MGI Symbol;Acc:MGI:103039]	ENSMUSG00000040033		1221.62	0.899297	0.720806	0.876051	0.834888	2.90985	1.7871	1.47877	2.16138	0.9533	0.822785	1.37892	0.845	3.71006	4.66388	4.62607	5.03294		0.832761	2.08428	1	4.50824		2.50285	4.50824	0.462327
278.288	265.215	336.902	257.838	415.94	322.269	338.997	395.588	295.416	335.045	317.208	277.951	295.346	372.103	382.661	356.519	Zc3h10	103284	zinc finger CCCH type containing 10 [Source:MGI Symbol;Acc:MGI:2143670]	ENSMUSG00000039810		306.405	0.908237	0.865572	1.09953	0.841493	1.35748	1.05177	1.10637	1.29106	0.964136	1.09347	1.03526	0.907138	0.963909	1.21442	1.24887	1.16356		0.928708	1.20167	1	1.14769		1.29392	1.14769	1.04704
147.329	167.906	82.0142	50.8055	164.322	128.369	144.52	111.554	73.2436	147.377	40.7162	67.8135	139.773	118.061	214.093	114.214	Mmp19	58223	matrix metallopeptidase 19 [Source:MGI Symbol;Acc:MGI:1927899]	ENSMUSG00000025355		82.2876	1.79042	2.04048	0.996677	0.617413	1.99692	1.56	1.75628	1.35566	0.890093	1.791	0.494804	0.824103	1.69859	1.43474	2.60177	1.38799		1.36125	1.66721	1	1.78077		1.22477	1.78077	0.936232
27.2832	82.0451	78.798	26.6729	128.376	62.8379	51.7416	55.777	29.2974	4.24107	20.8316	39.3485	82.6484	123.332	147.65	98.2029	Lif	16878	leukemia inhibitory factor [Source:MGI Symbol;Acc:MGI:96787]	ENSMUSG00000034394		23.4297	1.16447	3.50176	3.36317	1.13842	5.47923	2.68198	2.20838	2.38062	1.25044	0.181013	0.889111	1.67943	3.52751	5.26391	6.30186	4.19139		2.29196	3.18755	1	4.82117		1.39076	4.82117	0.661157
3.63776	6.67809	5.62843	8.89095	10.2701	8.07916	22.3024	15.4459	17.0902	9.54241	5.68133	8.37203	19.4467	25.2988	13.5346	11.7416	Gm11964		predicted gene 11964 [Source:MGI Symbol;Acc:MGI:3652241]	ENSMUSG00000081021		10.1715	0.357642	0.65655	0.553353	0.874106	1.0097	0.794295	2.19264	1.51855	1.6802	0.938153	0.558555	0.823088	1.91188	2.48723	1.33064	1.15437		0.610413	1.3788	1	1.72103		2.25879	1.72103	0.801146
0.909439	8.58611	2.41218	1.27014	5.13506	6.28379	1.78419	6.00676	1.62764	3.1808	0.946889	3.34881	6.07709	10.5412	2.46084	9.6068	Gm11969		predicted gene 11969 [Source:MGI Symbol;Acc:MGI:3650290]	ENSMUSG00000083209		2.27604	0.399572	3.7724	1.05982	0.558048	2.25614	2.76085	0.783905	2.63913	0.715119	1.39752	0.416026	1.47134	2.67003	4.63137	1.0812	4.22085		1.44746	2.11001	1	3.15086		1.45773	3.15086	0.66966
33.6492	89.6772	57.8924	54.6159	124.525	70.9171	79.3966	103.831	35.808	58.3147	45.4507	56.0926	89.9409	75.8964	155.033	109.945	Snhg15	100041286	small nucleolar RNA host gene 15 [Source:MGI Symbol;Acc:MGI:3650059]	ENSMUSG00000085156		48.9165	0.687891	1.83327	1.18349	1.11651	2.54567	1.44976	1.62311	2.12262	0.732023	1.19213	0.929148	1.1467	1.83866	1.55155	3.16934	2.2476		1.20529	1.93529	1	2.20179		1.60566	2.20179	0.878962
116.408	102.079	127.846	123.203	175.876	151.709	134.707	180.203	154.625	164.342	120.255	208.464	241.868	188.687	258.388	283.934	Tbrg4	21379	transforming growth factor beta regulated gene 4 [Source:MGI Symbol;Acc:MGI:1100868]	ENSMUSG00000000384		161.921	0.718918	0.630425	0.789554	0.760883	1.08618	0.936929	0.831927	1.1129	0.954941	1.01495	0.742675	1.28744	1.49374	1.1653	1.59576	1.75353		0.724945	0.991984	1	1.50208		1.36836	1.50208	0.660405
2066.25	1273.61	1575.96	1539.41	2367.26	1305.23	1852.89	1380.7	1120.63	916.071	1100.29	1255.8	2146.43	2996.85	3597.75	3011.2	Upp1	22271	uridine phosphorylase 1 [Source:MGI Symbol;Acc:MGI:1097668]	ENSMUSG00000020407		1098.2	1.88149	1.15973	1.43504	1.40176	2.15559	1.18852	1.68721	1.25724	1.02042	0.834159	1.0019	1.14351	1.9545	2.72889	3.27605	2.74195		1.4695	1.57214	1	2.67535		1.06984	2.67535	0.58764
9.09439	8.58611	10.4528	2.54027	16.6889	9.87453	14.2736	9.43919	10.5796	5.30134	4.73445	5.02322	17.0158	10.5412	19.6867	10.6742	Akt2-ps		thymoma viral proto-oncogene 2, pseudogene [Source:MGI Symbol;Acc:MGI:108506]	ENSMUSG00000084347		6.40966	1.41886	1.33956	1.63079	0.396319	2.60372	1.54057	2.22688	1.47265	1.65058	0.827086	0.738642	0.783695	2.65472	1.64458	3.07142	1.66533		1.19638	1.96095	1	2.25901		1.63907	2.25901	0.868059
251.005	311.008	325.645	320.074	428.777	368.051	299.745	323.507	261.236	276.73	329.517	306.416	352.471	406.889	456.486	410.958	Pno1	66249	partner of NOB1 homolog [Source:MGI Symbol;Acc:MGI:1913499]	ENSMUSG00000020116		293.475	0.855287	1.05974	1.10962	1.09064	1.46104	1.25411	1.02136	1.10233	0.890146	0.942943	1.12281	1.0441	1.20103	1.38645	1.55545	1.40032		1.02882	1.20971	1	1.38581		1.17582	1.38581	0.872926
21.8265	22.8963	35.3787	41.9145	55.2019	43.0889	26.7629	42.0473	21.1593	38.1696	19.8847	41.023	44.9705	41.1106	54.1385	44.8317	Gm12034		predicted gene 12034 [Source:MGI Symbol;Acc:MGI:3651409]	ENSMUSG00000083878		30.0591	0.72612	0.761709	1.17697	1.3944	1.83644	1.43347	0.890342	1.39882	0.703921	1.26982	0.661518	1.36474	1.49607	1.36766	1.80107	1.49145		1.0148	1.38977	1	1.53906		1.3695	1.53906	0.902998
1184.09	1089.48	1054.93	994.517	1377.48	992.839	1074.98	1055.47	1018.9	1035.88	1094.6	956.923	1536.29	1662.34	1862.86	1959.79	Aftph	216549	aftiphilin [Source:MGI Symbol;Acc:MGI:1923012]	ENSMUSG00000049659		1026.58	1.15343	1.06128	1.02762	0.96877	1.34182	0.967136	1.04715	1.02815	0.992522	1.00906	1.06627	0.932149	1.49651	1.61931	1.81463	1.90905		1.05277	1.09606	1	1.70988		1.04112	1.70988	0.641019
11.8227	9.54013	8.04061	7.62082	26.959	13.4653	9.81307	9.43919	8.952	5.30134	10.4158	5.02322	18.2313	20.0282	23.378	9.6068	9130230N09Rik		RIKEN cDNA 9130230N09 gene [Source:MGI Symbol;Acc:MGI:1924921]	ENSMUSG00000092626		7.42308	1.59269	1.2852	1.08319	1.02664	3.63179	1.81397	1.32197	1.2716	1.20597	0.714169	1.40316	0.676702	2.45602	2.6981	3.14936	1.29418		1.24693	2.00983	1	2.39942		1.61182	2.39942	0.837633
298.296	335.812	386.753	442.007	616.207	366.255	446.049	444.5	358.894	464.397	420.419	327.346	662.403	835.915	899.437	721.578	Pnpt1	71701	polyribonucleotide nucleotidyltransferase 1 [Source:MGI Symbol;Acc:MGI:1918951]	ENSMUSG00000020464		392.764	0.759479	0.854998	0.984696	1.12538	1.5689	0.932508	1.13567	1.13172	0.913764	1.18238	1.07041	0.833443	1.68652	2.12829	2.29002	1.83718		0.931137	1.1922	1	1.9855		1.28037	1.9855	0.600452
108.223	131.654	139.103	120.663	168.173	123.881	151.657	185.351	128.583	82.7009	104.158	126.418	134.911	127.548	254.697	188.934	Acyp2	75572	acylphosphatase 2, muscle type [Source:MGI Symbol;Acc:MGI:1922822]	ENSMUSG00000060923		110.465	0.979707	1.19182	1.25925	1.09232	1.52241	1.12145	1.37289	1.67792	1.16402	0.748662	0.942904	1.14441	1.22131	1.15465	2.30568	1.71035		1.13077	1.42367	1	1.598		1.25902	1.598	0.890908
262.828	352.985	395.598	353.098	373.575	341.12	372.897	477.966	352.383	376.395	394.853	303.905	376.779	472.244	451.564	467.531	Cpeb4	67579	cytoplasmic polyadenylation element binding protein 4 [Source:MGI Symbol;Acc:MGI:1914829]	ENSMUSG00000020300		356.884	0.736452	0.989074	1.10848	0.989391	1.04677	0.95583	1.04487	1.33928	0.987389	1.05467	1.10639	0.851551	1.05575	1.32324	1.2653	1.31004		0.955849	1.09669	1	1.23858		1.14734	1.23858	0.885437
106.404	91.5852	172.873	113.042	186.146	167.867	159.685	132.149	136.721	173.884	127.83	149.859	154.358	208.715	280.536	179.327	Sh3pxd2b	268396	SH3 and PX domains 2B [Source:MGI Symbol;Acc:MGI:2442062]	ENSMUSG00000040711		147.074	0.723477	0.622716	1.17542	0.768609	1.26566	1.14138	1.08575	0.89852	0.929612	1.18229	0.869156	1.01894	1.04953	1.41912	1.90745	1.2193		0.822555	1.09783	1	1.39885		1.33466	1.39885	0.784808
34.5587	9.54013	29.7503	10.1611	39.7967	29.6236	34.7918	23.1689	35.808	12.7232	46.3976	23.4417	87.5101	109.628	44.2951	46.9666	Kcnmb1	16533	potassium large conductance calcium-activated channel, subfamily M, beta member 1 [Source:MGI Symbol;Acc:MGI:1334203]	ENSMUSG00000020155		29.5926	1.16781	0.322382	1.00533	0.343366	1.34482	1.00105	1.17569	0.782929	1.21003	0.429946	1.56788	0.792147	2.95716	3.70458	1.49683	1.58711		0.709722	1.07612	1	2.43642		1.51626	2.43642	0.441682
115.499	68.6889	154.38	121.933	216.956	265.715	201.614	186.209	266.932	80.5803	140.14	166.603	183.528	254.042	254.697	225.226	Slit3	20564	slit guidance ligand 3 [Source:MGI Symbol;Acc:MGI:1315202]	ENSMUSG00000056427		163.564	0.706138	0.419951	0.943849	0.745477	1.32643	1.62453	1.23263	1.13845	1.63198	0.492654	0.856788	1.01858	1.12206	1.55317	1.55717	1.37699		0.703854	1.33051	1	1.40235		1.89032	1.40235	0.948774
2104.44	1846.01	1848.54	1953.47	2550.84	1766.64	1924.25	2112.66	1677.28	1392.13	1439.27	1771.52	2355.48	2175.7	2197.53	2254.4	Pttg1	30939	pituitary tumor-transforming gene 1 [Source:MGI Symbol;Acc:MGI:1353578]	ENSMUSG00000020415		1570.05	1.34037	1.17577	1.17737	1.24421	1.62469	1.12521	1.2256	1.3456	1.0683	0.886679	0.916704	1.12832	1.50026	1.38575	1.39966	1.43587		1.23443	1.33028	1	1.43038		1.07764	1.43038	0.930012
113.68	123.068	98.0954	154.957	181.011	138.243	170.391	169.905	125.328	153.739	89.9545	151.534	150.712	164.442	206.711	150.507	Gm12174		predicted gene 12174 [Source:MGI Symbol;Acc:MGI:3651722]	ENSMUSG00000080776		130.139	0.873528	0.945665	0.753776	1.1907	1.39091	1.06228	1.3093	1.30557	0.963033	1.18135	0.69122	1.1644	1.15809	1.26359	1.58839	1.15651		0.940918	1.26701	1	1.29164		1.34657	1.29164	0.980932
2639.19	1990.07	3392.33	2616.48	14392.3	6472.31	4976.12	5852.3	3558.01	3281.53	4589.57	2418.68	14766.1	14577.4	15633.7	15945.2	Irgm1	15944	immunity-related GTPase family M member 1 [Source:MGI Symbol;Acc:MGI:107567]	ENSMUSG00000046879		3461.95	0.762343	0.574841	0.979891	0.755783	4.15728	1.86956	1.43738	1.69046	1.02775	0.947885	1.32572	0.698647	4.26526	4.21075	4.51587	4.60583		0.768215	2.28867	1	4.39943		2.9792	4.39943	0.520219
96.4005	57.2408	56.2843	30.4833	1104.04	252.249	151.657	243.703	78.9403	113.449	113.627	61.1158	1101.17	1274.43	1478.97	1318.27	Gm5431	432555	predicted gene 5431 [Source:MGI Symbol;Acc:MGI:3645205]	ENSMUSG00000058163		91.7829	1.05031	0.623654	0.613233	0.332124	12.0288	2.74833	1.65234	2.65521	0.860077	1.23605	1.23799	0.665874	11.9975	13.8852	16.1137	14.3629		0.65483	4.77117	1	14.0899		7.28611	14.0899	0.338624
196.439	152.642	243.63	254.027	960.256	364.46	361.299	471.959	213.22	272.489	461.135	119.72	1022.17	1130.01	1390.38	1339.62	Gm12185	620913	predicted gene 12185 [Source:MGI Symbol;Acc:MGI:3652173]	ENSMUSG00000048852		266.641	0.736716	0.572463	0.913702	0.952694	3.6013	1.36686	1.355	1.77002	0.799653	1.02193	1.72942	0.448993	3.83349	4.23796	5.21441	5.02404		0.793894	2.0233	1	4.57747		2.54857	4.57747	0.442011
510.195	473.19	553.194	475.031	1195.18	653.515	559.345	660.743	563.162	471.819	480.073	545.019	1144.92	1539.01	1634	1486.92	Psme2b	621823	protease (prosome, macropain) activator subunit 2B [Source:MGI Symbol;Acc:MGI:1341073]	ENSMUSG00000078153		515.018	0.990635	0.918783	1.07412	0.922358	2.32066	1.26892	1.08607	1.28295	1.09348	0.916121	0.932147	1.05825	2.22307	2.98826	3.1727	2.88712		0.976475	1.48965	1	2.81779		1.52554	2.81779	0.528659
516.561	549.511	648.877	473.761	939.715	764.827	569.158	773.155	693.373	605.413	786.865	612.833	1149.79	1619.12	1610.62	1350.29	9930111J21Rik1	667214	RIKEN cDNA 9930111J21 gene 1 [Source:MGI Symbol;Acc:MGI:3041173]	ENSMUSG00000069893		674.621	0.765706	0.814548	0.96184	0.702262	1.39295	1.13371	0.843671	1.14606	1.0278	0.897412	1.16638	0.908411	1.70434	2.40005	2.38745	2.00155		0.811089	1.1291	1	2.12335		1.39208	2.12335	0.531754
57.2947	54.3787	70.7574	35.5638	387.697	162.481	146.304	211.953	54.5258	48.7723	76.698	41.8602	544.507	605.063	599.215	624.442	Olfr56		olfactory receptor 56 [Source:MGI Symbol;Acc:MGI:1333785]	ENSMUSG00000040328		55.4641	1.033	0.980431	1.27573	0.641205	6.99005	2.92948	2.63781	3.82144	0.983083	0.87935	1.38284	0.754726	9.81729	10.9091	10.8037	11.2585		0.982594	4.0947	1	10.6971		4.16723	10.6971	0.382784
252.824	186.986	513.795	317.534	3857.71	785.474	571.834	710.514	439.462	509.989	752.777	308.091	4982	5535.17	5493.83	4627.28	Tgtp1	21822	T cell specific GTPase 1 [Source:MGI Symbol;Acc:MGI:98734]	ENSMUSG00000078922		502.579	0.503053	0.372053	1.02232	0.631809	7.67582	1.56289	1.1378	1.41373	0.874412	1.01474	1.49783	0.613019	9.91285	11.0135	10.9313	9.20705		0.632308	2.94756	1	10.2662		4.66159	10.2662	0.287114
626.603	572.408	762.25	679.523	1439.1	842.028	835.003	1130.13	644.544	632.98	739.52	677.297	1524.13	2176.75	1816.1	1928.83	9930111J21Rik2	245240	RIKEN cDNA 9930111J21 gene 2 [Source:MGI Symbol;Acc:MGI:3711310]	ENSMUSG00000069892		673.585	0.930251	0.849792	1.13163	1.00881	2.13648	1.25007	1.23964	1.67778	0.956885	0.939717	1.09789	1.00551	2.26272	3.23159	2.69617	2.86353		0.980122	1.57599	1	2.7635		1.60795	2.7635	0.570288
1635.17	1225.91	2573.8	2156.69	7890.01	3261.29	2597.79	3453.89	2573.29	2739.73	4879.32	1957.38	9348.99	9313.12	9100.19	8432.64	Tgtp2	100039796	T cell specific GTPase 2 [Source:MGI Symbol;Acc:MGI:3710083]	ENSMUSG00000078921		3037.43	0.53834	0.4036	0.84736	0.710038	2.59759	1.0737	0.855258	1.13711	0.847194	0.90199	1.6064	0.64442	3.07793	3.06612	2.99602	2.77624		0.624835	1.41591	1	2.97908		2.26606	2.97908	0.475287
3904.22	2653.11	4608.07	3969.18	15964.9	6178.76	5200.03	5705.56	3975.5	4318.47	5833.78	2741	14615.4	14595.3	13233.2	14108.1	Ifi47	15953	interferon gamma inducible protein 47 [Source:MGI Symbol;Acc:MGI:99448]	ENSMUSG00000078920		4217.19	0.925788	0.629118	1.09269	0.94119	3.78567	1.46514	1.23306	1.35293	0.94269	1.02402	1.38333	0.64996	3.46567	3.46091	3.13791	3.34539		0.897196	1.9592	1	3.35247		2.18369	3.35247	0.584405
140.054	171.722	149.555	174.009	344.049	127.471	148.088	164.757	110.679	133.594	198.847	134.79	195.682	490.164	425.725	261.519	Gfpt2	14584	glutamine fructose-6-phosphate transaminase 2 [Source:MGI Symbol;Acc:MGI:1338883]	ENSMUSG00000020363		144.477	0.969381	1.18858	1.03515	1.2044	2.38133	0.882292	1.02499	1.14036	0.766066	0.924669	1.37632	0.932947	1.35441	3.39267	2.94666	1.8101		1.09938	1.35725	1	2.37596		1.23456	2.37596	0.57124
60.023	53.4247	91.6629	35.5638	105.269	70.9171	67.7994	48.0541	88.7062	25.4464	24.6191	129.766	194.467	138.089	198.098	87.5286	Adamts2	216725	a disintegrin-like and metallopeptidase (reprolysin type) with thrombospondin type 1 motif, 2 [Source:MGI Symbol;Acc:MGI:1347356]	ENSMUSG00000036545		67.1345	0.89407	0.795786	1.36536	0.529739	1.56803	1.05634	1.0099	0.715787	1.32132	0.379036	0.366713	1.93293	2.89667	2.0569	2.95076	1.30378		0.896239	1.08751	1	2.30203		1.21342	2.30203	0.472416
471.999	553.327	442.233	463.6	697.084	557.462	554.884	580.081	349.942	359.431	324.783	532.461	550.584	700.988	606.597	701.297	Jade2	76901	jade family PHD finger 2 [Source:MGI Symbol;Acc:MGI:1924151]	ENSMUSG00000020387		391.654	1.20514	1.4128	1.12914	1.1837	1.77985	1.42335	1.41677	1.48111	0.893497	0.917725	0.829259	1.35952	1.40579	1.78981	1.54881	1.7906		1.23269	1.52527	1	1.63375		1.23735	1.63375	0.933598
2.72832	1.90803	0	0	6.41882	2.69305	1.78419	3.43243	0	3.1808	0	0	2.43084	1.05412	1.23042	2.13485	Leap2	259301	liver-expressed antimicrobial peptide 2 [Source:MGI Symbol;Acc:MGI:2672795]	ENSMUSG00000036216		0.795201	3.43098	2.39943	0	0	8.07195	3.38663	2.2437	4.31643	0	4	0	0	3.05688	1.3256	1.54731	2.68466		1.4576	4.50468	1	2.15361		3.09048	2.15361	2.09169
5430.26	4282.56	5145.19	4953.53	9208.44	7314.34	9769.36	11116.8	5071.71	4489.17	6090.39	5687.12	11386	11927.3	12536.8	11677.6	Irf1	16362	interferon regulatory factor 1 [Source:MGI Symbol;Acc:MGI:96590]	ENSMUSG00000018899		5334.6	1.01793	0.80279	0.964493	0.928567	1.72617	1.37111	1.83132	2.0839	0.950721	0.84152	1.14168	1.06608	2.13437	2.23584	2.35008	2.18903		0.928446	1.75313	1	2.22733		1.88824	2.22733	0.787097
350.134	188.894	299.915	515.675	424.926	693.013	591.46	743.98	286.464	248.103	329.517	244.463	708.588	435.35	707.492	919.051	Gm17334		predicted gene, 17334 [Source:MGI Symbol;Acc:MGI:4936968]	ENSMUSG00000091191		277.137	1.2634	0.681593	1.08219	1.86072	1.53327	2.50062	2.13418	2.68452	1.03366	0.895235	1.18901	0.882103	2.55682	1.57089	2.55286	3.31623		1.22198	2.21315	1	2.4992		1.81112	2.4992	0.885542
446.535	418.812	430.977	436.927	514.789	498.215	441.588	447.074	414.233	349.888	494.276	496.461	489.813	651.444	676.731	694.892	Gm12216		predicted gene 12216 [Source:MGI Symbol;Acc:MGI:3650088]	ENSMUSG00000081769		438.715	1.01782	0.954633	0.982362	0.995925	1.1734	1.13562	1.00655	1.01905	0.944197	0.79753	1.12665	1.13163	1.11647	1.48489	1.54253	1.58393		0.987686	1.08366	1	1.43196		1.09717	1.43196	0.756768
488.369	519.937	462.335	445.818	596.95	436.275	679.778	391.297	493.987	481.362	419.472	549.205	518.983	845.402	981.876	720.51	Tnip1	57783	TNFAIP3 interacting protein 1 [Source:MGI Symbol;Acc:MGI:1926194]	ENSMUSG00000020400		486.007	1.00486	1.06981	0.951294	0.917308	1.22828	0.897673	1.3987	0.805128	1.01642	0.990443	0.863099	1.13004	1.06785	1.73949	2.02029	1.48251		0.985819	1.08244	1	1.57754		1.09802	1.57754	0.686162
15367.7	9038.31	15292.4	10835.5	14287	13917.7	16360.2	13678.2	21573.5	11456.2	14777.1	14385.7	23605.8	24234.1	23285.7	20164.7	Sparc	20692	secreted acidic cysteine rich glycoprotein [Source:MGI Symbol;Acc:MGI:98373]	ENSMUSG00000018593		15548.1	0.988396	0.581312	0.983555	0.696903	0.91889	0.895137	1.05223	0.879736	1.38753	0.736821	0.950414	0.925234	1.51824	1.55865	1.49765	1.29692		0.812541	0.936498	1	1.46787		1.15255	1.46787	0.637999
631.151	791.83	656.114	525.836	951.269	767.521	611.087	853.818	714.532	744.308	525.523	755.157	966.257	1187.99	1391.61	1235.01	Larp1	73158	La ribonucleoprotein domain family, member 1 [Source:MGI Symbol;Acc:MGI:1890165]	ENSMUSG00000037331		684.88	0.921549	1.15616	0.957998	0.767779	1.38896	1.12066	0.892253	1.24667	1.0433	1.08677	0.767322	1.10261	1.41084	1.7346	2.0319	1.80325		0.950871	1.16214	1	1.74514		1.22218	1.74514	0.665925
384.693	409.271	660.134	430.576	5128.64	1279.2	828.758	1324.92	286.464	312.779	631.575	210.138	4647.76	6651.48	4644.84	4993.4	Gm12250		predicted gene 12250 [Source:MGI Symbol;Acc:MGI:3649299]	ENSMUSG00000082292		360.239	1.06788	1.13611	1.83249	1.19525	14.2368	3.55098	2.30058	3.67789	0.795205	0.868254	1.75321	0.583329	12.9019	18.4641	12.8938	13.8614		1.30793	5.94155	1	14.5303		4.5427	14.5303	0.408909
2478.22	2851.54	3430.93	2409.45	14356.3	4562.93	3166.05	4518.8	2723.03	2602.96	5127.4	2360.91	16348.6	19666.7	16997	18195.3	Igtp	16145	interferon gamma induced GTPase [Source:MGI Symbol;Acc:MGI:107729]	ENSMUSG00000078853		3203.58	0.773579	0.890112	1.07097	0.752112	4.48134	1.42432	0.988287	1.41055	0.849998	0.812516	1.60052	0.736961	5.10323	6.13897	5.30564	5.67968		0.871693	2.07613	1	5.55688		2.38172	5.55688	0.373614
2490.95	1979.58	3437.36	3114.37	8941.42	4092.55	3498.81	4243.34	3099.83	3073.72	6211.59	2456.35	10288.5	11116.7	9847.05	11001.9	Irgm2	54396	immunity-related GTPase family M member 2 [Source:MGI Symbol;Acc:MGI:1926262]	ENSMUSG00000069874		3710.37	0.671348	0.533525	0.926419	0.839369	2.40984	1.103	0.942979	1.14364	0.83545	0.828411	1.67411	0.662023	2.7729	2.99612	2.65393	2.96518		0.742665	1.39987	1	2.84703		1.88492	2.84703	0.491693
0.909439	0.954013	2.41218	0	2.56753	1.79537	0.892097	2.57432	1.62764	1.06027	1.89378	0	7.29251	3.16235	2.46084	8.53938	Gm5038		predicted gene 5038 [Source:MGI Symbol;Acc:MGI:3645262]	ENSMUSG00000118428		1.14542	0.793978	0.832893	2.10594	0	2.24156	1.56743	0.778838	2.24749	1.42099	0.925658	1.65335	0	6.36666	2.76086	2.14842	7.45524		0.933202	1.70883	1	4.6828		1.83115	4.6828	0.364917
436.531	528.523	496.106	405.173	561.005	514.373	484.409	482.257	362.963	312.779	304.898	424.462	550.584	438.513	461.408	524.104	Alkbh5	268420	alkB homolog 5, RNA demethylase [Source:MGI Symbol;Acc:MGI:2144489]	ENSMUSG00000042650		351.276	1.2427	1.50458	1.4123	1.15344	1.59705	1.4643	1.379	1.37287	1.03327	0.890409	0.867975	1.20834	1.56739	1.24834	1.31352	1.492		1.32825	1.45331	1	1.40531		1.09415	1.40531	1.03415
40.9248	14.3102	36.9868	25.4027	39.7967	30.5213	40.1444	49.7703	21.9731	11.6629	21.7784	30.9765	46.1859	52.7058	76.2861	44.8317	Map2k3os	24082	mitogen-activated protein kinase kinase 3, opposite strand [Source:MGI Symbol;Acc:MGI:1344334]	ENSMUSG00000042549		21.5977	1.89486	0.662578	1.71253	1.17617	1.84263	1.41317	1.85873	2.30442	1.01738	0.540007	1.00837	1.43425	2.13846	2.44034	3.53213	2.07576		1.36154	1.85474	1	2.54667		1.36224	2.54667	0.728299
45843.9	46317.3	44357.6	37905.9	56992.7	48284.7	51101.1	49852.6	43916.9	40097.2	37386	50641.6	49146.6	54470.4	57215.8	51623.8	Ubb	22187	ubiquitin B [Source:MGI Symbol;Acc:MGI:98888]	ENSMUSG00000019505		43010.4	1.06588	1.07689	1.03132	0.88132	1.32509	1.12263	1.18811	1.15908	1.02108	0.932267	0.869232	1.17743	1.14267	1.26645	1.33028	1.20026		1.01385	1.19873	1	1.23491		1.18235	1.23491	0.970698
363.776	578.132	316.8	321.344	473.709	441.661	438.912	529.453	357.266	447.433	277.438	424.462	482.521	392.132	613.98	529.442	2410006H16Rik	69221	RIKEN cDNA 2410006H16 gene [Source:MGI Symbol;Acc:MGI:1916471]	ENSMUSG00000086841		376.65	0.965819	1.53493	0.841099	0.853165	1.25769	1.1726	1.1653	1.40569	0.948536	1.18793	0.736595	1.12694	1.28109	1.0411	1.63011	1.40566		1.04875	1.25032	1	1.33949		1.1922	1.33949	0.933432
0.909439	0.954013	3.21624	0	0	2.69305	4.46049	0.858108	1.62764	0	0	0	4.86167	2.10823	4.92168	7.47196	Gm12304		predicted gene 12304 [Source:MGI Symbol;Acc:MGI:3651803]	ENSMUSG00000083924		0.406909	2.23499	2.34454	7.90409	0	0	6.61832	10.9619	2.10885	4	0	0	0	11.9478	5.18109	12.0953	18.3627		3.1209	4.92226	1	11.8967		1.57719	11.8967	0.413749
4.54719	5.72408	2.41218	17.7819	7.70258	28.7259	13.3815	10.2973	4.88291	19.0848	1.89378	3.34881	20.6621	6.3247	23.378	12.8091	Aloxe3	23801	arachidonate lipoxygenase 3 [Source:MGI Symbol;Acc:MGI:1345140]	ENSMUSG00000020892		7.30258	0.622683	0.783843	0.330319	2.43502	1.05478	3.93367	1.83243	1.41009	0.668655	2.61344	0.25933	0.458579	2.82942	0.866091	3.20133	1.75405		1.04297	2.05774	1	2.16272		1.97297	2.16272	0.951458
564.762	539.017	565.255	569.021	881.946	1066.45	1018.77	1249.41	512.705	389.118	475.338	443.718	737.758	764.235	994.18	994.838	Kdm6b	216850	KDM1 lysine (K)-specific demethylase 6B [Source:MGI Symbol;Acc:MGI:2448492]	ENSMUSG00000018476		455.22	1.24063	1.18408	1.24172	1.24999	1.93741	2.34271	2.23798	2.74462	1.12628	0.854792	1.04419	0.974733	1.62066	1.67883	2.18395	2.1854		1.22911	2.31568	1	1.91721		1.88404	1.91721	1.20784
196.439	212.745	254.083	158.767	297.833	254.045	228.377	272.878	184.737	159.04	133.511	237.766	254.022	259.313	314.988	317.024	Fxr2	23879	fragile X mental retardation, autosomal homolog 2 [Source:MGI Symbol;Acc:MGI:1346074]	ENSMUSG00000018765		178.763	1.09888	1.19009	1.42134	0.88814	1.66607	1.42112	1.27754	1.52648	1.03341	0.889668	0.74686	1.33006	1.421	1.45059	1.76204	1.77343		1.14961	1.4728	1	1.60176		1.28113	1.60176	0.919488
4127.03	4804.41	4400.63	4036.49	4526.55	4220.02	4821.79	5090.3	3799.72	4364.06	3867.09	4614.66	4949.18	4665.52	5515.97	4721.21	Eif4a1	13681	eukaryotic translation initiation factor 4A1 [Source:MGI Symbol;Acc:MGI:95303]	ENSMUSG00000059796		4161.38	0.991746	1.15452	1.05749	0.969988	1.08775	1.01409	1.1587	1.22322	0.913089	1.0487	0.929281	1.10893	1.18931	1.12115	1.32551	1.13453		1.04344	1.12094	1	1.19263		1.07428	1.19263	0.939893
[truncated: 585 more rows]

## Sheet: FC_t50_youn2dpi_ME1_geneposCorr
Gene list after excluding cDNA, predicted genes, genes with no gene symbols, viral genes, and sorting by largest to smallest FC young_2dpi / young_mock. FC values were calculated based on relative expression after normalization to mean young_mock normalized counts
[truncated: 52 more rows]

[truncated: 1 more sheets: FC_t50_aged2dpi_ME1_geneposCorr]
