# Supplementary material for: Aging is associated with an insufficient early inflammatory response of lung endothelial cells in SARS-CoV-2 infection
Source: Front Immunol. 2024 Jun 7;15:1397990. doi: 10.3389/fimmu.2024.1397990 (PMC11190167; doi:10.3389/fimmu.2024.1397990)
Supplement: Supplementary file 6 [file DataSheet_6.zip]

Archive with 2 entries (2 files):
- Supplementary Table 6.txt
- Supplementary Table 6_Legend.txt
