# Supplementary material for: Aging is associated with an insufficient early inflammatory response of lung endothelial cells in SARS-CoV-2 infection
Source: Front Immunol. 2024 Jun 7;15:1397990. doi: 10.3389/fimmu.2024.1397990 (PMC11190167; doi:10.3389/fimmu.2024.1397990)
Supplement: Supplementary file 6 [file DataSheet_6.zip › Supplementary Table 6.txt]

Ensembl	symbol	entrez	description	Module	GS_aged_mock	p.GS_aged_mock	GS_aged_2dpi	p.GS_aged_2dpi	GS_young_mock	p.GS_young_mock	GS_young_2dpi	p.GS_young_2dpi	GS_age	p.GS_age	GS_infection_status	p.GS_infection_status	MM_ME0	p.MM_ME0	MM_ME1	p.MM_ME1	MM_ME10	p.MM_ME10	MM_ME11	p.MM_ME11	MM_ME12	p.MM_ME12	MM_ME13	p.MM_ME13	MM_ME14	p.MM_ME14	MM_ME15	p.MM_ME15	MM_ME16	p.MM_ME16	MM_ME17	p.MM_ME17	MM_ME18	p.MM_ME18	MM_ME19	p.MM_ME19	MM_ME2	p.MM_ME2	MM_ME20	p.MM_ME20	MM_ME21	p.MM_ME21	MM_ME22	p.MM_ME22	MM_ME23
ENSMUSG00000051951	Xkr4	497097	X-linked Kx blood group related 4 [Source:MGI Symbol;Acc:MGI:3528744]	ME0	-0.1353	0.6174	0.7168	0.0018	-0.2632	0.3246	-0.3183	0.2296	0.5036	0.0467	0.3451	0.1905	-0.3212	0.2251	-0.0557	0.8377	-0.1729	0.5219	0.1825	0.4988	-0.2066	0.4428	-0.1096	0.6862	0.4971	0.0501	-0.3018	0.2560	0.2470	0.3563	-0.3045	0.2515	0.2545	0.3415	-0.5272	0.0358	-0.2107	0.4335	-0.2218	0.4090	0.0636	0.8150	-0.0196	0.9426	-0.2874
ENSMUSG00000103161	Gm38148		predicted gene, 38148 [Source:MGI Symbol;Acc:MGI:5611376]	ME0	0.2647	0.3217	0.1390	0.6077	-0.0221	0.9352	-0.3816	0.1447	0.3496	0.1844	-0.2101	0.4347	-0.0568	0.8345	-0.3844	0.1415	-0.1864	0.4894	-0.1777	0.5103	-0.1494	0.5809	0.1113	0.6814	0.3195	0.2278	0.0866	0.7497	-0.1460	0.5896	-0.2585	0.3337	-0.1473	0.5863	-0.0198	0.9421	-0.1731	0.5215	0.4940	0.0518	-0.1571	0.5613	-0.2087	0.4380	-0.4460
ENSMUSG00000098104	Gm6085		predicted gene 6085 [Source:MGI Symbol;Acc:MGI:3646770]	ME0	0.0434	0.8731	-0.0689	0.7997	-0.4132	0.1116	0.4388	0.0891	-0.0221	0.9353	0.3203	0.2265	-0.3787	0.1480	0.5472	0.0283	0.3823	0.1439	-0.5567	0.0251	0.0395	0.8844	0.0700	0.7967	-0.2595	0.3317	0.0734	0.7870	0.0485	0.8585	0.2604	0.3301	0.2727	0.3068	0.0131	0.9615	-0.0461	0.8655	0.0872	0.7480	0.0291	0.9147	0.0779	0.7742	0.1231
ENSMUSG00000103265	Gm2053		predicted gene 2053 [Source:MGI Symbol;Acc:MGI:3780221]	ME0	0.1200	0.6579	-0.1955	0.4682	0.0954	0.7253	-0.0200	0.9415	-0.0653	0.8101	-0.1866	0.4891	0.1384	0.6093	-0.1663	0.5382	0.1778	0.5100	-0.1711	0.5265	0.1466	0.5881	0.0294	0.9139	-0.2088	0.4377	-0.0048	0.9860	-0.1998	0.4582	-0.0386	0.8872	-0.2336	0.3839	0.1048	0.6994	0.1681	0.5338	0.4993	0.0490	-0.2108	0.4332	-0.4657	0.0691	-0.0375
ENSMUSG00000033845	Mrpl15	27395	mitochondrial ribosomal protein L15 [Source:MGI Symbol;Acc:MGI:1351639]	ME0	0.5146	0.0414	-0.4474	0.0823	-0.0843	0.7562	0.0171	0.9498	0.0582	0.8305	-0.3726	0.1552	0.2710	0.3100	0.0221	0.9353	0.0362	0.8941	-0.0484	0.8588	-0.2498	0.3507	0.1692	0.5310	-0.4961	0.0507	0.0882	0.7453	-0.3551	0.1772	-0.0109	0.9679	0.4043	0.1204	0.3504	0.1833	-0.2053	0.4455	0.2472	0.3561	0.0009	0.9973	0.3349	0.2049	-0.0732
ENSMUSG00000002459	Rgs20	58175	regulator of G-protein signaling 20 [Source:MGI Symbol;Acc:MGI:1929866]	ME0	-0.5483	0.0279	0.6367	0.0080	-0.0154	0.9549	-0.0731	0.7880	0.0766	0.7780	0.4882	0.0551	-0.3250	0.2194	0.1634	0.5455	-0.2096	0.4359	0.2071	0.4414	-0.2482	0.3539	-0.1848	0.4932	0.3700	0.1584	-0.0407	0.8810	0.0168	0.9507	-0.0398	0.8836	0.3273	0.2159	-0.3491	0.1850	0.1891	0.4829	-0.2674	0.3168	0.1601	0.5536	0.1597	0.5546	-0.2094
ENSMUSG00000090031	4732440D04Rik		RIKEN cDNA 4732440D04 gene [Source:MGI Symbol;Acc:MGI:3604103]	ME0	-0.2970	0.2640	-0.0392	0.8854	0.3947	0.1303	-0.0585	0.8295	-0.2911	0.2740	-0.0846	0.7553	0.2919	0.2726	-0.0725	0.7897	0.1764	0.5135	0.4373	0.0903	0.2029	0.4510	0.0297	0.9131	-0.4413	0.0871	-0.1482	0.5839	0.2117	0.4313	0.0394	0.8847	0.0018	0.9947	0.1636	0.5448	0.0064	0.9812	-0.4694	0.0666	-0.3524	0.1807	0.2072	0.4414	0.5068
ENSMUSG00000098201	Gm26983		predicted gene, 26983 [Source:MGI Symbol;Acc:MGI:5504098]	ME0	-0.3062	0.2488	-0.1646	0.5424	-0.3242	0.2206	0.7950	0.0002	-0.4077	0.1170	0.5459	0.0287	-0.4982	0.0495	0.6976	0.0027	0.6540	0.0060	-0.3362	0.2030	-0.1307	0.6294	-0.1933	0.4732	-0.3112	0.2407	0.0256	0.9249	0.0101	0.9705	0.2787	0.2959	-0.1583	0.5581	-0.0693	0.7986	0.1396	0.6061	-0.1830	0.4974	0.4121	0.1127	0.4051	0.1196	-0.0092
ENSMUSG00000025909	Sntg1	71096	syntrophin, gamma 1 [Source:MGI Symbol;Acc:MGI:1918346]	ME0	0.5331	0.0335	-0.0649	0.8113	-0.3334	0.2070	-0.1348	0.6187	0.4054	0.1192	-0.1729	0.5219	0.3777	0.1492	-0.2159	0.4219	-0.3373	0.2013	0.3622	0.1681	-0.3448	0.1909	-0.0225	0.9341	-0.3397	0.1981	0.3816	0.1447	0.1983	0.4617	0.1017	0.7077	0.0174	0.9489	-0.1321	0.6258	0.2433	0.3639	0.0728	0.7887	-0.0917	0.7355	0.0117	0.9657	0.2562
ENSMUSG00000086235	Gm16284		predicted gene 16284 [Source:MGI Symbol;Acc:MGI:3826541]	ME0	0.3302	0.2117	0.3460	0.1893	-0.5410	0.0304	-0.1351	0.6179	0.5856	0.0172	0.1826	0.4984	-0.2492	0.3521	0.0170	0.9501	0.0444	0.8702	-0.3271	0.2162	-0.0327	0.9044	-0.2156	0.4226	-0.0228	0.9331	0.0890	0.7431	0.1281	0.6364	-0.2537	0.3430	0.3943	0.1307	-0.4699	0.0662	0.0088	0.9743	0.1947	0.4699	0.0041	0.9878	0.0592	0.8277	-0.0733
ENSMUSG00000103933	Gm36964		predicted gene, 36964 [Source:MGI Symbol;Acc:MGI:5610192]	ME0	-0.2275	0.3967	0.4591	0.0736	-0.5237	0.0373	0.2921	0.2723	0.2006	0.4564	0.6506	0.0064	-0.6741	0.0042	0.5402	0.0308	0.1458	0.5899	-0.6052	0.0130	0.0553	0.8390	0.2202	0.4124	0.3098	0.2429	0.2151	0.4237	0.2594	0.3320	0.1840	0.4953	0.1012	0.7092	-0.2128	0.4287	-0.0291	0.9148	-0.4338	0.0932	0.1693	0.5308	-0.1498	0.5797	-0.1807
ENSMUSG00000081441	Gm6161		predicted gene 6161 [Source:MGI Symbol;Acc:MGI:3644104]	ME0	0.0420	0.8773	-0.0904	0.7392	-0.2177	0.4179	0.2661	0.3191	-0.0419	0.8775	0.1522	0.5737	-0.0414	0.8790	0.3527	0.1803	-0.4222	0.1033	-0.4200	0.1053	0.0408	0.8808	0.3678	0.1611	0.1140	0.6742	0.2419	0.3666	-0.1150	0.6715	0.4600	0.0730	-0.0523	0.8476	0.2559	0.3387	0.0656	0.8093	-0.4036	0.1210	0.3170	0.2315	-0.2670	0.3176	0.2073
ENSMUSG00000097893	1700034P13Rik		RIKEN cDNA 1700034P13 gene [Source:MGI Symbol;Acc:MGI:1920581]	ME0	0.1064	0.6949	-0.3573	0.1743	-0.2888	0.2779	0.5397	0.0310	-0.2172	0.4190	0.1580	0.5590	0.0856	0.7526	0.4506	0.0798	0.2358	0.3792	-0.2674	0.3168	-0.5078	0.0446	0.1002	0.7119	-0.4991	0.0490	0.1701	0.5288	0.0727	0.7890	0.3583	0.1730	0.0169	0.9506	0.2870	0.2811	0.3213	0.2250	-0.1830	0.4976	0.2228	0.4068	0.4642	0.0701	0.2393
ENSMUSG00000025915	Sgk3	170755	serum/glucocorticoid regulated kinase 3 [Source:MGI Symbol;Acc:MGI:2182368]	ME0	0.2557	0.3391	0.1723	0.5235	-0.0934	0.7309	-0.3346	0.2052	0.3706	0.1576	-0.1406	0.6035	0.4004	0.1243	-0.3712	0.1570	-0.3513	0.1821	0.1493	0.5810	-0.3080	0.2458	0.5659	0.0223	0.2727	0.3068	0.2218	0.4090	0.0170	0.9503	0.1135	0.6755	-0.3189	0.2287	0.2084	0.4387	0.0484	0.8586	0.0037	0.9890	-0.4423	0.0863	-0.6112	0.0119	0.5166
ENSMUSG00000046334	Gm6195		predicted pseudogene 6195 [Source:MGI Symbol;Acc:MGI:3647661]	ME0	-0.1033	0.7035	0.2536	0.3433	-0.2613	0.3283	0.1109	0.6825	0.1302	0.6308	0.3157	0.2336	-0.6650	0.0049	0.3803	0.1462	0.1784	0.5087	-0.4043	0.1203	0.2311	0.3892	-0.1453	0.5914	0.2600	0.3307	-0.2181	0.4171	0.2429	0.3647	-0.0274	0.9196	0.3925	0.1326	-0.3019	0.2557	-0.3632	0.1668	0.0752	0.7819	0.1072	0.6929	0.1104	0.6839	-0.4921
ENSMUSG00002075801	U6		U6 spliceosomal RNA [Source:RFAM;Acc:RF00026]	ME0	0.3023	0.2551	-0.5006	0.0483	0.3596	0.1714	-0.1613	0.5507	-0.1717	0.5248	-0.5732	0.0203	0.7420	0.0010	-0.4513	0.0793	-0.2806	0.2926	0.3667	0.1624	-0.2502	0.3500	0.1339	0.6210	-0.2478	0.3549	0.4139	0.1110	-0.2220	0.4086	0.0981	0.7177	-0.2427	0.3652	0.4574	0.0748	0.3822	0.1440	0.3395	0.1983	-0.2132	0.4279	-0.0060	0.9824	0.2963
ENSMUSG00000099032	Tcf24	100039596	transcription factor 24 [Source:MGI Symbol;Acc:MGI:3780500]	ME0	0.0870	0.7488	-0.6213	0.0102	-0.1234	0.6490	0.6577	0.0056	-0.4628	0.0711	0.0315	0.9078	0.0786	0.7724	0.3152	0.2344	0.3000	0.2589	0.1816	0.5008	0.0102	0.9700	-0.4281	0.0981	-0.3762	0.1510	0.1000	0.7124	-0.0623	0.8186	0.3725	0.1553	-0.3760	0.1512	-0.0520	0.8482	0.2714	0.3093	-0.1441	0.5944	0.3590	0.1720	0.4172	0.1079	0.4335
ENSMUSG00000067851	Arfgef1	211673	ADP-ribosylation factor guanine nucleotide-exchange factor 1(brefeldin A-inhibited) [Source:MGI Symbol;Acc:MGI:2442988]	ME0	-0.1446	0.5930	0.5103	0.0434	-0.5564	0.0252	0.1907	0.4794	0.3167	0.2320	0.6071	0.0126	-0.4452	0.0840	0.4594	0.0734	-0.0140	0.9589	-0.5133	0.0420	-0.2731	0.3062	0.4168	0.1083	0.0352	0.8971	0.2399	0.3708	0.1796	0.5057	0.1887	0.4839	0.1413	0.6018	-0.0583	0.8301	0.0231	0.9323	-0.4812	0.0591	0.1313	0.6280	-0.1355	0.6169	-0.0598
ENSMUSG00002076532	7SK		7SK RNA [Source:RFAM;Acc:RF00100]	ME0	0.0846	0.7554	-0.2565	0.3375	-0.1313	0.6279	0.3033	0.2536	-0.1489	0.5820	0.0405	0.8818	-0.0093	0.9726	0.0889	0.7433	0.1671	0.5363	-0.2441	0.3622	0.1902	0.4804	-0.2666	0.3183	-0.2844	0.2857	0.0513	0.8504	-0.2775	0.2980	0.0230	0.9326	-0.3112	0.2407	-0.1213	0.6546	0.3177	0.2304	0.1953	0.4686	0.3221	0.2237	-0.2410	0.3686	-0.0175
ENSMUSG00000048960	Prex2	109294	phosphatidylinositol-3,4,5-trisphosphate-dependent Rac exchange factor 2 [Source:MGI Symbol;Acc:MGI:1923385]	ME0	-0.1906	0.4794	0.2016	0.4540	-0.1459	0.5897	0.1350	0.6183	0.0095	0.9721	0.2915	0.2734	-0.1166	0.6673	0.0101	0.9703	0.0980	0.7182	0.3385	0.1997	0.0681	0.8021	-0.5607	0.0239	0.2971	0.2638	-0.0385	0.8875	0.1530	0.5716	0.0009	0.9974	-0.2169	0.4197	-0.5935	0.0154	0.3680	0.1608	-0.2150	0.4238	0.1134	0.6758	0.0542	0.8419	0.2818
ENSMUSG00000101610	Gm7560		predicted gene 7560 [Source:MGI Symbol;Acc:MGI:3648484]	ME0	-0.1993	0.4594	0.4290	0.0973	-0.2468	0.3568	0.0170	0.9501	0.1990	0.4600	0.3863	0.1394	-0.3060	0.2491	0.4050	0.1196	-0.1746	0.5178	-0.4415	0.0869	-0.1743	0.5186	0.4276	0.0985	0.0483	0.8591	-0.1492	0.5813	0.0243	0.9289	-0.0406	0.8813	0.5306	0.0345	0.1425	0.5985	-0.3411	0.1961	-0.4522	0.0786	0.3394	0.1984	0.1048	0.6993	-0.1735
ENSMUSG00000102639	Gm38223		predicted gene, 38223 [Source:MGI Symbol;Acc:MGI:5611451]	ME0	0.2762	0.3004	-0.4404	0.0878	0.2166	0.4205	-0.0524	0.8472	-0.1422	0.5994	-0.4268	0.0992	0.5264	0.0362	-0.3984	0.1264	-0.0853	0.7536	0.4062	0.1185	0.0397	0.8839	-0.4133	0.1116	-0.3757	0.1516	-0.1209	0.6556	0.0619	0.8199	-0.1717	0.5249	-0.3771	0.1499	-0.0366	0.8928	0.1745	0.5181	0.2253	0.4014	0.1868	0.4884	0.1959	0.4670	0.2578
ENSMUSG00000102664	Gm38380		predicted gene, 38380 [Source:MGI Symbol;Acc:MGI:5611608]	ME0	0.3171	0.2314	-0.3626	0.1675	-0.0167	0.9510	0.0622	0.8190	-0.0394	0.8849	-0.2602	0.3305	0.4831	0.0580	-0.0911	0.7371	0.0917	0.7355	0.0057	0.9834	-0.1001	0.7122	0.3397	0.1980	-0.4643	0.0700	0.0716	0.7923	-0.1720	0.5240	-0.1843	0.4944	-0.0245	0.9281	0.4240	0.1017	-0.1145	0.6729	0.0304	0.9110	0.2728	0.3066	-0.0191	0.9439	0.3025
ENSMUSG00000101171	Gm7593		predicted gene 7593 [Source:MGI Symbol;Acc:MGI:3647262]	ME0	-0.3961	0.1288	0.2170	0.4196	-0.0847	0.7551	0.2639	0.3234	-0.1552	0.5661	0.4164	0.1086	-0.5331	0.0335	0.3746	0.1529	0.2573	0.3361	-0.3207	0.2259	0.1531	0.5713	-0.4486	0.0814	-0.2560	0.3386	-0.0637	0.8147	0.3106	0.2417	-0.1051	0.6985	0.2505	0.3495	-0.3275	0.2156	0.1766	0.5129	0.1327	0.6242	0.3709	0.1573	0.3229	0.2226	-0.5636
ENSMUSG00000025935	Tram1	72265	translocating chain-associating membrane protein 1 [Source:MGI Symbol;Acc:MGI:1919515]	ME0	0.3251	0.2193	-0.4105	0.1143	0.5025	0.0473	-0.4171	0.1080	-0.0740	0.7854	-0.7167	0.0018	0.8311	0.0001	-0.6607	0.0053	-0.0688	0.8002	0.4615	0.0719	-0.0968	0.7214	0.4162	0.1088	0.0693	0.7987	0.0975	0.7195	-0.2519	0.3466	-0.2841	0.2862	-0.2308	0.3899	0.5763	0.0195	-0.1215	0.6541	0.0961	0.7232	-0.3195	0.2277	-0.0814	0.7644	0.3568
ENSMUSG00000025937	Lactb2	212442	lactamase, beta 2 [Source:MGI Symbol;Acc:MGI:2442551]	ME0	-0.0847	0.7551	0.2619	0.3272	0.2049	0.4464	-0.3821	0.1441	0.1534	0.5705	-0.1041	0.7012	0.0249	0.9269	-0.4671	0.0682	0.2881	0.2792	0.3237	0.2214	0.1589	0.5567	0.0684	0.8012	0.3816	0.1448	0.0482	0.8594	0.1543	0.5684	-0.5220	0.0381	-0.2878	0.2797	-0.1380	0.6103	-0.1804	0.5038	-0.1146	0.6725	-0.2525	0.3455	-0.1202	0.6574	-0.2164
ENSMUSG00000082193	Rpl5-ps1		ribosomal protein L5, pseudogene 1 [Source:MGI Symbol;Acc:MGI:3647110]	ME0	-0.1039	0.7017	0.1925	0.4751	-0.4443	0.0847	0.3558	0.1762	0.0767	0.7777	0.4748	0.0631	-0.2420	0.3665	0.4637	0.0704	-0.1058	0.6966	-0.4183	0.1068	-0.5351	0.0327	0.0765	0.7783	0.3073	0.2469	0.1331	0.6231	-0.3442	0.1918	0.5182	0.0397	0.1157	0.6697	-0.0647	0.8117	0.4564	0.0756	-0.0418	0.8777	-0.0095	0.9723	-0.1072	0.6926	0.3310
ENSMUSG00000092083	Kcnb2	98741	potassium voltage gated channel, Shab-related subfamily, member 2 [Source:MGI Symbol;Acc:MGI:99632]	ME0	-0.2900	0.2759	0.1922	0.4757	-0.0163	0.9523	0.1140	0.6741	-0.0847	0.7552	0.2653	0.3208	-0.2810	0.2918	0.2971	0.2638	-0.1620	0.5488	-0.4149	0.1101	0.0458	0.8664	0.1545	0.5677	0.2648	0.3216	0.3110	0.2410	0.1205	0.6565	0.5345	0.0329	0.0604	0.8241	0.0462	0.8651	0.4801	0.0598	-0.1834	0.4966	-0.3922	0.1330	-0.2946	0.2681	-0.0885
ENSMUSG00000025925	Terf1	21749	telomeric repeat binding factor 1 [Source:MGI Symbol;Acc:MGI:109634]	ME0	-0.2360	0.3788	-0.2813	0.2912	0.1279	0.6370	0.3895	0.1359	-0.4480	0.0818	0.0937	0.7300	0.1992	0.4596	0.1890	0.4832	0.0678	0.8029	0.0475	0.8613	0.0051	0.9850	0.1209	0.6555	-0.0008	0.9977	0.2995	0.2598	-0.4764	0.0621	0.5132	0.0420	-0.4345	0.0926	0.2495	0.3515	0.5105	0.0433	-0.5083	0.0444	-0.0991	0.7150	-0.1703	0.5284	0.6215
ENSMUSG00000043716	Rpl7	19989	ribosomal protein L7 [Source:MGI Symbol;Acc:MGI:98073]	ME0	-0.2169	0.4198	-0.2152	0.4234	0.2059	0.4442	0.2262	0.3996	-0.3742	0.1533	0.0095	0.9721	0.0430	0.8743	0.2624	0.3262	0.3094	0.2436	-0.3122	0.2392	-0.0277	0.9188	0.5853	0.0172	-0.0853	0.7534	0.2481	0.3542	-0.3369	0.2019	0.2281	0.3954	0.0923	0.7340	0.6373	0.0079	0.0318	0.9069	-0.1094	0.6868	-0.2134	0.4273	-0.1148	0.6721	0.0858
ENSMUSG00000025920	Stau2	29819	staufen double-stranded RNA binding protein 2 [Source:MGI Symbol;Acc:MGI:1352508]	ME0	-0.0338	0.9010	-0.2634	0.3243	0.0277	0.9188	0.2695	0.3128	-0.2574	0.3358	0.0053	0.9845	-0.0837	0.7579	0.0855	0.7530	0.4193	0.1059	0.0998	0.7130	0.2642	0.3228	-0.5223	0.0379	0.3024	0.2549	0.0763	0.7788	-0.5355	0.0325	-0.0829	0.7601	0.0197	0.9423	-0.2808	0.2921	0.2315	0.3882	-0.1200	0.6579	0.1444	0.5936	0.2964	0.2649	0.1340
ENSMUSG00000102457	Gm38342		predicted gene, 38342 [Source:MGI Symbol;Acc:MGI:5611570]	ME0	-0.0434	0.8733	-0.2150	0.4239	0.0519	0.8487	0.2065	0.4429	-0.2238	0.4048	-0.0074	0.9784	-0.0495	0.8557	0.1194	0.6596	0.4130	0.1118	0.1529	0.5718	0.0389	0.8863	-0.3069	0.2475	-0.3758	0.1514	0.2871	0.2809	-0.3431	0.1932	-0.1561	0.5638	0.2741	0.3042	-0.0517	0.8492	0.1510	0.5766	0.0101	0.9705	0.1499	0.5796	0.5337	0.0332	-0.1968
ENSMUSG00000079658	Eloc	67923	elongin C [Source:MGI Symbol;Acc:MGI:1915173]	ME0	-0.2332	0.3846	0.4174	0.1077	-0.3697	0.1587	0.1855	0.4914	0.1595	0.5552	0.5222	0.0380	-0.4551	0.0765	0.3845	0.1414	0.2414	0.3678	-0.2093	0.4367	-0.1504	0.5783	0.1725	0.5230	0.3610	0.1695	0.1057	0.6969	-0.3395	0.1983	0.1040	0.7014	0.1758	0.5150	-0.1937	0.4722	-0.0258	0.9244	-0.5837	0.0176	-0.0251	0.9266	-0.0007	0.9979	0.0436
ENSMUSG00000042686	Jph1	57339	junctophilin 1 [Source:MGI Symbol;Acc:MGI:1891495]	ME0	-0.0476	0.8609	-0.2362	0.3786	0.0640	0.8140	0.2198	0.4133	-0.2458	0.3589	-0.0141	0.9586	-0.0129	0.9621	0.0908	0.7380	0.1774	0.5109	0.2615	0.3278	0.2692	0.3134	-0.1707	0.5273	0.0152	0.9555	0.4099	0.1148	-0.0993	0.7145	0.5347	0.0329	-0.2044	0.4477	-0.1060	0.6960	0.4237	0.1019	-0.1037	0.7023	-0.5774	0.0192	-0.1792	0.5067	0.3685
ENSMUSG00000085125	Gm16070		predicted gene 16070 [Source:MGI Symbol;Acc:MGI:3801761]	ME0	0.3425	0.1941	-0.5746	0.0199	0.2008	0.4560	0.0313	0.9084	-0.2010	0.4555	-0.4705	0.0659	0.5368	0.0320	-0.2489	0.3526	0.0054	0.9843	0.5401	0.0308	0.0612	0.8218	0.0457	0.8664	-0.3426	0.1939	-0.1740	0.5191	-0.0310	0.9092	-0.0297	0.9129	-0.3343	0.2057	0.2706	0.3108	-0.3241	0.2206	-0.0108	0.9684	0.1212	0.6549	0.0949	0.7267	0.4071
ENSMUSG00000100720	Gm10075		predicted gene 10075 [Source:MGI Symbol;Acc:MGI:3710521]	ME0	0.5441	0.0294	-0.0298	0.9126	-0.3757	0.1515	-0.1385	0.6090	0.4453	0.0839	-0.1458	0.5901	0.0340	0.9005	-0.1987	0.4606	0.1890	0.4833	-0.2536	0.3433	0.1083	0.6897	-0.1068	0.6937	-0.1715	0.5254	0.4861	0.0562	0.1418	0.6005	-0.0777	0.7748	-0.0178	0.9479	-0.2630	0.3251	0.3135	0.2370	0.0021	0.9939	-0.4286	0.0977	-0.0402	0.8824	0.0009
ENSMUSG00000100204	Gm4849		predicted gene 4849 [Source:MGI Symbol;Acc:MGI:3645366]	ME0	0.1405	0.6037	-0.0865	0.7501	0.1118	0.6802	-0.1658	0.5394	0.0468	0.8634	-0.2185	0.4162	0.1849	0.4929	-0.1671	0.5361	-0.3891	0.1363	-0.0872	0.7480	-0.0358	0.8952	-0.0322	0.9058	-0.0892	0.7424	-0.5693	0.0213	0.1501	0.5789	-0.1633	0.5456	-0.0440	0.8715	0.1177	0.6643	-0.3905	0.1348	0.4127	0.1121	0.3445	0.1914	-0.0188	0.9448	0.0562
ENSMUSG00000041872	Il17f	257630	interleukin 17F [Source:MGI Symbol;Acc:MGI:2676631]	ME0	-0.1287	0.6347	0.3358	0.2036	-0.0825	0.7613	-0.1245	0.6458	0.1793	0.5064	0.1829	0.4977	-0.2028	0.4513	-0.0197	0.9424	0.3054	0.2501	-0.3226	0.2230	-0.0842	0.7566	0.2699	0.3120	0.3744	0.1530	0.1948	0.4697	0.1612	0.5509	-0.1464	0.5885	-0.0279	0.9184	-0.0040	0.9884	0.1341	0.6206	-0.3530	0.1799	-0.3466	0.1885	-0.0467	0.8637	-0.2104
ENSMUSG00000097934	6720483E21Rik	77741	RIKEN cDNA 6720483E21 gene [Source:MGI Symbol;Acc:MGI:1924991]	ME0	0.2538	0.3428	-0.0692	0.7991	-0.0254	0.9257	-0.1593	0.5557	0.1599	0.5541	-0.1978	0.4626	0.0174	0.9490	-0.2263	0.3993	-0.2355	0.3800	0.1354	0.6170	0.4071	0.1176	-0.3924	0.1327	-0.2457	0.3589	-0.3870	0.1386	0.3594	0.1715	-0.1157	0.6697	-0.2520	0.3465	-0.3506	0.1831	-0.2676	0.3164	0.1381	0.6100	0.1281	0.6364	-0.1206	0.6563	-0.0404
ENSMUSG00000099343	Gm28836		predicted gene 28836 [Source:MGI Symbol;Acc:MGI:5579542]	ME0	-0.2920	0.2724	-0.1501	0.5790	0.1716	0.5251	0.2706	0.3108	-0.3829	0.1432	0.1043	0.7006	0.1121	0.6793	0.2732	0.3059	0.2595	0.3317	0.0261	0.9234	-0.2706	0.3108	0.4664	0.0686	-0.0604	0.8242	0.4963	0.0505	-0.2670	0.3174	0.3319	0.2091	0.1411	0.6021	0.5161	0.0407	0.3616	0.1687	-0.1768	0.5125	-0.2420	0.3666	0.0027	0.9920	0.0976
ENSMUSG00000096375	Gm7094		predicted pseudogene 7094 [Source:MGI Symbol;Acc:MGI:3648114]	ME0	0.4147	0.1102	0.1959	0.4672	-0.1867	0.4888	-0.4239	0.1017	0.5288	0.0352	-0.1975	0.4634	0.1336	0.6219	-0.2982	0.2620	-0.1987	0.4606	0.2481	0.3542	-0.2035	0.4497	-0.2843	0.2858	0.1950	0.4692	-0.2859	0.2831	-0.1887	0.4840	-0.3105	0.2418	0.4910	0.0534	-0.3699	0.1585	-0.1973	0.4638	0.2357	0.3794	-0.1819	0.5001	0.2037	0.4492	0.1110
ENSMUSG00000041722	Khdc1c	433278	KH domain containing 1C [Source:MGI Symbol;Acc:MGI:3583007]	ME0	0.0063	0.9816	-0.4643	0.0700	0.4020	0.1227	0.0560	0.8368	-0.3966	0.1283	-0.3536	0.1791	0.6677	0.0047	-0.2263	0.3994	0.0197	0.9422	0.1766	0.5129	-0.0354	0.8963	0.3830	0.1432	-0.0214	0.9372	0.3776	0.1493	-0.2894	0.2769	0.0213	0.9376	-0.3135	0.2371	0.6302	0.0089	0.2743	0.3038	-0.2609	0.3291	0.0235	0.9311	0.0041	0.9880	0.5507
ENSMUSG00000085079	Khdc1b	98582	KH domain containing 1B [Source:MGI Symbol;Acc:MGI:2138477]	ME0	-0.1820	0.5000	-0.3489	0.1854	-0.0154	0.9548	0.5463	0.0286	-0.4597	0.0732	0.1710	0.5267	0.0076	0.9776	0.3514	0.1820	0.3220	0.2239	-0.2786	0.2961	-0.1484	0.5833	0.3508	0.1828	-0.1777	0.5102	0.0695	0.7980	-0.0493	0.8563	0.5217	0.0382	-0.5821	0.0180	0.4332	0.0937	0.1772	0.5115	-0.1783	0.5088	-0.0563	0.8361	-0.1765	0.5131	0.4413
ENSMUSG00000085679	Gm16328		predicted gene 16328 [Source:MGI Symbol;Acc:MGI:3840127]	ME0	-0.0220	0.9355	-0.4097	0.1150	0.6890	0.0032	-0.2572	0.3361	-0.3739	0.1537	-0.5776	0.0191	0.5631	0.0231	-0.4044	0.1203	-0.3329	0.2077	0.2235	0.4054	0.3403	0.1971	0.1409	0.6027	-0.0686	0.8008	-0.0770	0.7769	-0.3095	0.2435	0.1098	0.6857	-0.3107	0.2414	0.4850	0.0569	-0.0353	0.8967	-0.2312	0.3890	-0.2913	0.2736	-0.0436	0.8726	0.4269
ENSMUSG00000103748	Gm38243		predicted gene, 38243 [Source:MGI Symbol;Acc:MGI:5611471]	ME0	-0.1563	0.5633	-0.0835	0.7586	0.0073	0.9786	0.2325	0.3863	-0.2076	0.4403	0.1290	0.6339	-0.0681	0.8022	0.2478	0.3548	-0.2452	0.3600	-0.2310	0.3894	-0.2275	0.3967	0.2668	0.3178	0.0403	0.8822	-0.3313	0.2101	-0.2491	0.3522	0.2293	0.3930	-0.2267	0.3986	0.2994	0.2599	-0.2211	0.4105	-0.0039	0.9885	0.4279	0.0983	-0.1756	0.5155	-0.0245
ENSMUSG00000101227	Gm29506		predicted gene 29506 [Source:MGI Symbol;Acc:MGI:5580212]	ME0	0.0044	0.9870	-0.5396	0.0310	0.2255	0.4010	0.3097	0.2432	-0.4635	0.0706	-0.1991	0.4596	0.3331	0.2074	0.1026	0.7053	0.3047	0.2512	0.0581	0.8307	-0.2226	0.4073	0.4512	0.0794	-0.2491	0.3523	0.0146	0.9573	-0.2544	0.3417	-0.0432	0.8739	-0.2383	0.3741	0.6860	0.0033	-0.2377	0.3753	-0.2557	0.3392	0.3769	0.1502	0.2909	0.2743	0.0857
ENSMUSG00000026155	Smap1	98366	small ArfGAP 1 [Source:MGI Symbol;Acc:MGI:2138261]	ME0	0.2030	0.4509	0.0144	0.9577	-0.1853	0.4920	-0.0321	0.9061	0.1883	0.4850	-0.0153	0.9552	-0.1770	0.5120	0.0549	0.8401	0.1746	0.5178	-0.3766	0.1505	-0.0930	0.7319	0.0943	0.7283	0.0500	0.8542	0.3697	0.1588	-0.2849	0.2849	-0.2358	0.3793	0.2994	0.2600	0.0320	0.9063	0.0399	0.8833	-0.1093	0.6870	0.0949	0.7266	0.2538	0.3428	-0.5776
ENSMUSG00000048874	Phf3	213109	PHD finger protein 3 [Source:MGI Symbol;Acc:MGI:2446126]	ME0	-0.4780	0.0611	0.3275	0.2156	-0.2411	0.3684	0.3916	0.1336	-0.1303	0.6304	0.6228	0.0100	-0.5043	0.0464	0.4696	0.0664	0.2526	0.3453	-0.4063	0.1183	-0.1133	0.6761	-0.0796	0.7694	0.0432	0.8737	0.0963	0.7226	0.0783	0.7732	0.0781	0.7737	-0.0361	0.8945	-0.1901	0.4807	0.3376	0.2010	-0.2285	0.3946	0.3669	0.1622	0.0140	0.9591	-0.3193
ENSMUSG00000103783	Gm37522		predicted gene, 37522 [Source:MGI Symbol;Acc:MGI:5610750]	ME0	0.0680	0.8025	-0.0957	0.7244	0.1399	0.6054	-0.1121	0.6792	-0.0240	0.9297	-0.1800	0.5047	0.4539	0.0774	-0.1147	0.6724	-0.1538	0.5695	0.0832	0.7595	-0.2107	0.4334	0.3788	0.1479	0.2007	0.4561	0.4517	0.0790	-0.1627	0.5471	0.2294	0.3927	0.1135	0.6756	0.3746	0.1528	0.4090	0.1157	-0.4095	0.1152	-0.4230	0.1026	0.0155	0.9546	0.5216
ENSMUSG00000104315	Gm37906		predicted gene, 37906 [Source:MGI Symbol;Acc:MGI:5611134]	ME0	-0.0449	0.8688	0.0669	0.8054	0.2652	0.3208	-0.2872	0.2807	0.0191	0.9441	-0.1908	0.4791	0.4526	0.0783	-0.3687	0.1600	-0.5031	0.0470	0.3240	0.2209	-0.3715	0.1565	0.1236	0.6484	0.1961	0.4667	0.1674	0.5354	0.2271	0.3977	0.0426	0.8756	-0.2023	0.4524	0.1954	0.4683	0.2984	0.2616	-0.0192	0.9436	-0.1010	0.7097	0.0519	0.8487	0.2532
ENSMUSG00000099796	Gm7893		predicted gene 7893 [Source:MGI Symbol;Acc:MGI:3648015]	ME0	0.2567	0.3372	0.1221	0.6523	-0.2851	0.2845	-0.0937	0.7299	0.3280	0.2148	0.0246	0.9280	-0.0449	0.8688	-0.0793	0.7704	-0.2164	0.4208	0.1567	0.5623	-0.2206	0.4117	-0.0642	0.8132	0.2834	0.2876	-0.3091	0.2440	0.3785	0.1483	0.1816	0.5009	-0.2043	0.4479	-0.2706	0.3108	-0.2088	0.4378	0.1306	0.6297	-0.2007	0.4561	-0.1462	0.5891	0.2641
ENSMUSG00000026134	Prim2	19076	DNA primase, p58 subunit [Source:MGI Symbol;Acc:MGI:97758]	ME0	-0.3297	0.2123	0.0589	0.8285	0.0780	0.7739	0.1928	0.4743	-0.2346	0.3819	0.2180	0.4174	-0.2165	0.4207	0.3696	0.1589	-0.0143	0.9580	-0.5179	0.0399	0.0123	0.9639	0.3347	0.2051	0.2277	0.3963	-0.1680	0.5340	-0.2915	0.2733	0.3732	0.1545	0.1386	0.6088	0.3160	0.2332	0.0118	0.9653	0.0592	0.8275	-0.1470	0.5869	-0.3316	0.2096	0.1372
ENSMUSG00000101682	Gm29228		predicted gene 29228 [Source:MGI Symbol;Acc:MGI:5579934]	ME0	-0.1066	0.6944	0.2610	0.3289	0.0799	0.7686	-0.2343	0.3824	0.1337	0.6216	0.0231	0.9323	-0.1035	0.7028	-0.0460	0.8658	-0.1431	0.5969	0.2474	0.3556	0.2364	0.3780	-0.0180	0.9472	0.3578	0.1736	0.1259	0.6422	-0.1708	0.5270	-0.2709	0.3101	0.4955	0.0510	-0.1547	0.5672	-0.1968	0.4651	-0.1602	0.5533	0.1380	0.6103	0.0290	0.9151	-0.2730
ENSMUSG00000102093	Gm17813		predicted gene, 17813 [Source:MGI Symbol;Acc:MGI:5009998]	ME0	-0.3058	0.2494	-0.0402	0.8825	0.4186	0.1066	-0.0726	0.7893	-0.2997	0.2595	-0.0977	0.7189	0.1804	0.5038	-0.1197	0.6589	-0.2710	0.3100	0.3683	0.1605	0.1588	0.5570	-0.0879	0.7461	-0.2698	0.3123	-0.0859	0.7517	0.4228	0.1028	0.1205	0.6567	-0.2688	0.3140	0.0841	0.7567	0.1457	0.5904	-0.2636	0.3238	0.0147	0.9569	0.0212	0.9379	-0.1090
ENSMUSG00000103746	1700001G17Rik	67503	RIKEN cDNA 1700001G17 gene [Source:MGI Symbol;Acc:MGI:1914753]	ME0	0.3040	0.2524	0.0716	0.7921	0.0308	0.9100	-0.4064	0.1183	0.3253	0.2189	-0.2899	0.2761	-0.0261	0.9237	-0.3745	0.1530	0.0237	0.9306	-0.3941	0.1309	0.0868	0.7493	0.1613	0.5506	-0.0770	0.7768	-0.1016	0.7082	-0.1683	0.5332	-0.5928	0.0155	-0.0145	0.9574	0.0928	0.7324	-0.4184	0.1068	0.2908	0.2745	0.0733	0.7872	-0.0393	0.8851	-0.5985
ENSMUSG00000004768	Rab23	19335	RAB23, member RAS oncogene family [Source:MGI Symbol;Acc:MGI:99833]	ME0	0.1689	0.5319	0.1411	0.6023	0.1305	0.6301	-0.4404	0.0878	0.2684	0.3148	-0.2592	0.3323	-0.0577	0.8319	-0.3988	0.1260	-0.2163	0.4211	0.0846	0.7553	0.3708	0.1574	-0.5431	0.0297	-0.0744	0.7843	-0.4942	0.0517	0.1176	0.6645	-0.3704	0.1579	0.0337	0.9015	-0.4733	0.0641	-0.1775	0.5107	0.4047	0.1200	-0.0762	0.7792	-0.1127	0.6778	-0.4270
ENSMUSG00000081402	Gm15455	433287	predicted gene 15455 [Source:MGI Symbol;Acc:MGI:3705563]	ME0	0.1116	0.6808	-0.0869	0.7489	-0.3389	0.1991	0.3142	0.2359	0.0214	0.9374	0.1969	0.4649	-0.2764	0.3001	0.3153	0.2342	0.0779	0.7742	0.0777	0.7749	-0.2082	0.4391	-0.2065	0.4428	0.0729	0.7885	0.0210	0.9384	-0.3026	0.2546	0.1281	0.6364	0.2011	0.4551	-0.2326	0.3861	-0.0109	0.9681	0.3928	0.1323	0.3458	0.1895	-0.0485	0.8583	-0.3304
ENSMUSG00000103001	A930005N03Rik		RIKEN cDNA A930005N03 gene [Source:MGI Symbol;Acc:MGI:1924441]	ME0	0.3790	0.1477	0.1610	0.5514	-0.4782	0.0610	-0.0617	0.8203	0.4676	0.0678	0.0859	0.7516	-0.1489	0.5820	-0.1264	0.6409	0.0840	0.7570	-0.3082	0.2455	0.0133	0.9609	0.0678	0.8030	-0.0641	0.8134	0.0730	0.7881	0.4580	0.0744	-0.3561	0.1758	-0.2919	0.2726	-0.2509	0.3486	-0.1688	0.5320	0.2166	0.4203	0.3107	0.2415	-0.2974	0.2633	-0.3402
ENSMUSG00000102336	Gm37233		predicted gene, 37233 [Source:MGI Symbol;Acc:MGI:5610461]	ME0	-0.2875	0.2803	0.6064	0.0128	-0.1510	0.5766	-0.1679	0.5342	0.2762	0.3004	0.3798	0.1468	-0.3244	0.2203	0.0443	0.8706	0.1376	0.6113	0.1022	0.7065	-0.0822	0.7622	0.0465	0.8642	0.0143	0.9582	-0.1236	0.6483	0.4597	0.0732	-0.2636	0.3240	0.2507	0.3490	-0.3029	0.2542	-0.1044	0.7005	0.2059	0.4443	-0.0579	0.8313	-0.2383	0.3742	-0.3764
ENSMUSG00000101711	Gm28306		predicted gene 28306 [Source:MGI Symbol;Acc:MGI:5579012]	ME0	-0.2275	0.3967	-0.0601	0.8250	0.1702	0.5286	0.1175	0.6649	-0.2491	0.3522	0.0497	0.8551	0.1576	0.5600	0.2199	0.4131	-0.2746	0.3034	0.1794	0.5062	-0.2856	0.2837	0.1146	0.6725	-0.2738	0.3048	-0.3979	0.1269	-0.3035	0.2531	0.0455	0.8672	0.2625	0.3261	0.2982	0.2619	-0.2600	0.3308	-0.2864	0.2822	0.5014	0.0479	0.3576	0.1739	0.1256
ENSMUSG00000100280	Gm28417		predicted gene 28417 [Source:MGI Symbol;Acc:MGI:5579123]	ME0	0.6287	0.0091	-0.1534	0.5706	0.0450	0.8687	-0.5202	0.0388	0.4116	0.1132	-0.5834	0.0177	0.6329	0.0085	-0.5641	0.0229	-0.5184	0.0396	0.0915	0.7360	-0.3251	0.2193	0.4001	0.1246	-0.1802	0.5043	0.0102	0.9700	-0.1692	0.5310	-0.2894	0.2770	-0.0626	0.8177	0.3680	0.1608	-0.2931	0.2705	-0.0295	0.9137	-0.0187	0.9453	0.0447	0.8695	0.1116
ENSMUSG00000101223	4930568A12Rik		RIKEN cDNA 4930568A12 gene [Source:MGI Symbol;Acc:MGI:1923133]	ME0	-0.0255	0.9254	-0.1060	0.6961	-0.0315	0.9077	0.1630	0.5465	-0.1138	0.6747	0.0494	0.8560	0.0542	0.8421	0.0770	0.7769	0.3373	0.2013	0.0956	0.7247	-0.4953	0.0511	0.4255	0.1004	-0.1142	0.6737	-0.0091	0.9734	0.1979	0.4625	0.0513	0.8504	-0.2370	0.3767	0.3582	0.1730	-0.1642	0.5434	0.1112	0.6818	-0.0877	0.7467	0.0523	0.8474	-0.0388
ENSMUSG00000037509	Arhgef4	226970	Rho guanine nucleotide exchange factor (GEF) 4 [Source:MGI Symbol;Acc:MGI:2442507]	ME0	-0.3426	0.1939	0.0107	0.9688	0.0925	0.7334	0.2395	0.3716	-0.2875	0.2802	0.2167	0.4202	-0.1532	0.5712	0.2804	0.2928	0.4725	0.0646	-0.2729	0.3065	0.1291	0.6338	0.3223	0.2234	-0.1372	0.6123	-0.2390	0.3727	0.1958	0.4674	0.1717	0.5248	-0.2001	0.4575	0.2745	0.3035	-0.1837	0.4959	-0.4709	0.0656	-0.2663	0.3187	0.0347	0.8984	0.3667
ENSMUSG00000104002	Gm38336		predicted gene, 38336 [Source:MGI Symbol;Acc:MGI:5611564]	ME0	0.3809	0.1455	-0.0178	0.9479	-0.5359	0.0324	0.1727	0.5224	0.3145	0.2355	0.1342	0.6203	-0.3425	0.1941	0.0983	0.7171	0.0315	0.9078	-0.3278	0.2152	0.0901	0.7399	-0.2741	0.3043	0.1121	0.6792	-0.3431	0.1933	0.1552	0.5661	-0.0215	0.9369	-0.3328	0.2078	-0.4317	0.0950	-0.3409	0.1963	0.2702	0.3116	0.3301	0.2117	-0.1725	0.5230	-0.0188
ENSMUSG00000037503	Fam168b	214469	family with sequence similarity 168, member B [Source:MGI Symbol;Acc:MGI:2448487]	ME0	0.1341	0.6206	-0.0515	0.8499	-0.0054	0.9842	-0.0772	0.7763	0.0715	0.7924	-0.1114	0.6812	0.2592	0.3324	-0.0780	0.7741	-0.0447	0.8695	-0.3231	0.2223	-0.0972	0.7203	0.4877	0.0553	-0.3897	0.1357	0.5018	0.0476	0.1687	0.5323	-0.1557	0.5648	0.0508	0.8517	0.4243	0.1015	0.2518	0.3468	0.0143	0.9580	0.1124	0.6785	-0.1861	0.4901	-0.3052
ENSMUSG00000026123	Plekhb2	226971	pleckstrin homology domain containing, family B (evectins) member 2 [Source:MGI Symbol;Acc:MGI:2385825]	ME0	0.0533	0.8447	-0.0542	0.8421	0.4584	0.0741	-0.4575	0.0748	-0.0008	0.9977	-0.4431	0.0856	0.3973	0.1275	-0.5608	0.0238	0.1501	0.5790	0.2829	0.2885	0.3090	0.2443	0.2270	0.3978	0.0487	0.8579	-0.2213	0.4102	0.0254	0.9256	-0.3570	0.1747	-0.2099	0.4352	0.2203	0.4123	-0.2737	0.3049	0.2409	0.3689	-0.5132	0.0421	-0.3798	0.1468	0.2131
ENSMUSG00000103760	Gm8009		predicted gene 8009 [Source:MGI Symbol;Acc:MGI:3648650]	ME0	-0.3224	0.2233	0.1599	0.5540	0.1234	0.6488	0.0390	0.8860	-0.1407	0.6033	0.1723	0.5235	-0.1732	0.5211	0.0875	0.7474	0.3182	0.2297	0.3653	0.1641	0.2831	0.2880	-0.4467	0.0828	-0.2225	0.4075	0.0283	0.9170	0.4469	0.0826	-0.0369	0.8922	0.2880	0.2794	-0.3678	0.1610	0.2325	0.3861	0.0871	0.7485	-0.2340	0.3830	0.1841	0.4950	-0.0790
ENSMUSG00000102202	Gm33280		predicted gene, 33280 [Source:MGI Symbol;Acc:MGI:5592439]	ME0	0.1449	0.5924	0.1184	0.6624	-0.4407	0.0875	0.1775	0.5108	0.2280	0.3958	0.2562	0.3382	-0.3419	0.1950	0.0936	0.7303	0.2381	0.3746	-0.4706	0.0658	0.0234	0.9315	0.1433	0.5964	0.1893	0.4826	0.0874	0.7476	0.2683	0.3151	-0.0531	0.8452	-0.4501	0.0802	-0.1692	0.5311	-0.0403	0.8821	0.2773	0.2984	0.1670	0.5365	-0.5199	0.0390	-0.2654
ENSMUSG00000102762	4930403P22Rik		RIKEN cDNA 4930403P22 gene [Source:MGI Symbol;Acc:MGI:1921057]	ME0	-0.4382	0.0895	0.7110	0.0020	-0.5157	0.0409	0.2429	0.3646	0.2362	0.3784	0.8261	0.0001	-0.8265	0.0001	0.5188	0.0395	0.0372	0.8913	-0.2398	0.3711	0.0248	0.9274	-0.2404	0.3699	0.4273	0.0988	-0.0430	0.8743	0.1818	0.5003	0.2151	0.4238	0.1571	0.5612	-0.6693	0.0046	0.0963	0.7227	-0.2228	0.4068	0.1345	0.6195	-0.2097	0.4357	-0.1841
ENSMUSG00000037432	Fer1l5	100534273	fer-1-like 5 (C. elegans) [Source:MGI Symbol;Acc:MGI:3616091]	ME0	0.1025	0.7057	-0.0664	0.8071	0.1545	0.5678	-0.1906	0.4796	0.0313	0.9085	-0.2225	0.4075	0.1237	0.6481	-0.3985	0.1263	-0.1205	0.6566	0.2791	0.2952	0.2788	0.2956	-0.2445	0.3614	-0.0861	0.7512	0.2290	0.3936	0.5295	0.0349	-0.1593	0.5558	-0.4233	0.1023	-0.1962	0.4664	0.1854	0.4918	0.4333	0.0937	-0.0193	0.9434	-0.2855	0.2838	-0.3199
ENSMUSG00000037408	Cnnm4	94220	cyclin M4 [Source:MGI Symbol;Acc:MGI:2151060]	ME0	0.0662	0.8076	0.6136	0.0115	-0.4635	0.0706	-0.2163	0.4210	0.5887	0.0164	0.3441	0.1919	-0.1759	0.5147	0.0531	0.8451	-0.3605	0.1701	-0.3153	0.2343	-0.4018	0.1230	0.5246	0.0370	0.2475	0.3554	0.2516	0.3472	0.3111	0.2408	0.1080	0.6905	0.0629	0.8169	-0.0425	0.8757	-0.0061	0.9821	-0.3269	0.2166	-0.1692	0.5311	-0.2977	0.2629	0.0327
ENSMUSG00000104316	Gm37909		predicted gene, 37909 [Source:MGI Symbol;Acc:MGI:5611137]	ME0	0.2428	0.3649	0.1861	0.4901	-0.7274	0.0014	0.2985	0.2614	0.3714	0.1566	0.4197	0.1056	-0.4735	0.0639	0.3534	0.1794	0.3475	0.1872	-0.3402	0.1973	-0.2214	0.4100	0.1620	0.5488	0.2989	0.2607	0.0925	0.7332	0.1531	0.5713	0.0356	0.8959	-0.0691	0.7993	-0.2657	0.3199	-0.2641	0.3230	-0.1640	0.5438	0.1726	0.5226	-0.0347	0.8985	-0.0348
ENSMUSG00000067653	Ankrd23	78321	ankyrin repeat domain 23 [Source:MGI Symbol;Acc:MGI:1925571]	ME0	-0.3597	0.1711	0.1475	0.5857	0.2346	0.3819	-0.0223	0.9346	-0.1838	0.4956	0.1084	0.6894	-0.0565	0.8354	-0.0025	0.9927	0.4169	0.1082	0.1112	0.6817	0.1544	0.5680	0.3255	0.2187	-0.0929	0.7323	0.0678	0.8030	0.2814	0.2911	0.0831	0.7597	-0.2244	0.4035	0.1803	0.5041	-0.0194	0.9430	-0.3484	0.1861	-0.5782	0.0190	-0.1515	0.5755	0.1558
ENSMUSG00000079610	Ankrd39	109346	ankyrin repeat domain 39 [Source:MGI Symbol;Acc:MGI:1914816]	ME0	-0.1045	0.7002	-0.3565	0.1754	0.3096	0.2432	0.1513	0.5760	-0.3992	0.1256	-0.1777	0.5103	0.1860	0.4903	0.1087	0.6886	-0.0408	0.8808	0.2583	0.3340	-0.0717	0.7918	0.0444	0.8702	-0.3158	0.2334	0.0661	0.8079	-0.1978	0.4627	0.5086	0.0443	0.0656	0.8092	0.3237	0.2214	0.1763	0.5138	0.3120	0.2395	-0.4175	0.1076	-0.0302	0.9116	0.2354
ENSMUSG00000026116	Tmem131	56030	transmembrane protein 131 [Source:MGI Symbol;Acc:MGI:1927110]	ME0	-0.0187	0.9451	0.0843	0.7561	0.1425	0.5986	-0.2081	0.4393	0.0568	0.8344	-0.1072	0.6928	-0.0674	0.8041	-0.1595	0.5551	0.0836	0.7582	-0.1901	0.4807	0.0756	0.7809	0.3044	0.2516	-0.3559	0.1761	0.1578	0.5594	0.2318	0.3876	-0.1904	0.4799	-0.0950	0.7262	0.2313	0.3887	-0.1799	0.5049	0.1553	0.5656	-0.1822	0.4994	-0.0944	0.7280	-0.4884
ENSMUSG00000103159	F830112A20Rik		RIKEN cDNA F830112A20 gene [Source:MGI Symbol;Acc:MGI:3641781]	ME0	0.5126	0.0423	-0.3683	0.1604	-0.4464	0.0831	0.3021	0.2555	0.1249	0.6448	-0.0573	0.8329	0.2038	0.4491	0.2146	0.4248	-0.0079	0.9767	-0.3734	0.1543	-0.2039	0.4488	0.1658	0.5394	-0.4260	0.0999	0.2452	0.3601	0.0457	0.8665	0.2452	0.3600	0.0377	0.8897	0.1813	0.5017	0.2037	0.4493	0.1844	0.4941	0.1761	0.5142	-0.0881	0.7457	0.2715
ENSMUSG00000080054	Rpl12-ps1		ribosomal protein L12, pseudogene 1 [Source:MGI Symbol;Acc:MGI:3646154]	ME0	0.2373	0.3761	0.0003	0.9991	0.2026	0.4517	-0.4403	0.0879	0.2058	0.4444	-0.3810	0.1454	0.3425	0.1941	-0.5521	0.0266	-0.5208	0.0386	0.1123	0.6789	-0.0001	0.9998	0.1066	0.6943	0.2865	0.2820	0.2313	0.3888	0.1834	0.4966	0.1146	0.6727	-0.4794	0.0602	0.0562	0.8362	0.2396	0.3715	0.0952	0.7258	-0.4749	0.0630	-0.3791	0.1476	0.0963
ENSMUSG00000087233	Gm43213		predicted gene 43213 [Source:MGI Symbol;Acc:MGI:5663350]	ME0	-0.0626	0.8179	0.1316	0.6270	-0.2716	0.3088	0.2026	0.4518	0.0598	0.8259	0.2894	0.2769	-0.0259	0.9241	0.2160	0.4217	-0.2474	0.3556	-0.2388	0.3731	-0.2721	0.3079	0.5134	0.0420	0.5216	0.0382	0.4196	0.1056	0.1998	0.4581	0.3094	0.2436	-0.2353	0.3803	0.2060	0.4441	0.2465	0.3575	-0.2566	0.3373	0.2227	0.4071	-0.4295	0.0969	0.1101
ENSMUSG00000026090	Cracdl	72097	capping protein inhibiting regulator of actin like [Source:MGI Symbol;Acc:MGI:1919347]	ME0	-0.1751	0.5165	0.5825	0.0179	-0.1801	0.5045	-0.2273	0.3972	0.3528	0.1801	0.3076	0.2464	-0.4239	0.1018	-0.0499	0.8545	0.1461	0.5892	0.0398	0.8835	0.4310	0.0956	-0.4170	0.1080	0.1281	0.6363	-0.1604	0.5530	0.3920	0.1332	-0.3119	0.2395	0.2163	0.4210	-0.7099	0.0021	-0.0030	0.9913	0.0450	0.8686	-0.1432	0.5966	-0.2343	0.3825	-0.2668
ENSMUSG00000060771	Tsga10	211484	testis specific 10 [Source:MGI Symbol;Acc:MGI:2685063]	ME0	-0.0915	0.7362	0.5057	0.0457	-0.0212	0.9379	-0.3930	0.1321	0.3587	0.1724	0.0976	0.7192	0.1970	0.4645	-0.2661	0.3192	-0.3765	0.1506	0.3096	0.2433	-0.1373	0.6121	0.0522	0.8477	0.3541	0.1784	0.0844	0.7559	0.1621	0.5486	-0.1359	0.6157	0.1636	0.5449	-0.2323	0.3866	0.2667	0.3180	-0.2103	0.4343	-0.1703	0.5284	-0.2719	0.3084	0.2045
ENSMUSG00000103804	Gm37062		predicted gene, 37062 [Source:MGI Symbol;Acc:MGI:5610290]	ME0	0.2268	0.3982	-0.1326	0.6244	-0.0457	0.8665	-0.0485	0.8585	0.0816	0.7639	-0.1568	0.5619	0.0790	0.7712	-0.1023	0.7062	-0.1638	0.5443	-0.1432	0.5967	0.4161	0.1090	0.0303	0.9114	-0.1679	0.5342	0.6255	0.0096	0.3020	0.2557	0.1619	0.5491	-0.1583	0.5581	-0.0353	0.8968	0.4288	0.0975	-0.1379	0.6105	-0.1695	0.5302	-0.3549	0.1774	-0.2409
ENSMUSG00000085391	Gm16150		predicted gene 16150 [Source:MGI Symbol;Acc:MGI:3801827]	ME0	0.1727	0.5224	-0.4278	0.0983	-0.1937	0.4723	0.4488	0.0812	-0.2209	0.4109	0.0182	0.9468	-0.1376	0.6113	0.2131	0.4281	0.2398	0.3710	0.0621	0.8193	0.0085	0.9751	-0.2784	0.2964	-0.2516	0.3472	-0.0184	0.9460	0.0077	0.9775	0.2087	0.4380	-0.3581	0.1732	-0.0819	0.7629	-0.1626	0.5474	0.1414	0.6015	0.2979	0.2625	0.2928	0.2711	0.1332
ENSMUSG00000102984	Gm34727		predicted gene, 34727 [Source:MGI Symbol;Acc:MGI:5593886]	ME0	-0.1196	0.6591	-0.2656	0.3201	-0.1360	0.6154	0.5212	0.0384	-0.3336	0.2068	0.2214	0.4100	0.0210	0.9384	0.3752	0.1522	0.1281	0.6364	0.0995	0.7138	-0.3194	0.2278	-0.0052	0.9847	-0.0902	0.7398	0.3871	0.1386	-0.1827	0.4984	0.3854	0.1404	-0.1492	0.5812	0.1485	0.5830	0.3059	0.2493	-0.5280	0.0355	0.2865	0.2819	0.4990	0.0491	0.3683
ENSMUSG00000048814	Lonrf2	381338	LON peptidase N-terminal domain and ring finger 2 [Source:MGI Symbol;Acc:MGI:1920209]	ME0	0.2390	0.3726	0.2699	0.3121	-0.4473	0.0823	-0.0615	0.8209	0.4407	0.0875	0.1804	0.5037	-0.1232	0.6495	0.0313	0.9084	-0.2768	0.2993	-0.2961	0.2655	-0.2858	0.2832	0.0445	0.8701	-0.2622	0.3266	0.3901	0.1353	0.3851	0.1408	-0.0515	0.8496	0.1275	0.6379	-0.1714	0.5256	0.2301	0.3912	0.2486	0.3532	0.2196	0.4138	-0.0675	0.8039	-0.3748
ENSMUSG00000102607	Gm37265		predicted gene, 37265 [Source:MGI Symbol;Acc:MGI:5610493]	ME0	-0.1659	0.5393	0.1310	0.6286	0.1245	0.6460	-0.0897	0.7413	-0.0302	0.9117	0.0358	0.8952	-0.1168	0.6667	-0.0262	0.9232	-0.3217	0.2244	-0.3459	0.1894	0.0582	0.8305	0.3038	0.2527	0.0544	0.8415	-0.1869	0.4881	0.3415	0.1955	-0.0507	0.8521	-0.2945	0.2682	0.2473	0.3558	-0.3285	0.2141	0.0239	0.9299	0.3002	0.2586	-0.1681	0.5337	-0.2585
ENSMUSG00000048234	Rnf149	67702	ring finger protein 149 [Source:MGI Symbol;Acc:MGI:2677438]	ME0	-0.2303	0.3909	0.3589	0.1722	-0.1369	0.6131	0.0083	0.9755	0.1114	0.6814	0.3180	0.2300	-0.2617	0.3275	0.2951	0.2672	0.2051	0.4460	-0.3799	0.1467	-0.2376	0.3756	0.6016	0.0137	0.0819	0.7630	0.3134	0.2373	0.0946	0.7274	-0.0139	0.9592	0.3818	0.1445	0.2899	0.2761	-0.0545	0.8411	-0.4351	0.0921	-0.1407	0.6033	0.0810	0.7656	-0.2871
ENSMUSG00000057173	Rfx8	619289	regulatory factor X 8 [Source:MGI Symbol;Acc:MGI:3588206]	ME0	0.0144	0.9579	0.1135	0.6757	0.1802	0.5041	-0.3081	0.2457	0.1107	0.6832	-0.1685	0.5327	0.5320	0.0339	-0.3167	0.2321	-0.3617	0.1686	0.3333	0.2071	-0.3594	0.1716	0.2541	0.3423	-0.3661	0.1631	0.1400	0.6050	0.2813	0.2912	0.0496	0.8554	-0.0654	0.8098	0.2368	0.3772	0.3040	0.2523	-0.1711	0.5262	-0.3028	0.2543	-0.0168	0.9507	0.3374
ENSMUSG00000026073	Il1r2	16178	interleukin 1 receptor, type II [Source:MGI Symbol;Acc:MGI:96546]	ME0	-0.2249	0.4023	0.8460	0.0000	-0.3645	0.1651	-0.2565	0.3375	0.5378	0.0316	0.5105	0.0433	-0.3739	0.1537	0.1396	0.6061	-0.2119	0.4307	-0.3156	0.2338	-0.2996	0.2595	0.4913	0.0533	0.3635	0.1663	0.0555	0.8383	0.4571	0.0751	-0.0958	0.7242	0.2884	0.2788	-0.1256	0.6429	-0.1111	0.6821	-0.3091	0.2440	-0.0789	0.7714	-0.2973	0.2635	-0.2641
ENSMUSG00000026069	Il1rl1	17082	interleukin 1 receptor-like 1 [Source:MGI Symbol;Acc:MGI:98427]	ME0	0.2817	0.2904	-0.5202	0.0389	0.0254	0.9256	0.2130	0.4283	-0.2065	0.4429	-0.2660	0.3193	0.5303	0.0346	0.0441	0.8712	-0.1006	0.7109	0.1339	0.6210	-0.5637	0.0230	0.5184	0.0397	-0.3425	0.1941	0.1577	0.5596	-0.2605	0.3299	0.1969	0.4647	-0.1598	0.5544	0.6919	0.0030	-0.1124	0.6785	-0.2335	0.3840	0.2449	0.3605	0.3209	0.2255	0.3885
ENSMUSG00000026065	Slc9a4	110895	solute carrier family 9 (sodium/hydrogen exchanger), member 4 [Source:MGI Symbol;Acc:MGI:105074]	ME0	-0.3206	0.2260	0.2925	0.2716	-0.0977	0.7187	0.1258	0.6424	-0.0243	0.9287	0.3623	0.1679	0.0294	0.9140	0.2564	0.3378	0.0704	0.7956	-0.0769	0.7771	-0.3110	0.2410	0.5205	0.0387	0.1263	0.6412	-0.0329	0.9038	0.3096	0.2433	0.3201	0.2268	-0.0043	0.9873	0.2421	0.3663	0.1433	0.5964	-0.2854	0.2839	-0.2934	0.2700	-0.3131	0.2377	0.5345
ENSMUSG00000103270	Gm37915		predicted gene, 37915 [Source:MGI Symbol;Acc:MGI:5611143]	ME0	0.4600	0.0730	0.0343	0.8997	-0.0644	0.8127	-0.4299	0.0966	0.4280	0.0981	-0.3426	0.1940	0.3930	0.1321	-0.3188	0.2288	-0.3169	0.2317	-0.2354	0.3801	-0.3035	0.2531	0.5194	0.0392	-0.0031	0.9909	0.3699	0.1584	0.1156	0.6699	-0.1649	0.5416	0.2089	0.4375	0.3639	0.1659	0.0322	0.9059	-0.2592	0.3323	-0.2563	0.3379	0.1044	0.7005	-0.0565
ENSMUSG00000041878	8430432A02Rik		RIKEN cDNA 8430432A02 gene [Source:MGI Symbol;Acc:MGI:1918774]	ME0	0.3118	0.2397	-0.1154	0.6704	-0.0657	0.8090	-0.1307	0.6293	0.1701	0.5288	-0.2132	0.4279	0.2119	0.4307	-0.2911	0.2740	-0.0251	0.9266	0.2441	0.3622	-0.3240	0.2208	-0.2765	0.2999	-0.0692	0.7990	0.1245	0.6460	-0.3265	0.2172	-0.1890	0.4833	-0.0085	0.9751	-0.1381	0.6101	0.1104	0.6840	0.3483	0.1862	-0.0109	0.9680	0.3013	0.2568	0.0695
ENSMUSG00000010290	AI597479	98404	expressed sequence AI597479 [Source:MGI Symbol;Acc:MGI:2138299]	ME0	0.2201	0.4128	-0.4882	0.0551	0.5030	0.0470	-0.2349	0.3812	-0.2322	0.3869	-0.6262	0.0095	0.6360	0.0081	-0.5214	0.0383	0.0342	0.8998	0.4466	0.0829	0.2756	0.3015	0.2157	0.4224	-0.1207	0.6560	-0.0338	0.9012	-0.1768	0.5125	-0.2647	0.3218	-0.3495	0.1846	0.4185	0.1067	-0.1956	0.4678	0.2516	0.3473	-0.0872	0.7482	-0.3107	0.2415	0.1602
ENSMUSG00000094497	Gm8210		predicted pseudogene 8210 [Source:MGI Symbol;Acc:MGI:3643593]	ME0	0.2771	0.2988	-0.3596	0.1713	-0.0907	0.7383	0.1732	0.5212	-0.0715	0.7926	-0.1614	0.5504	0.5427	0.0298	-0.0443	0.8706	-0.4290	0.0973	-0.0789	0.7715	-0.4236	0.1021	0.4684	0.0672	-0.1305	0.6299	0.4780	0.0611	-0.0243	0.9289	0.2486	0.3531	-0.3939	0.1312	0.5189	0.0394	0.3704	0.1579	-0.1351	0.6178	0.4080	0.1167	-0.1824	0.4990	0.2789
ENSMUSG00000100764	Gm29155		predicted gene 29155 [Source:MGI Symbol;Acc:MGI:5579861]	ME0	-0.6173	0.0108	0.2114	0.4320	0.5006	0.0483	-0.0946	0.7274	-0.3516	0.1818	0.1011	0.7095	0.0174	0.9491	0.1056	0.6971	-0.2559	0.3388	0.1329	0.6237	0.1034	0.7032	0.2693	0.3132	0.1498	0.5797	-0.4027	0.1220	-0.2904	0.2753	0.0069	0.9798	0.2203	0.4124	0.3301	0.2117	-0.2689	0.3139	-0.2564	0.3377	0.1532	0.5710	-0.1006	0.7108	0.0491
ENSMUSG00000100480	Gm29156		predicted gene 29156 [Source:MGI Symbol;Acc:MGI:5579862]	ME0	-0.1043	0.7007	0.0881	0.7456	-0.0457	0.8667	0.0618	0.8201	-0.0140	0.9589	0.1299	0.6317	-0.2493	0.3518	0.1338	0.6213	0.1889	0.4836	-0.1945	0.4705	0.2290	0.3936	-0.1477	0.5852	0.4188	0.1064	-0.3048	0.2510	-0.2163	0.4209	-0.2988	0.2610	0.1762	0.5139	-0.1792	0.5066	-0.2251	0.4020	-0.1780	0.5095	0.3837	0.1424	0.0550	0.8397	-0.2473
ENSMUSG00000090243	Gm16103		predicted gene 16103 [Source:MGI Symbol;Acc:MGI:3802086]	ME0	0.2334	0.3842	-0.2695	0.3127	-0.1062	0.6956	0.1423	0.5992	-0.0313	0.9085	-0.1102	0.6845	0.0194	0.9430	0.0888	0.7436	-0.1389	0.6078	0.0539	0.8428	0.0892	0.7427	-0.0735	0.7869	-0.0352	0.8971	0.1575	0.5603	-0.0811	0.7653	0.1369	0.6132	0.0552	0.8390	0.0247	0.9277	-0.1614	0.5505	0.0499	0.8543	0.2224	0.4077	0.1790	0.5071	0.1275
ENSMUSG00000041763	Tpp2	22019	tripeptidyl peptidase II [Source:MGI Symbol;Acc:MGI:102724]	ME0	-0.0141	0.9586	0.0373	0.8910	0.2149	0.4242	-0.2380	0.3747	0.0201	0.9412	-0.1739	0.5196	0.4722	0.0648	-0.3518	0.1815	-0.2108	0.4332	0.3318	0.2093	-0.1640	0.5438	0.5822	0.0180	0.0665	0.8067	-0.0286	0.9163	0.0405	0.8817	-0.0479	0.8602	-0.4658	0.0690	0.3976	0.1272	-0.1694	0.5305	-0.1641	0.5437	-0.1260	0.6421	-0.4642	0.0701	0.4334
ENSMUSG00000026049	Tex30	75623	testis expressed 30 [Source:MGI Symbol;Acc:MGI:1922873]	ME0	0.0743	0.7845	0.4333	0.0936	0.1494	0.5807	-0.6571	0.0057	0.4396	0.0884	-0.1938	0.4721	0.3326	0.2082	-0.4815	0.0589	-0.3814	0.1449	0.0660	0.8081	-0.1887	0.4839	0.5930	0.0155	0.3044	0.2516	0.2892	0.2773	0.0924	0.7337	-0.1846	0.4938	0.0901	0.7400	0.2332	0.3847	0.0583	0.8302	-0.2699	0.3121	-0.5736	0.0202	-0.3424	0.1942	0.0363
ENSMUSG00000026048	Ercc5	22592	excision repair cross-complementing rodent repair deficiency, complementation group 5 [Source:MGI Symbol;Acc:MGI:103582]	ME0	-0.0710	0.7939	0.0639	0.8141	0.0699	0.7971	-0.0628	0.8172	-0.0061	0.9821	0.0009	0.9972	0.0579	0.8313	-0.1658	0.5395	-0.1880	0.4856	0.1323	0.6253	-0.1469	0.5872	-0.0790	0.7711	0.3166	0.2321	-0.2765	0.2999	-0.0454	0.8675	0.3041	0.2521	-0.4991	0.0490	-0.1074	0.6922	0.1161	0.6685	0.1309	0.6291	-0.3787	0.1481	-0.3311	0.2104	0.4332
ENSMUSG00000089703	Gm15833		predicted gene 15833 [Source:MGI Symbol;Acc:MGI:3801794]	ME0	-0.5986	0.0143	0.1722	0.5236	0.2123	0.4300	0.2141	0.4259	-0.3693	0.1593	0.3346	0.2053	-0.2845	0.2856	0.1127	0.6778	0.4600	0.0730	0.3104	0.2420	0.0549	0.8399	-0.3699	0.1585	0.0376	0.8899	-0.1530	0.5716	0.3078	0.2461	-0.1617	0.5497	-0.2522	0.3461	-0.2463	0.3578	0.0594	0.8269	-0.2733	0.3057	0.1717	0.5248	0.4368	0.0907	-0.1167
ENSMUSG00000101701	4930521E06Rik	75066	RIKEN cDNA 4930521E06 gene [Source:MGI Symbol;Acc:MGI:1922316]	ME0	-0.1255	0.6432	-0.1156	0.6699	-0.0276	0.9193	0.2687	0.3143	-0.2088	0.4377	0.1326	0.6245	0.0898	0.7410	0.1871	0.4877	0.5211	0.0385	0.3702	0.1582	-0.2583	0.3340	-0.0534	0.8444	-0.3231	0.2222	0.1630	0.5465	-0.2918	0.2728	-0.0357	0.8956	0.2313	0.3888	0.0309	0.9096	0.2169	0.4198	-0.0723	0.7903	-0.0104	0.9694	0.2793	0.2948	0.1119
ENSMUSG00000103071	Gm38110		predicted gene, 38110 [Source:MGI Symbol;Acc:MGI:5611338]	ME0	-0.0224	0.9344	0.4346	0.0925	-0.4833	0.0579	0.0711	0.7936	0.3570	0.1746	0.4379	0.0898	-0.3542	0.1783	0.2196	0.4138	0.1750	0.5167	0.0968	0.7214	-0.3105	0.2418	-0.2285	0.3947	0.2499	0.3505	-0.4808	0.0594	0.0727	0.7891	-0.1047	0.6996	0.1566	0.5626	-0.5180	0.0398	-0.3161	0.2330	-0.3578	0.1736	0.1191	0.6604	0.3158	0.2334	0.2518
ENSMUSG00000025995	Wdr75	73674	WD repeat domain 75 [Source:MGI Symbol;Acc:MGI:1920924]	ME0	0.2798	0.2939	0.1560	0.5640	-0.4269	0.0991	-0.0089	0.9739	0.3774	0.1495	0.1274	0.6382	-0.0830	0.7598	0.0681	0.8021	-0.1790	0.5072	-0.2012	0.4550	-0.2679	0.3157	-0.1497	0.5801	0.4006	0.1241	-0.0846	0.7555	-0.4517	0.0790	-0.0103	0.9698	0.2251	0.4019	-0.3123	0.2389	0.1261	0.6417	0.0500	0.8540	0.1559	0.5643	-0.1114	0.6813	0.0623
ENSMUSG00000099432	Gm18849		predicted gene, 18849 [Source:MGI Symbol;Acc:MGI:5011034]	ME0	0.3015	0.2565	-0.0148	0.9566	-0.3319	0.2092	0.0452	0.8679	0.2483	0.3539	0.0263	0.9229	-0.2405	0.3697	-0.0569	0.8343	0.5111	0.0430	-0.1300	0.6313	-0.0898	0.7409	-0.2512	0.3480	-0.1475	0.5858	-0.2173	0.4189	-0.1383	0.6095	-0.2376	0.3755	-0.1609	0.5516	-0.3387	0.1995	-0.1574	0.5606	0.3906	0.1347	-0.1358	0.6159	-0.0137	0.9598	-0.2246
ENSMUSG00000101262	Gm8326		predicted gene 8326 [Source:MGI Symbol;Acc:MGI:3644839]	ME0	-0.1707	0.5272	0.5567	0.0251	-0.5623	0.0234	0.1764	0.5134	0.3342	0.2058	0.6349	0.0082	-0.6531	0.0061	0.3890	0.1364	0.0786	0.7723	-0.3821	0.1442	-0.0808	0.7661	-0.3974	0.1274	0.3926	0.1325	-0.0721	0.7909	0.0032	0.9905	-0.0569	0.8342	0.3212	0.2252	-0.6572	0.0057	0.0967	0.7217	-0.1304	0.6303	0.3090	0.2441	0.1700	0.5290	-0.1198
ENSMUSG00000100213	Gm28151		predicted gene 28151 [Source:MGI Symbol;Acc:MGI:5578857]	ME0	-0.0161	0.9527	-0.2686	0.3145	0.2926	0.2714	-0.0079	0.9768	-0.2466	0.3572	-0.2395	0.3717	0.1725	0.5230	-0.0324	0.9051	0.1603	0.5531	-0.2484	0.3535	0.2627	0.3257	0.1645	0.5425	-0.2872	0.2809	0.3650	0.1646	-0.2819	0.2901	0.0433	0.8734	0.0568	0.8346	0.3459	0.1894	0.3339	0.2062	-0.2579	0.3348	-0.2643	0.3227	-0.0005	0.9985	-0.1896
ENSMUSG00000081185	Gm4852		predicted pseudogene 4852 [Source:MGI Symbol;Acc:MGI:3643039]	ME0	-0.1310	0.6286	-0.0541	0.8423	0.2184	0.4163	-0.0333	0.9025	-0.1603	0.5531	-0.0757	0.7805	0.0093	0.9727	-0.0493	0.8562	-0.3035	0.2532	-0.3507	0.1829	0.2226	0.4074	-0.1754	0.5157	0.3042	0.2520	-0.0591	0.8278	-0.3940	0.1310	-0.0305	0.9107	-0.0052	0.9847	0.0284	0.9167	0.2610	0.3289	0.2233	0.4059	0.2754	0.3019	-0.2276	0.3965	-0.1769
ENSMUSG00000101242	Gm28319		predicted gene 28319 [Source:MGI Symbol;Acc:MGI:5579025]	ME0	0.5192	0.0393	-0.2314	0.3886	-0.1602	0.5533	-0.1276	0.6376	0.2493	0.3518	-0.3109	0.2411	0.4056	0.1190	-0.3641	0.1656	-0.3633	0.1666	0.0620	0.8196	-0.3584	0.1728	0.0706	0.7951	0.2635	0.3242	0.1645	0.5426	0.0196	0.9427	-0.2155	0.4227	-0.3325	0.2082	0.0850	0.7542	0.0419	0.8776	0.2867	0.2816	0.4339	0.0932	-0.0627	0.8177	-0.0284
ENSMUSG00000099924	Gm28320		predicted gene 28320 [Source:MGI Symbol;Acc:MGI:5579026]	ME0	0.0936	0.7303	0.1665	0.5377	-0.3534	0.1794	0.0933	0.7311	0.2252	0.4016	0.2250	0.4021	-0.3156	0.2338	0.2176	0.4181	0.0309	0.9095	-0.0903	0.7395	-0.3047	0.2512	-0.1132	0.6763	-0.1319	0.6263	0.2131	0.4282	-0.0097	0.9717	-0.1181	0.6631	0.2979	0.2625	-0.2148	0.4244	-0.0148	0.9567	-0.1726	0.5228	0.3398	0.1978	0.4417	0.0867	-0.5858
ENSMUSG00000099741	Gm5253		predicted gene 5253 [Source:MGI Symbol;Acc:MGI:3779481]	ME0	0.2926	0.2714	-0.2218	0.4089	-0.2810	0.2918	0.2102	0.4345	0.0613	0.8217	-0.0101	0.9705	-0.0666	0.8064	-0.0458	0.8663	0.2243	0.4037	-0.3854	0.1404	-0.0286	0.9162	-0.2757	0.3014	0.0072	0.9789	0.1071	0.6931	-0.2220	0.4087	-0.1913	0.4779	-0.4269	0.0991	-0.1759	0.5147	0.1665	0.5377	0.0519	0.8487	0.3892	0.1362	0.1424	0.5989	-0.0960
ENSMUSG00000099413	Gm17767	100045066	predicted gene, 17767 [Source:MGI Symbol;Acc:MGI:5009931]	ME0	0.2339	0.3832	-0.1735	0.5205	0.0656	0.8094	-0.1260	0.6420	0.0523	0.8474	-0.2594	0.3320	0.3474	0.1873	-0.2666	0.3183	0.2797	0.2941	0.0536	0.8436	-0.0057	0.9833	0.4739	0.0637	-0.1510	0.5768	-0.0892	0.7424	-0.0468	0.8634	-0.1199	0.6584	-0.3666	0.1625	0.3598	0.1710	-0.3399	0.1978	-0.1459	0.5898	-0.3591	0.1720	-0.1818	0.5003	0.5289
ENSMUSG00000101741	Gm28055		predicted gene 28055 [Source:MGI Symbol;Acc:MGI:5578761]	ME0	0.1967	0.4654	-0.2803	0.2931	-0.2386	0.3735	0.3222	0.2236	-0.0724	0.7899	0.0363	0.8937	-0.0722	0.7904	0.0755	0.7811	0.0649	0.8114	0.0023	0.9933	0.1836	0.4962	-0.3212	0.2252	-0.0114	0.9666	0.4565	0.0755	0.1305	0.6299	0.0460	0.8658	-0.2839	0.2866	-0.2513	0.3477	0.3848	0.1411	0.2806	0.2924	0.4527	0.0783	-0.1856	0.4913	-0.3166
ENSMUSG00000101724	Gm29453		predicted gene 29453 [Source:MGI Symbol;Acc:MGI:5580159]	ME0	-0.5107	0.0432	0.0480	0.8600	0.5754	0.0197	-0.1127	0.6778	-0.4007	0.1240	-0.0560	0.8367	0.1685	0.5328	-0.0061	0.9820	-0.2850	0.2847	0.1480	0.5845	0.4129	0.1120	0.0748	0.7830	-0.2839	0.2865	0.0657	0.8091	0.2037	0.4491	0.2829	0.2884	0.0609	0.8226	0.2386	0.3736	0.3505	0.1832	-0.2587	0.3334	-0.3072	0.2472	-0.2507	0.3490	0.0343
ENSMUSG00000100313	Gm28323		predicted gene 28323 [Source:MGI Symbol;Acc:MGI:5579029]	ME0	-0.0610	0.8224	-0.1172	0.6657	0.1064	0.6949	0.0718	0.7917	-0.1543	0.5683	-0.0393	0.8850	0.1979	0.4625	-0.0861	0.7512	-0.1104	0.6841	0.0220	0.9354	0.1015	0.7085	-0.0830	0.7600	-0.4240	0.1017	-0.1599	0.5541	0.3666	0.1626	0.1556	0.5649	-0.4535	0.0777	0.0369	0.8921	0.1956	0.4678	0.1446	0.5930	0.0024	0.9929	-0.2564	0.3378	0.2770
ENSMUSG00000078291	Gm3940		predicted gene 3940 [Source:MGI Symbol;Acc:MGI:3782114]	ME0	0.4439	0.0850	-0.4332	0.0937	-0.0556	0.8380	0.0449	0.8690	0.0093	0.9728	-0.3363	0.2028	0.5029	0.0471	-0.0584	0.8300	-0.2473	0.3558	-0.1513	0.5758	-0.2250	0.4020	0.5880	0.0166	-0.2036	0.4494	0.0488	0.8576	-0.2030	0.4509	0.1479	0.5846	-0.2071	0.4414	0.5994	0.0141	-0.1883	0.4850	-0.1947	0.4698	0.1535	0.5702	-0.1467	0.5876	0.3800
ENSMUSG00000109599	Gm31812		predicted gene, 31812 [Source:MGI Symbol;Acc:MGI:5590971]	ME0	0.1557	0.5648	-0.0701	0.7964	0.1260	0.6420	-0.2115	0.4316	0.0741	0.7851	-0.2439	0.3626	0.2992	0.2603	-0.1664	0.5378	-0.0973	0.7199	-0.1410	0.6024	-0.1625	0.5476	0.4098	0.1149	0.1274	0.6382	0.3659	0.1634	-0.1041	0.7014	-0.0882	0.7454	0.2769	0.2992	0.3902	0.1352	0.2140	0.4261	0.2715	0.3090	-0.1946	0.4703	-0.2194	0.4143	-0.1780
ENSMUSG00000101501	Rps27a-ps1		ribosomal protein S27A, pseudogene 1 [Source:MGI Symbol;Acc:MGI:3781839]	ME0	-0.0589	0.8285	0.2099	0.4353	-0.1253	0.6438	-0.0257	0.9247	0.1308	0.6293	0.1595	0.5551	-0.2459	0.3586	0.0778	0.7747	0.4653	0.0693	0.1231	0.6496	-0.2248	0.4027	-0.0591	0.8280	-0.2688	0.3140	-0.0154	0.9548	0.2654	0.3204	-0.4004	0.1243	0.3843	0.1417	-0.1250	0.6446	-0.2743	0.3039	0.1191	0.6603	0.0517	0.8491	0.5242	0.0371	-0.4321
ENSMUSG00000100302	Gm29670		predicted gene 29670 [Source:MGI Symbol;Acc:MGI:5580376]	ME0	-0.0360	0.8947	0.2380	0.3747	-0.3838	0.1422	0.1818	0.5004	0.1750	0.5169	0.3636	0.1663	-0.1970	0.4645	0.2078	0.4399	-0.1529	0.5717	-0.1474	0.5858	-0.1705	0.5278	-0.1009	0.7099	-0.1509	0.5769	0.1569	0.5617	0.4755	0.0626	0.1219	0.6529	-0.1600	0.5539	-0.2865	0.2821	0.3445	0.1914	-0.1983	0.4617	0.3344	0.2055	-0.1038	0.7021	-0.2476
ENSMUSG00000041426	Hibch	227095	3-hydroxyisobutyryl-Coenzyme A hydrolase [Source:MGI Symbol;Acc:MGI:1923792]	ME0	-0.0128	0.9625	-0.0767	0.7776	0.5987	0.0143	-0.5091	0.0440	-0.0775	0.7753	-0.5074	0.0448	0.4134	0.1115	-0.4996	0.0488	-0.1490	0.5818	0.3190	0.2284	0.3291	0.2133	0.1676	0.5349	-0.2223	0.4079	0.0017	0.9951	-0.1349	0.6184	-0.4176	0.1075	0.1974	0.4637	0.3060	0.2491	-0.1419	0.6000	0.3359	0.2034	-0.1880	0.4856	-0.2514	0.3477	-0.3456
ENSMUSG00000043629	1700019D03Rik	67080	RIKEN cDNA 1700019D03 gene [Source:MGI Symbol;Acc:MGI:1914330]	ME0	0.1515	0.5753	0.0681	0.8023	-0.2312	0.3890	0.0116	0.9661	0.1902	0.4805	0.0689	0.7997	-0.1278	0.6372	-0.0403	0.8821	0.5269	0.0360	0.2629	0.3253	0.1089	0.6882	-0.3709	0.1572	0.1620	0.5490	-0.1957	0.4675	0.0830	0.7598	-0.2050	0.4463	0.0529	0.8458	-0.4709	0.0656	-0.1551	0.5661	-0.2032	0.4504	-0.2650	0.3213	0.3046	0.2514	0.3283
ENSMUSG00000102405	Gm37863		predicted gene, 37863 [Source:MGI Symbol;Acc:MGI:5611091]	ME0	-0.0543	0.8417	0.1639	0.5440	-0.1972	0.4642	0.0875	0.7473	0.0950	0.7265	0.2178	0.4178	-0.2673	0.3169	0.1237	0.6480	-0.2266	0.3986	-0.2494	0.3515	0.0808	0.7661	-0.2023	0.4524	0.1333	0.6225	-0.3789	0.1478	0.3537	0.1789	-0.0606	0.8236	-0.2322	0.3868	-0.2548	0.3409	-0.2506	0.3492	-0.2328	0.3855	0.5294	0.0349	0.1252	0.6440	-0.0747
ENSMUSG00000087949	Gm24251		predicted gene, 24251 [Source:MGI Symbol;Acc:MGI:5454028]	ME0	0.1734	0.5208	-0.2473	0.3559	0.0122	0.9641	0.0617	0.8205	-0.0640	0.8138	-0.1607	0.5521	0.2897	0.2765	-0.0172	0.9497	-0.2600	0.3308	-0.2162	0.4213	-0.2528	0.3449	0.4412	0.0872	0.2122	0.4302	-0.0133	0.9610	-0.2330	0.3851	0.1003	0.7117	-0.2252	0.4018	0.4861	0.0563	-0.2131	0.4282	-0.2107	0.4336	0.2613	0.3284	0.0565	0.8352	0.4102
ENSMUSG00000025983	Ccdc150	78016	coiled-coil domain containing 150 [Source:MGI Symbol;Acc:MGI:1925266]	ME0	0.3472	0.1877	0.3713	0.1568	-0.1810	0.5023	-0.5374	0.0318	0.6222	0.0101	-0.1439	0.5949	0.2687	0.3143	-0.3988	0.1260	-0.5205	0.0387	-0.0609	0.8227	-0.5173	0.0402	0.3647	0.1649	0.1797	0.5056	0.2343	0.3824	0.2303	0.3909	-0.2834	0.2875	0.1755	0.5157	0.0588	0.8289	0.1028	0.7049	0.1630	0.5463	-0.0716	0.7921	-0.1911	0.4784	-0.3137
ENSMUSG00002075552				ME0	0.0125	0.9633	0.0203	0.9405	-0.0308	0.9097	-0.0020	0.9941	0.0284	0.9167	0.0159	0.9535	-0.1572	0.5609	-0.1805	0.5036	0.2106	0.4337	0.2080	0.4394	0.1088	0.6884	-0.5404	0.0307	0.3901	0.1352	-0.4374	0.0902	0.2667	0.3181	-0.4589	0.0738	-0.2699	0.3121	-0.4481	0.0817	-0.3023	0.2550	0.2276	0.3966	0.4404	0.0878	0.2907	0.2747	-0.1182
ENSMUSG00000097649	Gm10561		predicted gene 10561 [Source:MGI Symbol;Acc:MGI:3648163]	ME0	0.2721	0.3080	-0.3453	0.1902	0.2454	0.3596	-0.1722	0.5238	-0.0634	0.8155	-0.4481	0.0817	0.1547	0.5673	-0.4646	0.0698	0.1219	0.6529	-0.0356	0.8959	0.4420	0.0865	-0.2979	0.2625	0.2413	0.3680	-0.1134	0.6760	-0.4186	0.1066	-0.3978	0.1271	-0.4443	0.0847	-0.0899	0.7406	-0.0829	0.7603	0.3880	0.1376	0.0981	0.7178	-0.2388	0.3730	-0.2207
ENSMUSG00000025977	Boll	75388	boule homolog, RNA binding protein [Source:MGI Symbol;Acc:MGI:1922638]	ME0	0.0300	0.9121	-0.0364	0.8935	-0.1070	0.6932	0.1134	0.6757	-0.0055	0.9838	0.0667	0.8061	0.1463	0.5888	-0.0239	0.9300	-0.2808	0.2921	-0.2274	0.3970	-0.2704	0.3110	-0.0360	0.8948	0.1344	0.6197	0.0819	0.7630	-0.2602	0.3305	0.0787	0.7719	-0.2745	0.3035	0.0391	0.8857	0.3518	0.1815	0.1301	0.6310	0.3482	0.1863	-0.1350	0.6183	0.2106
ENSMUSG00000100215	Gm8292		predicted gene 8292 [Source:MGI Symbol;Acc:MGI:3648460]	ME0	0.0946	0.7275	-0.1377	0.6110	-0.2704	0.3111	0.3135	0.2370	-0.0373	0.8908	0.1522	0.5735	-0.1540	0.5690	0.3331	0.2074	0.2801	0.2934	-0.1575	0.5603	-0.0585	0.8297	-0.4029	0.1218	-0.1503	0.5785	0.0968	0.7214	-0.5284	0.0354	0.2900	0.2760	0.3907	0.1346	-0.2560	0.3386	0.3879	0.1376	0.1013	0.7089	-0.2035	0.4497	0.2326	0.3860	0.3021
ENSMUSG00000048495	Tyw5	68736	tRNA-yW synthesizing protein 5 [Source:MGI Symbol;Acc:MGI:1915986]	ME0	-0.3263	0.2174	0.4470	0.0826	-0.5044	0.0463	0.3837	0.1424	0.1045	0.7000	0.7194	0.0017	-0.8083	0.0002	0.5621	0.0234	0.3431	0.1932	-0.2766	0.2997	-0.1475	0.5857	-0.4119	0.1129	0.4451	0.0840	-0.0056	0.9837	-0.1840	0.4952	0.1726	0.5226	0.2757	0.3013	-0.6277	0.0092	0.2142	0.4257	-0.0145	0.9574	0.1054	0.6977	0.0999	0.7128	-0.2713
ENSMUSG00000079554	Aox2	213043	aldehyde oxidase 2 [Source:MGI Symbol;Acc:MGI:3529596]	ME0	0.4136	0.1113	0.0128	0.9626	-0.1518	0.5747	-0.2746	0.3033	0.3693	0.1593	-0.2268	0.3983	0.3945	0.1305	-0.2299	0.3917	-0.2269	0.3980	0.3606	0.1701	-0.2435	0.3635	0.1732	0.5212	-0.2449	0.3606	0.4789	0.0606	0.1175	0.6648	-0.0578	0.8315	0.3210	0.2254	0.0382	0.8882	0.1434	0.5962	-0.2233	0.4059	-0.2210	0.4108	0.1768	0.5124	0.1371
ENSMUSG00000103839	Gm37607		predicted gene, 37607 [Source:MGI Symbol;Acc:MGI:5610835]	ME0	-0.4430	0.0857	0.2587	0.3333	0.2342	0.3827	-0.0500	0.8542	-0.1596	0.5550	0.1808	0.5028	-0.2380	0.3748	0.0959	0.7238	0.0063	0.9816	0.3285	0.2141	0.0310	0.9092	-0.0182	0.9466	0.4041	0.1206	-0.3167	0.2320	-0.4234	0.1022	-0.0998	0.7132	0.2261	0.3999	-0.0601	0.8251	-0.3858	0.1400	-0.1350	0.6182	0.1104	0.6841	0.0809	0.7658	-0.0870
ENSMUSG00000051223	Bzw1	66882	basic leucine zipper and W2 domains 1 [Source:MGI Symbol;Acc:MGI:1914132]	ME0	0.1167	0.6669	0.1393	0.6070	0.2022	0.4526	-0.4582	0.0743	0.2217	0.4093	-0.2762	0.3004	0.5496	0.0274	-0.5796	0.0186	-0.2550	0.3404	0.4569	0.0752	-0.2819	0.2901	0.4092	0.1156	0.2771	0.2987	-0.0139	0.9592	0.0030	0.9911	-0.2169	0.4198	-0.3932	0.1319	0.2094	0.4364	-0.0619	0.8199	-0.1129	0.6772	-0.2816	0.2907	-0.3463	0.1888	0.3952
ENSMUSG00000085054	Gm15834		predicted gene 15834 [Source:MGI Symbol;Acc:MGI:3802168]	ME0	0.1832	0.4971	-0.1985	0.4612	0.3190	0.2285	-0.3036	0.2529	-0.0133	0.9611	-0.4349	0.0923	0.5051	0.0460	-0.5280	0.0355	-0.1443	0.5940	0.2311	0.3891	-0.0763	0.7787	0.0560	0.8367	0.0294	0.9140	0.3828	0.1434	0.1669	0.5368	-0.0503	0.8531	-0.4084	0.1163	0.1995	0.4587	0.3861	0.1397	-0.1174	0.6651	-0.3977	0.1272	0.0780	0.7741	0.1407
ENSMUSG00000026028	Trak2	70827	trafficking protein, kinesin binding 2 [Source:MGI Symbol;Acc:MGI:1918077]	ME0	-0.1220	0.6527	-0.0977	0.7190	-0.3059	0.2492	0.5255	0.0366	-0.1902	0.4805	0.3706	0.1577	-0.2717	0.3087	0.3713	0.1568	-0.0547	0.8405	-0.0933	0.7310	0.1113	0.6816	-0.3165	0.2324	-0.0796	0.7694	0.1040	0.7015	0.0278	0.9186	0.5830	0.0178	-0.4439	0.0850	-0.3170	0.2315	0.4421	0.0864	0.2572	0.3362	0.1841	0.4950	-0.4979	0.0497	0.2158
ENSMUSG00000097573	G730003C15Rik		RIKEN cDNA G730003C15 gene [Source:MGI Symbol;Acc:MGI:3641700]	ME0	-0.4163	0.1087	-0.1221	0.6525	0.5122	0.0425	0.0262	0.9234	-0.4662	0.0687	-0.0830	0.7598	0.0627	0.8176	-0.1317	0.6269	0.4252	0.1006	0.2249	0.4024	0.4060	0.1187	0.0742	0.7848	0.2146	0.4247	-0.0568	0.8346	-0.0533	0.8445	-0.1998	0.4583	-0.3421	0.1947	0.1945	0.4705	-0.0583	0.8302	-0.2496	0.3511	-0.0747	0.7833	-0.0950	0.7265	-0.0239
ENSMUSG00000077345	Snord70		small nucleolar RNA, C/D box 70 [Source:MGI Symbol;Acc:MGI:3819553]	ME0	-0.6121	0.0117	0.5524	0.0265	0.3325	0.2082	-0.2728	0.3066	-0.0517	0.8492	0.2421	0.3664	-0.2672	0.3170	0.0747	0.7835	0.0686	0.8006	0.0919	0.7350	0.0984	0.7169	0.2984	0.2616	0.2439	0.3626	-0.2831	0.2880	0.3078	0.2461	-0.0954	0.7253	0.3657	0.1636	0.0988	0.7158	-0.3568	0.1749	-0.3534	0.1793	-0.3850	0.1409	0.0765	0.7782	-0.0898
ENSMUSG00000104052	Gm38125		predicted gene, 38125 [Source:MGI Symbol;Acc:MGI:5611353]	ME0	0.2177	0.4179	-0.3210	0.2254	0.1323	0.6253	-0.0290	0.9152	-0.0895	0.7418	-0.3031	0.2538	0.5621	0.0234	-0.2776	0.2979	-0.0543	0.8416	0.2687	0.3144	-0.1441	0.5943	-0.0869	0.7490	-0.1204	0.6570	-0.0197	0.9422	-0.0041	0.9880	-0.1369	0.6132	-0.1869	0.4882	0.1331	0.6232	0.2659	0.3196	0.0938	0.7297	0.1518	0.5746	0.0425	0.8757	0.3416
ENSMUSG00000103131	Gm37977		predicted gene, 37977 [Source:MGI Symbol;Acc:MGI:5611205]	ME0	0.1423	0.5991	-0.1354	0.6171	-0.2598	0.3311	0.2530	0.3445	0.0059	0.9826	0.1018	0.7075	0.0285	0.9165	0.0775	0.7753	0.2000	0.4577	0.1060	0.6960	-0.0769	0.7771	-0.3342	0.2058	-0.4023	0.1224	-0.2519	0.3465	0.4613	0.0721	-0.0440	0.8715	-0.2454	0.3597	-0.2523	0.3457	0.0120	0.9648	0.1620	0.5488	0.3045	0.2515	0.1615	0.5501	0.2153
ENSMUSG00000026017	Carf	241066	calcium response factor [Source:MGI Symbol;Acc:MGI:2182269]	ME0	0.1820	0.4999	0.0035	0.9897	-0.1195	0.6593	-0.0660	0.8082	0.1607	0.5522	-0.0541	0.8423	0.2771	0.2987	-0.1843	0.4944	-0.4430	0.0857	0.3326	0.2081	-0.2245	0.4032	-0.1755	0.5157	-0.1613	0.5507	0.2782	0.2967	0.0442	0.8710	0.2559	0.3388	-0.2772	0.2986	-0.1996	0.4586	0.4990	0.0491	-0.1327	0.6242	-0.0608	0.8229	-0.1395	0.6065	0.1882
ENSMUSG00000104069	Gm37198		predicted gene, 37198 [Source:MGI Symbol;Acc:MGI:5610426]	ME0	-0.2795	0.2945	-0.2726	0.3070	0.4434	0.0854	0.1087	0.6887	-0.4781	0.0610	-0.1420	0.6000	0.4052	0.1195	0.0199	0.9418	-0.2681	0.3154	0.1998	0.4582	-0.2406	0.3693	0.2942	0.2687	-0.2229	0.4067	0.1454	0.5912	-0.2492	0.3521	0.4847	0.0571	-0.2374	0.3759	0.5478	0.0281	0.3986	0.1262	-0.2330	0.3851	-0.2067	0.4425	-0.0662	0.8075	0.3041
ENSMUSG00000080800	Gm11582		predicted gene 11582 [Source:MGI Symbol;Acc:MGI:3652084]	ME0	0.1527	0.5723	-0.1600	0.5540	0.1201	0.6578	-0.1128	0.6774	-0.0063	0.9816	-0.2362	0.3784	0.2790	0.2954	-0.0793	0.7703	0.1090	0.6879	0.3212	0.2251	-0.2995	0.2598	-0.0460	0.8656	-0.3278	0.2152	-0.4544	0.0770	-0.3240	0.2208	-0.0375	0.8903	0.3193	0.2280	0.1356	0.6165	-0.3012	0.2570	0.0653	0.8101	-0.2896	0.2766	0.4364	0.0910	0.4261
ENSMUSG00000052062	Pard3b	72823	par-3 family cell polarity regulator beta [Source:MGI Symbol;Acc:MGI:1919301]	ME0	0.3291	0.2133	-0.5443	0.0293	-0.2342	0.3827	0.4494	0.0808	-0.1864	0.4895	-0.0822	0.7622	0.1394	0.6067	0.1376	0.6113	0.3691	0.1594	0.0645	0.8124	-0.1148	0.6720	-0.2971	0.2638	-0.4528	0.0782	0.3423	0.1943	0.0456	0.8667	0.0641	0.8137	-0.2284	0.3950	-0.0229	0.9328	0.2657	0.3199	-0.1019	0.7074	0.3238	0.2212	0.5368	0.0320	0.1196
ENSMUSG00000103656	Gm37205		predicted gene, 37205 [Source:MGI Symbol;Acc:MGI:5610433]	ME0	-0.0815	0.7640	-0.1402	0.6044	-0.1231	0.6498	0.3449	0.1908	-0.1921	0.4760	0.1772	0.5115	-0.2407	0.3692	0.4126	0.1122	-0.2388	0.3732	-0.0199	0.9416	0.3260	0.2179	-0.3330	0.2076	-0.2799	0.2938	0.1416	0.6009	-0.2693	0.3132	0.2668	0.3179	0.3151	0.2345	-0.2026	0.4517	0.1664	0.5380	0.1351	0.6178	0.5399	0.0309	-0.1349	0.6184	-0.3172
ENSMUSG00000100811	Gm29083		predicted gene 29083 [Source:MGI Symbol;Acc:MGI:5579789]	ME0	-0.0422	0.8768	-0.1666	0.5374	-0.0555	0.8382	0.2643	0.3226	-0.1808	0.5028	0.0846	0.7555	-0.2093	0.4366	0.2766	0.2998	-0.1567	0.5623	-0.1631	0.5462	0.2088	0.4376	-0.1159	0.6690	-0.1228	0.6506	0.0782	0.7736	0.3378	0.2007	0.3809	0.1456	0.0064	0.9813	-0.0222	0.9349	0.1140	0.6743	0.5094	0.0438	0.1212	0.6548	-0.2908	0.2745	-0.2080
ENSMUSG00000084799	Ino80dos	100380944	INO80 complex subunit D, opposite strand [Source:MGI Symbol;Acc:MGI:3651861]	ME0	0.0916	0.7359	-0.4577	0.0747	0.1308	0.6292	0.2353	0.3803	-0.3170	0.2315	-0.1926	0.4749	0.3694	0.1590	-0.0171	0.9499	0.1145	0.6728	0.3825	0.1437	0.1898	0.4813	0.0958	0.7242	-0.0579	0.8314	0.3656	0.1637	-0.0174	0.9490	0.3121	0.2393	-0.3523	0.1807	0.2141	0.4260	0.2103	0.4343	-0.4209	0.1045	-0.1315	0.6275	-0.0237	0.9307	0.5805
ENSMUSG00000101599	Gm20342		predicted gene, 20342 [Source:MGI Symbol;Acc:MGI:5012527]	ME0	0.0929	0.7323	-0.0199	0.9418	0.0132	0.9614	-0.0862	0.7510	0.0632	0.8161	-0.0918	0.7352	0.0177	0.9481	-0.2956	0.2663	0.2074	0.4409	0.4523	0.0785	0.0473	0.8618	-0.0512	0.8505	0.4415	0.0869	0.1031	0.7039	0.0359	0.8949	-0.3281	0.2148	-0.3779	0.1489	-0.1720	0.5243	-0.2401	0.3705	0.0591	0.8278	0.1229	0.6502	-0.0618	0.8201	-0.1236
ENSMUSG00000025967	Eef1b2	55949	eukaryotic translation elongation factor 1 beta 2 [Source:MGI Symbol;Acc:MGI:1929520]	ME0	0.0132	0.9613	-0.3269	0.2166	0.2755	0.3018	0.0382	0.8883	-0.2716	0.3088	-0.2500	0.3504	0.2392	0.3723	0.0269	0.9211	0.2513	0.3478	-0.2451	0.3602	-0.0261	0.9235	0.6259	0.0095	-0.1531	0.5714	0.2319	0.3875	-0.4012	0.1235	0.0944	0.7281	0.0519	0.8487	0.7159	0.0018	-0.0930	0.7320	-0.0718	0.7916	-0.3210	0.2255	-0.0564	0.8356	0.1157
ENSMUSG00000064602	Snora41		small nucleolar RNA, H/ACA box 41 [Source:MGI Symbol;Acc:MGI:3819505]	ME0	-0.1011	0.7095	-0.0657	0.8090	0.0149	0.9562	0.1518	0.5746	-0.1444	0.5936	0.0746	0.7837	-0.0077	0.9774	0.1265	0.6407	0.1411	0.6022	-0.2803	0.2930	0.1859	0.4906	0.4591	0.0737	0.2339	0.3832	-0.0444	0.8703	0.2293	0.3930	0.0603	0.8245	-0.2756	0.3016	0.3332	0.2072	-0.2828	0.2886	-0.2621	0.3268	0.0873	0.7477	-0.2247	0.4028	0.3308
ENSMUSG00000046856	Gpr1	241070	G protein-coupled receptor 1 [Source:MGI Symbol;Acc:MGI:2385324]	ME0	-0.2564	0.3378	0.1546	0.5675	0.1649	0.5416	-0.0632	0.8163	-0.0881	0.7455	0.0792	0.7706	-0.0979	0.7183	0.0158	0.9536	-0.3179	0.2302	0.3002	0.2587	0.2330	0.3852	-0.2916	0.2731	0.3268	0.2167	-0.1588	0.5570	-0.0081	0.9761	0.3834	0.1427	-0.0561	0.8366	-0.2847	0.2853	0.1225	0.6512	-0.2966	0.2647	-0.3285	0.2142	-0.0881	0.7455	0.3366
ENSMUSG00000081643	Gm11605		predicted gene 11605 [Source:MGI Symbol;Acc:MGI:3651339]	ME0	0.0447	0.8695	-0.2864	0.2822	-0.1199	0.6582	0.3616	0.1687	-0.2093	0.4365	0.0652	0.8105	-0.2283	0.3951	0.2547	0.3411	0.4363	0.0911	-0.3708	0.1574	0.0222	0.9350	0.0349	0.8979	0.1349	0.6185	0.1845	0.4938	-0.3839	0.1421	0.3260	0.2179	-0.1863	0.4896	0.1170	0.6660	0.0640	0.8138	0.0592	0.8277	-0.2797	0.2941	0.0600	0.8254	0.2393
ENSMUSG00000025964	Adam23	23792	a disintegrin and metallopeptidase domain 23 [Source:MGI Symbol;Acc:MGI:1345162]	ME0	-0.1733	0.5209	0.2117	0.4312	0.1630	0.5465	-0.2013	0.4547	0.0332	0.9028	0.0090	0.9736	0.1230	0.6499	-0.2763	0.3003	0.0613	0.8217	0.1821	0.4996	0.0240	0.9298	0.2975	0.2632	0.1159	0.6691	-0.1543	0.5682	0.3501	0.1838	-0.4481	0.0818	-0.4170	0.1081	0.1242	0.6468	-0.3593	0.1716	-0.3989	0.1259	0.2602	0.3304	-0.0213	0.9377	-0.0277
ENSMUSG00000044689	Gm13749	433315	predicted gene 13749 [Source:MGI Symbol;Acc:MGI:3649721]	ME0	0.0313	0.9085	-0.3037	0.2528	-0.0631	0.8164	0.3355	0.2039	-0.2359	0.3790	0.0276	0.9193	-0.1556	0.5650	0.1188	0.6611	0.0284	0.9168	-0.0503	0.8532	0.3095	0.2433	-0.6597	0.0054	0.0614	0.8212	0.1147	0.6723	-0.0706	0.7950	0.0220	0.9356	-0.2314	0.3884	-0.3640	0.1657	0.3225	0.2232	-0.0256	0.9251	0.5508	0.0270	0.2430	0.3645	-0.2276
ENSMUSG00000086836	Gm13748		predicted gene 13748 [Source:MGI Symbol;Acc:MGI:3702115]	ME0	-0.0191	0.9441	0.1349	0.6184	-0.4867	0.0559	0.3708	0.1574	0.1003	0.7116	0.4380	0.0897	-0.5523	0.0265	0.5394	0.0311	-0.0891	0.7427	-0.6060	0.0128	-0.0161	0.9529	-0.0789	0.7716	0.4138	0.1111	-0.1946	0.4701	-0.2072	0.4412	0.3729	0.1548	0.0989	0.7156	-0.2420	0.3665	-0.0793	0.7703	-0.0568	0.8344	0.2727	0.3068	-0.1405	0.6037	0.0379
ENSMUSG00000101895	Gm28981		predicted gene 28981 [Source:MGI Symbol;Acc:MGI:5579687]	ME0	-0.0243	0.9288	-0.2152	0.4235	0.3020	0.2557	-0.0625	0.8181	-0.2074	0.4409	-0.2405	0.3696	0.2920	0.2725	-0.0681	0.8020	-0.2082	0.4390	0.1765	0.5131	-0.2145	0.4251	0.1739	0.5195	-0.2128	0.4288	-0.0158	0.9538	-0.2159	0.4219	-0.2806	0.2925	0.2907	0.2748	0.4305	0.0960	-0.2153	0.4233	0.1955	0.4681	0.5429	0.0298	0.3184	0.2293	-0.3383
ENSMUSG00000102140	Gm38058		predicted gene, 38058 [Source:MGI Symbol;Acc:MGI:5611286]	ME0	-0.0230	0.9325	0.4739	0.0637	-0.1061	0.6957	-0.3448	0.1910	0.3905	0.1348	0.1118	0.6800	-0.1630	0.5465	0.0283	0.9171	-0.3772	0.1499	-0.3866	0.1391	-0.0121	0.9646	0.4419	0.0866	0.3050	0.2506	-0.1812	0.5017	0.3375	0.2011	-0.1765	0.5131	0.3647	0.1649	0.0941	0.7287	-0.3919	0.1333	-0.3683	0.1605	0.0663	0.8072	-0.0886	0.7442	-0.2783
ENSMUSG00000084416	Rpl10a-ps1		ribosomal protein L10A, pseudogene 1 [Source:MGI Symbol;Acc:MGI:3705885]	ME0	-0.2018	0.4536	0.4260	0.0999	-0.4886	0.0548	0.2644	0.3224	0.1942	0.4711	0.5979	0.0144	-0.4656	0.0691	0.6035	0.0133	0.1129	0.6771	-0.6261	0.0095	-0.3105	0.2418	0.4282	0.0980	0.1163	0.6680	0.1729	0.5220	-0.0815	0.7642	0.2959	0.2659	0.4867	0.0559	0.0576	0.8321	0.0894	0.7420	-0.1337	0.6215	-0.0446	0.8699	-0.1793	0.5065	0.0076
ENSMUSG00000100774	Gm7329		predicted gene 7329 [Source:MGI Symbol;Acc:MGI:3646271]	ME0	-0.0525	0.8468	0.4020	0.1227	-0.0232	0.9321	-0.3263	0.2174	0.3027	0.2545	0.0656	0.8094	-0.2755	0.3017	-0.1523	0.5734	0.1969	0.4649	0.1294	0.6330	0.3510	0.1826	-0.4068	0.1179	0.3493	0.1848	-0.3785	0.1483	-0.2446	0.3611	-0.3911	0.1341	0.3398	0.1978	-0.5669	0.0220	-0.2600	0.3308	-0.2177	0.4179	-0.2612	0.3285	0.1023	0.7061	-0.0465
ENSMUSG00000044816	D630023F18Rik	98303	RIKEN cDNA D630023F18 gene [Source:MGI Symbol;Acc:MGI:2138198]	ME0	-0.4894	0.0543	0.1790	0.5071	0.2512	0.3480	0.0592	0.8277	-0.2688	0.3141	0.2063	0.4433	0.1055	0.6973	0.0657	0.8091	0.3970	0.1279	0.2338	0.3835	-0.2928	0.2710	0.3091	0.2441	-0.0125	0.9632	0.2251	0.4019	-0.0087	0.9746	0.0079	0.9768	0.0468	0.8634	0.2813	0.2912	0.2843	0.2858	-0.3464	0.1887	-0.3286	0.2140	0.1626	0.5473	0.2189
ENSMUSG00000025949	Pikfyve	18711	phosphoinositide kinase, FYVE type zinc finger containing [Source:MGI Symbol;Acc:MGI:1335106]	ME0	0.1447	0.5928	0.0766	0.7779	0.1264	0.6409	-0.3477	0.1869	0.1917	0.4769	-0.2348	0.3814	0.3681	0.1607	-0.4422	0.0863	-0.5605	0.0239	0.4446	0.0844	0.0883	0.7450	0.1766	0.5128	0.1296	0.6324	0.4203	0.1051	0.1801	0.5045	0.1035	0.7029	-0.3840	0.1420	-0.0015	0.9955	0.2098	0.4356	-0.1629	0.5468	-0.2074	0.4409	-0.4728	0.0644	0.1321
ENSMUSG00000082774	Gm8805		predicted gene 8805 [Source:MGI Symbol;Acc:MGI:3643512]	ME0	-0.2415	0.3676	0.3349	0.2048	-0.2607	0.3295	0.1673	0.5358	0.0809	0.7658	0.4349	0.0923	-0.1968	0.4651	0.1717	0.5249	0.1404	0.6039	-0.2169	0.4196	-0.2417	0.3671	0.1543	0.5684	0.3392	0.1988	0.0463	0.8648	0.0777	0.7748	0.0446	0.8697	-0.2647	0.3217	-0.1252	0.6440	0.2764	0.3001	-0.2833	0.2877	0.1050	0.6989	-0.2810	0.2919	0.0433
ENSMUSG00000073656	Gm10558		predicted gene 10558 [Source:MGI Symbol;Acc:MGI:3642906]	ME0	-0.4455	0.0837	0.4104	0.1143	-0.1676	0.5349	0.2027	0.4514	-0.0304	0.9110	0.5310	0.0343	-0.4610	0.0723	0.2315	0.3884	0.4003	0.1244	-0.2187	0.4159	-0.1755	0.5155	-0.1248	0.6452	0.3201	0.2268	0.1233	0.6492	0.2974	0.2633	0.0981	0.7179	-0.2012	0.4548	-0.2892	0.2773	0.3619	0.1684	-0.2389	0.3729	-0.2063	0.4433	0.1152	0.6710	-0.0368
ENSMUSG00000055567	Unc80	329178	unc-80, NALCN activator [Source:MGI Symbol;Acc:MGI:2652882]	ME0	-0.1926	0.4748	-0.1309	0.6291	0.2323	0.3866	0.0911	0.7371	-0.2801	0.2933	-0.0344	0.8994	0.1418	0.6004	0.1548	0.5671	0.0772	0.7762	-0.0824	0.7616	0.0826	0.7611	0.2117	0.4312	-0.3705	0.1577	0.4642	0.0701	-0.3580	0.1733	0.0268	0.9215	0.3461	0.1891	0.3576	0.1738	0.3563	0.1756	-0.3586	0.1726	0.0523	0.8474	0.1348	0.6186	-0.2392
ENSMUSG00000026004	Kansl1l	68691	KAT8 regulatory NSL complex subunit 1-like [Source:MGI Symbol;Acc:MGI:1915941]	ME0	-0.0884	0.7448	0.1640	0.5440	-0.0717	0.7920	-0.0039	0.9885	0.0655	0.8097	0.1386	0.6087	0.1376	0.6113	-0.0932	0.7315	0.2347	0.3817	0.1761	0.5142	-0.3736	0.1541	-0.0347	0.8986	0.2330	0.3851	-0.3235	0.2216	0.0081	0.9762	-0.2804	0.2928	-0.1779	0.5097	-0.0859	0.7519	-0.0678	0.8029	-0.4172	0.1079	0.1373	0.6121	0.3646	0.1650	0.4357
ENSMUSG00000102374	Gm38387		predicted gene, 38387 [Source:MGI Symbol;Acc:MGI:5613622]	ME0	0.1922	0.4758	-0.1138	0.6747	-0.0730	0.7883	-0.0054	0.9841	0.0679	0.8028	-0.1032	0.7036	0.0917	0.7357	0.0701	0.7964	-0.1547	0.5673	-0.2251	0.4020	-0.1637	0.5446	0.4024	0.1223	-0.3093	0.2438	0.3874	0.1383	-0.3770	0.1500	0.3212	0.2251	0.0464	0.8645	0.3380	0.2005	0.0943	0.7283	-0.2618	0.3274	-0.3095	0.2434	-0.0460	0.8656	0.0449
ENSMUSG00000103553	Gm38218		predicted gene, 38218 [Source:MGI Symbol;Acc:MGI:5611446]	ME0	-0.1507	0.5774	-0.0044	0.9871	-0.0450	0.8687	0.2001	0.4575	-0.1343	0.6199	0.1695	0.5304	-0.0881	0.7456	0.0763	0.7788	0.3117	0.2399	0.0815	0.7641	0.1297	0.6321	-0.1756	0.5153	-0.1539	0.5692	0.1005	0.7111	-0.1351	0.6178	-0.1289	0.6342	-0.1133	0.6761	-0.1726	0.5226	0.2409	0.3688	0.1735	0.5205	0.2238	0.4048	-0.2446	0.3612	-0.1984
ENSMUSG00000025997	Ikzf2	22779	IKAROS family zinc finger 2 [Source:MGI Symbol;Acc:MGI:1342541]	ME0	0.3013	0.2568	-0.1988	0.4605	0.0616	0.8206	-0.1641	0.5436	0.0888	0.7438	-0.3143	0.2358	0.6091	0.0123	-0.3096	0.2432	-0.3417	0.1952	0.2502	0.3500	-0.5295	0.0349	0.6078	0.0125	0.0139	0.9592	0.5721	0.0206	-0.0836	0.7583	0.2016	0.4540	-0.2292	0.3933	0.5420	0.0301	0.2372	0.3764	0.0502	0.8536	-0.2659	0.3196	-0.1934	0.4731	0.3773
ENSMUSG00000100815	Gm29112		predicted gene 29112 [Source:MGI Symbol;Acc:MGI:5579818]	ME0	-0.2260	0.4001	-0.2776	0.2978	0.4823	0.0585	0.0213	0.9375	-0.4361	0.0913	-0.2220	0.4086	0.4985	0.0493	-0.0952	0.7257	-0.2297	0.3921	0.4118	0.1130	0.0825	0.7613	0.5057	0.0457	0.1202	0.6574	0.2966	0.2647	-0.2088	0.4378	0.3758	0.1515	-0.2322	0.3869	0.5864	0.0170	0.1761	0.5141	-0.1939	0.4718	-0.2359	0.3790	-0.4326	0.0942	0.5144
ENSMUSG00000101617	Gm6947		predicted gene 6947 [Source:MGI Symbol;Acc:MGI:3647350]	ME0	-0.3194	0.2278	0.1379	0.6105	0.0734	0.7871	0.1081	0.6902	-0.1572	0.5609	0.2131	0.4282	0.0196	0.9426	0.0600	0.8252	-0.2725	0.3072	-0.2539	0.3426	0.1209	0.6556	-0.0230	0.9325	0.1871	0.4878	0.1250	0.6447	0.1653	0.5406	0.1077	0.6914	-0.2856	0.2836	0.0043	0.9874	0.4267	0.0993	-0.2521	0.3462	0.3143	0.2359	-0.2063	0.4434	0.1609
ENSMUSG00000101834	Gm5829		predicted gene 5829 [Source:MGI Symbol;Acc:MGI:3644438]	ME0	0.2825	0.2891	0.0371	0.8916	-0.6574	0.0056	0.3378	0.2006	0.2767	0.2994	0.3247	0.2198	-0.1891	0.4832	0.2092	0.4367	0.3268	0.2166	-0.3761	0.1511	-0.3863	0.1395	0.2141	0.4259	0.3421	0.1946	0.2506	0.3491	0.1339	0.6211	0.1778	0.5100	-0.4165	0.1086	-0.1292	0.6335	0.1822	0.4994	-0.0719	0.7912	0.0102	0.9702	-0.2411	0.3683	0.2375
ENSMUSG00000100319	Gm5256		predicted gene 5256 [Source:MGI Symbol;Acc:MGI:3644836]	ME0	-0.3505	0.1831	0.5040	0.0465	-0.1562	0.5636	0.0027	0.9920	0.1329	0.6237	0.4388	0.0891	-0.3595	0.1714	0.3478	0.1869	-0.1744	0.5184	-0.1786	0.5081	-0.4496	0.0806	0.1574	0.5603	0.2693	0.3132	-0.2621	0.3267	-0.2543	0.3419	0.0567	0.8349	0.5391	0.0312	-0.0328	0.9040	-0.1424	0.5989	0.0013	0.9960	0.1407	0.6033	0.0806	0.7666	-0.1799
ENSMUSG00000101848	4933417E11Rik	71134	RIKEN cDNA 4933417E11 gene [Source:MGI Symbol;Acc:MGI:1918384]	ME0	-0.4238	0.1018	0.1517	0.5748	0.0893	0.7422	0.1828	0.4981	-0.2356	0.3797	0.2897	0.2764	-0.1208	0.6558	0.3206	0.2261	0.3014	0.2567	0.0399	0.8832	-0.1923	0.4756	0.3292	0.2132	0.4001	0.1247	-0.2860	0.2829	-0.2103	0.4344	0.1850	0.4927	0.2101	0.4349	0.2298	0.3919	-0.1920	0.4763	-0.2151	0.4236	-0.2100	0.4350	-0.0069	0.9797	0.4474
ENSMUSG00000101496	Gm8885		predicted gene 8885 [Source:MGI Symbol;Acc:MGI:3649121]	ME0	-0.0722	0.7905	-0.1429	0.5975	-0.3243	0.2204	0.5394	0.0310	-0.1863	0.4897	0.3434	0.1929	-0.5043	0.0464	0.5275	0.0357	0.2951	0.2672	-0.5345	0.0329	-0.0706	0.7949	-0.3457	0.1897	-0.0361	0.8945	-0.1128	0.6774	-0.3373	0.2013	0.2745	0.3036	0.0409	0.8805	-0.1791	0.5068	0.0767	0.7778	0.2191	0.4150	0.2831	0.2881	0.2652	0.3209	-0.0475
ENSMUSG00000039395	Mreg	381269	melanoregulin [Source:MGI Symbol;Acc:MGI:2151839]	ME0	0.1933	0.4732	0.1584	0.5578	-0.3649	0.1647	0.0131	0.9615	0.3046	0.2513	0.1486	0.5829	0.0036	0.9895	0.1524	0.5731	-0.2392	0.3723	0.2036	0.4495	-0.1799	0.5050	-0.1887	0.4840	-0.0502	0.8536	-0.0716	0.7922	0.0440	0.8715	0.3090	0.2443	0.3093	0.2437	-0.3524	0.1807	0.1738	0.5197	-0.1359	0.6158	-0.1900	0.4809	-0.0470	0.8628	0.3520
ENSMUSG00000119668	Gm23472	115487687	predicted gene, 23472 [Source:MGI Symbol;Acc:MGI:5453249]	ME0	-0.4506	0.0799	0.3847	0.1412	0.0830	0.7598	-0.0172	0.9496	-0.0570	0.8338	0.3183	0.2296	-0.3988	0.1260	0.1883	0.4850	0.3251	0.2191	-0.3075	0.2467	0.1564	0.5631	-0.1165	0.6674	0.1780	0.5096	-0.3951	0.1299	-0.0377	0.8898	-0.2637	0.3237	0.3878	0.1377	-0.1506	0.5776	-0.1308	0.6291	0.2611	0.3287	-0.0019	0.9944	-0.0271	0.9206	-0.2007
ENSMUSG00000026189	Pecr	111175	peroxisomal trans-2-enoyl-CoA reductase [Source:MGI Symbol;Acc:MGI:2148199]	ME0	0.0632	0.8161	0.0343	0.8997	0.4416	0.0868	-0.5391	0.0312	0.0844	0.7559	-0.4371	0.0904	0.2222	0.4083	-0.4683	0.0673	-0.0471	0.8626	-0.0799	0.7687	0.4187	0.1065	-0.0479	0.8601	0.0212	0.9380	-0.5235	0.0374	0.1079	0.6909	-0.5418	0.0302	0.1957	0.4677	0.0931	0.7318	-0.4232	0.1024	0.3234	0.2218	-0.1988	0.4603	-0.0176	0.9484	-0.0521
ENSMUSG00000026187	Xrcc5	22596	X-ray repair complementing defective repair in Chinese hamster cells 5 [Source:MGI Symbol;Acc:MGI:104517]	ME0	-0.4394	0.0886	0.2705	0.3110	0.1331	0.6231	0.0358	0.8952	-0.1463	0.5888	0.2653	0.3208	-0.1037	0.7022	0.2084	0.4385	0.0445	0.8699	-0.1203	0.6573	0.2026	0.4517	0.1582	0.5585	0.1625	0.5476	-0.2357	0.3794	0.1370	0.6129	0.2026	0.4517	0.1674	0.5356	0.0443	0.8706	0.1030	0.7043	-0.0450	0.8686	-0.2722	0.3078	-0.4209	0.1045	0.3223
ENSMUSG00000039354	Smarcal1	54380	SWI/SNF related matrix associated, actin dependent regulator of chromatin, subfamily a-like 1 [Source:MGI Symbol;Acc:MGI:1859183]	ME0	-0.1700	0.5290	0.2195	0.4140	0.1571	0.5611	-0.2066	0.4426	0.0429	0.8748	0.0112	0.9673	-0.0555	0.8384	-0.0859	0.7519	0.0681	0.8023	0.2051	0.4461	-0.0675	0.8038	0.1404	0.6040	0.2122	0.4300	-0.2367	0.3775	-0.4786	0.0607	-0.2335	0.3840	0.2841	0.2863	0.0354	0.8964	-0.3084	0.2452	0.2757	0.3013	-0.0963	0.7227	-0.2016	0.4540	-0.1446
ENSMUSG00000046330	Rpl37a	19981	ribosomal protein L37a [Source:MGI Symbol;Acc:MGI:98068]	ME0	-0.0267	0.9218	-0.2452	0.3600	0.0406	0.8814	0.2313	0.3886	-0.2355	0.3800	-0.0120	0.9648	0.0338	0.9011	0.2123	0.4298	0.2156	0.4226	-0.5704	0.0210	-0.0465	0.8643	0.5418	0.0302	-0.0464	0.8644	0.2928	0.2712	-0.2338	0.3834	0.3108	0.2414	-0.1097	0.6859	0.5720	0.0206	0.1193	0.6599	-0.0164	0.9518	-0.2583	0.3340	-0.1832	0.4971	0.2254
ENSMUSG00000006299	Aamp	227290	angio-associated migratory protein [Source:MGI Symbol;Acc:MGI:107809]	ME0	0.0311	0.9090	-0.2747	0.3032	0.4786	0.0608	-0.2350	0.3810	-0.2110	0.4329	-0.4414	0.0870	0.0488	0.8577	-0.2070	0.4417	-0.0646	0.8120	-0.0623	0.8186	0.3336	0.2068	-0.1147	0.6724	-0.0471	0.8625	-0.4353	0.0919	-0.2345	0.3820	-0.1961	0.4667	0.1746	0.5177	0.2177	0.4180	-0.4437	0.0851	0.5440	0.0294	-0.0725	0.7897	0.0730	0.7882	-0.3179
ENSMUSG00000103013	Gm37503		predicted gene, 37503 [Source:MGI Symbol;Acc:MGI:5610731]	ME0	0.2923	0.2719	0.0403	0.8821	-0.1392	0.6073	-0.1935	0.4727	0.2881	0.2792	-0.1327	0.6243	-0.0863	0.7505	-0.1712	0.5260	-0.3540	0.1785	-0.1893	0.4826	0.1902	0.4804	-0.5056	0.0457	-0.1736	0.5203	-0.0969	0.7210	-0.2295	0.3924	-0.2515	0.3475	0.1481	0.5842	-0.4059	0.1188	0.0590	0.8281	0.3491	0.1851	0.3392	0.1988	-0.0026	0.9924	-0.4482
ENSMUSG00000033364	Usp37	319651	ubiquitin specific peptidase 37 [Source:MGI Symbol;Acc:MGI:2442483]	ME0	0.0948	0.7270	0.0244	0.9286	0.3374	0.2012	-0.4565	0.0755	0.1032	0.7038	-0.3743	0.1532	0.6896	0.0031	-0.4999	0.0486	-0.4772	0.0616	0.5806	0.0184	-0.2641	0.3230	0.2542	0.3421	-0.1829	0.4979	-0.0711	0.7935	0.1274	0.6381	-0.0137	0.9597	-0.1043	0.7006	0.2664	0.3186	0.0700	0.7968	-0.0833	0.7590	-0.3514	0.1820	-0.1288	0.6344	0.4718
ENSMUSG00000026135	Zfp142	77264	zinc finger protein 142 [Source:MGI Symbol;Acc:MGI:1924514]	ME0	-0.2227	0.4071	-0.2151	0.4237	0.2670	0.3174	0.1707	0.5273	-0.3791	0.1476	-0.0384	0.8877	0.3133	0.2373	-0.0614	0.8212	-0.1110	0.6825	0.2883	0.2788	-0.1301	0.6310	-0.0636	0.8150	-0.4263	0.0996	-0.1530	0.5716	0.2458	0.3588	0.1323	0.6253	-0.5001	0.0485	0.2007	0.4560	0.1672	0.5359	-0.0108	0.9683	0.2447	0.3611	0.0722	0.7904	0.3106
ENSMUSG00000026171	Rnf25	57751	ring finger protein 25 [Source:MGI Symbol;Acc:MGI:1890215]	ME0	-0.2930	0.2708	0.3454	0.1902	-0.3340	0.2062	0.2816	0.2907	0.0453	0.8676	0.5430	0.0297	-0.5693	0.0213	0.5506	0.0271	0.2040	0.4486	-0.2567	0.3371	-0.0484	0.8588	0.1876	0.4867	-0.1247	0.6455	0.2921	0.2724	0.2607	0.3294	0.3864	0.1393	0.3193	0.2281	-0.1100	0.6850	0.1017	0.7078	-0.0725	0.7896	-0.2148	0.4243	-0.1408	0.6030	-0.2458
ENSMUSG00000026170	Cyp27a1	104086	cytochrome P450, family 27, subfamily a, polypeptide 1 [Source:MGI Symbol;Acc:MGI:88594]	ME0	-0.0444	0.8704	0.5112	0.0430	-0.0179	0.9476	-0.4490	0.0811	0.4043	0.1204	0.0539	0.8429	-0.3372	0.2015	-0.2142	0.4256	0.2016	0.4541	-0.2913	0.2737	0.2388	0.3731	0.3245	0.2201	0.2616	0.3277	-0.0670	0.8052	0.3812	0.1452	-0.4549	0.0767	0.0966	0.7220	-0.0789	0.7715	-0.4822	0.0585	-0.0473	0.8620	-0.3620	0.1682	-0.1921	0.4761	-0.4742
ENSMUSG00000006542	Prkag3	241113	protein kinase, AMP-activated, gamma 3 non-catalytic subunit [Source:MGI Symbol;Acc:MGI:1891343]	ME0	-0.2970	0.2639	0.3656	0.1638	-0.3781	0.1488	0.3095	0.2434	0.0594	0.8271	0.5846	0.0174	-0.6165	0.0110	0.3002	0.2585	0.3414	0.1956	-0.0897	0.7412	0.2096	0.4358	-0.4590	0.0737	0.4210	0.1044	0.0235	0.9312	0.1091	0.6874	0.2427	0.3651	-0.2233	0.4058	-0.7015	0.0025	0.3157	0.2337	0.0556	0.8380	-0.1584	0.5579	-0.3307	0.2108	0.1178
ENSMUSG00000026167	Wnt10a	22409	wingless-type MMTV integration site family, member 10A [Source:MGI Symbol;Acc:MGI:108071]	ME0	-0.2711	0.3097	-0.0652	0.8103	0.4121	0.1127	-0.0757	0.7805	-0.2913	0.2737	-0.1221	0.6525	0.0940	0.7292	-0.0607	0.8233	-0.2940	0.2691	0.1413	0.6016	0.1021	0.7068	0.3024	0.2549	0.2351	0.3807	-0.2578	0.3350	0.3120	0.2395	0.1846	0.4938	-0.2711	0.3098	0.3616	0.1688	-0.3030	0.2539	-0.0128	0.9626	-0.0276	0.9191	-0.1947	0.4699	0.0498
ENSMUSG00000006538	Ihh	16147	Indian hedgehog [Source:MGI Symbol;Acc:MGI:96533]	ME0	0.0352	0.8970	0.4757	0.0625	-0.3716	0.1565	-0.1393	0.6068	0.4425	0.0861	0.2913	0.2737	-0.4082	0.1165	0.0869	0.7488	-0.1411	0.6023	-0.4098	0.1149	0.1342	0.6203	-0.2482	0.3539	0.1548	0.5669	0.2312	0.3888	0.3683	0.1605	-0.1844	0.4942	0.4104	0.1143	-0.4765	0.0620	0.1841	0.4950	0.1556	0.5651	0.1136	0.6752	-0.0165	0.9516	-0.4167
ENSMUSG00000026162	Nhej1	75570	non-homologous end joining factor 1 [Source:MGI Symbol;Acc:MGI:1922820]	ME0	-0.2232	0.4061	-0.2227	0.4071	0.3243	0.2204	0.1216	0.6538	-0.3861	0.1396	-0.0876	0.7470	0.1697	0.5297	0.1526	0.5726	-0.0162	0.9524	-0.1635	0.5453	0.0576	0.8322	0.3502	0.1836	0.0362	0.8942	0.2389	0.3729	-0.5383	0.0315	0.1245	0.6458	0.1331	0.6232	0.5115	0.0429	0.1786	0.5081	-0.4704	0.0659	0.0952	0.7259	0.0450	0.8687	-0.0567
ENSMUSG00000026205	Slc23a3	22626	solute carrier family 23 (nucleobase transporters), member 3 [Source:MGI Symbol;Acc:MGI:104516]	ME0	-0.2237	0.4048	-0.0347	0.8985	-0.2236	0.4052	0.4820	0.0587	-0.2238	0.4047	0.3874	0.1382	-0.1766	0.5128	0.3639	0.1658	0.4640	0.0702	-0.2190	0.4152	0.0874	0.7475	0.0489	0.8573	0.0964	0.7224	0.2979	0.2625	0.2543	0.3418	0.3358	0.2035	-0.3340	0.2061	-0.0350	0.8977	0.3602	0.1705	-0.4973	0.0500	-0.0948	0.7270	0.0102	0.9701	0.5295
ENSMUSG00000085653	Gm15179	100503248	predicted gene 15179 [Source:MGI Symbol;Acc:MGI:3705125]	ME0	0.0501	0.8537	0.1760	0.5143	-0.3721	0.1558	0.1459	0.5897	0.1959	0.4672	0.2788	0.2957	-0.2939	0.2692	0.2776	0.2979	-0.2853	0.2841	-0.2854	0.2839	-0.2734	0.3055	-0.1990	0.4599	-0.2552	0.3400	0.0803	0.7676	0.1807	0.5031	0.3147	0.2351	0.1293	0.6331	-0.2690	0.3136	0.3543	0.1781	0.2556	0.3393	0.1078	0.6912	-0.1006	0.7109	-0.3952
ENSMUSG00000033021	Gmppa	69080	GDP-mannose pyrophosphorylase A [Source:MGI Symbol;Acc:MGI:1916330]	ME0	-0.0995	0.7138	-0.3935	0.1315	0.5385	0.0314	-0.0454	0.8673	-0.4270	0.0990	-0.3802	0.1464	0.1453	0.5912	-0.0697	0.7977	-0.1459	0.5899	0.0027	0.9921	0.4756	0.0626	0.0162	0.9526	-0.1186	0.6619	-0.4842	0.0574	-0.1524	0.5732	0.0603	0.8244	-0.0629	0.8171	0.3527	0.1803	-0.4072	0.1175	0.2438	0.3628	0.0289	0.9153	-0.1369	0.6132	-0.0132
ENSMUSG00000032968	Inha	16322	inhibin alpha [Source:MGI Symbol;Acc:MGI:96569]	ME0	-0.5533	0.0262	0.2413	0.3680	0.0757	0.7806	0.2363	0.3782	-0.2702	0.3115	0.4136	0.1113	-0.5563	0.0252	0.4660	0.0689	0.3879	0.1377	-0.0740	0.7854	0.1144	0.6731	-0.2086	0.4382	-0.0913	0.7368	-0.3115	0.2402	0.4206	0.1048	-0.0034	0.9901	0.3965	0.1283	-0.1463	0.5887	-0.2062	0.4436	-0.1214	0.6543	0.0920	0.7348	0.4682	0.0674	-0.3856
ENSMUSG00000101849	Gm28386		predicted gene 28386 [Source:MGI Symbol;Acc:MGI:5579092]	ME0	0.1821	0.4996	0.1368	0.6136	0.1667	0.5372	-0.4856	0.0566	0.2762	0.3005	-0.3021	0.2555	0.2165	0.4206	-0.4087	0.1160	-0.3113	0.2405	0.1754	0.5157	0.1542	0.5685	0.1601	0.5537	0.2051	0.4461	0.0325	0.9049	0.3516	0.1817	-0.4963	0.0506	0.1119	0.6799	0.0521	0.8480	-0.3469	0.1881	-0.2829	0.2884	0.1754	0.5157	0.1478	0.5848	-0.3272
ENSMUSG00000004872	Pax3	18505	paired box 3 [Source:MGI Symbol;Acc:MGI:97487]	ME0	0.0430	0.8743	0.0482	0.8592	0.1039	0.7019	-0.1951	0.4690	0.0790	0.7711	-0.1272	0.6388	0.2917	0.2730	-0.2016	0.4541	-0.2356	0.3797	-0.1703	0.5284	0.0684	0.8012	0.5472	0.0282	0.2630	0.3251	0.4478	0.0820	0.2684	0.3148	0.0768	0.7774	-0.2116	0.4315	0.3424	0.1943	0.3009	0.2574	-0.1920	0.4762	-0.2319	0.3875	-0.5508	0.0270	0.0480
ENSMUSG00000032908	Sgpp2	433323	sphingosine-1-phosphate phosphatase 2 [Source:MGI Symbol;Acc:MGI:3589109]	ME0	-0.2926	0.2715	-0.3314	0.2099	0.5488	0.0277	0.0751	0.7821	-0.5403	0.0307	-0.2219	0.4088	0.0635	0.8154	-0.1200	0.6579	0.6126	0.0116	0.3675	0.1614	0.5478	0.0280	-0.4022	0.1225	-0.2466	0.3572	-0.2343	0.3825	-0.0328	0.9039	-0.2746	0.3034	-0.0648	0.8116	0.0034	0.9900	-0.1140	0.6742	0.1065	0.6947	-0.1164	0.6677	0.3157	0.2337	0.0233
ENSMUSG00000102945	Gm37884		predicted gene, 37884 [Source:MGI Symbol;Acc:MGI:5611112]	ME0	-0.1944	0.4705	-0.2721	0.3080	0.3673	0.1617	0.0992	0.7146	-0.4040	0.1207	-0.1497	0.5801	0.1380	0.6103	-0.0152	0.9556	-0.2262	0.3995	-0.1868	0.4885	0.3068	0.2477	-0.0867	0.7495	0.1895	0.4822	0.1605	0.5527	-0.2336	0.3840	0.1292	0.6333	-0.2155	0.4227	0.2022	0.4527	0.4013	0.1234	-0.1635	0.5452	0.2377	0.3754	-0.1232	0.6494	-0.1491
ENSMUSG00000012187	Mogat1	68393	monoacylglycerol O-acyltransferase 1 [Source:MGI Symbol;Acc:MGI:1915643]	ME0	0.0515	0.8497	0.1047	0.6995	0.1568	0.5620	-0.3131	0.2377	0.1353	0.6172	-0.1804	0.5037	0.3927	0.1324	-0.3271	0.2162	-0.4405	0.0877	-0.0537	0.8433	-0.0263	0.9229	0.1948	0.4697	0.1482	0.5839	0.1992	0.4596	0.1545	0.5679	-0.1651	0.5411	-0.0281	0.9178	0.1876	0.4866	0.2064	0.4432	-0.0515	0.8498	0.0732	0.7875	-0.1228	0.6506	0.2176
ENSMUSG00000100397	Gm28071		predicted gene 28071 [Source:MGI Symbol;Acc:MGI:5578777]	ME0	-0.4355	0.0917	0.2649	0.3214	-0.0067	0.9805	0.1773	0.5112	-0.1478	0.5849	0.3830	0.1432	-0.2457	0.3590	0.3953	0.1296	0.3485	0.1859	0.0316	0.9075	-0.3269	0.2166	0.0297	0.9131	0.0278	0.9185	-0.1091	0.6877	-0.1035	0.7029	0.2144	0.4252	0.4329	0.0940	-0.0090	0.9737	0.1753	0.5160	-0.3889	0.1365	-0.3384	0.1998	0.3622	0.1680	0.0983
ENSMUSG00000067158	Col4a4	12829	collagen, type IV, alpha 4 [Source:MGI Symbol;Acc:MGI:104687]	ME0	-0.5468	0.0284	0.2694	0.3130	-0.1247	0.6454	0.4021	0.1226	-0.2402	0.3702	0.5815	0.0181	-0.6247	0.0097	0.4464	0.0830	0.5674	0.0219	-0.1032	0.7037	0.3728	0.1550	-0.3351	0.2045	0.2198	0.4134	-0.2571	0.3364	0.1428	0.5978	0.1813	0.5017	-0.0947	0.7273	-0.4496	0.0806	0.0569	0.8342	-0.0625	0.8180	-0.0953	0.7254	-0.1930	0.4739	0.1190
ENSMUSG00000026149	Tm4sf20	66261	transmembrane 4 L six family member 20 [Source:MGI Symbol;Acc:MGI:1913511]	ME0	-0.4430	0.0857	0.1432	0.5967	0.3595	0.1714	-0.0597	0.8260	-0.2596	0.3315	0.0723	0.7902	0.2354	0.3801	-0.1384	0.6092	-0.2361	0.3787	0.4572	0.0750	0.1793	0.5064	0.1391	0.6075	0.0196	0.9424	0.2351	0.3807	0.2336	0.3839	0.0230	0.9328	-0.2738	0.3049	0.1076	0.6915	0.2780	0.2971	-0.2540	0.3425	0.1294	0.6329	-0.3533	0.1795	0.0928
ENSMUSG00000100744	Gm17764		predicted gene, 17764 [Source:MGI Symbol;Acc:MGI:5009928]	ME0	0.4633	0.0707	0.0879	0.7462	-0.2971	0.2637	-0.2541	0.3424	0.4773	0.0615	-0.1439	0.5950	-0.0801	0.7680	-0.3191	0.2283	-0.2445	0.3613	-0.2289	0.3937	0.2930	0.2708	-0.2719	0.3083	0.1672	0.5359	-0.1779	0.5099	0.1748	0.5173	-0.4159	0.1091	-0.2536	0.3433	-0.4237	0.1020	-0.2768	0.2993	0.1984	0.4614	0.3756	0.1517	-0.2177	0.4179	-0.2629
ENSMUSG00000026159	Agfg1	15463	ArfGAP with FG repeats 1 [Source:MGI Symbol;Acc:MGI:1333754]	ME0	0.1417	0.6006	-0.1125	0.6782	-0.0327	0.9042	0.0035	0.9896	0.0253	0.9260	-0.0944	0.7280	0.0164	0.9520	0.0008	0.9975	-0.1618	0.5493	0.0418	0.8778	-0.2015	0.4542	-0.0691	0.7993	-0.2290	0.3937	0.2761	0.3006	-0.2265	0.3988	-0.1163	0.6681	0.1395	0.6063	0.0464	0.8644	0.0460	0.8656	-0.1456	0.5905	0.3670	0.1620	0.4099	0.1148	-0.5126
ENSMUSG00000113880	A030005L19Rik		RIKEN cDNA A030005L19 gene [Source:MGI Symbol;Acc:MGI:1925172]	ME0	0.1894	0.4824	-0.0869	0.7490	0.2369	0.3771	-0.3393	0.1985	0.0887	0.7438	-0.3691	0.1594	0.5205	0.0387	-0.3817	0.1446	-0.4237	0.1020	0.1012	0.7091	0.1004	0.7113	0.1983	0.4615	-0.4138	0.1111	0.2603	0.3302	0.2665	0.3184	-0.1862	0.4900	-0.0932	0.7312	0.2652	0.3209	0.1579	0.5592	-0.3757	0.1515	0.0719	0.7913	0.0393	0.8852	-0.0313
ENSMUSG00000038496	Slc19a3	80721	solute carrier family 19, member 3 [Source:MGI Symbol;Acc:MGI:1931307]	ME0	-0.1637	0.5446	-0.1823	0.4992	0.1846	0.4937	0.1614	0.5504	-0.2997	0.2595	-0.0181	0.9470	-0.2106	0.4337	0.1421	0.5995	-0.0874	0.7477	0.2422	0.3661	0.4863	0.0561	-0.6555	0.0058	-0.1174	0.6650	-0.1519	0.5744	-0.1891	0.4831	-0.0658	0.8087	0.1830	0.4974	-0.3359	0.2034	-0.0530	0.8455	-0.0336	0.9017	0.5258	0.0365	0.3159	0.2332	-0.4060
ENSMUSG00000079140	Gm6374		predicted gene 6374 [Source:MGI Symbol;Acc:MGI:3647016]	ME0	-0.0023	0.9934	-0.2285	0.3946	-0.3422	0.1944	0.5730	0.0203	-0.1999	0.4580	0.2984	0.2617	-0.2809	0.2919	0.4570	0.0752	0.1222	0.6522	-0.3136	0.2369	-0.2403	0.3701	0.0680	0.8024	-0.2461	0.3582	0.2997	0.2594	0.0684	0.8012	0.2997	0.2594	-0.2505	0.3494	0.1103	0.6844	0.1045	0.7002	0.1492	0.5813	0.5385	0.0314	0.0662	0.8074	-0.2403
ENSMUSG00000101934	Gm18304		predicted gene, 18304 [Source:MGI Symbol;Acc:MGI:5010489]	ME0	-0.3823	0.1439	-0.1221	0.6524	0.0167	0.9511	0.4877	0.0553	-0.4368	0.0907	0.3166	0.2322	0.0945	0.7279	0.4732	0.0641	-0.1804	0.5037	-0.1746	0.5179	-0.2041	0.4484	0.4093	0.1154	-0.1581	0.5588	0.1500	0.5794	0.2692	0.3133	0.5617	0.0236	-0.1765	0.5132	0.4572	0.0750	0.3465	0.1886	-0.1965	0.4658	0.3214	0.2248	-0.2494	0.3515	0.3431
ENSMUSG00000036766	Dner	227325	delta/notch-like EGF repeat containing [Source:MGI Symbol;Acc:MGI:2152889]	ME0	-0.2731	0.3061	-0.3076	0.2464	0.2175	0.4185	0.3633	0.1667	-0.5029	0.0471	0.0482	0.8593	0.0638	0.8145	0.2265	0.3988	0.0552	0.8391	-0.3887	0.1368	0.0987	0.7160	0.4662	0.0687	0.1416	0.6008	0.4209	0.1045	-0.1085	0.6893	0.3025	0.2549	-0.3801	0.1465	0.5800	0.0185	0.2865	0.2820	-0.1786	0.5081	0.2098	0.4354	-0.2792	0.2949	0.0116
ENSMUSG00000101279	Gm18342		predicted gene, 18342 [Source:MGI Symbol;Acc:MGI:5010527]	ME0	0.3828	0.1434	0.0128	0.9624	-0.6047	0.0131	0.2091	0.4371	0.3426	0.1939	0.1922	0.4759	0.0420	0.8774	0.2041	0.4483	0.1043	0.7008	-0.3693	0.1592	-0.3864	0.1394	0.4073	0.1174	-0.3871	0.1385	0.5875	0.0167	0.2861	0.2828	0.1524	0.5730	-0.0162	0.9525	0.1113	0.6815	0.3056	0.2498	-0.1283	0.6359	0.0306	0.9106	-0.1201	0.6578	0.0567
ENSMUSG00000073631	Gm10553		predicted gene 10553 [Source:MGI Symbol;Acc:MGI:3642178]	ME0	-0.4280	0.0981	0.3099	0.2428	0.1205	0.6566	-0.0024	0.9930	-0.1023	0.7062	0.2663	0.3187	-0.1661	0.5388	0.2199	0.4131	0.1371	0.6126	0.3010	0.2572	-0.2672	0.3172	0.1350	0.6183	0.3137	0.2367	-0.3972	0.1276	0.1839	0.4954	0.1238	0.6478	0.3114	0.2403	0.0284	0.9169	-0.2667	0.3181	-0.2876	0.2801	-0.2777	0.2977	0.2643	0.3225	0.2209
ENSMUSG00000089716	Gm6264		predicted gene 6264 [Source:MGI Symbol;Acc:MGI:3779580]	ME0	0.4843	0.0573	-0.0441	0.8710	-0.4558	0.0760	0.0157	0.9539	0.3811	0.1452	-0.0246	0.9279	0.0669	0.8055	-0.1156	0.6699	0.0037	0.9893	-0.0707	0.7947	-0.3600	0.1708	-0.0174	0.9489	0.2256	0.4008	0.1902	0.4805	0.1287	0.6348	0.2131	0.4281	-0.3683	0.1604	-0.2047	0.4469	0.1845	0.4939	-0.1273	0.6385	-0.3313	0.2100	0.0251	0.9265	0.3985
ENSMUSG00000079455	Gm16026		predicted pseudogene 16026 [Source:MGI Symbol;Acc:MGI:3783243]	ME0	-0.1853	0.4921	0.4224	0.1031	-0.5361	0.0323	0.2990	0.2605	0.2053	0.4456	0.6248	0.0097	-0.4968	0.0502	0.5492	0.0276	0.0512	0.8507	-0.5526	0.0264	-0.4153	0.1097	0.2831	0.2881	0.3898	0.1355	-0.1698	0.5296	0.1205	0.6567	0.3135	0.2370	0.0884	0.7448	-0.0836	0.7583	-0.0832	0.7592	-0.4309	0.0956	0.0860	0.7514	0.0187	0.9451	0.1893
ENSMUSG00000101751	Gm2427		predicted gene 2427 [Source:MGI Symbol;Acc:MGI:3780593]	ME0	0.2259	0.4003	-0.0532	0.8448	0.2057	0.4446	-0.3784	0.1484	0.1495	0.5805	-0.3738	0.1538	0.5994	0.0141	-0.4827	0.0582	-0.1840	0.4951	0.4853	0.0567	-0.1929	0.4741	0.1327	0.6243	-0.1767	0.5126	-0.2361	0.3787	0.4010	0.1237	-0.2462	0.3581	-0.1701	0.5288	0.1598	0.5545	-0.1643	0.5432	-0.1451	0.5920	-0.1729	0.5219	0.1508	0.5772	0.4398
ENSMUSG00000089714	Gm16092		predicted gene 16092 [Source:MGI Symbol;Acc:MGI:3841241]	ME0	0.0837	0.7581	0.0682	0.8018	-0.0538	0.8432	-0.0981	0.7178	0.1315	0.6273	-0.0259	0.9242	0.2717	0.3088	0.0552	0.8392	-0.2494	0.3516	-0.2002	0.4572	-0.2620	0.3269	0.2570	0.3365	-0.2324	0.3865	-0.0388	0.8866	0.0914	0.7365	-0.0555	0.8382	0.4542	0.0772	0.2534	0.3436	0.1336	0.6219	0.1025	0.7057	0.1332	0.6229	-0.0305	0.9107	0.0736
ENSMUSG00000090246	Gm17017		predicted gene 17017 [Source:MGI Symbol;Acc:MGI:4820558]	ME0	-0.5160	0.0408	0.1968	0.4650	-0.0708	0.7944	0.3899	0.1354	-0.2764	0.3001	0.5081	0.0445	-0.4848	0.0570	0.4808	0.0594	0.1024	0.7059	0.2512	0.3480	0.2084	0.4386	-0.5577	0.0248	0.2420	0.3664	-0.1955	0.4680	-0.1531	0.5712	0.4058	0.1189	0.1400	0.6049	-0.5355	0.0325	0.2518	0.3468	-0.2175	0.4183	0.0592	0.8277	-0.0014	0.9959	0.0996
ENSMUSG00000100108	Gm28100		predicted gene 28100 [Source:MGI Symbol;Acc:MGI:5578806]	ME0	0.2379	0.3750	-0.0129	0.9622	0.1555	0.5652	-0.3805	0.1460	0.1948	0.4697	-0.3407	0.1966	0.1744	0.5182	-0.4251	0.1007	-0.1980	0.4623	-0.1298	0.6318	-0.1624	0.5479	0.1344	0.6196	0.5020	0.0475	-0.2406	0.3694	-0.1633	0.5458	-0.2566	0.3374	-0.1523	0.5735	0.1306	0.6297	-0.1799	0.5050	0.5195	0.0392	-0.1472	0.5864	-0.2634	0.3242	-0.1901
ENSMUSG00000026227	2810459M11Rik	72792	RIKEN cDNA 2810459M11 gene [Source:MGI Symbol;Acc:MGI:1920042]	ME0	-0.0826	0.7609	0.1143	0.6734	0.1417	0.6007	-0.1733	0.5209	0.0274	0.9197	-0.0511	0.8508	0.1529	0.5720	-0.0991	0.7149	-0.2235	0.4054	0.2532	0.3440	-0.3393	0.1986	-0.1804	0.5038	0.1438	0.5951	-0.4112	0.1136	0.0467	0.8636	-0.0639	0.8142	0.1674	0.5354	-0.0414	0.8789	-0.1145	0.6727	-0.2782	0.2968	-0.0008	0.9977	0.5791	0.0187	0.2737
ENSMUSG00000026229	Psmd1	70247	proteasome (prosome, macropain) 26S subunit, non-ATPase, 1 [Source:MGI Symbol;Acc:MGI:1917497]	ME0	-0.4270	0.0990	-0.3462	0.1890	0.5121	0.0426	0.2611	0.3287	-0.6696	0.0045	-0.0737	0.7861	0.1754	0.5158	0.0320	0.9064	-0.0480	0.8599	0.2919	0.2727	0.0646	0.8121	-0.1047	0.6997	-0.0548	0.8403	-0.1264	0.6408	-0.3750	0.1524	0.1961	0.4668	-0.3619	0.1684	0.2897	0.2764	0.1597	0.5547	0.2577	0.3352	0.2752	0.3022	-0.1229	0.6503	0.0827
ENSMUSG00000026228	Htr2b	15559	5-hydroxytryptamine (serotonin) receptor 2B [Source:MGI Symbol;Acc:MGI:109323]	ME0	0.5097	0.0437	-0.2798	0.2939	0.0047	0.9863	-0.2345	0.3820	0.1990	0.4599	-0.4454	0.0838	0.2340	0.3830	-0.2703	0.3113	-0.2228	0.4070	-0.0469	0.8630	-0.1000	0.7126	-0.0780	0.7739	-0.0919	0.7351	0.0458	0.8663	-0.1192	0.6601	-0.4040	0.1206	0.2466	0.3572	0.1110	0.6823	-0.2505	0.3493	0.2312	0.3890	0.3763	0.1508	0.4253	0.1006	-0.4442
ENSMUSG00000102927	Gm37152		predicted gene, 37152 [Source:MGI Symbol;Acc:MGI:5610380]	ME0	-0.0838	0.7576	-0.2828	0.2886	0.0141	0.9586	0.3525	0.1806	-0.3175	0.2309	0.0604	0.8243	-0.3808	0.1456	0.2505	0.3494	0.4247	0.1010	-0.3112	0.2407	0.2609	0.3291	-0.1401	0.6048	-0.2409	0.3689	-0.1039	0.7017	0.0337	0.9014	0.0351	0.8973	-0.2417	0.3671	0.0460	0.8658	-0.2706	0.3107	0.2322	0.3869	0.1939	0.4718	0.1702	0.5287	-0.3324
ENSMUSG00000026241	Nppc	18159	natriuretic peptide type C [Source:MGI Symbol;Acc:MGI:97369]	ME0	-0.2338	0.3835	0.1429	0.5974	0.0759	0.7801	0.0150	0.9561	-0.0787	0.7721	0.1368	0.6135	-0.1512	0.5763	0.2492	0.3520	-0.2941	0.2689	-0.2999	0.2590	0.1025	0.7056	-0.0103	0.9698	0.0994	0.7141	-0.4914	0.0532	-0.0957	0.7245	0.0798	0.7689	0.4017	0.1230	0.0464	0.8645	-0.1618	0.5495	0.2437	0.3630	0.2437	0.3630	-0.1866	0.4891	-0.0440
ENSMUSG00000053333	Dis3l2	208718	DIS3 like 3'-5' exoribonuclease 2 [Source:MGI Symbol;Acc:MGI:2442555]	ME0	-0.2113	0.4320	0.3698	0.1586	-0.0269	0.9212	-0.1315	0.6273	0.1372	0.6124	0.2063	0.4433	-0.1086	0.6888	0.0029	0.9915	-0.3103	0.2422	-0.1180	0.6634	-0.0602	0.8246	0.2030	0.4508	0.5155	0.0410	-0.3632	0.1667	0.1271	0.6391	0.2197	0.4137	-0.2435	0.3634	-0.0565	0.8354	-0.1276	0.6377	-0.3095	0.2434	-0.2096	0.4359	-0.3472	0.1876	0.3836
ENSMUSG00000102293	Gm37541		predicted gene, 37541 [Source:MGI Symbol;Acc:MGI:5610769]	ME0	-0.3260	0.2179	0.0059	0.9828	-0.0990	0.7154	0.4191	0.1061	-0.2772	0.2985	0.3680	0.1608	-0.3689	0.1597	0.3526	0.1804	0.5788	0.0188	-0.1703	0.5283	-0.0990	0.7153	-0.1951	0.4691	-0.1249	0.6449	-0.2115	0.4317	0.4313	0.0953	-0.2046	0.4471	-0.1150	0.6714	-0.0767	0.7776	-0.1439	0.5949	-0.1645	0.5426	0.5003	0.0484	0.5979	0.0144	-0.2330
ENSMUSG00000026254	Eif4e2	26987	eukaryotic translation initiation factor 4E member 2 [Source:MGI Symbol;Acc:MGI:1914440]	ME0	-0.2167	0.4201	-0.3117	0.2398	0.0501	0.8537	0.4783	0.0609	-0.4577	0.0747	0.1443	0.5939	0.0816	0.7639	0.4973	0.0500	0.0012	0.9965	-0.2687	0.3143	-0.2949	0.2675	0.4988	0.0492	-0.1079	0.6908	0.4318	0.0949	-0.2315	0.3882	0.6275	0.0093	0.1120	0.6797	0.6310	0.0088	0.3683	0.1604	-0.1090	0.6878	-0.0020	0.9942	-0.0404	0.8820	0.2298
ENSMUSG00000119117	Gm22549	115487582	predicted gene, 22549 [Source:MGI Symbol;Acc:MGI:5452326]	ME0	-0.3874	0.1382	-0.0996	0.7135	0.2011	0.4552	0.2860	0.2830	-0.4218	0.1037	0.1614	0.5505	-0.2080	0.4395	0.2664	0.3186	0.4283	0.0979	-0.1819	0.5001	0.3259	0.2180	0.1547	0.5674	0.3404	0.1971	-0.2625	0.3259	-0.1785	0.5084	0.2073	0.4411	-0.1861	0.4902	0.1851	0.4924	-0.1792	0.5067	-0.1569	0.5617	-0.1851	0.4925	-0.2023	0.4524	0.3625
ENSMUSG00000079436	Kcnj13	100040591	potassium inwardly-rectifying channel, subfamily J, member 13 [Source:MGI Symbol;Acc:MGI:3781032]	ME0	-0.1044	0.7005	0.0726	0.7894	0.4123	0.1125	-0.3806	0.1459	-0.0275	0.9194	-0.2667	0.3180	0.0571	0.8338	-0.3587	0.1725	0.4116	0.1132	0.2610	0.3289	0.5073	0.0449	-0.1750	0.5167	-0.0569	0.8342	-0.3773	0.1497	0.1854	0.4917	-0.5351	0.0327	0.1870	0.4880	-0.0969	0.7210	-0.3867	0.1390	0.1948	0.4697	-0.3849	0.1410	0.0797	0.7692	-0.0492
ENSMUSG00002076368	U6		U6 spliceosomal RNA [Source:RFAM;Acc:RF00026]	ME0	0.0407	0.8810	0.2286	0.3945	-0.0616	0.8208	-0.2077	0.4402	0.2332	0.3847	0.0181	0.9470	0.0704	0.7955	-0.0396	0.8841	-0.3173	0.2312	0.0173	0.9493	0.1101	0.6849	0.4422	0.0863	0.0276	0.9192	0.0870	0.7488	0.2977	0.2627	-0.0223	0.9346	0.1042	0.7010	0.1518	0.5746	-0.3297	0.2124	-0.3244	0.2202	0.0222	0.9349	-0.2062	0.4436	0.1544
ENSMUSG00000079434	Neu2	23956	neuraminidase 2 [Source:MGI Symbol;Acc:MGI:1344417]	ME0	-0.5318	0.0340	-0.0241	0.9293	-0.0134	0.9608	0.5693	0.0213	-0.4814	0.0590	0.4721	0.0648	-0.4073	0.1174	0.4573	0.0749	0.5839	0.0176	0.0298	0.9128	0.1775	0.5108	-0.2098	0.4355	0.2763	0.3002	-0.2790	0.2954	-0.0684	0.8011	0.1653	0.5408	-0.2614	0.3280	-0.1454	0.5912	-0.1120	0.6795	-0.1655	0.5403	0.2404	0.3697	0.1004	0.7114	0.3819
ENSMUSG00000026288	Inpp5d	16331	inositol polyphosphate-5-phosphatase D [Source:MGI Symbol;Acc:MGI:107357]	ME0	0.2380	0.3748	-0.0043	0.9873	0.3046	0.2514	-0.5382	0.0315	0.2023	0.4523	-0.4699	0.0663	0.7155	0.0018	-0.5936	0.0153	-0.5937	0.0153	0.2473	0.3559	-0.2126	0.4292	0.7031	0.0024	0.0797	0.7693	0.2060	0.4440	0.0954	0.7251	-0.1004	0.7113	-0.2582	0.3343	0.5571	0.0250	-0.0521	0.8481	0.0567	0.8349	-0.2370	0.3768	-0.5127	0.0423	0.2602
ENSMUSG00000087968	Gm25395	115485773	predicted gene, 25395 [Source:MGI Symbol;Acc:MGI:5455172]	ME0	0.5224	0.0379	-0.4073	0.1173	0.1256	0.6430	-0.2407	0.3692	0.0997	0.7135	-0.5612	0.0237	0.6455	0.0069	-0.3317	0.2094	-0.4040	0.1206	0.3803	0.1462	-0.2222	0.4081	0.2718	0.3086	-0.2831	0.2880	0.0395	0.8845	0.0126	0.9630	-0.0549	0.8399	0.0616	0.8209	0.3912	0.1340	-0.1854	0.4919	0.1299	0.6317	0.0684	0.8013	0.0376	0.8901	0.0919
ENSMUSG00000056055	Sag	20215	S-antigen, retina and pineal gland (arrestin) [Source:MGI Symbol;Acc:MGI:98227]	ME0	-0.4845	0.0572	0.0957	0.7244	0.2119	0.4308	0.1769	0.5122	-0.3367	0.2022	0.2361	0.3787	-0.0122	0.9643	0.2860	0.2828	-0.0878	0.7466	-0.1259	0.6421	-0.1864	0.4895	0.1579	0.5593	-0.0339	0.9009	0.0368	0.8925	-0.1272	0.6388	0.3269	0.2166	0.0776	0.7753	0.2507	0.3491	0.4148	0.1101	-0.4259	0.1000	-0.0335	0.9020	0.0471	0.8624	0.0204
ENSMUSG00000103591	Gm38365		predicted gene, 38365 [Source:MGI Symbol;Acc:MGI:5611593]	ME0	0.3214	0.2249	-0.3501	0.1837	0.2302	0.3911	-0.2014	0.4545	-0.0249	0.9270	-0.4776	0.0613	0.6649	0.0050	-0.3860	0.1398	-0.5130	0.0422	0.4207	0.1047	-0.1471	0.5868	0.4342	0.0929	0.0527	0.8463	0.3347	0.2051	-0.1968	0.4651	0.2652	0.3208	-0.4118	0.1130	0.4518	0.0790	0.0817	0.7636	-0.2592	0.3323	-0.2077	0.4402	-0.2690	0.3137	0.4471
ENSMUSG00000084021	Gm5832		predicted gene 5832 [Source:MGI Symbol;Acc:MGI:3643737]	ME0	0.0593	0.8274	0.0181	0.9470	-0.2413	0.3680	0.1639	0.5441	0.0670	0.8053	0.1576	0.5599	-0.1432	0.5967	0.3334	0.2070	0.2368	0.3773	-0.2370	0.3768	-0.2208	0.4112	0.4559	0.0759	0.1802	0.5042	-0.0184	0.9461	-0.2331	0.3849	0.2196	0.4139	0.2660	0.3194	0.2330	0.3852	-0.2242	0.4039	-0.2583	0.3340	-0.2231	0.4063	-0.0437	0.8723	0.1697
ENSMUSG00000054545	Ugt1a6a	94284	UDP glucuronosyltransferase 1 family, polypeptide A6A [Source:MGI Symbol;Acc:MGI:2137698]	ME0	-0.1066	0.6944	-0.1137	0.6749	0.3659	0.1634	-0.1456	0.5905	-0.1908	0.4791	-0.2246	0.4030	0.4612	0.0722	-0.2594	0.3321	-0.4729	0.0643	0.0046	0.9866	0.0695	0.7980	0.5339	0.0331	-0.0169	0.9505	0.3758	0.1514	0.1513	0.5758	0.2526	0.3453	-0.4510	0.0796	0.5420	0.0301	0.2790	0.2954	-0.0055	0.9838	-0.1442	0.5942	-0.5768	0.0193	0.2861
ENSMUSG00000044783	Hjurp	212427	Holliday junction recognition protein [Source:MGI Symbol;Acc:MGI:2685821]	ME0	0.2749	0.3028	0.3478	0.1868	-0.1424	0.5989	-0.4804	0.0597	0.5393	0.0311	-0.1148	0.6721	0.1935	0.4728	-0.4786	0.0608	-0.4546	0.0769	0.1352	0.6177	-0.1835	0.4964	0.1290	0.6340	0.3441	0.1919	0.2335	0.3840	0.3047	0.2512	0.0378	0.8893	-0.2480	0.3544	-0.2122	0.4302	0.2574	0.3358	0.3260	0.2179	-0.5283	0.0354	-0.6137	0.0115	0.1258
ENSMUSG00000100798	Gm19589	100503197	predicted gene, 19589 [Source:MGI Symbol;Acc:MGI:5011774]	ME0	-0.3797	0.1468	0.2245	0.4032	0.2816	0.2907	-0.1264	0.6410	-0.1345	0.6196	0.0850	0.7543	0.1802	0.5043	-0.1226	0.6510	0.0608	0.8230	0.1680	0.5339	-0.2278	0.3961	0.2835	0.2873	-0.2137	0.4268	-0.0214	0.9372	0.5116	0.0428	-0.0347	0.8984	-0.2230	0.4065	0.2439	0.3626	0.1736	0.5203	-0.2521	0.3463	-0.2436	0.3633	0.0186	0.9455	0.0602
ENSMUSG00000100367	Gm29336		predicted gene 29336 [Source:MGI Symbol;Acc:MGI:5580042]	ME0	-0.4702	0.0661	-0.0350	0.8976	0.4246	0.1011	0.0806	0.7668	-0.4375	0.0901	0.0395	0.8847	0.1587	0.5572	0.1296	0.6324	-0.0211	0.9380	0.1441	0.5943	-0.0228	0.9332	0.4611	0.0722	0.2351	0.3807	0.3522	0.1809	-0.1766	0.5129	0.4329	0.0939	0.0015	0.9957	0.4962	0.0506	0.3153	0.2342	-0.4189	0.1063	-0.4314	0.0953	-0.1492	0.5812	0.2965
ENSMUSG00000101288	Gm28342		predicted gene 28342 [Source:MGI Symbol;Acc:MGI:5579048]	ME0	-0.2356	0.3798	0.5197	0.0391	-0.3249	0.2194	0.0408	0.8808	0.2461	0.3582	0.4854	0.0566	-0.4915	0.0531	0.3032	0.2537	0.1142	0.6735	-0.1085	0.6892	-0.3323	0.2086	-0.3026	0.2547	0.4390	0.0889	-0.1967	0.4654	0.3297	0.2124	-0.0086	0.9747	0.4959	0.0508	-0.4688	0.0670	0.0624	0.8185	0.0120	0.9648	-0.0477	0.8606	0.3923	0.1329	-0.1186
ENSMUSG00000104087	Gm38277		predicted gene, 38277 [Source:MGI Symbol;Acc:MGI:5611505]	ME0	-0.3655	0.1639	0.1912	0.4780	0.1778	0.5100	-0.0036	0.9895	-0.1509	0.5770	0.1625	0.5476	0.1037	0.7023	0.0251	0.9264	-0.2436	0.3634	0.3037	0.2528	-0.0247	0.9277	-0.1624	0.5478	-0.2744	0.3037	-0.1718	0.5245	0.2751	0.3024	-0.1669	0.5367	0.0664	0.8070	-0.0553	0.8388	0.0416	0.8783	-0.2745	0.3036	0.5127	0.0423	0.2621	0.3268	0.0068
ENSMUSG00000101028	Gm28723		predicted gene 28723 [Source:MGI Symbol;Acc:MGI:5579429]	ME0	0.2543	0.3420	-0.3870	0.1386	-0.0227	0.9336	0.1554	0.5655	-0.1150	0.6716	-0.2006	0.4564	0.0725	0.7896	-0.0072	0.9789	-0.1709	0.5270	-0.1534	0.5705	0.0620	0.8196	0.0232	0.9321	-0.1742	0.5187	-0.2504	0.3496	-0.1954	0.4682	0.2003	0.4570	-0.4667	0.0684	0.1401	0.6048	-0.1684	0.5330	0.2550	0.3406	0.2147	0.4245	-0.3276	0.2155	-0.0556
ENSMUSG00000026303	Mlph	171531	melanophilin [Source:MGI Symbol;Acc:MGI:2176380]	ME0	-0.4725	0.0646	-0.2125	0.4294	0.3494	0.1846	0.3355	0.2039	-0.5932	0.0154	0.1065	0.6945	-0.2137	0.4268	0.3505	0.1832	0.3662	0.1630	0.0139	0.9592	0.5398	0.0309	-0.4115	0.1133	-0.2578	0.3351	-0.3026	0.2546	-0.1462	0.5890	0.0252	0.9261	0.3052	0.2504	-0.0319	0.9068	-0.0004	0.9990	0.1397	0.6057	0.2173	0.4189	0.1753	0.5161	-0.0828
ENSMUSG00000026304	Rab17	19329	RAB17, member RAS oncogene family [Source:MGI Symbol;Acc:MGI:104640]	ME0	-0.3931	0.1320	0.1029	0.7046	-0.0961	0.7232	0.3864	0.1393	-0.2514	0.3477	0.4237	0.1020	-0.6025	0.0135	0.4961	0.0506	0.1793	0.5064	-0.4637	0.0704	0.3729	0.1548	-0.3880	0.1376	0.2708	0.3103	-0.3945	0.1305	0.0824	0.7615	0.0147	0.9570	0.1057	0.6968	-0.2990	0.2606	-0.1102	0.6845	-0.0970	0.7208	0.5538	0.0260	0.1300	0.6314	-0.2919
ENSMUSG00000047443	Erfe	227358	erythroferrone [Source:MGI Symbol;Acc:MGI:3606476]	ME0	0.2766	0.2997	0.1552	0.5660	-0.4445	0.0845	0.0127	0.9627	0.3739	0.1536	0.1454	0.5910	-0.3748	0.1526	0.1033	0.7033	0.2653	0.3207	-0.3735	0.1541	0.0065	0.9809	-0.4497	0.0805	0.1127	0.6776	-0.1352	0.6177	0.2384	0.3738	-0.3541	0.1784	0.3326	0.2081	-0.5106	0.0433	-0.0533	0.8447	0.1248	0.6451	0.2242	0.4039	0.3935	0.1315	-0.4190
ENSMUSG00000100253	1700020N18Rik	67086	RIKEN cDNA 1700020N18 gene [Source:MGI Symbol;Acc:MGI:1914336]	ME0	0.2490	0.3524	0.0595	0.8269	-0.2464	0.3576	-0.0621	0.8194	0.2671	0.3172	-0.0023	0.9934	-0.2006	0.4564	-0.1884	0.4847	0.4333	0.0936	-0.1700	0.5291	0.1366	0.6138	-0.3732	0.1545	0.3390	0.1989	-0.2959	0.2658	-0.1735	0.5204	-0.3098	0.2430	-0.2096	0.4360	-0.4444	0.0846	-0.1981	0.4621	0.2661	0.3192	-0.1854	0.4919	0.0241	0.9295	0.2358
ENSMUSG00000055866	Per2	18627	period circadian clock 2 [Source:MGI Symbol;Acc:MGI:1195265]	ME0	-0.6053	0.0130	0.7340	0.0012	-0.3671	0.1619	0.2385	0.3738	0.1114	0.6812	0.8422	0.0000	-0.7102	0.0020	0.4600	0.0730	0.1712	0.5260	-0.1677	0.5346	-0.0898	0.7407	-0.1640	0.5439	0.4080	0.1167	0.0265	0.9223	0.4622	0.0714	0.1172	0.6655	0.0726	0.7894	-0.5327	0.0336	0.2135	0.4272	-0.3461	0.1891	0.1157	0.6696	-0.0103	0.9697	-0.1238
ENSMUSG00000100151	Gm28382		predicted gene 28382 [Source:MGI Symbol;Acc:MGI:5579088]	ME0	0.2788	0.2958	0.1249	0.6449	0.2443	0.3618	-0.6480	0.0066	0.3496	0.1844	-0.4530	0.0780	0.3344	0.2055	-0.4829	0.0581	-0.3108	0.2413	0.1001	0.7123	-0.0964	0.7224	0.4558	0.0760	0.0003	0.9992	0.0795	0.7698	-0.2758	0.3012	-0.3987	0.1261	0.3230	0.2224	0.3152	0.2343	-0.2927	0.2713	0.0165	0.9516	-0.2883	0.2789	-0.1232	0.6494	-0.4104
ENSMUSG00000100980	Gm29100		predicted gene 29100 [Source:MGI Symbol;Acc:MGI:5579806]	ME0	-0.5116	0.0428	0.2826	0.2889	-0.0780	0.7739	0.3071	0.2473	-0.1984	0.4614	0.5107	0.0432	-0.4116	0.1132	0.3628	0.1672	-0.2520	0.3464	-0.0889	0.7433	0.1742	0.5187	-0.0865	0.7502	0.2288	0.3941	0.2225	0.4075	0.0985	0.7167	0.4822	0.0586	-0.2853	0.2841	-0.2256	0.4008	0.3637	0.1661	-0.2953	0.2668	0.1790	0.5071	-0.3726	0.1552	-0.0328
ENSMUSG00000102745	Gm37600		predicted gene, 37600 [Source:MGI Symbol;Acc:MGI:5610828]	ME0	-0.0681	0.8022	0.2793	0.2948	-0.1070	0.6933	-0.1042	0.7008	0.1829	0.4977	0.1516	0.5751	-0.2140	0.4260	0.0751	0.7822	-0.1872	0.4876	-0.1989	0.4603	-0.1690	0.5316	-0.1877	0.4864	-0.1676	0.5350	0.1230	0.6500	-0.1761	0.5142	0.0847	0.7550	0.3713	0.1567	-0.2066	0.4427	0.3301	0.2118	0.3576	0.1739	-0.1641	0.5438	-0.0525	0.8468	-0.3597
ENSMUSG00000073616	Cops9	66915	COP9 signalosome subunit 9 [Source:MGI Symbol;Acc:MGI:1914165]	ME0	0.1314	0.6276	-0.4756	0.0626	0.3890	0.1364	-0.0449	0.8689	-0.2981	0.2622	-0.4507	0.0797	0.2375	0.3759	-0.1961	0.4668	0.2811	0.2915	-0.1973	0.4640	0.3118	0.2397	0.0981	0.7179	-0.2198	0.4133	-0.1154	0.6704	-0.5376	0.0317	-0.1257	0.6428	-0.1642	0.5433	0.4169	0.1082	-0.2467	0.3570	-0.0240	0.9297	-0.2153	0.4233	0.1758	0.5148	0.1893
ENSMUSG00000026271	Gpr35	64095	G protein-coupled receptor 35 [Source:MGI Symbol;Acc:MGI:1929509]	ME0	0.0381	0.8887	0.4554	0.0763	-0.4984	0.0494	0.0049	0.9857	0.4274	0.0987	0.3986	0.1262	-0.1373	0.6122	0.2671	0.3173	-0.1545	0.5677	-0.3872	0.1385	-0.3362	0.2030	0.6831	0.0035	0.1021	0.7068	0.2540	0.3424	0.3184	0.2295	0.1687	0.5323	0.1876	0.4867	0.1404	0.6040	-0.0417	0.8782	-0.2828	0.2885	-0.0509	0.8516	-0.3826	0.1435	0.1670
ENSMUSG00000034159	Mab21l4	71874	mab-21-like 4 [Source:MGI Symbol;Acc:MGI:1919124]	ME0	-0.4792	0.0603	0.4041	0.1206	-0.1896	0.4819	0.2648	0.3216	-0.0651	0.8107	0.5792	0.0187	-0.6779	0.0039	0.3885	0.1370	0.4665	0.0685	-0.2046	0.4473	0.3759	0.1514	-0.3164	0.2325	0.2641	0.3230	-0.3728	0.1550	0.1984	0.4613	0.0168	0.9506	0.0196	0.9425	-0.5129	0.0422	-0.0893	0.7422	0.0583	0.8302	-0.0029	0.9915	-0.2571	0.3365	-0.0500
ENSMUSG00000026274	Pask	269224	PAS domain containing serine/threonine kinase [Source:MGI Symbol;Acc:MGI:2155936]	ME0	0.0646	0.8121	-0.2012	0.4550	0.0230	0.9325	0.1135	0.6754	-0.1183	0.6626	-0.0759	0.7800	0.0780	0.7739	0.0053	0.9845	-0.2273	0.3972	0.2548	0.3409	0.0232	0.9320	-0.3488	0.1855	0.0706	0.7949	-0.4801	0.0598	0.1366	0.6138	0.1729	0.5220	-0.1630	0.5465	-0.1610	0.5514	-0.1652	0.5409	0.3582	0.1731	0.2045	0.4473	-0.0126	0.9632	0.3386
ENSMUSG00000090489	Gm17415	108167670	predicted gene, 17415 [Source:MGI Symbol;Acc:MGI:4937049]	ME0	0.0644	0.8127	0.4303	0.0962	-0.4930	0.0524	-0.0017	0.9950	0.4284	0.0978	0.3711	0.1570	-0.2490	0.3523	0.0919	0.7349	-0.2323	0.3866	-0.1940	0.4716	-0.2401	0.3705	-0.0139	0.9594	0.4282	0.0980	0.0605	0.8240	0.3269	0.2166	0.3068	0.2478	-0.2303	0.3908	-0.4149	0.1101	0.2853	0.2841	-0.2426	0.3653	-0.2182	0.4169	-0.3294	0.2128	0.2069
ENSMUSG00000026276	Septin2	18000	septin 2 [Source:MGI Symbol;Acc:MGI:97298]	ME0	-0.0135	0.9604	0.3262	0.2176	-0.1380	0.6104	-0.1747	0.5176	0.2708	0.3104	0.1312	0.6282	0.1215	0.6539	-0.2130	0.4283	-0.0127	0.9627	0.0832	0.7594	-0.3343	0.2056	0.4188	0.1064	0.4807	0.0595	0.2955	0.2665	0.1857	0.4912	0.0528	0.8459	-0.3594	0.1716	0.0245	0.9282	0.2654	0.3205	-0.1549	0.5668	-0.4063	0.1184	-0.4784	0.0608	0.2378
ENSMUSG00000100927	Gm28536		predicted gene 28536 [Source:MGI Symbol;Acc:MGI:5579242]	ME0	-0.1051	0.6986	-0.2305	0.3904	0.2956	0.2664	0.0400	0.8831	-0.2906	0.2749	-0.1650	0.5414	0.0963	0.7227	0.0126	0.9632	-0.2734	0.3056	-0.2439	0.3626	0.1712	0.5260	0.3109	0.2412	0.3263	0.2175	0.3626	0.1675	-0.2482	0.3541	0.4187	0.1065	-0.2363	0.3782	0.4071	0.1175	0.2639	0.3233	-0.2097	0.4357	-0.2282	0.3954	-0.2774	0.2982	0.0332
ENSMUSG00000026279	Thap4	67026	THAP domain containing 4 [Source:MGI Symbol;Acc:MGI:1914276]	ME0	-0.2492	0.3520	0.7311	0.0013	-0.1078	0.6909	-0.3741	0.1535	0.4174	0.1077	0.3092	0.2439	-0.5641	0.0228	-0.0205	0.9400	-0.0270	0.9209	-0.1583	0.5582	0.2844	0.2858	-0.3682	0.1605	0.1585	0.5578	-0.0896	0.7413	0.2784	0.2964	-0.3033	0.2535	0.5027	0.0472	-0.6343	0.0083	0.0026	0.9924	0.0244	0.9285	-0.2436	0.3632	0.0001	0.9996	-0.6141
ENSMUSG00000026280	Atg4b		autophagy related 4B, cysteine peptidase [Source:MGI Symbol;Acc:MGI:1913865]	ME0	0.3020	0.2556	-0.3122	0.2392	0.4692	0.0667	-0.4590	0.0737	-0.0088	0.9742	-0.6679	0.0047	0.2672	0.3171	-0.5771	0.0193	-0.2370	0.3769	0.2890	0.2776	0.3429	0.1936	-0.3201	0.2268	-0.0130	0.9620	-0.4762	0.0622	-0.2943	0.2686	-0.4038	0.1208	-0.0727	0.7891	0.0050	0.9853	-0.5259	0.0364	0.5602	0.0240	-0.0235	0.9311	0.0799	0.7686	-0.2246
ENSMUSG00000026283	Ing5	66262	inhibitor of growth family, member 5 [Source:MGI Symbol;Acc:MGI:1922816]	ME0	-0.2215	0.4096	-0.1988	0.4603	0.3285	0.2141	0.0919	0.7351	-0.3641	0.1657	-0.0927	0.7329	0.2967	0.2644	-0.0430	0.8743	-0.0453	0.8677	0.4238	0.1019	0.0899	0.7407	0.0452	0.8681	-0.1954	0.4683	-0.3283	0.2144	-0.2117	0.4312	0.0733	0.7872	-0.2368	0.3771	0.1970	0.4647	-0.0712	0.7933	0.0358	0.8952	0.1468	0.5875	-0.2827	0.2887	0.2988
ENSMUSG00000099592	Gm5264		predicted gene 5264 [Source:MGI Symbol;Acc:MGI:3646340]	ME0	0.0316	0.9075	-0.0405	0.8816	-0.3229	0.2226	0.3317	0.2094	-0.0077	0.9774	0.2522	0.3460	-0.2012	0.4549	0.2461	0.3583	-0.2601	0.3306	-0.3026	0.2546	-0.0189	0.9445	-0.1093	0.6870	0.1528	0.5722	0.3101	0.2425	0.3782	0.1486	0.2347	0.3816	-0.2603	0.3303	-0.1348	0.6186	0.2753	0.3021	0.1388	0.6083	0.5553	0.0255	-0.1355	0.6168	-0.1367
ENSMUSG00000081051	Gm15427		predicted pseudogene 15427 [Source:MGI Symbol;Acc:MGI:3642341]	ME0	-0.3073	0.2469	0.0728	0.7888	-0.2464	0.3575	0.4810	0.0593	-0.2032	0.4505	0.4796	0.0601	-0.2990	0.2606	0.6584	0.0056	0.1727	0.5225	-0.6355	0.0082	-0.2200	0.4129	0.5230	0.0376	0.0124	0.9637	0.2023	0.4524	-0.0524	0.8472	0.5232	0.0376	0.1573	0.5608	0.3778	0.1491	0.1699	0.5294	-0.2332	0.3848	-0.0211	0.9382	-0.1495	0.5805	0.2334
ENSMUSG00000040693	Slco4c1	227394	solute carrier organic anion transporter family, member 4C1 [Source:MGI Symbol;Acc:MGI:2442784]	ME0	-0.2672	0.3170	-0.4250	0.1008	0.5242	0.0371	0.1680	0.5339	-0.5995	0.0141	-0.2225	0.4075	0.1485	0.5830	0.0127	0.9628	0.4528	0.0782	0.3968	0.1281	0.4965	0.0504	-0.3114	0.2403	-0.2009	0.4556	-0.2747	0.3032	-0.1841	0.4948	-0.1448	0.5925	0.0897	0.7412	0.1171	0.6658	-0.1453	0.5914	0.0605	0.8240	0.0561	0.8365	0.2700	0.3119	0.1463
ENSMUSG00000100454	Gm28901		predicted gene 28901 [Source:MGI Symbol;Acc:MGI:5579607]	ME0	0.0468	0.8634	-0.1199	0.6583	0.1141	0.6741	-0.0410	0.8803	-0.0633	0.8158	-0.1393	0.6069	0.2525	0.3453	-0.1775	0.5106	-0.1487	0.5826	-0.1812	0.5017	-0.0434	0.8732	-0.0491	0.8568	0.2005	0.4565	-0.1646	0.5425	-0.1465	0.5883	-0.2522	0.3460	-0.1251	0.6443	0.1229	0.6503	0.0825	0.7612	0.2969	0.2641	0.4063	0.1184	-0.0800	0.7682	0.1050
ENSMUSG00000104140	Gm37140		predicted gene, 37140 [Source:MGI Symbol;Acc:MGI:5610368]	ME0	0.4358	0.0915	-0.5785	0.0189	-0.1324	0.6250	0.2751	0.3025	-0.1236	0.6484	-0.2627	0.3255	0.4442	0.0847	0.0300	0.9122	-0.3292	0.2131	0.2150	0.4239	-0.2128	0.4289	-0.1323	0.6253	-0.1750	0.5169	0.1406	0.6034	-0.2649	0.3215	0.3542	0.1783	-0.1656	0.5399	0.1300	0.6312	0.2340	0.3830	0.0925	0.7334	0.3236	0.2215	0.0746	0.7836	0.4687
ENSMUSG00000089782	Btf3-ps1		basic transcription factor 3, pseudogene 1 [Source:MGI Symbol;Acc:MGI:3781708]	ME0	0.0105	0.9692	0.4325	0.0943	-0.3748	0.1526	-0.0682	0.8019	0.3836	0.1424	0.3155	0.2339	-0.4991	0.0490	0.2991	0.2604	-0.1995	0.4589	-0.5781	0.0190	-0.2696	0.3126	0.1134	0.6759	0.3328	0.2079	-0.2366	0.3777	-0.1402	0.6046	0.0142	0.9584	0.4733	0.0641	-0.1477	0.5850	-0.2629	0.3252	-0.0072	0.9789	0.0918	0.7354	0.0651	0.8107	-0.3899
ENSMUSG00000099634	Gm29462		predicted gene 29462 [Source:MGI Symbol;Acc:MGI:5580168]	ME0	0.1261	0.6417	0.2252	0.4017	-0.3908	0.1345	0.0395	0.8845	0.3042	0.2519	0.2293	0.3930	-0.1322	0.6255	0.0912	0.7369	-0.0274	0.9199	-0.3725	0.1553	0.0154	0.9549	-0.2663	0.3187	0.0483	0.8590	-0.0546	0.8409	0.1508	0.5772	-0.1086	0.6888	0.1264	0.6409	-0.3876	0.1380	0.2955	0.2666	0.0594	0.8271	0.2035	0.4496	-0.1222	0.6520	0.0249
ENSMUSG00000089791	Gm3555		predicted pseudogene 3555 [Source:MGI Symbol;Acc:MGI:3781732]	ME0	0.0803	0.7675	0.0091	0.9734	-0.1731	0.5215	0.0837	0.7578	0.0774	0.7757	0.0804	0.7673	-0.3392	0.1986	0.0339	0.9008	0.1456	0.5906	-0.3319	0.2092	0.1002	0.7121	0.0122	0.9643	0.4000	0.1247	0.2918	0.2728	-0.3017	0.2562	0.2089	0.4374	-0.3197	0.2275	-0.1373	0.6122	0.1317	0.6268	0.0858	0.7519	-0.3053	0.2502	-0.3211	0.2253	-0.1955
ENSMUSG00000100222	Psmb6-ps2		proteasome (prosome, macropain) subunit, beta type 6, pseudogene 2 [Source:MGI Symbol;Acc:MGI:109264]	ME0	-0.1200	0.6581	0.3761	0.1510	-0.2885	0.2786	0.0323	0.9055	0.2219	0.4089	0.3537	0.1789	-0.6410	0.0075	0.2275	0.3967	0.2283	0.3951	-0.2885	0.2785	0.2978	0.2626	-0.4077	0.1170	0.4805	0.0596	-0.1628	0.5469	-0.2499	0.3507	0.0445	0.8701	0.3117	0.2399	-0.6174	0.0108	0.0331	0.9031	0.3048	0.2510	-0.2665	0.3184	-0.3002	0.2587	-0.2157
ENSMUSG00000099375	Gm28187		predicted gene 28187 [Source:MGI Symbol;Acc:MGI:5578893]	ME0	-0.0722	0.7905	0.3336	0.2067	0.0955	0.7250	-0.3569	0.1747	0.2264	0.3991	-0.0202	0.9409	0.2069	0.4419	-0.1740	0.5194	-0.2926	0.2714	-0.2368	0.3771	-0.2816	0.2908	0.5331	0.0335	0.1836	0.4962	0.1704	0.5281	-0.2589	0.3329	-0.0811	0.7653	0.1901	0.4808	0.3348	0.2050	0.0973	0.7199	-0.2621	0.3267	-0.2624	0.3261	-0.1553	0.5657	0.1286
ENSMUSG00000047496	Rnf152	320311	ring finger protein 152 [Source:MGI Symbol;Acc:MGI:2443787]	ME0	0.1921	0.4759	-0.1765	0.5133	-0.4662	0.0687	0.4505	0.0799	0.0136	0.9602	0.2373	0.3761	-0.3041	0.2522	0.3549	0.1774	0.2110	0.4327	-0.4466	0.0829	0.1524	0.5732	-0.4179	0.1072	-0.0446	0.8698	0.3241	0.2206	-0.4452	0.0840	0.1534	0.5706	0.0704	0.7956	-0.3587	0.1725	0.4465	0.0829	0.2085	0.4384	0.3420	0.1948	-0.0919	0.7350	-0.0983
ENSMUSG00000101219	Gm20302		predicted gene, 20302 [Source:MGI Symbol;Acc:MGI:5012487]	ME0	0.3282	0.2146	-0.3326	0.2081	-0.0092	0.9732	0.0136	0.9601	-0.0039	0.9887	-0.2763	0.3003	0.4025	0.1222	-0.1660	0.5389	0.4152	0.1097	-0.1268	0.6397	-0.1534	0.5705	0.4612	0.0722	-0.1805	0.5035	0.1580	0.5588	-0.1514	0.5756	-0.1948	0.4696	-0.1779	0.5099	0.4756	0.0626	-0.1560	0.5640	-0.1654	0.5405	-0.1613	0.5505	0.1458	0.5900	0.4590
ENSMUSG00000104044	Gm37566		predicted gene, 37566 [Source:MGI Symbol;Acc:MGI:5610794]	ME0	0.1360	0.6156	-0.2732	0.3060	0.4567	0.0753	-0.3196	0.2276	-0.1188	0.6612	-0.5133	0.0420	0.6180	0.0107	-0.4722	0.0648	-0.0497	0.8549	0.3704	0.1579	0.1886	0.4842	-0.0665	0.8066	-0.0494	0.8559	-0.2101	0.4348	-0.3047	0.2512	-0.2728	0.3066	-0.0384	0.8876	0.1921	0.4760	-0.0162	0.9526	-0.1617	0.5496	-0.1909	0.4788	0.1160	0.6688	0.4712
ENSMUSG00000026321	Tnfrsf11a	21934	tumor necrosis factor receptor superfamily, member 11a, NFKB activator [Source:MGI Symbol;Acc:MGI:1314891]	ME0	-0.2804	0.2929	-0.0916	0.7358	0.0076	0.9778	0.3644	0.1652	-0.3222	0.2236	0.2363	0.3783	-0.1393	0.6068	0.4369	0.0906	0.1521	0.5739	-0.2435	0.3635	0.1595	0.5552	-0.0736	0.7866	-0.0537	0.8435	-0.2903	0.2753	-0.1529	0.5718	0.2179	0.4176	0.1417	0.6005	0.0806	0.7666	-0.0811	0.7654	-0.5409	0.0305	0.2222	0.4083	0.3510	0.1825	0.4695
ENSMUSG00000102501	Gm37372		predicted gene, 37372 [Source:MGI Symbol;Acc:MGI:5610600]	ME0	0.3118	0.2398	0.0180	0.9474	0.1459	0.5898	-0.4756	0.0626	0.2855	0.2837	-0.3963	0.1286	0.3341	0.2060	-0.5349	0.0328	-0.4706	0.0658	0.3750	0.1524	0.0671	0.8050	0.0030	0.9913	0.0668	0.8058	0.3879	0.1377	-0.2486	0.3533	-0.0725	0.7896	-0.0767	0.7776	-0.0811	0.7652	0.2394	0.3718	0.2889	0.2779	-0.3157	0.2336	-0.4766	0.0620	-0.2410
ENSMUSG00000101583	Gm20753	626049	predicted gene, 20753 [Source:MGI Symbol;Acc:MGI:5434109]	ME0	0.1286	0.6349	0.0091	0.9732	0.1447	0.5929	-0.2825	0.2892	0.1193	0.6599	-0.2367	0.3774	0.1689	0.5317	-0.3771	0.1500	-0.4263	0.0996	-0.3652	0.1642	0.1109	0.6827	0.1261	0.6417	0.3020	0.2556	0.2871	0.2809	0.0046	0.9866	-0.1043	0.7006	-0.3904	0.1349	0.1269	0.6394	0.2784	0.2964	0.1296	0.6323	0.0396	0.8841	-0.3712	0.1569	-0.2446
ENSMUSG00000099604	Gm6651		predicted gene 6651 [Source:MGI Symbol;Acc:MGI:3647491]	ME0	-0.1747	0.5176	-0.1833	0.4968	-0.1912	0.4780	0.5493	0.0275	-0.3100	0.2425	0.3169	0.2317	-0.2227	0.4071	0.4515	0.0792	0.2979	0.2624	-0.2401	0.3704	-0.1962	0.4665	0.1302	0.6307	0.2373	0.3761	0.5586	0.0245	-0.2090	0.4373	0.6151	0.0112	-0.2180	0.4172	0.1351	0.6180	0.5071	0.0450	-0.2417	0.3670	-0.1912	0.4780	0.0141	0.9587	0.2644
ENSMUSG00000026315	Serpinb8	20725	serine (or cysteine) peptidase inhibitor, clade B, member 8 [Source:MGI Symbol;Acc:MGI:894657]	ME0	0.2726	0.3071	-0.5154	0.0410	0.1123	0.6788	0.1305	0.6301	-0.2103	0.4344	-0.3333	0.2071	-0.0563	0.8360	-0.0561	0.8365	0.1614	0.5504	0.0182	0.9465	0.4191	0.1062	-0.5820	0.0180	-0.2211	0.4106	-0.3017	0.2562	-0.3137	0.2367	0.1010	0.7098	-0.2040	0.4486	-0.2109	0.4330	-0.1262	0.6413	0.2663	0.3187	-0.0859	0.7518	0.1762	0.5140	-0.0265
ENSMUSG00000101875	Gm6028		predicted gene 6028 [Source:MGI Symbol;Acc:MGI:3648170]	ME0	-0.0822	0.7621	0.4027	0.1220	-0.0438	0.8722	-0.2767	0.2995	0.2776	0.2980	0.1091	0.6875	0.0119	0.9651	-0.0624	0.8184	-0.2586	0.3336	-0.2251	0.4019	-0.2643	0.3226	0.2160	0.4217	0.2994	0.2599	-0.3611	0.1695	-0.2652	0.3208	-0.3211	0.2252	0.2792	0.2949	0.0463	0.8648	-0.2448	0.3608	-0.2459	0.3586	0.2314	0.3885	0.0551	0.8395	0.0094
ENSMUSG00000077257	Gm26080	115485782	predicted gene, 26080 [Source:MGI Symbol;Acc:MGI:5455857]	ME0	0.0156	0.9543	-0.0925	0.7332	0.0664	0.8071	0.0106	0.9690	-0.0666	0.8063	-0.0710	0.7939	0.2447	0.3610	-0.1647	0.5421	-0.2052	0.4458	0.3833	0.1428	-0.2257	0.4006	-0.3152	0.2343	-0.2109	0.4331	0.0241	0.9294	0.4854	0.0566	-0.0210	0.9384	-0.2032	0.4503	-0.1113	0.6814	0.2377	0.3754	0.2004	0.4568	0.2354	0.3802	0.2863	0.2824	0.0845
ENSMUSG00000107722	2900060B14Rik	68204	RIKEN cDNA 2900060B14 gene [Source:MGI Symbol;Acc:MGI:1915454]	ME0	-0.0951	0.7261	0.3519	0.1814	-0.0412	0.8796	-0.2156	0.4226	0.2224	0.4078	0.1180	0.6633	-0.2401	0.3704	0.0410	0.8803	-0.4178	0.1073	-0.1110	0.6824	0.0099	0.9710	0.1979	0.4625	0.3205	0.2262	-0.0178	0.9477	0.1845	0.4939	0.3089	0.2444	0.0451	0.8683	-0.0650	0.8109	-0.1185	0.6620	-0.2788	0.2957	-0.3675	0.1615	-0.1976	0.4631	-0.0622
ENSMUSG00000100770	Gm28466		predicted gene 28466 [Source:MGI Symbol;Acc:MGI:5579172]	ME0	0.0609	0.8228	-0.3858	0.1400	0.5322	0.0338	-0.2073	0.4411	-0.2814	0.2911	-0.5136	0.0418	0.5837	0.0176	-0.4089	0.1158	0.0861	0.7511	0.5393	0.0311	0.1505	0.5778	-0.1501	0.5790	-0.3238	0.2211	-0.4427	0.0859	-0.3084	0.2451	-0.4321	0.0946	-0.0343	0.8996	0.2396	0.3714	-0.3059	0.2492	-0.0169	0.9504	0.1415	0.6012	0.3402	0.1974	0.2997
ENSMUSG00000101437	Gm29454		predicted gene 29454 [Source:MGI Symbol;Acc:MGI:5580160]	ME0	0.1924	0.4752	-0.0161	0.9528	-0.5341	0.0331	0.3577	0.1737	0.1527	0.5723	0.2959	0.2659	0.0013	0.9962	0.3866	0.1391	-0.1182	0.6630	-0.3825	0.1437	-0.4108	0.1140	0.1980	0.4624	-0.3931	0.1320	0.2590	0.3328	0.0659	0.8085	0.5000	0.0486	0.0315	0.9078	0.0562	0.8361	0.4404	0.0878	0.1444	0.5936	0.0263	0.9230	-0.2884	0.2786	0.3312
ENSMUSG00000098447	Gm27184		predicted gene 27184 [Source:MGI Symbol;Acc:MGI:5521027]	ME0	0.0521	0.8482	0.4238	0.1019	-0.3947	0.1303	-0.0811	0.7652	0.4121	0.1127	0.2968	0.2644	-0.5272	0.0359	0.0850	0.7542	-0.0551	0.8394	-0.1495	0.5805	0.0951	0.7262	-0.1099	0.6853	0.0242	0.9291	0.0011	0.9969	0.4049	0.1198	0.0393	0.8851	-0.0528	0.8461	-0.4897	0.0542	-0.1113	0.6815	0.1558	0.5645	-0.1174	0.6651	-0.3534	0.1794	-0.5321
ENSMUSG00000026383	Epb41l5	226352	erythrocyte membrane protein band 4.1 like 5 [Source:MGI Symbol;Acc:MGI:103006]	ME0	-0.5561	0.0253	0.4020	0.1227	-0.0488	0.8577	0.2029	0.4511	-0.1335	0.6222	0.5238	0.0373	-0.5469	0.0284	0.2744	0.3037	0.5695	0.0213	0.0246	0.9280	0.3321	0.2088	-0.3491	0.1851	0.3394	0.1984	-0.3730	0.1548	0.1731	0.5216	-0.0856	0.7526	0.0078	0.9772	-0.4921	0.0528	-0.0667	0.8062	-0.0747	0.7834	-0.0897	0.7411	-0.0816	0.7639	0.1108
ENSMUSG00000102687	Gm37219		predicted gene, 37219 [Source:MGI Symbol;Acc:MGI:5610447]	ME0	0.1341	0.6205	-0.3082	0.2454	0.2433	0.3640	-0.0691	0.7993	-0.1508	0.5772	-0.3268	0.2167	0.5566	0.0251	-0.3737	0.1539	-0.0373	0.8909	0.1133	0.6760	-0.0963	0.7229	0.0261	0.9236	-0.1995	0.4588	0.1587	0.5572	-0.0745	0.7840	-0.0870	0.7488	-0.5052	0.0459	0.2510	0.3485	0.3685	0.1601	-0.1652	0.5409	-0.0196	0.9425	0.0525	0.8469	0.3527
ENSMUSG00000091876	Gm3851		predicted gene 3851 [Source:MGI Symbol;Acc:MGI:3782023]	ME0	-0.0407	0.8810	0.1914	0.4775	0.2993	0.2602	-0.4500	0.0803	0.1305	0.6299	-0.2239	0.4044	0.4735	0.0639	-0.4077	0.1170	-0.3384	0.1998	0.2614	0.3280	-0.3393	0.1986	0.1493	0.5809	0.0561	0.8366	-0.1417	0.6005	0.0508	0.8518	-0.1569	0.5616	0.1249	0.6449	0.1942	0.4712	0.1032	0.7038	0.0770	0.7767	-0.3102	0.2422	0.0686	0.8006	0.3710
ENSMUSG00000103146	Gm37745		predicted gene, 37745 [Source:MGI Symbol;Acc:MGI:5610973]	ME0	0.1314	0.6276	-0.6091	0.0123	0.2577	0.3353	0.2201	0.4128	-0.4137	0.1112	-0.3370	0.2019	0.4475	0.0822	0.0920	0.7347	0.0508	0.8517	0.0137	0.9598	0.0823	0.7618	0.1562	0.5634	-0.4163	0.1087	0.1771	0.5118	-0.4016	0.1232	0.4772	0.0616	0.0174	0.9490	0.4934	0.0521	0.3028	0.2543	-0.0736	0.7864	-0.3686	0.1601	-0.0045	0.9869	0.5722
ENSMUSG00000100636	Gm3551		predicted gene 3551 [Source:MGI Symbol;Acc:MGI:3781728]	ME0	-0.2287	0.3942	0.5661	0.0222	-0.3997	0.1250	0.0623	0.8187	0.2922	0.2721	0.5443	0.0293	-0.3685	0.1602	0.3051	0.2505	-0.2373	0.3763	0.0904	0.7391	-0.2731	0.3061	-0.0843	0.7562	0.1012	0.7091	-0.0829	0.7603	0.4247	0.1011	0.2052	0.4457	0.1641	0.5438	-0.4409	0.0874	0.1317	0.6269	-0.3085	0.2450	0.1083	0.6897	-0.0896	0.7413	-0.1367
ENSMUSG00000026387	Sctr	319229	secretin receptor [Source:MGI Symbol;Acc:MGI:2441720]	ME0	-0.0594	0.8271	-0.1120	0.6798	-0.1517	0.5749	0.3230	0.2224	-0.1484	0.5834	0.1828	0.4981	0.0014	0.9959	0.1586	0.5573	0.1129	0.6772	-0.2170	0.4195	-0.2289	0.3938	0.0644	0.8127	0.2031	0.4507	0.0277	0.9189	-0.2414	0.3677	0.0270	0.9209	-0.2577	0.3352	0.0845	0.7558	0.2401	0.3705	0.2808	0.2921	0.4347	0.0924	-0.2910	0.2741	0.0171
ENSMUSG00000050777	Tmem37	170706	transmembrane protein 37 [Source:MGI Symbol;Acc:MGI:2157899]	ME0	-0.6154	0.0112	0.0985	0.7166	0.0975	0.7196	0.4194	0.1058	-0.4476	0.0821	0.4486	0.0814	-0.4997	0.0487	0.5209	0.0385	0.5856	0.0171	-0.2348	0.3814	0.3239	0.2211	-0.0529	0.8459	-0.0229	0.9328	-0.3299	0.2121	0.0389	0.8862	0.0767	0.7777	0.1359	0.6157	-0.0054	0.9842	-0.1734	0.5206	-0.0169	0.9505	0.0960	0.7235	0.0047	0.9863	-0.0153
ENSMUSG00000003721	Insig2	72999	insulin induced gene 2 [Source:MGI Symbol;Acc:MGI:1920249]	ME0	0.2210	0.4108	0.1190	0.6607	0.1792	0.5066	-0.5192	0.0393	0.2944	0.2683	-0.3466	0.1885	-0.0566	0.8350	-0.4357	0.0916	-0.1467	0.5878	0.3325	0.2083	0.3591	0.1719	-0.4912	0.0533	0.0523	0.8474	-0.3562	0.1757	-0.3286	0.2139	-0.4078	0.1169	0.2603	0.3301	-0.4472	0.0824	-0.3690	0.1595	0.2860	0.2829	-0.2306	0.3903	0.0570	0.8339	-0.3781
ENSMUSG00000026344	Lypd1	72585	Ly6/Plaur domain containing 1 [Source:MGI Symbol;Acc:MGI:1919835]	ME0	0.2156	0.4226	-0.0568	0.8344	-0.4349	0.0923	0.2762	0.3005	0.1375	0.6117	0.1899	0.4811	0.0412	0.8797	0.1838	0.4956	-0.0814	0.7643	-0.3260	0.2178	-0.3662	0.1630	0.4302	0.0963	0.3087	0.2447	0.2968	0.2643	-0.3512	0.1822	0.4429	0.0858	-0.3896	0.1358	0.1571	0.5611	0.2605	0.3299	-0.1175	0.6646	-0.0503	0.8533	-0.5274	0.0358	0.4605
ENSMUSG00000104519	Gm37161		predicted gene, 37161 [Source:MGI Symbol;Acc:MGI:5610389]	ME0	-0.1894	0.4823	0.1524	0.5732	-0.0785	0.7727	0.1155	0.6701	-0.0321	0.9061	0.2320	0.3873	0.0631	0.8163	0.1268	0.6399	-0.0125	0.9634	0.2718	0.3086	-0.3209	0.2256	-0.0954	0.7253	0.1804	0.5038	0.0113	0.9670	0.1724	0.5232	0.3502	0.1836	-0.0553	0.8389	-0.1373	0.6121	0.3383	0.2000	-0.5472	0.0282	-0.3009	0.2575	0.2830	0.2882	0.6169
ENSMUSG00000104378	Gm37510		predicted gene, 37510 [Source:MGI Symbol;Acc:MGI:5610738]	ME0	-0.0381	0.8887	-0.2692	0.3134	0.2219	0.4088	0.0853	0.7534	-0.2661	0.3192	-0.1592	0.5558	0.3457	0.1897	-0.0370	0.8917	-0.4837	0.0577	0.0240	0.9296	0.1366	0.6139	0.3946	0.1304	0.0711	0.7937	0.4175	0.1076	-0.2066	0.4426	0.2134	0.4275	-0.3452	0.1904	0.4542	0.0772	0.1621	0.5488	-0.4325	0.0943	0.4061	0.1186	-0.2897	0.2765	0.0984
ENSMUSG00000036086	Zranb3	226409	zinc finger, RAN-binding domain containing 3 [Source:MGI Symbol;Acc:MGI:1918362]	ME0	0.0833	0.7591	0.4661	0.0688	-0.4244	0.1013	-0.1250	0.6447	0.4757	0.0625	0.2954	0.2667	-0.2851	0.2845	0.2159	0.4219	-0.2718	0.3084	-0.2522	0.3460	-0.2366	0.3776	0.4298	0.0966	0.1940	0.4715	0.1093	0.6871	-0.0130	0.9618	0.3296	0.2126	0.3469	0.1881	-0.0672	0.8048	-0.0976	0.7191	0.0419	0.8774	-0.4062	0.1185	-0.4955	0.0510	0.0337
ENSMUSG00000056211	R3hdm1	226412	R3H domain containing 1 [Source:MGI Symbol;Acc:MGI:2448514]	ME0	0.0354	0.8963	-0.2153	0.4232	-0.3152	0.2345	0.4951	0.0512	-0.1558	0.5645	0.2422	0.3660	0.0451	0.8684	0.4273	0.0988	-0.0524	0.8471	0.1310	0.6287	-0.5758	0.0196	0.3422	0.1945	-0.0117	0.9657	0.5098	0.0437	-0.2481	0.3541	0.5662	0.0222	-0.0758	0.7804	0.2708	0.3105	0.2766	0.2997	-0.2939	0.2693	0.1951	0.4690	0.0682	0.8018	0.2350
ENSMUSG00000103497	Gm37407		predicted gene, 37407 [Source:MGI Symbol;Acc:MGI:5610635]	ME0	0.0722	0.7904	-0.3687	0.1599	0.3662	0.1630	-0.0697	0.7976	-0.2568	0.3370	-0.3797	0.1469	0.6824	0.0036	-0.4087	0.1160	-0.1487	0.5825	0.4256	0.1003	-0.1806	0.5033	0.0537	0.8435	0.0082	0.9760	0.0851	0.7539	0.1354	0.6170	0.0303	0.9113	-0.5227	0.0378	0.3234	0.2218	0.2904	0.2753	-0.0098	0.9713	-0.0630	0.8168	0.0521	0.8481	0.5857
ENSMUSG00000089648	Gm15790		predicted pseudogene 15790 [Source:MGI Symbol;Acc:MGI:3783232]	ME0	0.0576	0.8322	-0.0556	0.8379	0.1674	0.5354	-0.1694	0.5306	0.0017	0.9950	-0.1949	0.4696	0.0240	0.9296	-0.3405	0.1969	0.3097	0.2431	-0.0850	0.7543	0.2624	0.3262	-0.2498	0.3509	0.2837	0.2870	-0.4015	0.1232	0.0759	0.7798	-0.1882	0.4851	-0.4404	0.0878	-0.1669	0.5367	-0.1215	0.6540	0.1972	0.4641	-0.4220	0.1035	-0.0685	0.8011	0.3324
ENSMUSG00000026401	Cd55b	13137	CD55 molecule, decay accelerating factor for complement B [Source:MGI Symbol;Acc:MGI:104849]	ME0	-0.4254	0.1005	0.3711	0.1570	-0.0647	0.8119	0.1190	0.6608	-0.0470	0.8627	0.4244	0.1013	-0.2039	0.4488	0.0589	0.8284	0.5060	0.0455	0.2549	0.3408	-0.2071	0.4416	-0.0409	0.8806	0.2682	0.3153	-0.0298	0.9127	0.2971	0.2639	-0.0415	0.8788	-0.2528	0.3449	-0.2470	0.3565	0.1828	0.4981	-0.1067	0.6942	-0.2650	0.3213	-0.0444	0.8703	0.2366
ENSMUSG00000086825	Gm15675		predicted gene 15675 [Source:MGI Symbol;Acc:MGI:3783117]	ME0	-0.3711	0.1571	-0.0361	0.8944	0.3597	0.1712	0.0475	0.8614	-0.3526	0.1804	0.0098	0.9711	0.3150	0.2346	0.0483	0.8590	-0.3503	0.1835	0.2781	0.2970	-0.3595	0.1715	0.3371	0.2017	-0.3259	0.2180	0.1185	0.6621	0.2102	0.4347	0.2449	0.3607	-0.0260	0.9239	0.4935	0.0521	0.2254	0.4012	0.0743	0.7844	0.1288	0.6345	-0.0293	0.9141	0.0228
ENSMUSG00000085526	Gm16083		predicted gene 16083 [Source:MGI Symbol;Acc:MGI:3802163]	ME0	-0.0419	0.8776	0.3016	0.2563	-0.1107	0.6831	-0.1490	0.5819	0.2249	0.4023	0.1322	0.6256	-0.0818	0.7634	-0.1192	0.6603	-0.1990	0.4601	-0.1691	0.5313	-0.2076	0.4404	-0.0821	0.7624	0.5369	0.0320	0.0895	0.7417	0.3676	0.1613	0.0477	0.8608	-0.1739	0.5194	-0.2099	0.4352	0.2979	0.2624	-0.1709	0.5268	-0.1747	0.5175	0.0633	0.8158	0.0727
ENSMUSG00000102139	Gm37109		predicted gene, 37109 [Source:MGI Symbol;Acc:MGI:5610337]	ME0	0.0780	0.7739	-0.0464	0.8644	0.3119	0.2395	-0.3435	0.1927	0.0274	0.9199	-0.3377	0.2008	0.2300	0.3914	-0.2545	0.3415	-0.0995	0.7138	0.0695	0.7983	-0.0366	0.8930	0.3511	0.1825	-0.3835	0.1425	-0.2488	0.3529	0.2508	0.3487	-0.2673	0.3170	0.1752	0.5162	0.3963	0.1286	-0.4177	0.1075	0.4706	0.0658	-0.1195	0.6594	-0.1142	0.6737	-0.3642
ENSMUSG00000103751	Gm37283		predicted gene, 37283 [Source:MGI Symbol;Acc:MGI:5610511]	ME0	0.2774	0.2983	-0.1535	0.5703	-0.1020	0.7069	-0.0219	0.9360	0.1073	0.6925	-0.1519	0.5745	0.1926	0.4749	-0.2208	0.4112	0.1237	0.6480	-0.2684	0.3149	-0.0947	0.7272	-0.1120	0.6796	0.0940	0.7292	0.0995	0.7139	0.0181	0.9469	0.0341	0.9002	-0.3533	0.1794	-0.0532	0.8450	0.4262	0.0997	0.2368	0.3773	-0.3106	0.2417	-0.1650	0.5414	0.2639
ENSMUSG00000101729	Gm17796		predicted gene, 17796 [Source:MGI Symbol;Acc:MGI:5009982]	ME0	-0.0968	0.7213	-0.1124	0.6786	0.2499	0.3505	-0.0407	0.8809	-0.1812	0.5019	-0.1326	0.6245	0.0104	0.9695	-0.1130	0.6770	-0.2777	0.2978	0.0999	0.7128	0.2424	0.3658	-0.1138	0.6748	-0.2589	0.3330	0.3250	0.2193	0.1245	0.6459	0.3306	0.2110	-0.2675	0.3166	0.0197	0.9424	0.3255	0.2187	0.2794	0.2947	-0.2725	0.3072	-0.2920	0.2725	-0.2045
ENSMUSG00000101778	Gm29488		predicted gene 29488 [Source:MGI Symbol;Acc:MGI:5580194]	ME0	-0.2376	0.3756	-0.4402	0.0880	0.2272	0.3974	0.4506	0.0799	-0.5870	0.0168	0.0090	0.9736	0.2182	0.4169	0.2134	0.4275	0.0417	0.8781	0.3530	0.1798	-0.1294	0.6330	-0.1520	0.5741	-0.3998	0.1249	-0.2077	0.4402	0.2403	0.3701	0.3222	0.2236	-0.3931	0.1320	0.2291	0.3933	0.0869	0.7490	-0.1856	0.4913	0.3647	0.1649	0.3618	0.1685	0.3522
ENSMUSG00000042268	Slc26a9	320718	solute carrier family 26, member 9 [Source:MGI Symbol;Acc:MGI:2444594]	ME0	-0.4584	0.0741	-0.3660	0.1633	0.3681	0.1606	0.4563	0.0757	-0.7139	0.0019	0.0782	0.7734	-0.0939	0.7295	0.3514	0.1820	0.3901	0.1353	0.1623	0.5481	0.4836	0.0577	-0.3009	0.2574	-0.2856	0.2836	-0.3041	0.2522	-0.2007	0.4561	0.1624	0.5478	0.0247	0.9276	0.0863	0.7507	-0.0266	0.9220	0.0845	0.7556	0.2350	0.3809	0.0568	0.8344	0.1430
ENSMUSG00000042251	Pm20d1	212933	peptidase M20 domain containing 1 [Source:MGI Symbol;Acc:MGI:2442939]	ME0	-0.2713	0.3094	-0.2967	0.2645	0.4824	0.0584	0.0857	0.7524	-0.4919	0.0529	-0.1828	0.4981	0.0479	0.8602	0.0227	0.9335	0.3250	0.2193	0.1909	0.4788	0.5131	0.0421	-0.2219	0.4088	-0.2654	0.3206	-0.3666	0.1625	0.1654	0.5403	-0.0438	0.8720	0.0616	0.8209	0.1194	0.6596	-0.1744	0.5182	0.2478	0.3547	-0.1079	0.6909	0.0685	0.8011	0.0482
ENSMUSG00000013275	Slc41a1	98396	solute carrier family 41, member 1 [Source:MGI Symbol;Acc:MGI:2444823]	ME0	-0.1643	0.5431	0.3821	0.1442	-0.3742	0.1533	0.1565	0.5628	0.1886	0.4843	0.4664	0.0686	-0.4753	0.0628	0.2106	0.4336	-0.0578	0.8316	-0.1971	0.4644	0.2533	0.3439	-0.3709	0.1573	0.3994	0.1254	0.0448	0.8691	0.2844	0.2857	0.1856	0.4912	-0.0802	0.7678	-0.6104	0.0120	0.2597	0.3315	0.2430	0.3644	0.0531	0.8452	-0.4419	0.0865	0.0804
ENSMUSG00000026434	Nucks1	98415	nuclear casein kinase and cyclin-dependent kinase substrate 1 [Source:MGI Symbol;Acc:MGI:1934811]	ME0	0.6749	0.0041	-0.3468	0.1881	0.0670	0.8053	-0.3951	0.1299	0.2841	0.2862	-0.6425	0.0073	0.4628	0.0711	-0.5929	0.0155	0.1408	0.6031	0.2195	0.4140	0.1950	0.4693	-0.0438	0.8720	-0.1822	0.4995	0.2845	0.2855	-0.2643	0.3226	-0.3766	0.1505	-0.0605	0.8239	0.0194	0.9431	-0.0687	0.8004	0.1020	0.7070	-0.4033	0.1214	0.0723	0.7903	0.0678
ENSMUSG00000103569	Gm38067		predicted gene, 38067 [Source:MGI Symbol;Acc:MGI:5611295]	ME0	0.1764	0.5134	0.1063	0.6951	0.1891	0.4830	-0.4719	0.0650	0.2449	0.3607	-0.3166	0.2323	0.4227	0.1029	-0.5515	0.0268	-0.2034	0.4498	0.5563	0.0252	-0.2154	0.4230	0.3546	0.1777	0.3074	0.2468	0.0839	0.7573	0.3303	0.2115	-0.2948	0.2677	-0.1897	0.4817	0.1583	0.5583	-0.2095	0.4361	0.2063	0.4432	-0.2289	0.3939	-0.2641	0.3229	0.0273
ENSMUSG00000026436	Elk4	13714	ELK4, member of ETS oncogene family [Source:MGI Symbol;Acc:MGI:102853]	ME0	0.0340	0.9004	0.0206	0.9396	-0.1087	0.6886	0.0541	0.8424	0.0473	0.8618	0.0647	0.8120	0.0508	0.8517	-0.0292	0.9145	0.0270	0.9211	0.0158	0.9537	-0.4145	0.1104	-0.2623	0.3264	-0.2892	0.2773	0.1354	0.6172	-0.0462	0.8652	-0.1366	0.6140	0.0323	0.9055	-0.1158	0.6693	0.3425	0.1941	0.1368	0.6133	0.2206	0.4116	0.3977	0.1271	-0.1926
ENSMUSG00000042115	Klhdc8a	213417	kelch domain containing 8A [Source:MGI Symbol;Acc:MGI:2442630]	ME0	-0.0910	0.7376	0.2216	0.4094	-0.3273	0.2159	0.1967	0.4654	0.1132	0.6765	0.3623	0.1679	-0.4041	0.1206	0.2346	0.3818	0.4487	0.0812	0.0586	0.8294	-0.2841	0.2862	-0.6257	0.0095	-0.0567	0.8348	-0.4429	0.0858	0.0271	0.9206	-0.1771	0.5118	0.2497	0.3511	-0.5685	0.0216	-0.0869	0.7490	0.1136	0.6752	0.1163	0.6680	0.6529	0.0061	0.0370
ENSMUSG00000026439	Rbbp5	213464	retinoblastoma binding protein 5, histone lysine methyltransferase complex subunit [Source:MGI Symbol;Acc:MGI:1918367]	ME0	0.0757	0.7806	-0.5425	0.0299	0.4301	0.0963	0.0367	0.8927	-0.4043	0.1204	-0.4381	0.0897	0.5259	0.0364	-0.2060	0.4439	-0.0958	0.7241	0.4884	0.0549	0.0721	0.7908	-0.0211	0.9381	-0.3822	0.1441	-0.3931	0.1320	-0.1961	0.4667	0.0643	0.8129	-0.2904	0.2753	0.3422	0.1945	-0.1934	0.4730	0.2475	0.3554	0.0960	0.7235	-0.0753	0.7816	0.3476
ENSMUSG00000026442	Nfasc	269116	neurofascin [Source:MGI Symbol;Acc:MGI:104753]	ME0	0.4483	0.0816	-0.6747	0.0041	0.1211	0.6550	0.1053	0.6980	-0.1961	0.4667	-0.4931	0.0523	0.7076	0.0022	-0.2476	0.3552	-0.0262	0.9233	0.3521	0.1811	-0.3204	0.2263	0.0873	0.7479	-0.3412	0.1958	0.2996	0.2595	-0.3131	0.2376	0.3076	0.2465	-0.3436	0.1926	0.3874	0.1382	0.3867	0.1389	0.1595	0.5552	-0.2824	0.2893	0.0243	0.9289	0.5853
ENSMUSG00000054387	Mdm4	17248	transformed mouse 3T3 cell double minute 4 [Source:MGI Symbol;Acc:MGI:107934]	ME0	0.0288	0.9156	0.3020	0.2555	-0.2092	0.4367	-0.1216	0.6536	0.2865	0.2819	0.1562	0.5634	0.0660	0.8080	-0.1772	0.5114	-0.2731	0.3061	0.0259	0.9241	-0.1061	0.6956	0.1762	0.5139	0.3437	0.1924	0.0419	0.8777	0.2943	0.2685	0.0701	0.7965	-0.5020	0.0475	-0.1702	0.5287	0.1684	0.5329	-0.1808	0.5028	-0.0404	0.8819	-0.5625	0.0233	0.2334
ENSMUSG00000026447	Pik3c2b	240752	phosphatidylinositol-4-phosphate 3-kinase catalytic subunit type 2 beta [Source:MGI Symbol;Acc:MGI:2685045]	ME0	0.3998	0.1249	-0.4081	0.1166	0.2303	0.3908	-0.2220	0.4085	-0.0072	0.9789	-0.5457	0.0288	0.4730	0.0643	-0.3436	0.1926	-0.4348	0.0923	0.3406	0.1967	-0.0298	0.9129	-0.0282	0.9174	0.0232	0.9320	-0.1075	0.6920	-0.2275	0.3969	0.2386	0.3736	-0.0976	0.7191	0.1764	0.5134	-0.0349	0.8980	0.4252	0.1006	-0.3233	0.2220	-0.2028	0.4512	0.3058
ENSMUSG00000046062	Ppp1r15b	108954	protein phosphatase 1, regulatory subunit 15B [Source:MGI Symbol;Acc:MGI:2444211]	ME0	0.0540	0.8427	0.3117	0.2398	0.1174	0.6649	-0.4831	0.0580	0.3167	0.2320	-0.1484	0.5833	0.3328	0.2079	-0.4671	0.0682	-0.3328	0.2078	0.3133	0.2373	-0.0734	0.7871	0.1105	0.6838	0.2530	0.3444	0.0125	0.9632	0.1110	0.6822	-0.2520	0.3465	-0.0147	0.9568	-0.0931	0.7317	0.1654	0.5405	0.1987	0.4606	-0.2191	0.4150	-0.4920	0.0529	0.0382
ENSMUSG00000101693	Gm19461		predicted gene, 19461 [Source:MGI Symbol;Acc:MGI:5011646]	ME0	-0.3844	0.1415	0.4634	0.0706	-0.1976	0.4632	0.1186	0.6617	0.0684	0.8013	0.5040	0.0465	-0.6235	0.0099	0.2117	0.4312	0.4192	0.1060	-0.3394	0.1984	0.1181	0.6631	-0.4537	0.0776	0.4515	0.0792	-0.2172	0.4192	0.1588	0.5570	-0.2184	0.4164	0.0139	0.9592	-0.5711	0.0208	0.1304	0.6302	-0.1843	0.4944	0.0808	0.7661	0.2060	0.4440	-0.2768
ENSMUSG00000070644	Etnk2	214253	ethanolamine kinase 2 [Source:MGI Symbol;Acc:MGI:2443760]	ME0	-0.1743	0.5185	0.1390	0.6077	0.0459	0.8661	-0.0106	0.9690	-0.0306	0.9105	0.1112	0.6817	0.0068	0.9800	0.0770	0.7769	-0.4350	0.0922	0.0319	0.9067	0.0775	0.7753	0.0500	0.8541	0.3339	0.2063	-0.4050	0.1197	0.2667	0.3181	0.2068	0.4421	-0.1158	0.6693	-0.0197	0.9422	-0.1712	0.5260	-0.1810	0.5023	0.1812	0.5017	-0.2280	0.3958	0.3312
ENSMUSG00000026463	Atp2b4	381290	ATPase, Ca++ transporting, plasma membrane 4 [Source:MGI Symbol;Acc:MGI:88111]	ME0	-0.2486	0.3532	-0.2413	0.3680	0.2273	0.3971	0.2625	0.3260	-0.4242	0.1015	0.0184	0.9461	-0.1364	0.6145	0.2066	0.4427	-0.0033	0.9904	-0.5011	0.0480	0.3327	0.2080	0.0290	0.9150	0.2199	0.4131	-0.2966	0.2647	-0.1692	0.5311	0.1276	0.6378	-0.3021	0.2555	0.2496	0.3513	-0.1038	0.7021	-0.1398	0.6055	0.3462	0.1890	-0.0818	0.7633	0.0022
ENSMUSG00000102509	Gm37368		predicted gene, 37368 [Source:MGI Symbol;Acc:MGI:5610596]	ME0	0.4813	0.0591	-0.2252	0.4017	-0.2168	0.4200	-0.0394	0.8848	0.2218	0.4090	-0.2291	0.3933	0.2773	0.2985	-0.2271	0.3976	0.0655	0.8097	-0.2317	0.3880	-0.2585	0.3336	0.3989	0.1259	0.1643	0.5432	0.0644	0.8126	-0.2469	0.3566	-0.3468	0.1882	-0.2711	0.3097	0.2926	0.2715	-0.2704	0.3111	0.2614	0.3281	0.3528	0.1802	-0.1984	0.4615	0.0337
ENSMUSG00000010311	Optc	269120	opticin [Source:MGI Symbol;Acc:MGI:2151113]	ME0	-0.1117	0.6804	-0.4249	0.1009	0.4888	0.0547	0.0478	0.8606	-0.4647	0.0697	-0.3266	0.2170	0.1235	0.6487	-0.1619	0.5491	-0.1703	0.5283	0.1388	0.6083	0.4278	0.0983	-0.5003	0.0484	-0.1761	0.5141	0.0965	0.7221	-0.1780	0.5095	0.0418	0.8779	-0.1709	0.5269	0.0088	0.9743	0.3023	0.2552	0.4264	0.0995	0.1843	0.4943	0.0475	0.8613	-0.3131
ENSMUSG00000041577	Prelp	116847	proline arginine-rich end leucine-rich repeat [Source:MGI Symbol;Acc:MGI:2151110]	ME0	-0.4159	0.1091	0.4063	0.1184	-0.1949	0.4695	0.2045	0.4474	-0.0083	0.9756	0.5290	0.0351	-0.7993	0.0002	0.3684	0.1603	0.2295	0.3925	-0.2539	0.3427	0.3343	0.2056	-0.6375	0.0079	0.2247	0.4027	-0.5121	0.0426	0.2343	0.3824	-0.1282	0.6360	0.1288	0.6345	-0.6881	0.0032	-0.1597	0.5547	0.1171	0.6659	0.3590	0.1721	0.0918	0.7353	-0.5104
ENSMUSG00000026450	Chit1	71884	chitinase 1 (chitotriosidase) [Source:MGI Symbol;Acc:MGI:1919134]	ME0	0.2231	0.4062	-0.2753	0.3020	0.0486	0.8581	0.0036	0.9894	-0.0452	0.8679	-0.2353	0.3803	0.3109	0.2412	-0.1442	0.5943	0.0085	0.9750	-0.0151	0.9557	-0.2486	0.3531	0.6385	0.0078	0.0085	0.9751	-0.0008	0.9975	-0.1823	0.4991	0.0465	0.8642	-0.3760	0.1512	0.5597	0.0242	-0.3460	0.1892	0.2898	0.2763	-0.0416	0.8784	-0.3923	0.1329	0.2505
ENSMUSG00000064246	Chil1	12654	chitinase-like 1 [Source:MGI Symbol;Acc:MGI:1340899]	ME0	-0.3050	0.2508	-0.2213	0.4100	0.2106	0.4336	0.3157	0.2336	-0.4558	0.0760	0.0817	0.7636	-0.2141	0.4259	0.3392	0.1987	0.4765	0.0621	0.0772	0.7764	0.4402	0.0879	-0.3642	0.1655	-0.1561	0.5638	-0.3469	0.1881	-0.1304	0.6304	-0.0569	0.8343	0.3618	0.1685	-0.0732	0.7875	-0.1741	0.5190	0.0497	0.8549	0.1933	0.4732	0.2901	0.2758	-0.0458
ENSMUSG00000026456	Cyb5r1	72017	cytochrome b5 reductase 1 [Source:MGI Symbol;Acc:MGI:1919267]	ME0	0.3246	0.2199	0.2310	0.3894	-0.1415	0.6011	-0.4141	0.1108	0.4812	0.0592	-0.1586	0.5575	-0.1461	0.5894	-0.3391	0.1988	-0.4892	0.0545	-0.0190	0.9442	0.3048	0.2510	-0.4035	0.1212	0.1838	0.4955	-0.4023	0.1224	0.2322	0.3869	-0.2643	0.3226	-0.0212	0.9380	-0.5244	0.0371	-0.3394	0.1984	0.5144	0.0415	0.1198	0.6586	-0.3142	0.2359	-0.3071
ENSMUSG00000102722	Gm37935		predicted gene, 37935 [Source:MGI Symbol;Acc:MGI:5611163]	ME0	-0.0126	0.9631	0.2874	0.2804	-0.1298	0.6319	-0.1451	0.5919	0.2380	0.3747	0.1233	0.6492	-0.1699	0.5294	-0.1204	0.6569	-0.0799	0.7687	-0.1121	0.6793	0.2706	0.3107	-0.3278	0.2152	0.2596	0.3316	0.2816	0.2907	0.2085	0.4384	-0.0726	0.7893	-0.0873	0.7478	-0.4609	0.0724	0.3867	0.1390	-0.3967	0.1282	-0.1210	0.6553	0.0073	0.9785	-0.1013
ENSMUSG00000042229	Rabif	98710	RAB interacting factor [Source:MGI Symbol;Acc:MGI:2138605]	ME0	0.1934	0.4730	-0.6992	0.0026	0.7242	0.0015	-0.2183	0.4166	-0.4381	0.0897	-0.7946	0.0002	0.7036	0.0024	-0.5079	0.0446	-0.1050	0.6986	0.5071	0.0450	0.2588	0.3331	0.0257	0.9248	-0.2944	0.2684	-0.0030	0.9913	-0.1240	0.6472	-0.0820	0.7627	-0.2468	0.3568	0.5186	0.0396	-0.0773	0.7761	0.2801	0.2934	-0.1841	0.4950	0.0742	0.7846	0.1028
ENSMUSG00000096712	Gm15454		predicted gene 15454 [Source:MGI Symbol;Acc:MGI:3644262]	ME0	0.1149	0.6718	-0.0344	0.8994	-0.1801	0.5045	0.0996	0.7136	0.0697	0.7975	0.0565	0.8354	-0.3460	0.1893	0.0801	0.7682	0.0473	0.8620	-0.2975	0.2632	0.1191	0.6604	0.1733	0.5210	0.2251	0.4019	0.0101	0.9704	0.1583	0.5581	0.0346	0.8987	-0.3150	0.2347	0.0118	0.9654	-0.3883	0.1372	0.2525	0.3455	0.1415	0.6013	-0.2599	0.3311	-0.3587
ENSMUSG00000026452	Syt2	20980	synaptotagmin II [Source:MGI Symbol;Acc:MGI:99666]	ME0	-0.3907	0.1346	0.2153	0.4233	-0.2722	0.3078	0.4476	0.0821	-0.1519	0.5744	0.5741	0.0200	-0.4400	0.0881	0.5126	0.0423	-0.2641	0.3229	-0.2349	0.3812	0.1333	0.6227	-0.2799	0.2938	0.1221	0.6525	0.1237	0.6480	0.0948	0.7268	0.5374	0.0318	-0.1717	0.5248	-0.3604	0.1703	0.4753	0.0628	-0.3390	0.1990	0.3580	0.1734	-0.2430	0.3645	0.0242
ENSMUSG00000085311	Gm15445		predicted gene 15445 [Source:MGI Symbol;Acc:MGI:3707341]	ME0	0.1865	0.4891	-0.1424	0.5988	-0.4389	0.0890	0.3947	0.1303	0.0382	0.8882	0.2185	0.4162	-0.1163	0.6680	0.1797	0.5054	0.2438	0.3628	-0.1638	0.5445	-0.3087	0.2447	0.1884	0.4846	-0.1263	0.6412	0.4354	0.0919	0.1154	0.6704	0.3360	0.2032	-0.5581	0.0247	0.0252	0.9263	0.2071	0.4414	0.0966	0.7220	-0.0197	0.9423	-0.1917	0.4769	0.1933
ENSMUSG00000079139	Gm4204		predicted gene 4204 [Source:MGI Symbol;Acc:MGI:3782381]	ME0	0.0196	0.9426	0.5079	0.0446	-0.6194	0.0105	0.0919	0.7349	0.4568	0.0753	0.5194	0.0392	-0.3812	0.1452	0.3409	0.1963	-0.2282	0.3953	-0.3196	0.2275	-0.2774	0.2982	0.2569	0.3367	0.3188	0.2289	0.0265	0.9224	-0.1176	0.6644	0.2820	0.2900	0.1607	0.5521	-0.2599	0.3310	-0.0159	0.9535	-0.0550	0.8395	0.0190	0.9444	-0.5092	0.0440	0.1511
ENSMUSG00000041879	Ipo9	226432	importin 9 [Source:MGI Symbol;Acc:MGI:1918944]	ME0	0.3034	0.2533	-0.2446	0.3612	0.1772	0.5116	-0.2359	0.3790	0.0509	0.8515	-0.4162	0.1088	0.5354	0.0326	-0.4890	0.0546	-0.4841	0.0574	0.5677	0.0218	-0.1440	0.5948	-0.1324	0.6250	-0.0498	0.8546	0.1602	0.5535	-0.0796	0.7696	0.1307	0.6294	-0.3639	0.1659	0.0043	0.9874	0.2557	0.3392	0.4908	0.0536	-0.1684	0.5331	-0.3100	0.2427	0.2928
ENSMUSG00000100620	Gm28277		predicted gene 28277 [Source:MGI Symbol;Acc:MGI:5578983]	ME0	-0.0924	0.7337	0.0216	0.9367	0.1256	0.6429	-0.0549	0.8400	-0.0613	0.8217	-0.0288	0.9156	0.2728	0.3067	-0.1461	0.5892	0.0088	0.9742	0.2190	0.4151	-0.1907	0.4792	0.0243	0.9288	-0.4697	0.0664	-0.1317	0.6268	0.2176	0.4181	-0.3426	0.1940	-0.1272	0.6388	0.1178	0.6639	-0.0208	0.9390	-0.1959	0.4672	0.3925	0.1326	0.2685	0.3147	-0.0601
ENSMUSG00000054412	Gm4793		predicted gene 4793 [Source:MGI Symbol;Acc:MGI:3646955]	ME0	0.1988	0.4604	-0.1844	0.4943	0.4565	0.0755	-0.4710	0.0656	0.0125	0.9633	-0.5675	0.0218	0.6420	0.0073	-0.5778	0.0191	-0.5769	0.0193	0.5563	0.0252	0.0388	0.8864	-0.1308	0.6293	-0.1324	0.6250	0.2451	0.3603	-0.0412	0.8795	-0.0791	0.7710	0.0488	0.8576	0.1134	0.6760	0.3323	0.2086	0.2342	0.3826	-0.2060	0.4440	-0.0589	0.8284	0.0064
ENSMUSG00000101482	Gm28883		predicted gene 28883 [Source:MGI Symbol;Acc:MGI:5579589]	ME0	0.1539	0.5693	-0.3154	0.2340	0.2537	0.3431	-0.0922	0.7342	-0.1399	0.6054	-0.3530	0.1799	0.3955	0.1295	-0.3343	0.2057	0.2073	0.4411	0.2107	0.4334	0.1199	0.6584	0.0279	0.9182	-0.0204	0.9402	0.3630	0.1670	0.1460	0.5896	-0.0532	0.8447	-0.3591	0.1720	0.1696	0.5301	0.3127	0.2382	-0.3230	0.2224	-0.3490	0.1852	0.1398	0.6056	0.1751
ENSMUSG00000026411	Tmem9	66241	transmembrane protein 9 [Source:MGI Symbol;Acc:MGI:1913491]	ME0	0.2976	0.2629	-0.2774	0.2983	0.3406	0.1968	-0.3609	0.1697	0.0176	0.9485	-0.5527	0.0264	0.2075	0.4406	-0.4496	0.0806	0.0651	0.8106	0.2357	0.3794	0.4179	0.1072	-0.4555	0.0762	-0.1038	0.7022	-0.0797	0.7691	-0.0188	0.9448	-0.3793	0.1474	0.2163	0.4211	-0.1510	0.5766	-0.0638	0.8143	0.5294	0.0349	-0.2428	0.3649	0.1648	0.5419	-0.3169
ENSMUSG00000102717	Gm37759		predicted gene, 37759 [Source:MGI Symbol;Acc:MGI:5610987]	ME0	0.3608	0.1698	0.0528	0.8460	-0.2666	0.3182	-0.1470	0.5871	0.3582	0.1731	-0.0815	0.7641	-0.0773	0.7760	-0.0715	0.7923	0.1689	0.5317	-0.3031	0.2538	-0.2691	0.3135	0.3156	0.2337	-0.0061	0.9820	0.1312	0.6281	-0.2882	0.2791	-0.4095	0.1152	0.2114	0.4318	0.1211	0.6551	-0.3074	0.2468	0.0859	0.7517	0.1584	0.5580	0.0842	0.7565	-0.5451
ENSMUSG00000041605	Inava	67313	innate immunity activator [Source:MGI Symbol;Acc:MGI:1921579]	ME0	-0.2936	0.2697	0.1287	0.6348	-0.0364	0.8934	0.2014	0.4545	-0.1428	0.5977	0.2858	0.2832	-0.4046	0.1201	0.2223	0.4079	0.1322	0.6256	0.0219	0.9358	0.3285	0.2141	-0.6724	0.0043	-0.3302	0.2117	-0.0785	0.7725	0.2300	0.3916	-0.0397	0.8840	0.0882	0.7453	-0.5285	0.0353	0.2710	0.3100	0.0646	0.8121	0.2930	0.2707	0.1630	0.5465	-0.4922
ENSMUSG00000097433	Gm26781		predicted gene, 26781 [Source:MGI Symbol;Acc:MGI:5477275]	ME0	0.0871	0.7483	-0.2555	0.3394	0.3911	0.1342	-0.2227	0.4072	-0.1458	0.5899	-0.4141	0.1108	0.5018	0.0476	-0.4337	0.0933	-0.2714	0.3093	0.4248	0.1010	0.3648	0.1648	-0.2200	0.4130	-0.2754	0.3020	0.1303	0.6305	0.0550	0.8397	0.0625	0.8182	-0.2862	0.2826	-0.0037	0.9891	0.4029	0.1218	0.2203	0.4122	-0.2710	0.3100	-0.3892	0.1362	0.2172
ENSMUSG00000041498	Kif14	381293	kinesin family member 14 [Source:MGI Symbol;Acc:MGI:1098226]	ME0	-0.0978	0.7187	0.2738	0.3048	-0.3717	0.1563	0.1957	0.4676	0.1525	0.5730	0.4066	0.1181	-0.0968	0.7215	0.3957	0.1293	-0.0662	0.8075	-0.0720	0.7909	-0.1883	0.4849	0.1293	0.6333	-0.0902	0.7397	0.4266	0.0994	0.1958	0.4674	0.4172	0.1079	0.3692	0.1594	-0.1060	0.6960	0.4326	0.0942	-0.5820	0.0180	-0.1917	0.4769	0.0968	0.7215	0.4121
ENSMUSG00000097229	Platr23		pluripotency associated transcript 23 [Source:MGI Symbol;Acc:MGI:5477092]	ME0	0.2552	0.3402	-0.2416	0.3674	-0.0745	0.7839	0.0609	0.8226	0.0118	0.9655	-0.1564	0.5629	0.0632	0.8161	-0.0345	0.8991	-0.1723	0.5235	-0.1619	0.5492	0.4273	0.0987	-0.0270	0.9209	-0.1850	0.4927	0.5476	0.0281	0.1642	0.5434	0.0846	0.7553	-0.1729	0.5219	-0.0235	0.9310	0.3205	0.2262	-0.1514	0.5756	0.1763	0.5136	-0.2700	0.3118	-0.3400
ENSMUSG00000041483	Zfp281	226442	zinc finger protein 281 [Source:MGI Symbol;Acc:MGI:3029290]	ME0	-0.0757	0.7805	-0.4615	0.0719	0.0674	0.8042	0.4699	0.0663	-0.4653	0.0694	0.0072	0.9789	0.2679	0.3159	0.2711	0.3098	0.2615	0.3279	0.2653	0.3207	0.0654	0.8097	-0.2282	0.3952	-0.2984	0.2616	0.1884	0.4847	-0.0924	0.7336	0.3481	0.1865	0.0085	0.9752	0.0939	0.7295	0.4466	0.0829	-0.2691	0.3135	0.0628	0.8173	0.2864	0.2822	0.6124
ENSMUSG00000103953	Gm29718		predicted gene, 29718 [Source:MGI Symbol;Acc:MGI:5588877]	ME0	-0.1148	0.6720	0.1369	0.6131	0.1601	0.5537	-0.1822	0.4994	0.0192	0.9439	-0.0392	0.8854	0.2579	0.3349	-0.2058	0.4444	-0.3688	0.1599	0.2478	0.3549	-0.2526	0.3452	0.3786	0.1481	0.2039	0.4488	0.2536	0.3434	-0.0092	0.9729	0.4173	0.1078	-0.3324	0.2085	0.2121	0.4302	0.3231	0.2222	0.0497	0.8551	-0.5687	0.0215	-0.5660	0.0223	0.3617
ENSMUSG00000103038	Gm37124		predicted gene, 37124 [Source:MGI Symbol;Acc:MGI:5610352]	ME0	0.2958	0.2659	-0.6473	0.0067	0.2600	0.3308	0.0915	0.7362	-0.3044	0.2517	-0.4814	0.0590	0.4980	0.0496	-0.3166	0.2322	0.0973	0.7200	0.5048	0.0461	0.2640	0.3231	-0.3109	0.2412	-0.4115	0.1132	0.1355	0.6167	-0.4035	0.1212	-0.0772	0.7762	-0.4060	0.1187	0.0559	0.8371	0.1691	0.5313	0.1678	0.5345	0.1546	0.5676	-0.0338	0.9012	0.1542
ENSMUSG00000099459	Gm28556		predicted gene 28556 [Source:MGI Symbol;Acc:MGI:5579262]	ME0	-0.2026	0.4517	-0.1540	0.5691	0.0129	0.9621	0.3437	0.1924	-0.3088	0.2445	0.1643	0.5432	0.0629	0.8168	0.2824	0.2893	-0.2403	0.3700	-0.2158	0.4222	0.1707	0.5274	0.0777	0.7749	-0.2265	0.3989	0.0393	0.8851	-0.2386	0.3734	0.4457	0.0836	-0.2620	0.3269	0.1704	0.5282	0.2772	0.2986	-0.2284	0.3949	0.2540	0.3425	-0.3391	0.1988	0.4306
ENSMUSG00000026394	Atp6v1g3	338375	ATPase, H+ transporting, lysosomal V1 subunit G3 [Source:MGI Symbol;Acc:MGI:2450548]	ME0	-0.0770	0.7767	0.0890	0.7431	-0.2564	0.3377	0.2445	0.3615	0.0103	0.9697	0.2888	0.2780	-0.3049	0.2509	0.4625	0.0712	0.2730	0.3063	-0.3542	0.1783	0.0330	0.9034	0.0284	0.9169	-0.3247	0.2198	-0.0679	0.8026	0.1410	0.6025	-0.1013	0.7090	0.5944	0.0152	0.0088	0.9741	-0.2274	0.3970	-0.1094	0.6868	0.3316	0.2096	0.3967	0.1281	-0.1316
ENSMUSG00000102365	Gm37045		predicted gene, 37045 [Source:MGI Symbol;Acc:MGI:5610273]	ME0	0.2707	0.3105	0.2286	0.3945	-0.1129	0.6773	-0.3865	0.1392	0.4324	0.0944	-0.1367	0.6136	0.2405	0.3697	-0.3583	0.1730	-0.1949	0.4695	-0.1075	0.6920	-0.1989	0.4601	0.2464	0.3576	0.3793	0.1473	-0.2426	0.3652	0.3676	0.1613	-0.2519	0.3467	-0.1678	0.5345	0.0040	0.9883	-0.1748	0.5173	-0.1461	0.5891	-0.1718	0.5246	-0.1174	0.6650	0.2848
ENSMUSG00000104900	4930596I21Rik	78229	RIKEN cDNA 4930596I21 gene [Source:MGI Symbol;Acc:MGI:1925479]	ME0	-0.1638	0.5444	-0.0370	0.8918	-0.0406	0.8814	0.2414	0.3678	-0.1739	0.5195	0.1770	0.5120	-0.2725	0.3072	0.1714	0.5256	0.3068	0.2477	-0.4736	0.0639	0.0254	0.9255	-0.1066	0.6943	-0.1039	0.7018	0.1660	0.5390	0.0556	0.8380	0.1486	0.5829	-0.1876	0.4867	0.0025	0.9928	0.3127	0.2383	0.3188	0.2288	-0.1357	0.6162	-0.0191	0.9440	-0.1088
ENSMUSG00000105936	Gm43544		predicted gene 43544 [Source:MGI Symbol;Acc:MGI:5663681]	ME0	0.0819	0.7629	-0.1891	0.4831	0.0950	0.7265	0.0122	0.9643	-0.0928	0.7325	-0.1532	0.5711	0.1190	0.6608	-0.0281	0.9177	-0.1038	0.7020	-0.0491	0.8568	-0.1090	0.6877	-0.2258	0.4004	0.1017	0.7079	-0.1085	0.6891	-0.3387	0.1994	-0.2616	0.3277	0.2919	0.2726	0.0662	0.8075	-0.0683	0.8016	0.2393	0.3720	0.4872	0.0556	0.4326	0.0942	-0.0917
ENSMUSG00000102451	Gm37655		predicted gene, 37655 [Source:MGI Symbol;Acc:MGI:5610883]	ME0	-0.1750	0.5169	0.0229	0.9329	0.1825	0.4987	-0.0304	0.9109	-0.1317	0.6268	-0.0065	0.9808	0.4217	0.1038	-0.1315	0.6274	-0.2843	0.2859	0.1340	0.6207	-0.0353	0.8967	0.4212	0.1042	0.0226	0.9339	0.4210	0.1044	0.3643	0.1653	0.0978	0.7187	-0.2886	0.2783	0.3512	0.1823	0.3879	0.1376	-0.2693	0.3133	0.0941	0.7290	-0.3464	0.1887	0.3185
ENSMUSG00000033964	Zbtb41	226470	zinc finger and BTB domain containing 41 [Source:MGI Symbol;Acc:MGI:2444487]	ME0	-0.3068	0.2477	0.3958	0.1291	0.0511	0.8508	-0.1401	0.6047	0.0771	0.7766	0.2214	0.4098	0.0766	0.7781	-0.0556	0.8380	0.1242	0.6467	0.1593	0.5557	-0.2614	0.3281	0.2199	0.4132	0.2591	0.3326	0.0026	0.9923	-0.0104	0.9694	0.0127	0.9627	-0.0234	0.9313	-0.0043	0.9873	0.2274	0.3971	-0.5600	0.0241	-0.4254	0.1004	-0.0192	0.9437	0.3856
ENSMUSG00000033849	B3galt2	26878	UDP-Gal:betaGlcNAc beta 1,3-galactosyltransferase, polypeptide 2 [Source:MGI Symbol;Acc:MGI:1349461]	ME0	0.1837	0.4959	0.0381	0.8886	-0.0044	0.9871	-0.2174	0.4187	0.1921	0.4761	-0.1553	0.5659	0.3575	0.1740	-0.2940	0.2691	-0.0503	0.8534	-0.1504	0.5782	-0.0721	0.7908	0.4282	0.0980	0.0189	0.9446	0.2629	0.3253	0.0815	0.7642	0.1004	0.7113	-0.2951	0.2671	0.2391	0.3724	0.2932	0.2705	0.0701	0.7965	-0.5616	0.0236	-0.5545	0.0258	0.4635
ENSMUSG00000018189	Uchl5	56207	ubiquitin carboxyl-terminal esterase L5 [Source:MGI Symbol;Acc:MGI:1914848]	ME0	-0.3386	0.1996	0.0092	0.9731	0.1403	0.6043	0.1891	0.4831	-0.2853	0.2842	0.1717	0.5249	0.1409	0.6028	0.2402	0.3701	-0.1266	0.6403	0.1943	0.4708	-0.3549	0.1773	0.6626	0.0052	-0.0119	0.9652	0.2593	0.3321	-0.1234	0.6489	0.4675	0.0679	-0.1326	0.6244	0.5407	0.0306	0.0545	0.8412	-0.4909	0.0535	-0.1243	0.6464	-0.1468	0.5874	0.3104
ENSMUSG00000026358	Rgs1	50778	regulator of G-protein signaling 1 [Source:MGI Symbol;Acc:MGI:1354694]	ME0	-0.1965	0.4657	0.3239	0.2210	-0.2255	0.4011	0.0981	0.7177	0.1103	0.6843	0.3655	0.1639	-0.1228	0.6505	0.3163	0.2326	-0.1005	0.7112	-0.2122	0.4301	-0.4735	0.0639	0.6661	0.0048	0.0174	0.9491	0.1632	0.5460	0.1637	0.5446	0.2888	0.2779	0.0308	0.9100	0.3220	0.2239	-0.0750	0.7825	-0.6387	0.0077	-0.0703	0.7959	0.0183	0.9464	0.1315
ENSMUSG00000100441	Gm7266		predicted gene 7266 [Source:MGI Symbol;Acc:MGI:3648608]	ME0	-0.1929	0.4742	0.0096	0.9719	-0.2746	0.3034	0.4579	0.0745	-0.1587	0.5571	0.4048	0.1199	-0.4265	0.0994	0.3982	0.1266	0.3890	0.1364	-0.4627	0.0712	0.2476	0.3552	0.0601	0.8249	0.0700	0.7968	-0.0797	0.7693	0.0628	0.8174	0.0727	0.7889	-0.3634	0.1665	-0.0634	0.8156	-0.1762	0.5139	-0.2524	0.3456	0.3773	0.1497	-0.1260	0.6419	0.0985
ENSMUSG00000101049	Gm8856		predicted gene 8856 [Source:MGI Symbol;Acc:MGI:3644161]	ME0	0.2267	0.3985	-0.1871	0.4878	-0.1656	0.5399	0.1260	0.6419	0.0343	0.8997	-0.0529	0.8458	0.2563	0.3381	0.1126	0.6780	-0.2354	0.3802	-0.1641	0.5436	-0.2237	0.4050	0.5468	0.0284	-0.1926	0.4748	0.4292	0.0971	0.2410	0.3687	0.4733	0.0641	-0.1961	0.4667	0.3984	0.1264	0.2964	0.2650	-0.2180	0.4174	-0.1875	0.4868	-0.3682	0.1605	0.1672
ENSMUSG00000090323	Gm5263		predicted gene 5263 [Source:MGI Symbol;Acc:MGI:3647343]	ME0	-0.0909	0.7378	0.1291	0.6337	-0.1884	0.4846	0.1502	0.5787	0.0331	0.9031	0.2419	0.3667	-0.2700	0.3118	0.2773	0.2984	0.3260	0.2179	-0.2054	0.4454	-0.1762	0.5140	-0.2014	0.4546	-0.2151	0.4237	0.0956	0.7247	-0.2228	0.4068	0.0657	0.8089	0.3445	0.1913	-0.1911	0.4783	0.3103	0.2421	-0.2426	0.3652	-0.1832	0.4971	0.3559	0.1761	-0.2194
ENSMUSG00000082588	Gm15443		predicted gene 15443 [Source:MGI Symbol;Acc:MGI:3642525]	ME0	-0.3070	0.2474	0.3249	0.2196	0.2751	0.3024	-0.2930	0.2708	0.0155	0.9547	0.0276	0.9191	0.1750	0.5169	-0.3028	0.2542	-0.2263	0.3994	0.3797	0.1469	0.1303	0.6305	0.2664	0.3185	0.4791	0.0604	0.3030	0.2540	0.1931	0.4736	-0.0114	0.9666	-0.2487	0.3530	0.0274	0.9197	0.2182	0.4168	-0.2233	0.4058	-0.2849	0.2848	-0.5031	0.0470	0.1513
ENSMUSG00000056220	Pla2g4a	18783	phospholipase A2, group IVA (cytosolic, calcium-dependent) [Source:MGI Symbol;Acc:MGI:1195256]	ME0	-0.0154	0.9549	0.3439	0.1921	0.1459	0.5898	-0.4744	0.0634	0.2845	0.2855	-0.1130	0.6769	0.2404	0.3697	-0.3365	0.2026	-0.5331	0.0335	0.1230	0.6500	-0.3580	0.1734	0.5391	0.0312	0.4247	0.1010	-0.0677	0.8034	0.1119	0.6800	0.0535	0.8439	-0.1478	0.5849	0.2636	0.3239	-0.1847	0.4935	-0.2310	0.3893	-0.3774	0.1496	-0.2425	0.3655	0.2203
ENSMUSG00000100690	Gm4322		predicted gene 4322 [Source:MGI Symbol;Acc:MGI:3782503]	ME0	-0.3021	0.2554	-0.2893	0.2771	0.1298	0.6320	0.4617	0.0718	-0.5122	0.0425	0.1493	0.5811	-0.0355	0.8961	0.4414	0.0870	0.1788	0.5075	0.0428	0.8750	-0.1215	0.6539	-0.0273	0.9200	-0.5349	0.0328	-0.3240	0.2209	0.1748	0.5173	0.1581	0.5588	0.0999	0.7127	0.2973	0.2635	-0.2053	0.4455	-0.0338	0.9012	0.4949	0.0513	0.4926	0.0526	0.0772
ENSMUSG00000100954	Gm10138		predicted gene 10138 [Source:MGI Symbol;Acc:MGI:3708522]	ME0	0.3193	0.2280	-0.4174	0.1077	0.1316	0.6270	-0.0336	0.9017	-0.0849	0.7545	-0.3906	0.1347	0.3487	0.1856	-0.2809	0.2920	0.1305	0.6299	-0.0579	0.8314	-0.1122	0.6791	0.1466	0.5879	-0.2505	0.3494	0.0348	0.8982	0.2481	0.3542	-0.3946	0.1304	-0.3497	0.1842	0.3719	0.1561	-0.2492	0.3519	-0.0504	0.8530	0.3776	0.1493	0.4584	0.0741	-0.1469
ENSMUSG00000052748	Swt1	66875	SWT1 RNA endoribonuclease homolog (S. cerevisiae) [Source:MGI Symbol;Acc:MGI:1914125]	ME0	-0.1333	0.6227	-0.4087	0.1160	0.5986	0.0143	-0.0566	0.8350	-0.4694	0.0666	-0.4030	0.1217	0.4576	0.0747	-0.2996	0.2595	0.3043	0.2518	0.5152	0.0411	0.3499	0.1840	-0.1184	0.6623	-0.1458	0.5900	-0.1875	0.4869	-0.4787	0.0607	-0.1819	0.5002	-0.2055	0.4452	0.2335	0.3842	-0.0618	0.8200	-0.2557	0.3392	-0.1711	0.5264	0.1609	0.5517	0.4308
ENSMUSG00000053286	Trmt1l	98685	tRNA methyltransferase 1 like [Source:MGI Symbol;Acc:MGI:1916185]	ME0	-0.0847	0.7552	-0.0701	0.7965	-0.0070	0.9793	0.1618	0.5494	-0.1340	0.6207	0.0794	0.7700	0.0638	0.8145	0.1833	0.4969	-0.3406	0.1968	0.2459	0.3585	0.1440	0.5948	-0.4037	0.1210	-0.5319	0.0339	0.1093	0.6871	0.0669	0.8056	0.4337	0.0933	0.1684	0.5330	-0.2274	0.3970	0.4601	0.0729	0.0525	0.8468	0.0032	0.9906	-0.0486	0.8582	0.1968
ENSMUSG00000106406	Mir7682	102466847	microRNA 7682 [Source:MGI Symbol;Acc:MGI:5562724]	ME0	0.0586	0.8294	-0.1992	0.4596	0.2852	0.2843	-0.1446	0.5931	-0.1218	0.6533	-0.2977	0.2627	0.1155	0.6702	-0.3779	0.1490	0.3997	0.1250	0.4498	0.0804	0.1806	0.5033	-0.4796	0.0601	-0.2287	0.3943	-0.3385	0.1996	-0.2073	0.4411	-0.3542	0.1783	-0.2325	0.3862	-0.2146	0.4249	-0.2233	0.4058	0.3224	0.2232	-0.2151	0.4237	0.2885	0.2785	0.0916
ENSMUSG00000026484	Rnf2	19821	ring finger protein 2 [Source:MGI Symbol;Acc:MGI:1101759]	ME0	0.0156	0.9544	0.1122	0.6790	0.2067	0.4425	-0.3345	0.2054	0.1107	0.6832	-0.1925	0.4751	0.4565	0.0755	-0.4746	0.0632	-0.0851	0.7541	0.3690	0.1596	-0.1964	0.4660	0.4953	0.0511	0.3424	0.1943	0.2065	0.4428	-0.0404	0.8819	-0.1282	0.6361	-0.4437	0.0851	0.2693	0.3132	0.0511	0.8510	-0.2130	0.4283	-0.3553	0.1768	-0.4034	0.1213	0.3761
ENSMUSG00000100551	Gm19503		predicted gene, 19503 [Source:MGI Symbol;Acc:MGI:5011688]	ME0	-0.3178	0.2304	0.2875	0.2803	-0.2337	0.3836	0.2640	0.3231	-0.0262	0.9232	0.4776	0.0613	-0.4674	0.0679	0.4923	0.0527	0.0277	0.9189	-0.2871	0.2810	-0.0653	0.8101	0.1945	0.4703	0.0865	0.7499	0.3615	0.1688	-0.1723	0.5235	0.5351	0.0327	0.2539	0.3426	-0.0416	0.8784	0.2934	0.2701	0.0073	0.9786	-0.3006	0.2579	-0.3422	0.1945	-0.0711
ENSMUSG00000100594	2810414N06Rik	102640772	RIKEN cDNA 2810414N06 gene [Source:MGI Symbol;Acc:MGI:1919065]	ME0	0.3587	0.1725	-0.0377	0.8897	-0.0415	0.8786	-0.2794	0.2946	0.2780	0.2972	-0.2747	0.3033	0.0463	0.8648	-0.2400	0.3705	-0.4037	0.1210	-0.3204	0.2264	0.3026	0.2546	-0.3335	0.2069	0.2535	0.3435	-0.1853	0.4920	-0.1189	0.6609	-0.0883	0.7450	0.1078	0.6911	-0.2503	0.3498	0.0218	0.9362	0.2664	0.3186	-0.0216	0.9366	-0.1309	0.6289	-0.0039
ENSMUSG00000043019	Edem3	66967	ER degradation enhancer, mannosidase alpha-like 3 [Source:MGI Symbol;Acc:MGI:1914217]	ME0	-0.0237	0.9306	-0.2233	0.4057	0.2093	0.4366	0.0378	0.8896	-0.2139	0.4262	-0.1607	0.5521	0.4676	0.0678	-0.2170	0.4194	0.1019	0.7072	0.4929	0.0524	-0.2654	0.3204	0.2453	0.3599	0.1485	0.5831	-0.0826	0.7610	0.0933	0.7312	-0.0228	0.9332	-0.5183	0.0397	0.3057	0.2495	-0.1111	0.6822	-0.4949	0.0513	0.0164	0.9520	0.2217	0.4093	0.6398
ENSMUSG00000080950	Gm7278		predicted gene 7278 [Source:MGI Symbol;Acc:MGI:3645261]	ME0	0.1594	0.5555	0.2595	0.3317	-0.2990	0.2606	-0.1199	0.6583	0.3628	0.1673	0.1209	0.6555	-0.3936	0.1315	0.1852	0.4923	0.0559	0.8371	-0.3934	0.1317	-0.0957	0.7244	0.1302	0.6307	-0.0903	0.7394	0.2059	0.4442	0.0885	0.7445	0.0425	0.8759	0.5118	0.0427	-0.0981	0.7177	-0.0808	0.7661	0.0532	0.8449	-0.3376	0.2009	0.0998	0.7132	-0.5364
ENSMUSG00000099969	Gm28960		predicted gene 28960 [Source:MGI Symbol;Acc:MGI:5579666]	ME0	-0.3069	0.2476	-0.1538	0.5694	0.4891	0.0545	-0.0284	0.9169	-0.3990	0.1258	-0.1578	0.5594	0.5057	0.0456	-0.1867	0.4887	-0.2658	0.3197	0.2851	0.2845	-0.2674	0.3167	0.2174	0.4185	0.0960	0.7235	-0.0667	0.8062	-0.2661	0.3192	-0.0358	0.8952	-0.2565	0.3375	0.4797	0.0600	0.1460	0.5896	-0.2275	0.3969	0.2835	0.2874	0.1237	0.6480	0.3495
ENSMUSG00000103543	Gm37669		predicted gene, 37669 [Source:MGI Symbol;Acc:MGI:5610897]	ME0	-0.0039	0.9886	-0.1456	0.5907	-0.1222	0.6521	0.2716	0.3088	-0.1294	0.6328	0.1092	0.6873	0.0608	0.8230	0.4450	0.0841	-0.2992	0.2603	-0.2787	0.2959	-0.2968	0.2643	0.1197	0.6589	-0.2724	0.3074	0.0022	0.9935	-0.2911	0.2740	0.4831	0.0580	0.4973	0.0500	0.2654	0.3204	0.2473	0.3557	0.0416	0.8785	0.1131	0.6767	0.0794	0.7701	0.2095
ENSMUSG00000042684	Npl	74091	N-acetylneuraminate pyruvate lyase [Source:MGI Symbol;Acc:MGI:1921341]	ME0	0.1034	0.7033	0.5122	0.0425	-0.2870	0.2812	-0.3286	0.2140	0.5331	0.0335	0.1590	0.5564	-0.0759	0.7800	-0.0946	0.7274	-0.3913	0.1340	-0.1924	0.4752	-0.5287	0.0353	0.5425	0.0299	0.3714	0.1567	0.0856	0.7526	0.2237	0.4048	-0.0891	0.7428	0.0527	0.8462	0.0912	0.7368	-0.2415	0.3675	-0.2784	0.2964	-0.0379	0.8892	-0.0560	0.8369	-0.1415
ENSMUSG00000099858	Gm6652		predicted gene 6652 [Source:MGI Symbol;Acc:MGI:3647244]	ME0	-0.2446	0.3612	-0.1091	0.6876	-0.0746	0.7837	0.4283	0.0979	-0.3063	0.2486	0.2764	0.3000	-0.3482	0.1863	0.5400	0.0308	0.3738	0.1538	-0.0282	0.9174	0.1403	0.6043	-0.0754	0.7813	-0.2778	0.2976	0.1324	0.6251	-0.1365	0.6143	0.4074	0.1173	0.2778	0.2976	-0.0033	0.9904	0.0065	0.9809	-0.4304	0.0961	-0.1516	0.5750	0.3762	0.1510	0.1115
ENSMUSG00000100334	C230024C17Rik	329271	RIKEN cDNA C230024C17 gene [Source:MGI Symbol;Acc:MGI:5439413]	ME0	0.0284	0.9170	-0.2083	0.4388	-0.0444	0.8704	0.2243	0.4036	-0.1559	0.5643	0.0139	0.9594	-0.2060	0.4440	0.1882	0.4851	-0.2878	0.2797	-0.3170	0.2316	0.1071	0.6931	0.0343	0.8996	0.2506	0.3493	0.1973	0.4639	0.0104	0.9696	0.3264	0.2173	-0.2595	0.3318	0.0991	0.7149	0.0380	0.8889	0.0303	0.9114	0.2942	0.2687	-0.1283	0.6357	-0.3101
ENSMUSG00000100183	Gm28512		predicted gene 28512 [Source:MGI Symbol;Acc:MGI:5579218]	ME0	-0.6050	0.0130	0.4655	0.0692	-0.1604	0.5529	0.2999	0.2591	-0.1208	0.6558	0.6629	0.0051	-0.5423	0.0300	0.4843	0.0573	-0.0505	0.8526	-0.1141	0.6739	0.2239	0.4046	-0.0478	0.8604	0.0612	0.8220	0.1401	0.6049	0.4637	0.0704	0.2855	0.2837	0.0084	0.9753	-0.2949	0.2675	0.2515	0.3474	-0.2920	0.2725	0.2541	0.3423	-0.3173	0.2311	-0.2549
ENSMUSG00000045968	Teddm2	240817	transmembrane epididymal family member 2 [Source:MGI Symbol;Acc:MGI:1923273]	ME0	0.4201	0.1052	-0.5305	0.0345	0.0065	0.9808	0.1039	0.7019	-0.0956	0.7247	-0.3695	0.1590	0.4977	0.0498	-0.1644	0.5430	0.0397	0.8840	0.3885	0.1370	-0.5194	0.0392	-0.0302	0.9117	-0.3505	0.1832	0.0943	0.7283	-0.1435	0.5958	0.0580	0.8312	-0.1949	0.4694	0.2483	0.3538	0.0929	0.7322	0.0007	0.9978	0.0489	0.8572	0.4965	0.0504	0.2150
ENSMUSG00000102459	Gm38352		predicted gene, 38352 [Source:MGI Symbol;Acc:MGI:5611580]	ME0	-0.0991	0.7151	-0.1467	0.5877	0.1289	0.6342	0.1169	0.6665	-0.2128	0.4287	-0.0258	0.9244	0.0209	0.9388	-0.0357	0.8954	0.0861	0.7512	0.0102	0.9700	0.0167	0.9510	-0.0885	0.7444	-0.2370	0.3768	0.0507	0.8521	0.5610	0.0238	-0.1839	0.4955	-0.2264	0.3991	0.0936	0.7304	0.0322	0.9057	0.3593	0.1717	0.4006	0.1241	0.1221	0.6524	-0.3652
ENSMUSG00000096950	Gm9530	671336	predicted gene 9530 [Source:MGI Symbol;Acc:MGI:3779939]	ME0	-0.2532	0.3441	0.1770	0.5119	-0.0041	0.9879	0.0803	0.7675	-0.0660	0.8083	0.2228	0.4068	-0.1172	0.6656	-0.0537	0.8435	-0.1690	0.5316	0.0021	0.9937	0.0489	0.8574	-0.3212	0.2251	0.3356	0.2038	-0.1010	0.7097	0.0583	0.8301	0.0502	0.8535	-0.5119	0.0426	-0.3150	0.2347	0.2619	0.3272	-0.1666	0.5375	0.2422	0.3661	-0.1090	0.6879	0.1518
ENSMUSG00000102558	Gm37571		predicted gene, 37571 [Source:MGI Symbol;Acc:MGI:5610799]	ME0	0.1694	0.5306	-0.3820	0.1443	-0.3820	0.1443	0.5946	0.0151	-0.1841	0.4949	0.1841	0.4949	-0.0228	0.9331	0.3416	0.1954	0.3490	0.1852	-0.1565	0.5628	-0.1633	0.5456	-0.3435	0.1927	-0.1990	0.4600	0.1263	0.6412	-0.1909	0.4787	0.1138	0.6747	-0.2020	0.4530	-0.1451	0.5919	0.3304	0.2114	-0.1958	0.4674	0.5467	0.0284	0.3823	0.1440	0.2399
ENSMUSG00000102837	Gm37383		predicted gene, 37383 [Source:MGI Symbol;Acc:MGI:5610611]	ME0	-0.1698	0.5295	0.0801	0.7681	0.1775	0.5107	-0.0878	0.7465	-0.0777	0.7749	-0.0067	0.9805	0.2590	0.3328	-0.0644	0.8128	-0.4771	0.0617	0.3298	0.2123	-0.2647	0.3218	0.1002	0.7120	-0.2064	0.4431	-0.1467	0.5876	0.3862	0.1396	0.1921	0.4761	-0.0381	0.8885	0.1672	0.5359	0.0171	0.9498	0.1897	0.4815	0.0668	0.8058	-0.0452	0.8680	0.2665
ENSMUSG00000015484	Fam163a	329274	family with sequence similarity 163, member A [Source:MGI Symbol;Acc:MGI:3618859]	ME0	-0.3092	0.2438	-0.0507	0.8522	0.4673	0.0680	-0.1074	0.6923	-0.3117	0.2399	-0.1368	0.6133	0.3385	0.1997	-0.0104	0.9695	-0.4191	0.1061	-0.0022	0.9936	0.0709	0.7941	0.1982	0.4619	-0.1427	0.5980	-0.3317	0.2094	0.0075	0.9779	-0.0003	0.9991	0.1318	0.6266	0.4305	0.0960	-0.0584	0.8299	-0.3693	0.1592	0.2741	0.3042	0.1187	0.6615	0.1763
ENSMUSG00000060985	Tdrd5	214575	tudor domain containing 5 [Source:MGI Symbol;Acc:MGI:2684949]	ME0	-0.2196	0.4138	-0.1298	0.6318	0.3756	0.1517	-0.0262	0.9233	-0.3026	0.2546	-0.1351	0.6179	0.1567	0.5622	-0.1072	0.6928	0.3949	0.1301	0.5358	0.0324	0.0282	0.9175	-0.2452	0.3601	-0.1338	0.6213	0.0605	0.8239	-0.1972	0.4642	-0.2066	0.4427	0.2655	0.3203	0.0057	0.9833	0.1594	0.5553	0.1226	0.6510	-0.1864	0.4895	0.3222	0.2235	-0.1049
ENSMUSG00000026601	Axdnd1	77352	axonemal dynein light chain domain containing 1 [Source:MGI Symbol;Acc:MGI:1924602]	ME0	-0.0724	0.7898	0.3308	0.2107	-0.0008	0.9978	-0.2576	0.3354	0.2238	0.4048	0.0634	0.8156	0.2230	0.4064	-0.1447	0.5927	-0.4092	0.1155	0.2480	0.3543	-0.4110	0.1138	0.4563	0.0756	0.2103	0.4343	0.2155	0.4228	0.1685	0.5329	0.2456	0.3591	-0.0338	0.9010	0.1435	0.5960	0.2710	0.3100	-0.0482	0.8594	-0.3990	0.1257	-0.5045	0.0463	0.1189
ENSMUSG00000026600	Soat1	20652	sterol O-acyltransferase 1 [Source:MGI Symbol;Acc:MGI:104665]	ME0	-0.1484	0.5832	-0.2635	0.3242	0.5766	0.0194	-0.1647	0.5421	-0.3567	0.1750	-0.3708	0.1574	0.2901	0.2758	-0.3021	0.2554	0.3455	0.1900	0.3676	0.1613	0.4607	0.0725	-0.0171	0.9499	-0.0066	0.9806	-0.3101	0.2425	-0.0989	0.7156	-0.2887	0.2782	-0.0616	0.8206	0.2171	0.4194	-0.2853	0.2842	0.1979	0.4625	-0.2536	0.3432	-0.0775	0.7755	0.2106
ENSMUSG00000046057	Gm15428		predicted pseudogene 15428 [Source:MGI Symbol;Acc:MGI:3642670]	ME0	-0.3834	0.1427	-0.0948	0.7269	0.2291	0.3934	0.2491	0.3522	-0.4141	0.1108	0.1336	0.6217	0.2650	0.3212	0.2466	0.3573	-0.1560	0.5639	0.4352	0.0921	-0.1961	0.4666	0.0020	0.9942	-0.1949	0.4694	0.1133	0.6762	-0.1897	0.4816	0.1240	0.6473	0.3250	0.2194	0.2230	0.4065	0.3037	0.2528	-0.1838	0.4957	0.4680	0.0675	0.1990	0.4601	0.1574
ENSMUSG00000101964	Gm28693		predicted gene 28693 [Source:MGI Symbol;Acc:MGI:5579399]	ME0	-0.0297	0.9131	-0.1803	0.5039	-0.0493	0.8563	0.2593	0.3322	-0.1819	0.5002	0.0684	0.8014	-0.1732	0.5213	0.3729	0.1549	-0.1182	0.6627	-0.0287	0.9160	0.0457	0.8666	0.0050	0.9854	-0.3634	0.1666	0.2515	0.3475	-0.3635	0.1663	0.4617	0.0718	0.2513	0.3478	0.0876	0.7471	0.1093	0.6870	-0.1736	0.5202	-0.0195	0.9430	0.0646	0.8120	-0.2051
ENSMUSG00000103303	Gm37802		predicted gene, 37802 [Source:MGI Symbol;Acc:MGI:5611030]	ME0	-0.0996	0.7137	-0.1045	0.7003	0.2292	0.3931	-0.0252	0.9262	-0.1767	0.5127	-0.1123	0.6788	0.1480	0.5844	-0.1568	0.5621	0.0521	0.8480	0.1453	0.5914	-0.1328	0.6240	0.4856	0.0565	0.3678	0.1610	0.1089	0.6882	0.1356	0.6167	0.1145	0.6728	-0.5329	0.0335	0.4072	0.1175	-0.2064	0.4431	-0.2377	0.3753	-0.2216	0.4094	-0.0971	0.7206	0.2202
ENSMUSG00000101768	Gm28694		predicted gene 28694 [Source:MGI Symbol;Acc:MGI:5579400]	ME0	-0.1707	0.5274	0.1905	0.4798	0.4247	0.1011	-0.4445	0.0845	0.0172	0.9497	-0.2200	0.4130	0.0802	0.7678	-0.1668	0.5369	-0.1826	0.4985	-0.1712	0.5260	0.2823	0.2894	0.1573	0.5607	-0.1723	0.5235	-0.2704	0.3111	0.3084	0.2453	-0.2959	0.2659	0.4588	0.0738	0.2239	0.4045	-0.2040	0.4485	-0.1420	0.5999	-0.1886	0.4843	0.1194	0.6596	-0.3963
ENSMUSG00000026592	Tex35	73435	testis expressed 35 [Source:MGI Symbol;Acc:MGI:1920685]	ME0	-0.3657	0.1637	0.4341	0.0930	-0.2524	0.3456	0.1840	0.4951	0.0592	0.8275	0.5353	0.0326	-0.5883	0.0165	0.2940	0.2691	0.5518	0.0267	-0.0301	0.9118	0.2005	0.4566	-0.4691	0.0668	-0.0098	0.9713	-0.1077	0.6913	0.5354	0.0326	-0.1616	0.5499	0.1846	0.4937	-0.6245	0.0097	0.1260	0.6420	-0.0351	0.8974	-0.0123	0.9638	0.1596	0.5550	-0.2823
ENSMUSG00000109913	Gm30694		predicted gene, 30694 [Source:MGI Symbol;Acc:MGI:5589853]	ME0	0.4502	0.0801	-0.3663	0.1629	-0.0633	0.8158	-0.0206	0.9397	0.0727	0.7891	-0.3351	0.2046	0.4340	0.0930	-0.2707	0.3106	-0.3775	0.1495	0.2308	0.3898	-0.0826	0.7610	0.0505	0.8526	-0.1386	0.6086	0.2417	0.3671	0.2634	0.3244	0.0035	0.9898	-0.3642	0.1655	0.1399	0.6054	-0.0052	0.9848	0.2252	0.4017	0.3447	0.1910	-0.0693	0.7988	0.1645
ENSMUSG00000102391	Gm37578		predicted gene, 37578 [Source:MGI Symbol;Acc:MGI:5610806]	ME0	0.4091	0.1157	-0.3696	0.1589	-0.0741	0.7852	0.0346	0.8988	0.0342	0.9000	-0.2901	0.2757	0.3863	0.1394	-0.2509	0.3486	-0.0190	0.9444	0.2472	0.3561	-0.3114	0.2404	-0.0990	0.7152	-0.3230	0.2224	0.3588	0.1724	0.2826	0.2890	-0.1081	0.6902	-0.3014	0.2566	0.0877	0.7468	0.1956	0.4680	0.0605	0.8239	0.2048	0.4468	0.4159	0.1091	0.0092
ENSMUSG00000087632	Gm6058		predicted gene 6058 [Source:MGI Symbol;Acc:MGI:3648617]	ME0	-0.0426	0.8756	-0.2876	0.2801	0.2757	0.3013	0.0545	0.8412	-0.2859	0.2830	-0.2019	0.4533	0.1945	0.4705	0.1235	0.6485	-0.4015	0.1232	0.1433	0.5966	0.1424	0.5989	0.0652	0.8105	-0.3991	0.1257	0.0233	0.9317	0.0816	0.7639	0.2944	0.2683	0.2670	0.3176	0.3014	0.2566	0.0552	0.8392	0.2625	0.3260	0.1344	0.6197	-0.1397	0.6057	-0.2002
ENSMUSG00000026587	Astn1	11899	astrotactin 1 [Source:MGI Symbol;Acc:MGI:1098567]	ME0	-0.4008	0.1239	0.1221	0.6524	0.2440	0.3624	0.0347	0.8986	-0.2414	0.3678	0.1357	0.6162	0.0934	0.7309	-0.0060	0.9825	-0.2756	0.3016	0.2054	0.4455	-0.1124	0.6786	0.1353	0.6173	0.5218	0.0382	-0.2499	0.3506	0.3045	0.2515	0.0871	0.7485	-0.2812	0.2913	0.1446	0.5930	-0.0524	0.8472	-0.0491	0.8567	0.2660	0.3194	-0.1460	0.5896	0.2834
ENSMUSG00000073530	Pappa2	23850	pappalysin 2 [Source:MGI Symbol;Acc:MGI:3051647]	ME0	-0.0589	0.8285	-0.0119	0.9652	-0.0310	0.9093	0.1018	0.7076	-0.0613	0.8216	0.0779	0.7744	0.1452	0.5915	-0.0195	0.9428	0.0423	0.8763	-0.2632	0.3248	0.1666	0.5374	0.2492	0.3519	0.2499	0.3506	0.4893	0.0544	0.0819	0.7630	0.1282	0.6361	-0.3145	0.2355	0.1426	0.5982	0.4609	0.0724	-0.2736	0.3051	-0.0837	0.7579	-0.3650	0.1645	0.3728
ENSMUSG00000103572	Gm37115		predicted gene, 37115 [Source:MGI Symbol;Acc:MGI:5610343]	ME0	-0.0389	0.8864	0.1556	0.5651	0.1684	0.5331	-0.2851	0.2845	0.1011	0.7095	-0.1122	0.6792	0.2745	0.3035	-0.2842	0.2861	-0.3532	0.1797	0.4201	0.1052	0.0829	0.7602	0.0486	0.8582	0.0625	0.8183	0.3433	0.1930	0.3137	0.2368	-0.0363	0.8939	0.0611	0.8220	-0.0538	0.8430	0.3491	0.1851	0.2132	0.4278	-0.1229	0.6502	-0.4467	0.0828	-0.1420
ENSMUSG00000104111	Gm37294	105243991	predicted gene, 37294 [Source:MGI Symbol;Acc:MGI:5610522]	ME0	0.1075	0.6919	0.2536	0.3433	-0.4055	0.1192	0.0444	0.8703	0.3127	0.2383	0.2580	0.3346	-0.4851	0.0568	0.2608	0.3292	0.1618	0.5493	-0.3358	0.2035	0.2267	0.3985	-0.1678	0.5345	-0.2933	0.2702	0.1526	0.5726	0.3763	0.1509	0.1412	0.6019	0.3529	0.1801	-0.4017	0.1230	0.1038	0.7020	0.3329	0.2078	-0.3102	0.2424	-0.2486	0.3533	-0.4006
ENSMUSG00000103006	4933417C20Rik		RIKEN cDNA 4933417C20 gene [Source:MGI Symbol;Acc:MGI:1918378]	ME0	0.1384	0.6094	-0.3301	0.2118	0.4587	0.0740	-0.2669	0.3177	-0.1661	0.5388	-0.5170	0.0403	0.4551	0.0765	-0.3009	0.2575	-0.4141	0.1108	0.0705	0.7952	0.0831	0.7598	0.5308	0.0344	0.0982	0.7176	0.3196	0.2276	-0.3043	0.2519	-0.0077	0.9774	-0.0078	0.9772	0.6515	0.0063	-0.0935	0.7304	0.0893	0.7423	-0.0157	0.9539	-0.2680	0.3156	-0.2160
ENSMUSG00000104020	Gm37215		predicted gene, 37215 [Source:MGI Symbol;Acc:MGI:5610443]	ME0	0.1753	0.5161	-0.0031	0.9909	0.0054	0.9843	-0.1775	0.5107	0.1491	0.5815	-0.1564	0.5629	0.1127	0.6778	-0.2354	0.3802	-0.4047	0.1200	0.3427	0.1938	-0.0321	0.9061	-0.5409	0.0305	-0.0003	0.9991	-0.3756	0.1517	0.0800	0.7683	-0.1546	0.5676	-0.0576	0.8321	-0.3841	0.1418	-0.0938	0.7296	0.0348	0.8981	0.3134	0.2372	0.2993	0.2602	-0.0181
ENSMUSG00000102172	Gm37873		predicted gene, 37873 [Source:MGI Symbol;Acc:MGI:5611101]	ME0	0.0389	0.8863	-0.2317	0.3880	0.1997	0.4584	-0.0069	0.9797	-0.1669	0.5366	-0.2066	0.4426	0.1434	0.5963	0.0422	0.8766	0.0995	0.7140	-0.0606	0.8235	0.1866	0.4889	0.2172	0.4191	-0.2742	0.3040	0.0739	0.7856	-0.2571	0.3365	-0.3570	0.1747	0.4091	0.1157	0.3663	0.1629	-0.2764	0.3001	-0.0341	0.9003	0.4381	0.0896	0.1938	0.4721	-0.3909
ENSMUSG00000103200	Gm37328		predicted gene, 37328 [Source:MGI Symbol;Acc:MGI:5610556]	ME0	-0.0725	0.7895	0.2896	0.2766	-0.0893	0.7422	-0.1278	0.6372	0.1880	0.4856	0.1402	0.6046	-0.4207	0.1047	0.1649	0.5416	-0.1438	0.5953	-0.2045	0.4475	0.3632	0.1667	-0.2401	0.3704	-0.1540	0.5690	-0.2570	0.3366	-0.1547	0.5672	0.0630	0.8168	0.4915	0.0532	-0.3402	0.1974	-0.1762	0.5140	0.3861	0.1396	-0.1734	0.5206	-0.2974	0.2633	-0.3229
ENSMUSG00000104053	Gm38126		predicted gene, 38126 [Source:MGI Symbol;Acc:MGI:5611354]	ME0	-0.4277	0.0984	-0.0510	0.8513	0.1508	0.5773	0.3279	0.2151	-0.4145	0.1104	0.2398	0.3710	0.0814	0.7645	0.2857	0.2834	0.3769	0.1502	0.1878	0.4862	-0.3490	0.1852	0.0879	0.7462	-0.3413	0.1957	-0.3103	0.2421	-0.1255	0.6433	-0.0763	0.7789	0.0818	0.7632	0.2816	0.2908	-0.1131	0.6766	-0.2438	0.3629	0.3469	0.1880	0.4966	0.0504	0.3170
ENSMUSG00000040423	Rc3h1	381305	RING CCCH (C3H) domains 1 [Source:MGI Symbol;Acc:MGI:2685397]	ME0	0.1360	0.6156	0.4662	0.0687	-0.1091	0.6876	-0.4931	0.0523	0.5215	0.0383	-0.0233	0.9318	0.0703	0.7960	-0.3790	0.1477	-0.3962	0.1287	0.0031	0.9908	-0.1181	0.6631	0.2304	0.3906	0.4188	0.1064	0.3323	0.2086	0.4352	0.0920	-0.2421	0.3663	-0.0564	0.8356	-0.1477	0.5851	0.1440	0.5946	-0.2378	0.3751	-0.1575	0.5603	-0.2419	0.3668	-0.3037
ENSMUSG00000103343	Gm37052		predicted gene, 37052 [Source:MGI Symbol;Acc:MGI:5610280]	ME0	0.2257	0.4006	-0.2028	0.4513	0.1678	0.5344	-0.1908	0.4791	0.0199	0.9418	-0.3408	0.1964	0.6718	0.0044	-0.4063	0.1184	0.0049	0.9855	0.3449	0.1907	-0.2478	0.3548	0.4671	0.0681	-0.3843	0.1417	0.2556	0.3393	0.1719	0.5244	-0.2059	0.4441	-0.3509	0.1827	0.4486	0.0814	0.0689	0.7999	-0.2214	0.4100	-0.0755	0.7812	-0.0590	0.8282	0.2934
ENSMUSG00000043467	Zbtb37	240869	zinc finger and BTB domain containing 37 [Source:MGI Symbol;Acc:MGI:2444467]	ME0	0.1248	0.6452	-0.1460	0.5894	-0.3862	0.1395	0.4075	0.1172	-0.0184	0.9460	0.2264	0.3991	-0.1873	0.4873	0.1737	0.5200	0.2352	0.3806	-0.0061	0.9822	0.0172	0.9496	-0.5737	0.0201	-0.1427	0.5981	-0.1097	0.6860	0.0093	0.9728	0.1576	0.5599	-0.4408	0.0874	-0.5002	0.0485	0.2373	0.3761	-0.0634	0.8155	0.2528	0.3448	0.1233	0.6492	0.2649
ENSMUSG00000104016	Gm37362		predicted gene, 37362 [Source:MGI Symbol;Acc:MGI:5610590]	ME0	0.3313	0.2101	-0.2985	0.2615	-0.1856	0.4913	0.1529	0.5720	0.0284	0.9169	-0.1261	0.6416	0.3603	0.1704	0.0431	0.8741	-0.4445	0.0845	0.1742	0.5187	-0.4174	0.1077	0.0990	0.7152	-0.4128	0.1120	0.3638	0.1659	-0.4007	0.1240	0.4781	0.0610	-0.1017	0.7077	0.1698	0.5296	0.4019	0.1228	0.0345	0.8989	0.0409	0.8806	-0.1402	0.6045	0.2591
ENSMUSG00000026708	Cenpl	70454	centromere protein L [Source:MGI Symbol;Acc:MGI:1917704]	ME0	0.0928	0.7324	-0.4023	0.1224	0.2695	0.3128	0.0400	0.8830	-0.2680	0.3156	-0.3138	0.2366	0.6200	0.0104	-0.2404	0.3697	-0.2449	0.3606	0.3595	0.1714	0.1043	0.7006	0.1274	0.6382	-0.1946	0.4702	0.2866	0.2819	-0.2840	0.2864	0.1493	0.5810	-0.4454	0.0838	0.3064	0.2484	0.3290	0.2134	-0.3941	0.1309	0.1044	0.7004	-0.1806	0.5034	0.5144
ENSMUSG00000026700	Tnfsf4	22164	tumor necrosis factor (ligand) superfamily, member 4 [Source:MGI Symbol;Acc:MGI:104511]	ME0	-0.1269	0.6395	0.0537	0.8433	0.1238	0.6479	-0.0506	0.8524	-0.0634	0.8157	0.0027	0.9920	-0.0635	0.8153	-0.2422	0.3662	0.4347	0.0924	0.0469	0.8630	0.0797	0.7693	-0.3289	0.2135	0.2746	0.3033	-0.3983	0.1265	0.4063	0.1184	-0.4320	0.0948	-0.3879	0.1377	-0.2291	0.3934	-0.1516	0.5751	0.1596	0.5550	0.0434	0.8733	0.2519	0.3466	0.0758
ENSMUSG00000026698	Pigc	67292	phosphatidylinositol glycan anchor biosynthesis, class C [Source:MGI Symbol;Acc:MGI:1914542]	ME0	0.1815	0.5011	-0.6157	0.0111	0.6660	0.0049	-0.2318	0.3877	-0.3761	0.1511	-0.7340	0.0012	0.4345	0.0926	-0.4183	0.1069	-0.0642	0.8132	0.3578	0.1736	0.3767	0.1503	-0.2109	0.4330	-0.3458	0.1896	-0.3348	0.2050	-0.2758	0.3011	-0.2695	0.3128	-0.0353	0.8967	0.3263	0.2174	-0.3943	0.1307	0.3929	0.1322	0.0366	0.8929	0.2707	0.3105	-0.1594
ENSMUSG00000090260	2810442N19Rik	72753	RIKEN cDNA 2810442N19 gene [Source:MGI Symbol;Acc:MGI:1920003]	ME0	0.3098	0.2430	-0.1305	0.6299	-0.2949	0.2675	0.1157	0.6696	0.1552	0.5660	-0.0128	0.9623	0.3264	0.2172	-0.0632	0.8162	-0.0838	0.7577	-0.0301	0.9118	-0.4167	0.1084	0.4285	0.0977	0.0411	0.8798	0.4832	0.0580	-0.0666	0.8064	0.4506	0.0799	-0.4374	0.0902	0.2138	0.4265	0.4666	0.0685	0.1141	0.6740	-0.4003	0.1244	-0.5685	0.0216	0.5753
ENSMUSG00000026694	Eef1aknmt	71449	EEF1A lysine and N-terminal methyltransferase [Source:MGI Symbol;Acc:MGI:1918699]	ME0	0.4354	0.0919	-0.4992	0.0490	0.2345	0.3820	-0.1707	0.5274	-0.0553	0.8388	-0.5802	0.0185	0.5249	0.0368	-0.4139	0.1110	-0.5554	0.0255	0.2440	0.3624	0.2296	0.3923	-0.3171	0.2315	-0.3269	0.2165	0.1418	0.6004	-0.1061	0.6958	0.1560	0.5639	-0.2787	0.2959	0.0319	0.9067	0.2854	0.2840	0.3536	0.1790	-0.0118	0.9654	-0.1511	0.5764	0.1473
ENSMUSG00000026697	Myoc	17926	myocilin [Source:MGI Symbol;Acc:MGI:1202864]	ME0	-0.0289	0.9155	0.4248	0.1010	-0.0426	0.8756	-0.3534	0.1794	0.3429	0.1935	0.0619	0.8200	-0.1040	0.7015	-0.1470	0.5869	-0.1236	0.6485	0.2338	0.3835	0.3129	0.2380	-0.1267	0.6401	0.3041	0.2521	0.1834	0.4965	-0.0527	0.8463	-0.0310	0.9092	0.4034	0.1213	-0.4108	0.1139	0.1390	0.6077	-0.0530	0.8455	-0.5150	0.0412	-0.3425	0.1942	0.0554
ENSMUSG00000026692	Fmo4	226564	flavin containing monooxygenase 4 [Source:MGI Symbol;Acc:MGI:2429497]	ME0	0.0187	0.9452	0.3657	0.1636	-0.4430	0.0857	0.0586	0.8293	0.3329	0.2077	0.3675	0.1614	-0.3035	0.2532	0.1384	0.6092	0.1160	0.6687	-0.4270	0.0990	-0.2250	0.4021	-0.3280	0.2148	0.2162	0.4213	-0.0690	0.7994	0.1906	0.4795	-0.0251	0.9264	0.0980	0.7179	-0.4745	0.0633	0.3751	0.1523	0.0606	0.8235	-0.0502	0.8535	0.0769	0.7770	0.0494
ENSMUSG00000041396	Mettl18	69962	methyltransferase like 18 [Source:MGI Symbol;Acc:MGI:1917212]	ME0	0.2425	0.3655	-0.6678	0.0047	0.5841	0.0175	-0.1588	0.5569	-0.3683	0.1604	-0.7159	0.0018	0.6677	0.0047	-0.4480	0.0818	-0.1402	0.6045	0.4733	0.0641	0.2386	0.3735	-0.2922	0.2721	-0.2920	0.2725	-0.0374	0.8907	-0.2909	0.2744	-0.1361	0.6153	-0.1159	0.6689	0.2636	0.3240	0.1141	0.6739	0.1412	0.6020	0.0157	0.9541	0.2751	0.3025	0.1207
ENSMUSG00000090081	Gm16587		predicted gene 16587 [Source:MGI Symbol;Acc:MGI:4415007]	ME0	-0.0236	0.9307	0.0498	0.8546	-0.3291	0.2132	0.3030	0.2540	0.0227	0.9336	0.3055	0.2498	-0.4871	0.0557	0.2660	0.3194	0.3941	0.1309	-0.3524	0.1806	0.1147	0.6723	-0.1327	0.6241	0.2180	0.4174	-0.2731	0.3061	0.1118	0.6802	0.1060	0.6961	-0.3236	0.2214	-0.2545	0.3415	-0.3224	0.2232	-0.0287	0.9160	0.0103	0.9697	0.0501	0.8537	0.2096
ENSMUSG00000026575	Nme7	171567	NME/NM23 family member 7 [Source:MGI Symbol;Acc:MGI:2449121]	ME0	0.4345	0.0926	0.1972	0.4641	-0.3685	0.1602	-0.2633	0.3245	0.5471	0.0283	-0.0572	0.8333	-0.1479	0.5847	-0.1888	0.4839	0.1788	0.5077	0.0616	0.8207	0.1473	0.5861	-0.2183	0.4166	0.3259	0.2180	0.0084	0.9754	0.1270	0.6394	-0.3081	0.2457	0.2618	0.3273	-0.4933	0.0521	-0.2262	0.3996	0.0776	0.7752	-0.2654	0.3205	0.0257	0.9247	-0.0194
ENSMUSG00000026574	Dpt	56429	dermatopontin [Source:MGI Symbol;Acc:MGI:1928392]	ME0	-0.3957	0.1292	0.0822	0.7622	-0.1834	0.4965	0.4970	0.0502	-0.2715	0.3090	0.5016	0.0478	-0.6790	0.0038	0.5757	0.0196	0.3031	0.2539	-0.3449	0.1908	0.2848	0.2850	-0.5330	0.0335	0.1572	0.5611	-0.2949	0.2675	0.0137	0.9599	0.3746	0.1529	-0.0263	0.9231	-0.4500	0.0803	0.1263	0.6410	-0.2405	0.3696	0.0851	0.7540	0.1878	0.4862	-0.0215
ENSMUSG00000026571	Dcaf6	74106	DDB1 and CUL4 associated factor 6 [Source:MGI Symbol;Acc:MGI:1921356]	ME0	-0.0781	0.7737	0.3174	0.2309	-0.3156	0.2337	0.0763	0.7788	0.2073	0.4412	0.3410	0.1962	-0.5479	0.0280	0.1512	0.5762	0.4527	0.0782	-0.1457	0.5903	0.1636	0.5449	-0.4175	0.1076	0.3320	0.2091	-0.2066	0.4427	0.2801	0.2934	-0.0244	0.9285	-0.0131	0.9617	-0.5943	0.0152	-0.1193	0.6599	-0.1809	0.5025	-0.3209	0.2256	0.2676	0.3163	0.1329
ENSMUSG00000089299	Gm24637		predicted gene, 24637 [Source:MGI Symbol;Acc:MGI:5454414]	ME0	0.1249	0.6450	-0.1469	0.5872	-0.0541	0.8423	0.0761	0.7793	-0.0191	0.9441	-0.0613	0.8217	0.0448	0.8692	-0.0334	0.9023	-0.2335	0.3841	-0.1963	0.4663	0.2440	0.3624	-0.1761	0.5141	-0.2236	0.4051	0.0926	0.7330	0.1304	0.6303	0.0375	0.8902	-0.2378	0.3752	-0.1036	0.7026	0.3132	0.2375	0.2946	0.2680	0.3238	0.2211	-0.4337	0.0933	-0.3242
ENSMUSG00000103763	Gm37860		predicted gene, 37860 [Source:MGI Symbol;Acc:MGI:5611088]	ME0	-0.0628	0.8174	-0.0840	0.7572	0.0841	0.7568	0.0626	0.8178	-0.1271	0.6391	-0.0185	0.9458	0.3322	0.2087	-0.1217	0.6534	-0.1303	0.6305	0.4567	0.0754	-0.4585	0.0740	0.2048	0.4467	-0.0876	0.7471	-0.0844	0.7558	0.0396	0.8843	-0.0404	0.8819	-0.3474	0.1873	0.2505	0.3493	-0.1589	0.5568	0.0165	0.9517	0.3348	0.2050	0.1189	0.6610	0.3502
ENSMUSG00000040713	Creg1	433375	cellular repressor of E1A-stimulated genes 1 [Source:MGI Symbol;Acc:MGI:1344382]	ME0	0.1267	0.6400	0.2113	0.4321	0.1757	0.5152	-0.5137	0.0418	0.2927	0.2712	-0.2619	0.3272	0.0719	0.7913	-0.4047	0.1200	0.1940	0.4715	0.0066	0.9805	0.2195	0.4140	0.4366	0.0908	0.1757	0.5151	-0.0286	0.9162	0.1133	0.6760	-0.5134	0.0420	0.1380	0.6102	0.1723	0.5234	-0.5072	0.0449	0.1654	0.5404	-0.4063	0.1183	-0.2743	0.3039	-0.2323
ENSMUSG00000089829	Gm16565		predicted gene 16565 [Source:MGI Symbol;Acc:MGI:4414985]	ME0	0.0397	0.8839	-0.4549	0.0767	0.6378	0.0079	-0.2226	0.4073	-0.3596	0.1714	-0.5867	0.0169	0.7068	0.0022	-0.3712	0.1570	-0.4034	0.1213	0.4516	0.0791	0.1266	0.6404	0.0979	0.7184	-0.5064	0.0453	0.2847	0.2852	-0.1609	0.5518	0.1469	0.5871	-0.0261	0.9236	0.4902	0.0539	0.3690	0.1595	0.1727	0.5225	-0.2285	0.3946	-0.1293	0.6332	0.0666
ENSMUSG00000026565	Pou2f1	18986	POU domain, class 2, transcription factor 1 [Source:MGI Symbol;Acc:MGI:101898]	ME0	0.2012	0.4548	-0.2654	0.3205	0.2537	0.3431	-0.1895	0.4821	-0.0556	0.8380	-0.3940	0.1311	0.3859	0.1399	-0.3044	0.2517	-0.3570	0.1746	-0.0419	0.8777	0.1449	0.5923	0.3349	0.2048	-0.0046	0.9866	0.4097	0.1151	-0.1256	0.6429	-0.0732	0.7876	-0.1487	0.5827	0.3937	0.1314	0.1923	0.4756	0.3508	0.1828	0.1308	0.6291	-0.5466	0.0285	-0.3639
ENSMUSG00000099008	Gm17976		predicted gene, 17976 [Source:MGI Symbol;Acc:MGI:5010161]	ME0	-0.0066	0.9807	0.1084	0.6895	-0.2275	0.3967	0.1257	0.6426	0.0882	0.7454	0.2028	0.4514	-0.3446	0.1911	0.2753	0.3021	0.0176	0.9484	-0.3303	0.2114	0.0518	0.8490	-0.2309	0.3895	0.2635	0.3241	0.3616	0.1687	-0.2917	0.2730	-0.0003	0.9990	0.5150	0.0412	-0.2417	0.3670	0.3182	0.2298	0.0717	0.7918	0.1959	0.4672	0.1144	0.6732	-0.4812
ENSMUSG00000026563	Tada1	27878	transcriptional adaptor 1 [Source:MGI Symbol;Acc:MGI:1196415]	ME0	0.3480	0.1865	-0.5230	0.0376	0.3135	0.2370	-0.1386	0.6088	-0.1515	0.5753	-0.5729	0.0204	0.6673	0.0047	-0.4623	0.0714	-0.0381	0.8887	0.3266	0.2170	-0.1555	0.5653	0.3815	0.1448	0.1567	0.5622	0.0056	0.9837	-0.1954	0.4684	-0.1893	0.4825	-0.4316	0.0951	0.5465	0.0285	-0.2351	0.3808	0.2854	0.2840	0.0560	0.8369	-0.1511	0.5763	0.3185
ENSMUSG00000102870	Gm17868		predicted gene, 17868 [Source:MGI Symbol;Acc:MGI:5010053]	ME0	0.0456	0.8668	-0.1679	0.5343	-0.0863	0.7507	0.2085	0.4383	-0.1059	0.6963	0.0352	0.8969	0.0935	0.7307	0.3439	0.1921	-0.3852	0.1407	-0.3608	0.1698	0.0052	0.9848	0.1695	0.5303	-0.3719	0.1560	0.2862	0.2826	-0.3792	0.1474	0.3458	0.1896	0.3414	0.1956	0.2722	0.3078	0.3028	0.2543	-0.3640	0.1658	0.3027	0.2545	0.0133	0.9611	-0.0070
ENSMUSG00000026683	Nuf2	66977	NUF2, NDC80 kinetochore complex component [Source:MGI Symbol;Acc:MGI:1914227]	ME0	-0.1728	0.5223	0.0851	0.7539	-0.2391	0.3725	0.3267	0.2168	-0.0759	0.7800	0.3567	0.1751	0.0383	0.8880	0.4253	0.1005	-0.3303	0.2115	0.0698	0.7974	-0.3855	0.1403	0.0963	0.7228	0.0417	0.8782	0.1273	0.6384	-0.2575	0.3356	0.5751	0.0198	0.1595	0.5552	0.0130	0.9620	0.4604	0.0728	-0.3726	0.1553	0.1348	0.6187	-0.1445	0.5935	0.4014
ENSMUSG00000026678	Rgs5	19737	regulator of G-protein signaling 5 [Source:MGI Symbol;Acc:MGI:1098434]	ME0	0.5424	0.0299	0.1676	0.5350	-0.4585	0.0741	-0.2515	0.3474	0.6149	0.0112	-0.0727	0.7891	0.0200	0.9413	-0.2543	0.3420	-0.3414	0.1956	0.0329	0.9037	-0.2339	0.3832	0.0733	0.7873	0.3483	0.1862	-0.0516	0.8496	0.1094	0.6867	0.1319	0.6263	-0.2582	0.3343	-0.3033	0.2535	-0.1428	0.5977	0.2875	0.2802	-0.3190	0.2285	-0.4875	0.0554	0.2310
ENSMUSG00000104266	Gm37748		predicted gene, 37748 [Source:MGI Symbol;Acc:MGI:5610976]	ME0	-0.0752	0.7819	-0.1456	0.5906	0.3781	0.1487	-0.1574	0.5605	-0.1912	0.4781	-0.2624	0.3263	0.2536	0.3433	-0.3496	0.1844	-0.0114	0.9664	0.2938	0.2694	0.4841	0.0574	-0.3694	0.1591	0.1573	0.5607	0.0052	0.9848	-0.2770	0.2990	-0.0322	0.9059	-0.3100	0.2426	-0.1693	0.5307	0.2779	0.2973	-0.2164	0.4208	-0.2832	0.2878	-0.0996	0.7136	0.3788
ENSMUSG00000096964	Gm6345	622708	predicted gene 6345 [Source:MGI Symbol;Acc:MGI:3647370]	ME0	-0.2050	0.4463	-0.4781	0.0610	0.6487	0.0066	0.0344	0.8993	-0.5916	0.0158	-0.3842	0.1417	0.4408	0.0874	-0.2234	0.4055	0.3209	0.2256	0.4637	0.0704	0.1165	0.6674	0.1068	0.6939	-0.2364	0.3782	0.3017	0.2560	-0.2156	0.4225	-0.0412	0.8795	-0.2179	0.4175	0.4991	0.0491	0.1509	0.5770	-0.1963	0.4663	-0.2169	0.4198	0.3320	0.2090	0.1324
ENSMUSG00000038473	Nos1ap		nitric oxide synthase 1 (neuronal) adaptor protein [Source:MGI Symbol;Acc:MGI:1917979]	ME0	0.0451	0.8681	-0.2753	0.3022	0.1196	0.6591	0.1105	0.6836	-0.1993	0.4593	-0.1427	0.5982	0.1691	0.5314	-0.0188	0.9449	0.4090	0.1157	-0.1227	0.6508	-0.2603	0.3303	0.3091	0.2440	-0.1371	0.6127	-0.0318	0.9069	-0.0231	0.9324	-0.2667	0.3181	-0.1321	0.6257	0.4724	0.0646	-0.3307	0.2109	-0.2333	0.3846	0.1736	0.5201	0.5989	0.0142	0.1171
ENSMUSG00000026659	Dusp12	80915	dual specificity phosphatase 12 [Source:MGI Symbol;Acc:MGI:1890614]	ME0	0.2625	0.3261	0.4209	0.1045	-0.2797	0.2941	-0.4036	0.1211	0.5918	0.0157	0.0149	0.9562	-0.3090	0.2442	-0.1103	0.6842	-0.2554	0.3397	-0.3460	0.1893	-0.1778	0.5100	-0.0487	0.8579	0.0375	0.8903	-0.3155	0.2338	-0.0350	0.8975	-0.4058	0.1189	0.4148	0.1102	-0.2664	0.3186	-0.4540	0.0773	0.1623	0.5481	0.1182	0.6630	0.1762	0.5139	-0.6269
ENSMUSG00000103676	Gm38204		predicted gene, 38204 [Source:MGI Symbol;Acc:MGI:5611432]	ME0	-0.2539	0.3427	-0.3529	0.1800	0.6954	0.0028	-0.0886	0.7442	-0.5255	0.0366	-0.3823	0.1439	0.4943	0.0516	-0.2243	0.4037	-0.3023	0.2551	0.3275	0.2157	0.2340	0.3830	0.1693	0.5308	-0.2824	0.2893	0.2977	0.2628	-0.0369	0.8922	0.3026	0.2546	-0.2815	0.2909	0.5005	0.0483	0.4024	0.1223	-0.2442	0.3621	-0.2770	0.2990	-0.1276	0.6376	0.0943
ENSMUSG00000005677	Nr1i3	12355	nuclear receptor subfamily 1, group I, member 3 [Source:MGI Symbol;Acc:MGI:1346307]	ME0	0.5133	0.0420	-0.2229	0.4066	-0.1199	0.6583	-0.1705	0.5279	0.2514	0.3475	-0.3407	0.1966	0.0320	0.9064	-0.0443	0.8706	-0.0748	0.7830	-0.3335	0.2068	0.0139	0.9592	0.1183	0.6626	-0.3282	0.2146	-0.1219	0.6528	-0.3221	0.2237	0.0320	0.9063	0.3393	0.1985	0.1562	0.5636	-0.3337	0.2065	0.3310	0.2104	-0.2987	0.2611	0.0269	0.9211	-0.1179
ENSMUSG00000005674	Tomm40l	641376	translocase of outer mitochondrial membrane 40-like [Source:MGI Symbol;Acc:MGI:3589112]	ME0	0.3056	0.2497	-0.3776	0.1493	0.2154	0.4231	-0.1434	0.5963	-0.0623	0.8186	-0.4512	0.0794	0.1639	0.5441	-0.3337	0.2066	0.1273	0.6384	-0.2010	0.4553	0.3325	0.2083	-0.1261	0.6416	0.0590	0.8282	-0.2852	0.2843	0.0512	0.8506	-0.1616	0.5499	-0.3060	0.2491	0.1076	0.6916	-0.2640	0.3231	0.5287	0.0352	-0.2093	0.4365	-0.0753	0.7818	0.1486
ENSMUSG00000052423	B4galt3	57370	UDP-Gal:betaGlcNAc beta 1,4-galactosyltransferase, polypeptide 3 [Source:MGI Symbol;Acc:MGI:1928767]	ME0	-0.3132	0.2375	-0.3137	0.2367	0.3998	0.1249	0.2271	0.3976	-0.5429	0.0298	-0.0750	0.7825	-0.0314	0.9081	0.2340	0.3831	0.1368	0.6134	0.2963	0.2651	0.4330	0.0939	-0.4897	0.0542	-0.3174	0.2309	-0.4746	0.0632	-0.3148	0.2350	0.1022	0.7063	0.3072	0.2471	-0.0463	0.8647	-0.1208	0.6558	0.0089	0.9740	0.1572	0.5610	0.3118	0.2398	0.0781
ENSMUSG00000053483	Usp21	30941	ubiquitin specific peptidase 21 [Source:MGI Symbol;Acc:MGI:1353665]	ME0	0.5569	0.0251	-0.1444	0.5936	-0.2593	0.3321	-0.1531	0.5713	0.3572	0.1744	-0.2577	0.3353	0.0246	0.9280	-0.1289	0.6342	-0.1864	0.4894	-0.2977	0.2628	0.0541	0.8422	0.1224	0.6515	-0.2668	0.3178	-0.1826	0.4985	0.3039	0.2524	-0.0373	0.8908	-0.0404	0.8818	0.0339	0.9008	-0.4265	0.0994	0.5007	0.0482	-0.0368	0.8923	-0.2057	0.4448	-0.0833
ENSMUSG00000091993	B930036N10Rik		RIKEN cDNA B930036N10 gene [Source:MGI Symbol;Acc:MGI:3702496]	ME0	0.1882	0.4851	-0.0933	0.7310	0.3810	0.1455	-0.4758	0.0625	0.0822	0.7622	-0.4929	0.0524	0.3476	0.1871	-0.3798	0.1467	-0.1531	0.5714	0.0082	0.9759	0.2371	0.3767	0.3126	0.2384	-0.1966	0.4655	0.2313	0.3888	-0.0739	0.7856	-0.5122	0.0425	0.4012	0.1235	0.3948	0.1301	-0.2328	0.3855	-0.0680	0.8023	0.0261	0.9237	0.1506	0.5776	-0.4857
ENSMUSG00000103219	Gm37787		predicted gene, 37787 [Source:MGI Symbol;Acc:MGI:5611015]	ME0	-0.3707	0.1575	0.0748	0.7830	0.2642	0.3229	0.0318	0.9070	-0.2563	0.3380	0.0923	0.7339	0.1354	0.6171	0.2170	0.4195	-0.4776	0.0613	-0.1199	0.6583	-0.1676	0.5350	0.4368	0.0907	-0.1053	0.6979	0.2159	0.4219	-0.1315	0.6275	0.4638	0.0703	0.2395	0.3716	0.4716	0.0652	0.3724	0.1554	0.0089	0.9739	-0.0904	0.7391	-0.3683	0.1604	-0.0183
ENSMUSG00000103137	Gm37981		predicted gene, 37981 [Source:MGI Symbol;Acc:MGI:5611209]	ME0	0.1077	0.6914	-0.1347	0.6188	0.1889	0.4836	-0.1618	0.5494	-0.0234	0.9313	-0.2568	0.3370	0.3877	0.1378	-0.0813	0.7646	-0.2562	0.3382	-0.1704	0.5282	-0.2361	0.3786	0.1399	0.6053	-0.2187	0.4157	0.0897	0.7410	-0.2319	0.3876	0.0666	0.8063	0.3351	0.2045	0.3515	0.1818	0.3008	0.2576	-0.1897	0.4816	-0.1764	0.5134	0.2922	0.2722	0.1538
ENSMUSG00000003458	Ncstn	59287	nicastrin [Source:MGI Symbol;Acc:MGI:1891700]	ME0	-0.0512	0.8506	-0.2537	0.3430	0.5814	0.0182	-0.2765	0.2999	-0.2641	0.3230	-0.4592	0.0736	0.3866	0.1391	-0.4797	0.0601	-0.3527	0.1803	0.3945	0.1305	0.2999	0.2591	-0.1981	0.4621	0.1881	0.4855	-0.1917	0.4769	-0.1362	0.6150	0.0486	0.8580	-0.3700	0.1583	0.0966	0.7218	0.0634	0.8156	0.5015	0.0478	-0.2421	0.3662	-0.3625	0.1676	0.2174
ENSMUSG00000103380	Gm37756		predicted gene, 37756 [Source:MGI Symbol;Acc:MGI:5610984]	ME0	0.1225	0.6512	0.1271	0.6391	0.0705	0.7953	-0.3201	0.2268	0.2162	0.4213	-0.1672	0.5360	0.4529	0.0781	-0.3567	0.1750	-0.4602	0.0728	0.5503	0.0272	-0.3884	0.1371	0.1381	0.6100	-0.0649	0.8113	0.1755	0.5156	-0.0439	0.8717	-0.1006	0.7109	-0.0239	0.9300	0.0692	0.7989	0.0578	0.8315	-0.1810	0.5024	0.0212	0.9379	0.0964	0.7224	0.2524
ENSMUSG00000007107	Atp1a4	27222	ATPase, Na+/K+ transporting, alpha 4 polypeptide [Source:MGI Symbol;Acc:MGI:1351335]	ME0	0.0256	0.9251	0.2113	0.4320	-0.1751	0.5165	-0.0618	0.8203	0.2052	0.4459	0.1295	0.6325	-0.1603	0.5531	-0.0511	0.8509	-0.3034	0.2534	0.0459	0.8661	0.3082	0.2454	-0.5916	0.0158	0.2629	0.3252	0.1555	0.5653	0.0291	0.9147	0.0729	0.7884	0.0730	0.7883	-0.6391	0.0077	0.5064	0.0453	0.1972	0.4640	0.0445	0.8701	-0.3237	0.2214	-0.1093
ENSMUSG00000038034	Igsf8	140559	immunoglobulin superfamily, member 8 [Source:MGI Symbol;Acc:MGI:2154090]	ME0	-0.4245	0.1012	0.1734	0.5208	-0.0822	0.7622	0.3334	0.2070	-0.2175	0.4184	0.4388	0.0890	-0.5180	0.0398	0.5631	0.0231	0.0012	0.9965	-0.4139	0.1110	0.0869	0.7489	-0.0169	0.9505	0.2494	0.3515	-0.2323	0.3866	0.0699	0.7971	0.4204	0.1049	0.2750	0.3027	-0.0431	0.8740	0.0122	0.9643	0.2257	0.4006	0.0439	0.8717	-0.2118	0.4310	-0.0828
ENSMUSG00000007097	Atp1a2	98660	ATPase, Na+/K+ transporting, alpha 2 polypeptide [Source:MGI Symbol;Acc:MGI:88106]	ME0	-0.3062	0.2487	0.4671	0.0681	-0.3400	0.1976	0.1791	0.5069	0.1394	0.6067	0.5596	0.0242	-0.8642	0.0000	0.3486	0.1858	0.3511	0.1824	-0.4623	0.0714	0.2754	0.3019	-0.4903	0.0538	0.3622	0.1680	-0.4705	0.0659	0.1654	0.5404	-0.0767	0.7776	0.0011	0.9968	-0.6812	0.0037	-0.1977	0.4630	0.0144	0.9577	0.0936	0.7303	0.0167	0.9509	-0.3320
ENSMUSG00000102278	Gm37145		predicted gene, 37145 [Source:MGI Symbol;Acc:MGI:5610373]	ME0	-0.0094	0.9723	0.4246	0.1011	-0.2069	0.4419	-0.2083	0.4389	0.3596	0.1713	0.1874	0.4871	-0.4749	0.0630	-0.0246	0.9280	0.2944	0.2683	-0.3395	0.1982	0.2833	0.2877	-0.0835	0.7586	0.4716	0.0652	-0.2286	0.3944	0.0494	0.8558	-0.5033	0.0469	0.2875	0.2802	-0.3816	0.1447	-0.3546	0.1778	0.3020	0.2556	0.0364	0.8937	-0.2389	0.3729	-0.5068
ENSMUSG00000049456	Olfr1404	258881	olfactory receptor 1404 [Source:MGI Symbol;Acc:MGI:3031238]	ME0	0.6696	0.0045	-0.4896	0.0542	-0.2612	0.3285	0.0811	0.7651	0.1559	0.5642	-0.3537	0.1789	0.3109	0.2412	-0.1690	0.5314	-0.2591	0.3326	-0.1817	0.5007	-0.2257	0.4007	-0.1940	0.4716	-0.2276	0.3966	0.2506	0.3493	-0.2179	0.4176	-0.0035	0.9896	-0.2219	0.4088	0.0210	0.9384	0.2402	0.3702	0.3043	0.2518	0.3792	0.1475	0.1260	0.6419	-0.0996
ENSMUSG00000037860	Aim2	383619	absent in melanoma 2 [Source:MGI Symbol;Acc:MGI:2686159]	ME0	-0.2707	0.3106	0.1609	0.5517	-0.2655	0.3204	0.3753	0.1521	-0.0951	0.7261	0.4643	0.0700	-0.1031	0.7039	0.5457	0.0288	0.0234	0.9315	-0.3330	0.2076	-0.5155	0.0410	0.6956	0.0028	0.1638	0.5443	0.2260	0.4000	-0.0144	0.9576	0.5509	0.0270	0.1057	0.6968	0.4286	0.0976	0.1866	0.4889	-0.3635	0.1664	-0.0901	0.7401	-0.2056	0.4448	0.3984
ENSMUSG00000045381	Olfr433	258712	olfactory receptor 433 [Source:MGI Symbol;Acc:MGI:3030267]	ME0	-0.1636	0.5448	0.0208	0.9391	-0.0828	0.7605	0.2256	0.4008	-0.1237	0.6480	0.2134	0.4274	0.0523	0.8474	0.3269	0.2165	0.1478	0.5849	-0.1648	0.5419	-0.0909	0.7378	0.4894	0.0543	-0.4053	0.1194	0.4095	0.1152	0.2697	0.3125	0.2308	0.3897	0.2275	0.3968	0.3605	0.1702	0.2836	0.2871	-0.1040	0.7014	-0.0592	0.8275	-0.2404	0.3698	0.0059
ENSMUSG00000026532	Spta1	20739	spectrin alpha, erythrocytic 1 [Source:MGI Symbol;Acc:MGI:98385]	ME0	0.3288	0.2137	0.2667	0.3181	-0.7025	0.0024	0.1070	0.6933	0.5157	0.0409	0.3236	0.2215	-0.2708	0.3103	0.2336	0.3838	-0.1287	0.6348	-0.4046	0.1201	-0.4091	0.1156	-0.2478	0.3547	-0.1504	0.5783	0.2136	0.4269	0.2512	0.3479	0.1826	0.4985	0.2576	0.3354	-0.4507	0.0798	0.4133	0.1115	0.2110	0.4329	0.0031	0.9909	0.0656	0.8094	-0.0999
ENSMUSG00000028354	Fmn2	54418	formin 2 [Source:MGI Symbol;Acc:MGI:1859252]	ME0	0.1463	0.5889	0.1632	0.5459	-0.0857	0.7525	-0.2238	0.4047	0.2680	0.3156	-0.0525	0.8469	0.1915	0.4775	-0.1209	0.6555	-0.1869	0.4883	0.0198	0.9419	-0.2314	0.3885	0.2151	0.4236	-0.0228	0.9332	0.3189	0.2286	-0.1970	0.4645	0.1345	0.6193	0.1499	0.5796	0.0674	0.8042	0.2012	0.4548	-0.4700	0.0662	-0.4550	0.0766	0.1317	0.6267	0.3615
ENSMUSG00000050069	Grem2	23893	gremlin 2, DAN family BMP antagonist [Source:MGI Symbol;Acc:MGI:1344367]	ME0	-0.4793	0.0603	0.4806	0.0595	-0.0294	0.9141	0.0281	0.9178	0.0011	0.9967	0.4405	0.0877	-0.6120	0.0117	0.1676	0.5350	0.4198	0.1055	-0.2310	0.3893	0.3085	0.2450	-0.3493	0.1848	0.3580	0.1734	-0.2524	0.3457	0.1956	0.4679	-0.0219	0.9357	0.0284	0.9170	-0.5029	0.0471	0.1129	0.6771	0.1133	0.6760	-0.3769	0.1501	-0.1873	0.4872	-0.1578
ENSMUSG00000078185	Chml	12663	choroideremia-like [Source:MGI Symbol;Acc:MGI:101913]	ME0	-0.0162	0.9525	0.0940	0.7291	0.1699	0.5293	-0.2477	0.3549	0.0674	0.8042	-0.1331	0.6231	0.1812	0.5017	-0.3335	0.2068	-0.1206	0.6565	0.5389	0.0313	-0.1558	0.5646	0.2236	0.4050	0.1846	0.4936	-0.0152	0.9555	0.1988	0.4605	-0.2942	0.2687	-0.3242	0.2205	0.0843	0.7562	-0.3505	0.1832	-0.2344	0.3822	0.1589	0.5567	0.0338	0.9011	-0.1875
ENSMUSG00000026523	Wdr64	75820	WD repeat domain 64 [Source:MGI Symbol;Acc:MGI:1923070]	ME0	0.1196	0.6590	0.0790	0.7711	0.0748	0.7831	-0.2734	0.3055	0.1720	0.5241	-0.1684	0.5331	-0.0668	0.8059	-0.1317	0.6269	-0.2127	0.4290	-0.2047	0.4470	0.4414	0.0870	-0.0257	0.9246	-0.2146	0.4247	0.3383	0.2000	-0.2016	0.4540	-0.0528	0.8460	0.2077	0.4403	-0.0859	0.7518	0.1625	0.5478	-0.1900	0.4808	-0.2123	0.4299	-0.2059	0.4443	-0.4942
ENSMUSG00002076271	7SK		7SK RNA [Source:RFAM;Acc:RF00100]	ME0	-0.0623	0.8188	-0.1713	0.5259	0.1914	0.4775	0.0421	0.8770	-0.2022	0.4525	-0.1119	0.6800	0.1099	0.6854	-0.1366	0.6140	0.2547	0.3411	0.3205	0.2262	0.1481	0.5841	-0.1938	0.4720	-0.2394	0.3718	-0.0743	0.7846	0.4391	0.0888	-0.3597	0.1711	-0.2161	0.4215	0.0012	0.9966	-0.2417	0.3672	-0.2161	0.4214	0.3517	0.1816	0.5422	0.0300	-0.0427
ENSMUSG00000087082	Gm15423		predicted gene 15423 [Source:MGI Symbol;Acc:MGI:3705184]	ME0	-0.1697	0.5299	0.1611	0.5511	0.1022	0.7064	-0.0937	0.7301	-0.0074	0.9783	0.0584	0.8299	0.2084	0.4387	0.0188	0.9449	-0.2938	0.2695	0.0583	0.8301	0.1024	0.7058	0.2716	0.3089	-0.3024	0.2549	0.4693	0.0667	0.2612	0.3285	0.1427	0.5979	0.1714	0.5256	0.1576	0.5600	0.4861	0.0562	-0.3004	0.2582	-0.0725	0.7895	-0.3371	0.2017	-0.1073
ENSMUSG00000102749	Gm37598		predicted gene, 37598 [Source:MGI Symbol;Acc:MGI:5610826]	ME0	-0.2112	0.4324	0.1691	0.5313	-0.3221	0.2237	0.3642	0.1655	-0.0364	0.8934	0.4618	0.0717	-0.1760	0.5143	0.2613	0.3283	0.0566	0.8352	-0.0578	0.8315	-0.1568	0.5620	0.1103	0.6844	0.0097	0.9714	0.1395	0.6063	0.3748	0.1527	0.2479	0.3547	-0.4855	0.0566	-0.1023	0.7063	0.1549	0.5668	-0.2107	0.4334	0.2753	0.3020	-0.2102	0.4346	0.3288
ENSMUSG00000103163	Gm38146		predicted gene, 38146 [Source:MGI Symbol;Acc:MGI:5611374]	ME0	-0.0386	0.8871	0.0818	0.7632	0.0102	0.9700	-0.0534	0.8442	0.0374	0.8906	0.0246	0.9280	0.0388	0.8865	-0.2069	0.4419	0.4348	0.0924	0.1633	0.5456	-0.0560	0.8367	-0.2467	0.3570	-0.0782	0.7733	0.1002	0.7119	0.0099	0.9709	-0.2622	0.3266	-0.2202	0.4124	-0.2181	0.4172	0.1904	0.4800	-0.2617	0.3276	-0.2343	0.3823	0.3668	0.1622	0.1838
ENSMUSG00000102427	Gm37463		predicted gene, 37463 [Source:MGI Symbol;Acc:MGI:5610691]	ME0	0.4405	0.0877	-0.1983	0.4617	-0.0686	0.8007	-0.1736	0.5201	0.2098	0.4355	-0.3221	0.2238	0.3137	0.2367	-0.2836	0.2871	-0.2148	0.4243	-0.1536	0.5700	-0.1824	0.4988	0.3828	0.1434	-0.1762	0.5140	0.0440	0.8713	-0.1683	0.5333	-0.2460	0.3583	-0.1852	0.4923	0.3212	0.2251	-0.1939	0.4718	0.5192	0.0393	0.2636	0.3239	-0.4339	0.0931	-0.2761
ENSMUSG00000015962	1700016C15Rik	69428	RIKEN cDNA 1700016C15 gene [Source:MGI Symbol;Acc:MGI:1916678]	ME0	-0.1668	0.5370	0.4560	0.0758	0.0778	0.7745	-0.3671	0.1619	0.2505	0.3494	0.0770	0.7768	0.0493	0.8561	-0.1949	0.4694	0.0243	0.9289	-0.0032	0.9905	-0.0569	0.8343	0.4563	0.0756	0.4677	0.0677	0.0906	0.7387	0.2054	0.4453	-0.2360	0.3788	0.1847	0.4935	0.1003	0.7118	-0.0104	0.9695	-0.0255	0.9253	-0.3719	0.1561	-0.4126	0.1122	-0.0227
ENSMUSG00000089657	Gm16585		predicted gene 16585 [Source:MGI Symbol;Acc:MGI:4415005]	ME0	-0.0704	0.7956	0.0824	0.7617	0.0662	0.8074	-0.0782	0.7735	0.0104	0.9696	0.0036	0.9894	-0.2388	0.3731	-0.1497	0.5799	0.4410	0.0873	-0.1836	0.4961	0.3458	0.1896	-0.3416	0.1953	0.3407	0.1966	-0.3100	0.2426	-0.1936	0.4724	-0.3107	0.2416	-0.2057	0.4447	-0.3021	0.2554	-0.2023	0.4523	-0.1592	0.5559	-0.1927	0.4746	0.2177	0.4180	0.1528
ENSMUSG00000102493	Gm8010		predicted gene 8010 [Source:MGI Symbol;Acc:MGI:3648648]	ME0	-0.5112	0.0430	0.0381	0.8885	0.0591	0.8280	0.4140	0.1109	-0.4097	0.1151	0.3915	0.1337	0.0237	0.9306	0.4235	0.1022	0.2483	0.3538	0.1546	0.5676	-0.3769	0.1501	0.2123	0.4299	-0.2575	0.3356	0.0942	0.7286	0.0661	0.8078	0.5089	0.0441	-0.0058	0.9830	0.2453	0.3598	0.4536	0.0776	-0.2206	0.4117	-0.2258	0.4005	-0.0088	0.9743	0.4417
ENSMUSG00000103958	Gm8023		predicted gene 8023 [Source:MGI Symbol;Acc:MGI:3647988]	ME0	0.3963	0.1286	-0.4817	0.0589	0.0821	0.7624	0.0033	0.9904	-0.0740	0.7855	-0.4143	0.1106	0.1124	0.6786	-0.1294	0.6329	-0.2291	0.3934	-0.1834	0.4967	0.1597	0.5546	-0.2973	0.2634	-0.1969	0.4648	-0.3111	0.2409	-0.2191	0.4150	-0.0004	0.9988	-0.1936	0.4726	0.0402	0.8825	-0.2140	0.4260	0.2184	0.4165	0.2535	0.3435	0.1941	0.4714	-0.1760
ENSMUSG00000086350	B230369F24Rik		RIKEN cDNA B230369F24 gene [Source:MGI Symbol;Acc:MGI:2443392]	ME0	0.1484	0.5834	-0.4248	0.1010	0.1306	0.6298	0.1459	0.5898	-0.2394	0.3718	-0.2416	0.3674	0.1612	0.5509	-0.0344	0.8995	-0.0339	0.9010	0.4443	0.0847	0.1475	0.5858	-0.2953	0.2668	-0.5210	0.0385	0.0038	0.9890	-0.4069	0.1178	-0.0170	0.9500	-0.0284	0.9168	-0.0075	0.9780	-0.1200	0.6579	0.2779	0.2973	0.3530	0.1799	0.1061	0.6958	-0.1405
ENSMUSG00000026500	Cox20	66359	cytochrome c oxidase assembly protein 20 [Source:MGI Symbol;Acc:MGI:1913609]	ME0	-0.2684	0.3149	0.4239	0.1018	-0.1973	0.4639	0.0418	0.8779	0.1347	0.6190	0.4033	0.1214	-0.3466	0.1885	0.0102	0.9700	0.3872	0.1384	0.2963	0.2652	-0.1591	0.5561	-0.1979	0.4624	0.4126	0.1122	0.0742	0.7848	0.4583	0.0742	-0.2294	0.3927	-0.1664	0.5379	-0.4560	0.0759	0.0393	0.8852	-0.1131	0.6767	0.0114	0.9665	0.1387	0.6085	-0.1669
ENSMUSG00000104279	Gm38300		predicted gene, 38300 [Source:MGI Symbol;Acc:MGI:5611528]	ME0	-0.5237	0.0374	0.4887	0.0547	-0.1662	0.5383	0.2012	0.4550	-0.0303	0.9114	0.5975	0.0145	-0.6850	0.0034	0.4563	0.0757	0.2219	0.4088	-0.1642	0.5435	0.2018	0.4535	-0.1040	0.7015	0.2230	0.4064	-0.2977	0.2628	0.1330	0.6235	0.1878	0.4860	0.2112	0.4323	-0.3649	0.1646	-0.1192	0.6601	0.1437	0.5954	-0.0878	0.7464	-0.3608	0.1698	-0.1736
ENSMUSG00000026494	Kif26b	269152	kinesin family member 26B [Source:MGI Symbol;Acc:MGI:2447076]	ME0	0.2547	0.3410	-0.3575	0.1739	0.1965	0.4658	-0.0937	0.7301	-0.0890	0.7430	-0.3908	0.1345	-0.0166	0.9514	-0.2208	0.4112	0.2126	0.4292	0.1579	0.5593	0.3678	0.1610	-0.6260	0.0095	-0.2277	0.3963	-0.1148	0.6720	-0.1777	0.5102	-0.3528	0.1802	0.1077	0.6912	-0.2494	0.3515	-0.1644	0.5428	0.1582	0.5585	0.0949	0.7266	0.5772	0.0192	-0.4219
ENSMUSG00000089713	Gm16564		predicted gene 16564 [Source:MGI Symbol;Acc:MGI:4414984]	ME0	0.2033	0.4502	-0.2336	0.3839	0.4027	0.1220	-0.3724	0.1555	-0.0263	0.9231	-0.5248	0.0369	0.5426	0.0299	-0.4817	0.0588	-0.4510	0.0795	0.1874	0.4870	-0.0358	0.8954	0.1887	0.4841	-0.4226	0.1030	0.2194	0.4143	0.0933	0.7312	-0.2502	0.3500	-0.1511	0.5764	0.3918	0.1334	0.0904	0.7391	0.0750	0.7824	0.1466	0.5879	0.0056	0.9836	-0.4180
ENSMUSG00000082395	Gm15480		predicted gene 15480 [Source:MGI Symbol;Acc:MGI:3705406]	ME0	0.1241	0.6471	0.2925	0.2715	-0.0338	0.9010	-0.3828	0.1434	0.3608	0.1698	-0.0781	0.7736	-0.3113	0.2405	-0.1770	0.5119	-0.1347	0.6188	-0.1596	0.5549	0.4566	0.0754	-0.3615	0.1689	0.4901	0.0540	-0.2476	0.3553	-0.1460	0.5896	-0.2924	0.2717	0.4006	0.1242	-0.4905	0.0537	-0.1870	0.4881	0.3537	0.1790	-0.1625	0.5476	-0.2705	0.3110	-0.4393
ENSMUSG00000026491	Ahctf1	226747	AT hook containing transcription factor 1 [Source:MGI Symbol;Acc:MGI:1915033]	ME0	0.0399	0.8833	0.0721	0.7907	0.2570	0.3365	-0.3691	0.1595	0.0970	0.7208	-0.2572	0.3363	0.5975	0.0145	-0.4344	0.0927	-0.2558	0.3390	0.4100	0.1147	-0.4107	0.1140	0.5457	0.0288	-0.0462	0.8650	0.3300	0.2119	0.1719	0.5245	-0.0253	0.9258	-0.2257	0.4006	0.4190	0.1063	0.2340	0.3831	-0.2671	0.3172	-0.3925	0.1326	-0.1650	0.5414	0.2226
ENSMUSG00000104418	Gm37070		predicted gene, 37070 [Source:MGI Symbol;Acc:MGI:5610298]	ME0	0.0630	0.8166	0.2787	0.2959	-0.2165	0.4205	-0.1252	0.6441	0.2960	0.2657	0.1330	0.6235	-0.1859	0.4907	-0.0757	0.7804	0.3441	0.1919	-0.1961	0.4667	-0.3827	0.1435	-0.0603	0.8245	0.0816	0.7639	-0.1296	0.6324	0.3678	0.1610	-0.3509	0.1827	0.1255	0.6432	-0.1556	0.5650	-0.1396	0.6062	0.2577	0.3353	-0.1347	0.6189	0.4232	0.1024	-0.1011
ENSMUSG00000103636	Gm38331		predicted gene, 38331 [Source:MGI Symbol;Acc:MGI:5611559]	ME0	0.3330	0.2075	-0.3115	0.2402	-0.0443	0.8705	0.0228	0.9333	0.0187	0.9453	-0.2500	0.3503	0.1993	0.4593	-0.2012	0.4549	-0.2750	0.3026	0.1824	0.4989	-0.0242	0.9292	-0.1851	0.4925	-0.2719	0.3083	0.3804	0.1461	-0.2521	0.3463	-0.0100	0.9705	-0.2710	0.3100	-0.0537	0.8434	0.2691	0.3136	0.3280	0.2149	0.3391	0.1989	-0.1795	0.5060	-0.4095
ENSMUSG00000038855	Itpkb	320404	inositol 1,4,5-trisphosphate 3-kinase B [Source:MGI Symbol;Acc:MGI:109235]	ME0	-0.0346	0.8988	-0.0534	0.8442	-0.4274	0.0987	0.5154	0.0410	-0.0762	0.7790	0.4001	0.1246	-0.3845	0.1414	0.5710	0.0209	0.0081	0.9763	-0.4919	0.0529	-0.1055	0.6973	-0.1660	0.5388	-0.3023	0.2552	0.4737	0.0638	-0.0518	0.8488	0.3764	0.1507	0.1583	0.5581	-0.1210	0.6554	0.4593	0.0735	-0.1794	0.5062	0.4012	0.1235	0.2373	0.3761	-0.2718
ENSMUSG00000103772	Gm36933		predicted gene, 36933 [Source:MGI Symbol;Acc:MGI:5610161]	ME0	-0.0344	0.8992	-0.5611	0.0237	0.3020	0.2556	0.2935	0.2699	-0.5158	0.0409	-0.2317	0.3878	0.3141	0.2362	-0.0029	0.9916	0.0058	0.9831	0.2564	0.3378	0.1737	0.5200	-0.3151	0.2345	-0.5248	0.0369	0.0154	0.9549	-0.0522	0.8479	0.0499	0.8543	-0.3573	0.1742	0.1690	0.5314	0.1536	0.5700	-0.2965	0.2648	0.4780	0.0611	0.4643	0.0700	0.1238
ENSMUSG00000053963	Stum	381310	mechanosensory transduction mediator [Source:MGI Symbol;Acc:MGI:2138735]	ME0	0.0603	0.8244	-0.2677	0.3161	-0.1838	0.4957	0.3912	0.1341	-0.1796	0.5057	0.1069	0.6935	-0.0734	0.7872	0.2369	0.3770	-0.0121	0.9646	0.0469	0.8632	-0.2677	0.3162	-0.0586	0.8293	0.0324	0.9053	-0.3054	0.2501	-0.1189	0.6609	0.1786	0.5080	-0.3891	0.1364	0.0253	0.9259	-0.2229	0.4066	-0.0744	0.7843	0.5471	0.0283	0.1217	0.6535	0.0387
ENSMUSG00000102608	Gm37267		predicted gene, 37267 [Source:MGI Symbol;Acc:MGI:5610495]	ME0	0.0392	0.8854	-0.1897	0.4816	0.1865	0.4892	-0.0360	0.8948	-0.1304	0.6304	-0.1955	0.4682	0.2021	0.4528	-0.1461	0.5891	0.3138	0.2366	-0.2318	0.3877	0.0883	0.7451	0.4238	0.1019	0.0975	0.7194	0.3089	0.2443	0.1014	0.7088	-0.0900	0.7402	-0.2648	0.3217	0.4100	0.1147	0.1274	0.6381	-0.2551	0.3404	-0.2714	0.3092	-0.1024	0.7058	-0.0286
ENSMUSG00000038806	Sde2	208768	SDE2 telomere maintenance homolog (S. pombe) [Source:MGI Symbol;Acc:MGI:2384788]	ME0	-0.1222	0.6521	0.4968	0.0503	-0.5119	0.0427	0.1373	0.6121	0.3244	0.2203	0.5491	0.0276	-0.2693	0.3131	0.2034	0.4500	-0.2051	0.4460	0.0308	0.9097	-0.2927	0.2713	0.0014	0.9959	0.4443	0.0847	0.1804	0.5038	0.2152	0.4234	0.3847	0.1412	-0.2043	0.4480	-0.4476	0.0821	0.3955	0.1295	-0.1039	0.7019	-0.0959	0.7239	-0.5237	0.0373	0.2965
ENSMUSG00000026519	Tmem63a	208795	transmembrane protein 63a [Source:MGI Symbol;Acc:MGI:2384789]	ME0	0.3836	0.1424	0.2215	0.4097	-0.2189	0.4153	-0.3862	0.1396	0.5241	0.0372	-0.1426	0.5983	-0.1234	0.6489	-0.4609	0.0724	0.0063	0.9814	0.0762	0.7790	0.2316	0.3882	-0.5330	0.0335	0.2759	0.3010	-0.1666	0.5375	0.1369	0.6132	-0.3858	0.1400	-0.1245	0.6460	-0.6830	0.0035	-0.0501	0.8538	0.6307	0.0088	-0.2388	0.3732	-0.2878	0.2797	-0.1636
ENSMUSG00000085563	2210411M09Rik		RIKEN cDNA 2210411M09 gene [Source:MGI Symbol;Acc:MGI:1917426]	ME0	-0.0135	0.9604	-0.0133	0.9611	-0.0768	0.7774	0.1036	0.7027	-0.0232	0.9321	0.0782	0.7734	0.2708	0.3104	0.0662	0.8076	0.2180	0.4173	0.1839	0.4953	-0.5379	0.0316	0.2856	0.2836	-0.1606	0.5523	-0.1669	0.5368	0.1119	0.6799	0.0493	0.8562	-0.0848	0.7549	0.2550	0.3406	-0.0891	0.7429	-0.5699	0.0212	-0.1068	0.6937	0.4736	0.0639	0.6425
ENSMUSG00000103930	Gm36961		predicted gene, 36961 [Source:MGI Symbol;Acc:MGI:5610189]	ME0	0.4451	0.0841	-0.0896	0.7415	-0.3242	0.2205	-0.0313	0.9084	0.3079	0.2460	-0.1047	0.6997	-0.0407	0.8810	-0.1476	0.5854	0.2027	0.4514	-0.2211	0.4106	-0.2192	0.4148	0.0598	0.8258	0.1618	0.5494	0.4079	0.1168	0.1742	0.5188	-0.0578	0.8317	-0.2267	0.3985	-0.0872	0.7480	0.1934	0.4731	0.1478	0.5850	-0.2200	0.4129	-0.0240	0.9296	-0.3072
ENSMUSG00000038733	Wdr26	226757	WD repeat domain 26 [Source:MGI Symbol;Acc:MGI:1923825]	ME0	0.0584	0.8299	0.2546	0.3414	-0.1300	0.6313	-0.1830	0.4976	0.2710	0.3099	0.0620	0.8195	-0.0451	0.8684	-0.0090	0.9736	-0.0246	0.9279	-0.3539	0.1787	-0.1806	0.5034	0.4997	0.0487	-0.1349	0.6184	0.4617	0.0718	0.1586	0.5575	-0.1612	0.5510	0.1735	0.5205	0.2344	0.3822	0.0826	0.7609	-0.3528	0.1801	-0.0653	0.8101	0.0011	0.9969	-0.4878
ENSMUSG00000056699	Gm5533		predicted gene 5533 [Source:MGI Symbol;Acc:MGI:3647595]	ME0	-0.0573	0.8330	-0.2109	0.4330	0.5595	0.0242	-0.2913	0.2737	-0.2323	0.3866	-0.4349	0.0923	0.3773	0.1496	-0.4621	0.0715	0.1131	0.6765	0.3325	0.2083	0.3718	0.1562	0.2535	0.3434	-0.0330	0.9034	-0.0402	0.8824	0.0616	0.8208	-0.1606	0.5523	-0.3984	0.1264	0.3286	0.2140	-0.1294	0.6328	0.1518	0.5745	-0.4172	0.1079	-0.4364	0.0910	0.0370
ENSMUSG00000073482	Gm10517		predicted gene 10517 [Source:MGI Symbol;Acc:MGI:3642267]	ME0	0.0325	0.9049	0.2017	0.4538	0.1117	0.6806	-0.3459	0.1895	0.2028	0.4512	-0.1248	0.6450	0.2718	0.3085	-0.2494	0.3515	-0.0622	0.8191	0.4032	0.1215	-0.3824	0.1438	0.4755	0.0626	-0.0976	0.7191	-0.0598	0.8258	0.3572	0.1744	-0.1150	0.6715	0.1039	0.7017	0.2837	0.2869	-0.3680	0.1608	-0.0098	0.9712	-0.3965	0.1284	0.0919	0.7350	0.2408
ENSMUSG00000026510	Trp53bp2	209456	transformation related protein 53 binding protein 2 [Source:MGI Symbol;Acc:MGI:2138319]	ME0	-0.4245	0.1012	0.3455	0.1899	0.0068	0.9801	0.0722	0.7905	-0.0684	0.8013	0.3618	0.1686	-0.4162	0.1088	0.0577	0.8320	0.2704	0.3111	0.0682	0.8019	0.3507	0.1830	-0.2737	0.3051	0.3530	0.1799	-0.2425	0.3656	0.4693	0.0666	0.0418	0.8779	-0.3492	0.1849	-0.4474	0.0822	0.0332	0.9028	0.0976	0.7193	-0.2020	0.4532	-0.3805	0.1459	0.0322
ENSMUSG00000102234	Gm37885		predicted gene, 37885 [Source:MGI Symbol;Acc:MGI:5611113]	ME0	0.4492	0.0809	-0.0387	0.8870	-0.0301	0.9120	-0.3805	0.1460	0.3555	0.1765	-0.3630	0.1670	0.1568	0.5621	-0.4033	0.1214	-0.1953	0.4686	0.2235	0.4054	0.1115	0.6810	-0.2727	0.3069	-0.1025	0.7056	-0.2212	0.4103	-0.2016	0.4541	-0.5949	0.0151	0.1797	0.5053	-0.2245	0.4031	-0.4886	0.0548	0.1469	0.5871	0.3557	0.1763	0.2962	0.2654	-0.2625
ENSMUSG00000038599	Capn8	170725	calpain 8 [Source:MGI Symbol;Acc:MGI:2181366]	ME0	-0.1552	0.5661	0.1691	0.5313	-0.0080	0.9765	-0.0059	0.9828	0.0120	0.9647	0.1413	0.6016	-0.3560	0.1760	-0.0562	0.8363	0.3940	0.1310	-0.2252	0.4017	0.4142	0.1107	-0.4113	0.1135	0.2944	0.2683	-0.1027	0.7051	0.4965	0.0504	-0.1635	0.5451	-0.2125	0.4295	-0.4203	0.1050	0.0803	0.7676	0.1062	0.6956	-0.2307	0.3901	0.0382	0.8884	-0.0610
ENSMUSG00000104376	Gm37516		predicted gene, 37516 [Source:MGI Symbol;Acc:MGI:5610744]	ME0	-0.4874	0.0555	0.2650	0.3213	-0.1273	0.6385	0.3498	0.1842	-0.1927	0.4747	0.5324	0.0338	-0.5765	0.0194	0.3968	0.1281	0.5076	0.0447	-0.0087	0.9745	0.3977	0.1272	-0.2565	0.3376	0.0957	0.7245	-0.3172	0.2313	0.2856	0.2837	0.0311	0.9090	-0.1021	0.7067	-0.3998	0.1250	-0.2006	0.4564	-0.1256	0.6429	0.1155	0.6703	-0.1088	0.6884	0.0596
ENSMUSG00000079164	Tlr5	53791	toll-like receptor 5 [Source:MGI Symbol;Acc:MGI:1858171]	ME0	-0.5486	0.0278	0.0904	0.7391	0.2108	0.4333	0.2474	0.3555	-0.3968	0.1280	0.2926	0.2714	-0.1628	0.5470	0.2112	0.4323	0.3040	0.2523	0.1326	0.6244	0.2774	0.2982	0.1688	0.5321	0.1590	0.5564	-0.1661	0.5387	0.2851	0.2846	0.2307	0.3899	-0.3377	0.2008	0.0883	0.7452	-0.0585	0.8297	-0.1629	0.5467	-0.1474	0.5860	-0.3599	0.1709	0.3352
ENSMUSG00000056050	Mia3	338366	melanoma inhibitory activity 3 [Source:MGI Symbol;Acc:MGI:2443183]	ME0	0.0459	0.8660	0.0935	0.7306	0.0785	0.7726	-0.2179	0.4176	0.1207	0.6562	-0.1077	0.6913	0.4909	0.0535	-0.3782	0.1486	-0.3637	0.1661	0.3147	0.2352	-0.2122	0.4301	0.2421	0.3663	0.0751	0.7824	0.4205	0.1049	0.1639	0.5442	-0.0092	0.9730	-0.3766	0.1505	0.1195	0.6594	0.4442	0.0848	-0.1343	0.6201	-0.0481	0.8597	-0.3512	0.1823	0.3019
ENSMUSG00000104212	Gm37986		predicted gene, 37986 [Source:MGI Symbol;Acc:MGI:5611214]	ME0	0.1724	0.5231	-0.3607	0.1699	0.0900	0.7404	0.0983	0.7172	-0.1631	0.5462	-0.2272	0.3974	0.4599	0.0731	-0.1796	0.5057	-0.3114	0.2404	0.2220	0.4086	-0.2883	0.2788	-0.2017	0.4538	-0.2869	0.2813	0.1882	0.4851	-0.2830	0.2881	0.1543	0.5683	-0.3013	0.2568	0.1054	0.6977	0.5049	0.0461	0.2699	0.3120	0.2318	0.3877	-0.0059	0.9826	0.2045
ENSMUSG00000103451	Gm33973		predicted gene, 33973 [Source:MGI Symbol;Acc:MGI:5593132]	ME0	0.2542	0.3420	-0.1970	0.4645	0.2359	0.3791	-0.2931	0.2706	0.0496	0.8554	-0.4245	0.1013	0.2263	0.3992	-0.3029	0.2541	-0.4779	0.0612	0.0318	0.9069	0.2434	0.3636	0.1644	0.5429	0.0830	0.7599	0.2988	0.2609	-0.4300	0.0965	0.2667	0.3181	-0.1303	0.6305	0.1926	0.4749	0.0617	0.8204	0.0514	0.8501	-0.4336	0.0934	-0.3917	0.1335	0.0041
ENSMUSG00000039384	Dusp10	63953	dual specificity phosphatase 10 [Source:MGI Symbol;Acc:MGI:1927070]	ME0	-0.2197	0.4136	0.5795	0.0186	-0.4557	0.0761	0.0959	0.7238	0.3116	0.2401	0.5849	0.0173	-0.1987	0.4606	0.3535	0.1792	-0.3789	0.1478	-0.2937	0.2695	-0.4553	0.0764	0.4416	0.0868	0.3153	0.2343	0.3310	0.2105	0.1672	0.5359	0.3879	0.1376	0.1318	0.6267	-0.0348	0.8981	0.3792	0.1475	-0.4146	0.1103	0.0250	0.9268	-0.3773	0.1497	0.1943
ENSMUSG00000104368	2010103J01Rik	69889	RIKEN cDNA 2010103J01 gene [Source:MGI Symbol;Acc:MGI:1917139]	ME0	-0.1715	0.5253	0.1258	0.6424	-0.0915	0.7360	0.1372	0.6123	-0.0396	0.8843	0.2278	0.3961	-0.1645	0.5426	0.0866	0.7498	-0.3659	0.1634	0.0052	0.9847	-0.1153	0.6707	-0.1468	0.5874	0.1218	0.6533	0.2432	0.3641	0.1060	0.6961	0.4778	0.0613	-0.3649	0.1647	-0.1859	0.4907	0.4229	0.1027	0.1571	0.5612	-0.0641	0.8135	-0.3015	0.2564	0.0563
ENSMUSG00000065581	Mir194-1	387189	microRNA 194-1 [Source:MGI Symbol;Acc:MGI:2676858]	ME0	0.1006	0.7110	-0.2741	0.3042	0.0503	0.8532	0.1233	0.6492	-0.1503	0.5785	-0.1306	0.6296	0.2091	0.4371	-0.0495	0.8555	-0.2661	0.3192	0.1889	0.4836	-0.2350	0.3810	-0.2368	0.3772	-0.2318	0.3877	0.1368	0.6134	-0.2330	0.3852	0.4552	0.0765	-0.2502	0.3501	0.0084	0.9753	0.4158	0.1092	0.3336	0.2067	-0.2017	0.4539	-0.0267	0.9219	0.3216
ENSMUSG00000039239	Tgfb2	21808	transforming growth factor, beta 2 [Source:MGI Symbol;Acc:MGI:98726]	ME0	-0.2917	0.2730	0.0317	0.9071	-0.3885	0.1369	0.6485	0.0066	-0.2251	0.4019	0.5891	0.0163	-0.6421	0.0073	0.6203	0.0104	0.4749	0.0630	-0.1884	0.4848	0.1620	0.5489	-0.6921	0.0030	0.0402	0.8825	-0.3281	0.2147	-0.1007	0.7107	0.1820	0.4998	-0.0025	0.9927	-0.5986	0.0143	0.0719	0.7913	-0.1393	0.6069	0.4518	0.0790	0.3285	0.2141	0.0992
ENSMUSG00000097784	A430105J06Rik		RIKEN cDNA A430105J06 gene [Source:MGI Symbol;Acc:MGI:1924439]	ME0	0.0622	0.8189	-0.0378	0.8895	-0.1534	0.5706	0.1290	0.6341	0.0212	0.9380	0.0789	0.7713	-0.1948	0.4697	0.1131	0.6766	0.4390	0.0889	-0.3415	0.1955	0.1998	0.4582	-0.4000	0.1247	0.1111	0.6822	-0.1780	0.5096	0.0015	0.9955	-0.2275	0.3968	0.1539	0.5694	-0.2955	0.2665	0.0990	0.7152	-0.1180	0.6635	0.0626	0.8179	0.3410	0.1961	-0.0104
ENSMUSG00000097935	Gm3809		predicted gene 3809 [Source:MGI Symbol;Acc:MGI:3781982]	ME0	-0.3543	0.1782	0.2405	0.3697	0.2739	0.3046	-0.1601	0.5538	-0.0986	0.7164	0.0696	0.7977	0.0539	0.8430	-0.1303	0.6306	0.2353	0.3804	0.3186	0.2291	-0.1159	0.6689	0.0544	0.8415	0.1241	0.6470	0.3206	0.2261	0.1366	0.6140	-0.0732	0.7875	0.1239	0.6475	0.0216	0.9368	0.3729	0.1549	-0.1220	0.6525	-0.4671	0.0681	0.0928	0.7325	-0.0881
ENSMUSG00000039210	Gpatch2	67769	G patch domain containing 2 [Source:MGI Symbol;Acc:MGI:1915019]	ME0	0.0112	0.9671	0.1140	0.6741	0.2119	0.4308	-0.3371	0.2016	0.1085	0.6892	-0.1932	0.4734	0.2096	0.4360	-0.3691	0.1594	-0.2709	0.3102	0.0735	0.7868	0.2490	0.3523	-0.2587	0.3333	0.3513	0.1821	-0.0613	0.8217	-0.2651	0.3210	-0.2701	0.3116	0.0437	0.8724	-0.1811	0.5020	0.1390	0.6076	0.0467	0.8636	-0.0114	0.9665	-0.0931	0.7318	0.1964
ENSMUSG00000097925	Gm26574		predicted gene, 26574 [Source:MGI Symbol;Acc:MGI:5477068]	ME0	0.2519	0.3467	-0.1857	0.4911	-0.3281	0.2148	0.2619	0.3271	0.0573	0.8331	0.0660	0.8081	0.3312	0.2102	-0.0023	0.9933	-0.1821	0.4996	0.1917	0.4769	-0.3901	0.1352	0.0838	0.7577	0.0861	0.7513	0.4816	0.0589	-0.1054	0.6978	0.2440	0.3625	-0.3584	0.1728	0.0186	0.9456	0.4723	0.0647	0.0616	0.8208	0.2838	0.2868	-0.2464	0.3575	0.4898
ENSMUSG00000010175	Prox1	19130	prospero homeobox 1 [Source:MGI Symbol;Acc:MGI:97772]	ME0	-0.3391	0.1988	-0.0438	0.8719	0.6158	0.0111	-0.2328	0.3855	-0.3317	0.2095	-0.2396	0.3714	0.3847	0.1412	-0.3839	0.1421	-0.1911	0.4785	0.5202	0.0389	0.1776	0.5106	-0.2031	0.4506	0.2252	0.4018	-0.2385	0.3737	0.2119	0.4307	-0.0540	0.8426	-0.3014	0.2567	0.0558	0.8374	0.1728	0.5221	-0.0505	0.8527	-0.1728	0.5222	0.0005	0.9985	0.3380
ENSMUSG00000089872	Rps6kc1	320119	ribosomal protein S6 kinase polypeptide 1 [Source:MGI Symbol;Acc:MGI:2443419]	ME0	-0.1743	0.5185	0.1232	0.6495	0.1144	0.6732	-0.0632	0.8160	-0.0443	0.8706	0.0519	0.8486	-0.2532	0.3441	-0.1354	0.6171	-0.0634	0.8156	0.1911	0.4783	0.4480	0.0818	-0.4345	0.0926	-0.0184	0.9459	-0.1863	0.4896	0.2502	0.3500	-0.2901	0.2758	-0.2265	0.3988	-0.3924	0.1328	-0.2055	0.4451	0.3119	0.2395	0.3964	0.1285	-0.1342	0.6201	-0.4389
ENSMUSG00000104487	Gm31373		predicted gene, 31373 [Source:MGI Symbol;Acc:MGI:5590532]	ME0	0.1927	0.4747	-0.0516	0.8496	-0.1979	0.4626	0.0568	0.8346	0.1222	0.6521	0.0045	0.9868	0.1016	0.7081	0.1138	0.6746	-0.1836	0.4960	0.1755	0.5157	-0.2037	0.4492	0.0563	0.8360	-0.2137	0.4267	0.5496	0.0274	-0.1734	0.5207	0.0418	0.8779	0.4731	0.0642	0.0262	0.9232	0.2416	0.3674	0.1768	0.5125	0.2280	0.3958	0.0412	0.8795	-0.2413
ENSMUSG00000097845	A230020J21Rik	100125339	RIKEN cDNA A230020J21 gene [Source:MGI Symbol;Acc:MGI:3704207]	ME0	0.2493	0.3518	-0.4740	0.0636	-0.0610	0.8224	0.2858	0.2833	-0.1947	0.4700	-0.1630	0.5463	0.2204	0.4121	0.1760	0.5144	-0.3133	0.2373	-0.2538	0.3428	-0.0811	0.7653	0.4150	0.1099	-0.0450	0.8686	0.3863	0.1394	-0.2664	0.3186	0.6133	0.0115	-0.2750	0.3026	0.4680	0.0675	0.2724	0.3074	0.1085	0.6893	-0.0073	0.9786	-0.5016	0.0478	0.1423
ENSMUSG00000057072	Spata45	75558	spermatogenesis associated 45 [Source:MGI Symbol;Acc:MGI:1922808]	ME0	-0.0400	0.8832	-0.1121	0.6793	0.4116	0.1132	-0.2595	0.3317	-0.1317	0.6268	-0.3218	0.2241	0.3703	0.1580	-0.4344	0.0927	0.0728	0.7889	0.5852	0.0173	0.0254	0.9255	-0.1183	0.6626	-0.2835	0.2874	-0.1501	0.5789	0.2450	0.3604	-0.1947	0.4699	-0.2833	0.2877	0.0363	0.8937	0.0471	0.8626	0.1608	0.5519	-0.2874	0.2805	-0.0203	0.9405	-0.0298
ENSMUSG00000062510	Nsl1	381318	NSL1, MIS12 kinetochore complex component [Source:MGI Symbol;Acc:MGI:2685830]	ME0	0.1080	0.6906	-0.5315	0.0341	0.4625	0.0713	-0.0390	0.8861	-0.3668	0.1623	-0.4940	0.0518	0.4788	0.0606	-0.2970	0.2640	0.2176	0.4183	0.2535	0.3434	-0.2026	0.4517	0.1966	0.4654	-0.2660	0.3193	-0.2738	0.3048	-0.0633	0.8159	-0.0143	0.9581	-0.4025	0.1222	0.5512	0.0269	-0.2407	0.3692	0.1811	0.5021	-0.2820	0.2899	0.2676	0.3163	0.3036
ENSMUSG00000102777	Gm38161		predicted gene, 38161 [Source:MGI Symbol;Acc:MGI:5611389]	ME0	-0.6950	0.0028	0.4992	0.0490	0.0131	0.9615	0.1827	0.4983	-0.1696	0.5301	0.5905	0.0160	-0.6759	0.0040	0.5308	0.0344	0.0613	0.8216	-0.4238	0.1018	0.3525	0.1806	-0.1245	0.6460	0.1276	0.6377	-0.2851	0.2845	0.0841	0.7567	0.1374	0.6119	0.3403	0.1972	-0.2387	0.3733	-0.0098	0.9713	-0.3864	0.1393	0.1318	0.6266	-0.0425	0.8758	-0.3180
ENSMUSG00000103685	Gm37074		predicted gene, 37074 [Source:MGI Symbol;Acc:MGI:5610302]	ME0	0.2491	0.3521	-0.0978	0.7185	0.1593	0.5558	-0.3106	0.2417	0.1310	0.6286	-0.3537	0.1790	0.5203	0.0388	-0.3817	0.1446	-0.3325	0.2083	-0.2099	0.4352	-0.2911	0.2740	0.5163	0.0406	-0.2592	0.3324	0.2494	0.3517	0.0549	0.8400	-0.0068	0.9801	-0.2727	0.3068	0.5096	0.0437	0.2444	0.3617	0.0561	0.8365	-0.2577	0.3353	-0.2740	0.3045	0.0556
ENSMUSG00000103517	Gm37432		predicted gene, 37432 [Source:MGI Symbol;Acc:MGI:5610660]	ME0	0.1725	0.5230	-0.0149	0.9563	0.0151	0.9558	-0.1727	0.5225	0.1365	0.6143	-0.1624	0.5478	0.3161	0.2330	-0.2312	0.3890	-0.2687	0.3142	-0.1981	0.4621	-0.2553	0.3399	0.4257	0.1002	0.1073	0.6924	-0.0947	0.7272	-0.2469	0.3566	-0.2921	0.2722	-0.2444	0.3616	0.3583	0.1730	-0.2335	0.3841	-0.2346	0.3819	0.4023	0.1224	-0.0508	0.8518	0.0735
ENSMUSG00000037474	Dtl	76843	denticleless E3 ubiquitin protein ligase [Source:MGI Symbol;Acc:MGI:1924093]	ME0	-0.3087	0.2448	-0.3091	0.2440	0.3680	0.1608	0.2497	0.3509	-0.5350	0.0327	-0.0514	0.8500	0.4574	0.0748	0.1224	0.6515	-0.1593	0.5556	0.3518	0.1815	-0.1012	0.7092	0.5155	0.0410	-0.1867	0.4887	0.4946	0.0515	0.0002	0.9993	0.4719	0.0650	-0.2256	0.4007	0.6337	0.0084	0.4234	0.1022	-0.3829	0.1432	-0.0134	0.9606	-0.2337	0.3837	0.3397
ENSMUSG00000102840	Gm38037		predicted gene, 38037 [Source:MGI Symbol;Acc:MGI:5611265]	ME0	-0.1168	0.6666	0.5591	0.0244	-0.2842	0.2861	-0.1580	0.5588	0.3830	0.1431	0.3473	0.1875	-0.2098	0.4354	-0.0102	0.9701	-0.0602	0.8246	0.0166	0.9513	-0.3537	0.1790	-0.0055	0.9840	0.3982	0.1266	0.3019	0.2559	0.1585	0.5577	0.0626	0.8179	0.1645	0.5425	-0.3603	0.1705	0.4701	0.0661	0.1154	0.6703	-0.3653	0.1642	-0.2847	0.2852	-0.1474
ENSMUSG00000026622	Nek2	18005	NIMA (never in mitosis gene a)-related expressed kinase 2 [Source:MGI Symbol;Acc:MGI:109359]	ME0	-0.3561	0.1758	0.5156	0.0409	-0.2244	0.4035	0.0649	0.8113	0.1381	0.6100	0.5027	0.0472	-0.0963	0.7228	0.2413	0.3680	-0.0686	0.8006	0.2413	0.3680	-0.4684	0.0672	0.1059	0.6964	0.1189	0.6610	-0.1875	0.4868	0.2988	0.2609	0.2641	0.3229	0.1064	0.6948	-0.1907	0.4794	0.1881	0.4854	-0.3535	0.1793	-0.1813	0.5016	-0.0625	0.8180	0.4363
ENSMUSG00000049353	Rd3	74023	retinal degeneration 3 [Source:MGI Symbol;Acc:MGI:1921273]	ME0	0.0925	0.7333	0.2936	0.2698	-0.2761	0.3006	-0.1100	0.6852	0.3343	0.2056	0.1590	0.5564	-0.4915	0.0532	0.0995	0.7140	-0.1872	0.4874	-0.1619	0.5492	0.0757	0.7805	-0.4711	0.0655	0.1805	0.5036	-0.1164	0.6678	0.0761	0.7795	0.0539	0.8427	0.3528	0.1801	-0.5790	0.0188	0.0549	0.8400	0.4725	0.0646	-0.0945	0.7278	-0.1117	0.6805	-0.5949
ENSMUSG00000037375	Hhat	226861	hedgehog acyltransferase [Source:MGI Symbol;Acc:MGI:2444681]	ME0	0.1183	0.6625	-0.3444	0.1914	0.4517	0.0790	-0.2256	0.4009	-0.1958	0.4673	-0.4936	0.0520	0.7528	0.0008	-0.4486	0.0814	-0.3112	0.2406	0.4182	0.1070	-0.1038	0.7020	-0.0022	0.9936	-0.3190	0.2285	0.2478	0.3548	-0.0570	0.8339	-0.1376	0.6113	-0.1057	0.6968	0.3458	0.1896	0.3964	0.1285	0.0008	0.9976	0.0542	0.8420	0.1591	0.5560	0.1883
ENSMUSG00000016262	Sertad4	214791	SERTA domain containing 4 [Source:MGI Symbol;Acc:MGI:2443496]	ME0	0.5437	0.0295	0.0271	0.9206	-0.2359	0.3791	-0.3349	0.2048	0.4943	0.0516	-0.2665	0.3183	-0.0332	0.9030	-0.2840	0.2865	0.3003	0.2584	-0.2288	0.3941	0.2822	0.2897	-0.1707	0.5274	-0.0570	0.8340	-0.1098	0.6856	-0.0555	0.8383	-0.4844	0.0573	0.2388	0.3731	-0.2955	0.2665	-0.3053	0.2502	-0.0046	0.9866	-0.2858	0.2833	0.1573	0.5606	-0.1061
ENSMUSG00000016200	Syt14	329324	synaptotagmin XIV [Source:MGI Symbol;Acc:MGI:2444490]	ME0	-0.3114	0.2404	0.1945	0.4703	-0.0192	0.9438	0.1360	0.6154	-0.1012	0.7092	0.2863	0.2824	-0.2724	0.3074	0.1002	0.7119	0.4211	0.1043	-0.1876	0.4866	0.1597	0.5547	-0.0097	0.9716	0.1851	0.4924	0.2425	0.3655	-0.1943	0.4708	-0.0611	0.8222	-0.1793	0.5063	-0.1362	0.6149	0.3050	0.2506	-0.2171	0.4193	-0.1115	0.6810	-0.2034	0.4498	-0.1589
ENSMUSG00000016181	Utp25	215193	UTP25 small subunit processome component [Source:MGI Symbol;Acc:MGI:2138080]	ME0	0.4176	0.1075	-0.4350	0.0922	0.1875	0.4868	-0.1701	0.5287	-0.0151	0.9558	-0.5241	0.0372	0.6199	0.0104	-0.3508	0.1827	-0.4083	0.1164	0.4725	0.0646	-0.0060	0.9823	0.0966	0.7221	-0.3475	0.1872	0.4455	0.0837	-0.2263	0.3994	0.0694	0.7984	-0.0286	0.9162	0.2518	0.3469	0.2737	0.3051	0.2809	0.2920	-0.0047	0.9863	-0.2867	0.2817	-0.0540
ENSMUSG00000079144	A130010J15Rik	319266	RIKEN cDNA A130010J15 gene [Source:MGI Symbol;Acc:MGI:2441776]	ME0	0.3399	0.1977	-0.4336	0.0934	-0.0519	0.8486	0.1455	0.5907	-0.0811	0.7653	-0.2494	0.3515	0.1143	0.6734	0.0249	0.9271	0.1111	0.6821	0.2241	0.4040	0.3201	0.2268	-0.1755	0.5157	-0.4053	0.1193	0.4026	0.1221	-0.2024	0.4522	0.1689	0.5318	0.0965	0.7222	-0.0556	0.8378	0.1823	0.4992	0.1826	0.4985	-0.0983	0.7172	-0.1359	0.6157	-0.1384
ENSMUSG00000026639	Lamb3	16780	laminin, beta 3 [Source:MGI Symbol;Acc:MGI:99915]	ME0	-0.5212	0.0384	-0.2120	0.4305	0.2937	0.2696	0.4396	0.0884	-0.6350	0.0082	0.1971	0.4645	-0.2053	0.4456	0.2872	0.2807	0.5440	0.0294	0.1742	0.5187	0.5010	0.0481	-0.3933	0.1317	-0.0574	0.8328	-0.3207	0.2258	-0.0446	0.8698	0.1159	0.6690	-0.1782	0.5090	-0.1104	0.6841	0.0125	0.9634	0.0459	0.8659	0.0909	0.7379	0.0186	0.9456	0.2798
ENSMUSG00000103089	Gm38118		predicted gene, 38118 [Source:MGI Symbol;Acc:MGI:5611346]	ME0	-0.3522	0.1809	-0.1188	0.6612	0.2319	0.3874	0.2391	0.3725	-0.4079	0.1168	0.1042	0.7010	-0.0366	0.8931	0.2918	0.2728	-0.2267	0.3986	-0.3054	0.2501	0.1391	0.6075	0.0030	0.9913	-0.3558	0.1762	-0.0251	0.9263	-0.1025	0.7057	0.2233	0.4057	-0.0164	0.9519	0.2581	0.3344	0.2131	0.4281	-0.4057	0.1190	0.3962	0.1287	0.1544	0.5679	-0.1632
ENSMUSG00000009633	G0s2	14373	G0/G1 switch gene 2 [Source:MGI Symbol;Acc:MGI:1316737]	ME0	-0.4993	0.0489	0.6264	0.0094	-0.1944	0.4705	0.0674	0.8042	0.1101	0.6849	0.6008	0.0138	-0.7643	0.0006	0.4140	0.1109	0.2146	0.4249	-0.4996	0.0488	0.1782	0.5090	0.0872	0.7482	0.3223	0.2234	-0.2736	0.3053	0.3140	0.2362	-0.0771	0.7766	0.2394	0.3719	-0.2616	0.3278	-0.2630	0.3250	-0.1841	0.4949	0.0759	0.7799	-0.1542	0.5684	-0.5002
ENSMUSG00000104348	Gm37691		predicted gene, 37691 [Source:MGI Symbol;Acc:MGI:5610919]	ME0	-0.1544	0.5680	0.0447	0.8695	0.0270	0.9208	0.0827	0.7608	-0.0950	0.7263	0.1103	0.6842	0.0477	0.8607	0.0316	0.9074	0.3091	0.2440	-0.2271	0.3977	-0.2397	0.3712	0.3745	0.1529	0.1119	0.6800	0.3216	0.2245	0.4416	0.0868	0.0418	0.8778	-0.2314	0.3885	0.2927	0.2712	0.2963	0.2651	-0.2618	0.3274	-0.2450	0.3604	0.0650	0.8110	0.0246
ENSMUSG00000016179	Camk1g	215303	calcium/calmodulin-dependent protein kinase I gamma [Source:MGI Symbol;Acc:MGI:2388073]	ME0	-0.2274	0.3971	-0.3543	0.1782	0.3082	0.2456	0.2735	0.3053	-0.5037	0.0467	-0.0700	0.7968	0.3088	0.2446	-0.0054	0.9840	0.1030	0.7043	0.3110	0.2411	0.0814	0.7644	-0.2080	0.4394	-0.3128	0.2381	-0.0052	0.9847	0.3085	0.2450	-0.0387	0.8868	-0.3105	0.2418	0.1562	0.5635	0.2690	0.3137	0.0502	0.8535	0.4531	0.0780	0.1693	0.5308	0.1227
ENSMUSG00000026640	Plxna2	18845	plexin A2 [Source:MGI Symbol;Acc:MGI:107684]	ME0	-0.3760	0.1512	-0.1692	0.5309	-0.0602	0.8247	0.6055	0.0129	-0.4722	0.0648	0.3778	0.1491	-0.3209	0.2255	0.4287	0.0975	0.1111	0.6821	0.2338	0.3834	-0.0454	0.8673	-0.5530	0.0263	-0.0102	0.9702	-0.0433	0.8734	-0.1032	0.7038	0.3611	0.1695	-0.2748	0.3030	-0.2924	0.2718	0.2400	0.3706	0.0003	0.9992	0.5137	0.0418	0.2865	0.2820	0.0455
ENSMUSG00000102621	Gm37674		predicted gene, 37674 [Source:MGI Symbol;Acc:MGI:5610902]	ME0	-0.3525	0.1806	0.6403	0.0075	-0.4066	0.1181	0.1187	0.6614	0.2493	0.3518	0.6573	0.0057	-0.6563	0.0058	0.3157	0.2336	-0.0432	0.8737	0.0143	0.9580	0.1570	0.5615	-0.3451	0.1905	0.3261	0.2177	-0.0036	0.9893	0.4034	0.1213	0.1556	0.5650	0.0500	0.8542	-0.7229	0.0016	0.1004	0.7113	-0.1872	0.4876	0.0630	0.8168	-0.2016	0.4539	-0.1082
ENSMUSG00000102841	Gm38036		predicted gene, 38036 [Source:MGI Symbol;Acc:MGI:5611264]	ME0	-0.2001	0.4575	0.4769	0.0618	-0.3345	0.2054	0.0577	0.8318	0.2397	0.3712	0.4630	0.0709	-0.4945	0.0515	0.1369	0.6132	-0.1476	0.5855	-0.1062	0.6955	0.0566	0.8350	-0.1935	0.4726	0.3336	0.2067	0.2936	0.2696	0.3710	0.1571	-0.0124	0.9635	-0.1310	0.6288	-0.4988	0.0492	0.1946	0.4701	-0.0911	0.7371	0.3015	0.2565	-0.1862	0.4898	-0.4534
ENSMUSG00000103776	2900035J10Rik		RIKEN cDNA 2900035J10 gene [Source:MGI Symbol;Acc:MGI:1920155]	ME0	-0.1766	0.5129	0.5437	0.0295	-0.4528	0.0782	0.0858	0.7521	0.3179	0.2302	0.5451	0.0290	-0.4014	0.1233	0.4503	0.0801	-0.3988	0.1260	-0.4448	0.0843	-0.0787	0.7720	0.1066	0.6945	0.2708	0.3103	0.0297	0.9131	0.1376	0.6113	0.2639	0.3234	0.5018	0.0476	-0.2481	0.3541	0.1549	0.5667	-0.0361	0.8944	0.2047	0.4469	-0.3634	0.1665	-0.0197
ENSMUSG00000096929	A330023F24Rik		RIKEN cDNA A330023F24 gene [Source:MGI Symbol;Acc:MGI:2443958]	ME0	0.5387	0.0313	0.1840	0.4951	-0.5215	0.0383	-0.2012	0.4549	0.6259	0.0095	-0.0149	0.9563	0.0124	0.9636	-0.1126	0.6779	-0.2506	0.3491	-0.1258	0.6424	-0.3301	0.2118	0.0246	0.9279	-0.3273	0.2159	-0.0260	0.9239	0.1443	0.5938	-0.2901	0.2758	0.2136	0.4270	-0.2126	0.4293	-0.2476	0.3553	0.2918	0.2729	0.2922	0.2721	0.0255	0.9254	-0.2223
ENSMUSG00000026643	Nmt2	18108	N-myristoyltransferase 2 [Source:MGI Symbol;Acc:MGI:1202298]	ME0	-0.0420	0.8774	0.0872	0.7481	-0.1293	0.6332	0.0840	0.7571	0.0392	0.8854	0.1483	0.5836	-0.1333	0.6225	-0.0189	0.9446	0.2269	0.3981	-0.1680	0.5339	0.2487	0.3529	-0.2194	0.4142	0.0741	0.7852	-0.4026	0.1221	0.0667	0.8060	-0.1323	0.6252	-0.4003	0.1244	-0.2863	0.2824	-0.1190	0.6606	-0.1575	0.5601	0.0982	0.7174	-0.1402	0.6045	0.3108
ENSMUSG00000075837	Gm22005	115489653	predicted gene, 22005 [Source:MGI Symbol;Acc:MGI:5451782]	ME0	-0.2205	0.4119	-0.1497	0.5799	0.1129	0.6771	0.2573	0.3360	-0.3206	0.2260	0.0931	0.7315	0.1010	0.7099	0.2065	0.4429	-0.2508	0.3487	0.1344	0.6196	0.0960	0.7235	0.4368	0.0907	0.2397	0.3711	0.3305	0.2112	0.0364	0.8936	0.4473	0.0824	-0.2611	0.3286	0.3636	0.1662	0.0638	0.8144	-0.2556	0.3393	0.1593	0.5557	-0.4128	0.1121	0.2760
ENSMUSG00000026648	Dclre1c	227525	DNA cross-link repair 1C [Source:MGI Symbol;Acc:MGI:2441769]	ME0	-0.2193	0.4145	-0.0398	0.8838	-0.1132	0.6764	0.3723	0.1556	-0.2243	0.4035	0.2879	0.2795	-0.0704	0.7955	0.4487	0.0813	-0.1745	0.5181	-0.2671	0.3174	-0.3561	0.1758	0.5914	0.0158	0.0638	0.8145	0.4600	0.0730	0.0013	0.9963	0.6099	0.0121	-0.1097	0.6859	0.4751	0.0629	0.2431	0.3642	-0.4582	0.0743	0.0474	0.8616	-0.0872	0.7481	0.1220
ENSMUSG00000081278	Gm13186		predicted gene 13186 [Source:MGI Symbol;Acc:MGI:3649441]	ME0	-0.2169	0.4197	-0.1197	0.6588	-0.0787	0.7720	0.4153	0.1096	-0.2915	0.2733	0.2560	0.3385	-0.4566	0.0754	0.3828	0.1433	0.4569	0.0752	-0.0881	0.7457	0.2273	0.3971	-0.4183	0.1069	-0.4229	0.1027	-0.0625	0.8182	-0.0663	0.8074	-0.0278	0.9187	0.0199	0.9416	-0.2441	0.3622	-0.0311	0.9090	-0.0844	0.7560	0.3722	0.1557	0.3645	0.1651	-0.4989
ENSMUSG00000081070	Gm13181		predicted gene 13181 [Source:MGI Symbol;Acc:MGI:3650464]	ME0	-0.2902	0.2757	0.6173	0.0108	-0.2147	0.4247	-0.1125	0.6784	0.2833	0.2877	0.4372	0.0904	-0.3455	0.1899	0.2069	0.4420	-0.1305	0.6301	0.2630	0.3251	-0.1590	0.5564	-0.0933	0.7311	0.1841	0.4950	-0.4694	0.0666	0.3257	0.2183	-0.2102	0.4345	0.4706	0.0658	-0.3941	0.1310	-0.4188	0.1064	-0.2498	0.3509	0.2960	0.2656	0.1840	0.4952	-0.1373
ENSMUSG00000086018	Gm13179		predicted gene 13179 [Source:MGI Symbol;Acc:MGI:3701958]	ME0	-0.1489	0.5821	0.0497	0.8549	-0.1834	0.4966	0.2825	0.2890	-0.0859	0.7518	0.2877	0.2798	-0.0661	0.8079	0.2271	0.3977	0.0624	0.8185	-0.3317	0.2095	-0.1124	0.6786	0.3922	0.1329	0.1087	0.6885	0.2781	0.2970	0.4428	0.0859	0.3024	0.2549	-0.3415	0.1955	0.1990	0.4599	0.3212	0.2251	0.1321	0.6257	0.0253	0.9258	-0.5481	0.0279	0.0971
ENSMUSG00000083378	Gm13196		predicted gene 13196 [Source:MGI Symbol;Acc:MGI:3651918]	ME0	0.2018	0.4536	-0.0192	0.9439	-0.2560	0.3386	0.0733	0.7872	0.1582	0.5585	0.0469	0.8630	0.1295	0.6328	0.1975	0.4634	-0.0496	0.8551	-0.3596	0.1713	-0.1140	0.6741	0.4204	0.1049	-0.0957	0.7245	0.1483	0.5836	-0.3814	0.1449	0.0052	0.9847	0.3183	0.2295	0.2718	0.3086	-0.0412	0.8796	-0.3887	0.1367	0.1839	0.4954	-0.0441	0.8713	0.2284
ENSMUSG00000086670	Gm13194		predicted gene 13194 [Source:MGI Symbol;Acc:MGI:3651272]	ME0	0.0581	0.8308	-0.0437	0.8723	-0.2080	0.4395	0.1936	0.4725	0.0125	0.9634	0.1298	0.6318	-0.1055	0.6973	0.0716	0.7923	0.4339	0.0931	-0.1765	0.5132	-0.1679	0.5342	-0.2115	0.4317	-0.2115	0.4317	0.0400	0.8831	-0.2127	0.4290	0.0259	0.9242	-0.2281	0.3955	-0.1716	0.5251	0.2508	0.3487	-0.2351	0.3808	-0.1813	0.5016	0.2861	0.2827	0.1711
ENSMUSG00000086430	4930551O13Rik		RIKEN cDNA 4930551O13 gene [Source:MGI Symbol;Acc:MGI:1922513]	ME0	-0.2422	0.3661	-0.0466	0.8640	-0.1402	0.6046	0.4290	0.0973	-0.2501	0.3502	0.3311	0.2103	-0.2533	0.3438	0.4113	0.1135	-0.1132	0.6765	0.0749	0.7827	-0.1700	0.5290	-0.1239	0.6476	-0.1572	0.5610	0.2158	0.4221	-0.1646	0.5425	0.5839	0.0176	-0.1165	0.6675	-0.0665	0.8066	0.2627	0.3255	-0.0001	0.9999	0.0918	0.7352	0.0042	0.9877	0.1174
ENSMUSG00000081005	Gm13198		predicted gene 13198 [Source:MGI Symbol;Acc:MGI:3651172]	ME0	0.1404	0.6041	-0.0563	0.8360	-0.4472	0.0824	0.3631	0.1669	0.0728	0.7887	0.2657	0.3199	-0.1046	0.6998	0.2899	0.2760	0.2727	0.3069	0.3412	0.1959	-0.3755	0.1518	-0.2991	0.2604	-0.0990	0.7153	-0.0694	0.7983	-0.4000	0.1248	0.1096	0.6860	0.1266	0.6405	-0.3352	0.2044	-0.0213	0.9375	-0.1179	0.6637	0.2263	0.3994	0.3462	0.1889	0.3613
ENSMUSG00000039128	Cdc123	98828	cell division cycle 123 [Source:MGI Symbol;Acc:MGI:2138811]	ME0	-0.4556	0.0761	0.1713	0.5259	0.2613	0.3283	0.0231	0.9324	-0.2463	0.3579	0.1683	0.5332	-0.3311	0.2103	0.1641	0.5436	0.2147	0.4246	-0.1632	0.5458	0.3304	0.2114	0.2357	0.3796	0.2468	0.3568	-0.0921	0.7345	-0.3200	0.2269	0.0890	0.7431	0.0056	0.9837	0.1405	0.6038	-0.2088	0.4378	-0.1886	0.4843	-0.2584	0.3339	-0.2715	0.3091	-0.1302
ENSMUSG00000025817	Nudt5	53893	nudix (nucleoside diphosphate linked moiety X)-type motif 5 [Source:MGI Symbol;Acc:MGI:1858232]	ME0	0.2734	0.3057	-0.2288	0.3940	0.3049	0.2508	-0.3495	0.1846	0.0386	0.8872	-0.5008	0.0482	0.5436	0.0295	-0.4910	0.0535	-0.0455	0.8672	0.3480	0.1865	-0.2010	0.4554	0.4970	0.0502	0.3610	0.1695	0.0317	0.9073	-0.2548	0.3410	-0.1750	0.5168	-0.1835	0.4963	0.4725	0.0646	-0.2798	0.2940	0.1793	0.5064	-0.3509	0.1826	-0.2043	0.4478	0.2971
ENSMUSG00000025816	Sec61a2	57743	Sec61, alpha subunit 2 (S. cerevisiae) [Source:MGI Symbol;Acc:MGI:1931071]	ME0	-0.1508	0.5773	0.0601	0.8249	0.2536	0.3433	-0.1630	0.5465	-0.0785	0.7726	-0.0891	0.7429	0.1468	0.5874	-0.2437	0.3630	0.0368	0.8924	0.5582	0.0246	0.1571	0.5612	-0.3174	0.2309	0.2510	0.3483	-0.1662	0.5383	-0.4921	0.0529	-0.1000	0.7125	-0.0590	0.8282	-0.2513	0.3477	0.0241	0.9293	-0.2794	0.2946	-0.2140	0.4261	0.0696	0.7977	0.3825
ENSMUSG00000025815	Dhtkd1	209692	dehydrogenase E1 and transketolase domain containing 1 [Source:MGI Symbol;Acc:MGI:2445096]	ME0	0.0009	0.9974	0.3747	0.1527	-0.2307	0.3899	-0.1448	0.5925	0.3253	0.2190	0.1991	0.4599	-0.2075	0.4406	-0.1044	0.7004	0.1002	0.7118	-0.4953	0.0511	-0.0341	0.9002	0.2945	0.2681	0.3337	0.2066	0.2775	0.2981	0.2171	0.4192	-0.2805	0.2926	-0.1788	0.5076	-0.0351	0.8974	0.0316	0.9076	0.0025	0.9928	0.0081	0.9764	-0.2618	0.3274	-0.2088
ENSMUSG00000087485	Gm13383		predicted gene 13383 [Source:MGI Symbol;Acc:MGI:3650825]	ME0	-0.0760	0.7796	-0.3620	0.1682	-0.0312	0.9087	0.4692	0.0667	-0.3794	0.1473	0.0929	0.7323	0.0729	0.7884	0.2326	0.3860	0.4758	0.0625	-0.2101	0.4348	0.1818	0.5004	-0.1650	0.5414	-0.2589	0.3329	0.0961	0.7233	0.0573	0.8331	0.0702	0.7961	-0.2668	0.3179	0.0700	0.7966	0.3438	0.1924	-0.2344	0.3823	0.2378	0.3752	0.1755	0.5155	0.3357
ENSMUSG00000039046	Usp6nl	98910	USP6 N-terminal like [Source:MGI Symbol;Acc:MGI:2138893]	ME0	-0.1590	0.5564	0.3422	0.1944	-0.1098	0.6857	-0.0735	0.7868	0.1587	0.5572	0.2328	0.3856	-0.1666	0.5374	0.0021	0.9937	0.0739	0.7857	0.1928	0.4743	-0.1291	0.6337	-0.3740	0.1535	0.0730	0.7881	-0.5088	0.0441	0.2667	0.3181	-0.3612	0.1693	0.0827	0.7607	-0.4146	0.1103	-0.2530	0.3444	-0.4265	0.0995	0.3255	0.2185	0.5597	0.0242	0.0144
ENSMUSG00000085716	Gm13388		predicted gene 13388 [Source:MGI Symbol;Acc:MGI:3649903]	ME0	0.4064	0.1183	-0.1876	0.4865	-0.1031	0.7040	-0.1157	0.6697	0.1894	0.4822	-0.2627	0.3257	0.2695	0.3129	-0.1619	0.5492	-0.3318	0.2093	-0.2491	0.3521	0.1885	0.4845	0.2319	0.3874	-0.2884	0.2788	0.0663	0.8072	0.2562	0.3382	0.2775	0.2981	-0.3071	0.2472	0.1527	0.5725	0.0514	0.8501	0.0418	0.8777	-0.2909	0.2744	-0.4755	0.0627	0.3348
ENSMUSG00000086109	Gm13391		predicted gene 13391 [Source:MGI Symbol;Acc:MGI:3651526]	ME0	0.2928	0.2710	-0.3173	0.2311	0.2747	0.3031	-0.2503	0.3498	-0.0212	0.9380	-0.4915	0.0532	0.5638	0.0229	-0.4338	0.0932	-0.4515	0.0791	0.1698	0.5297	0.1097	0.6859	0.5317	0.0340	0.1604	0.5530	0.3216	0.2245	-0.3963	0.1286	0.0592	0.8277	-0.4337	0.0933	0.4960	0.0507	-0.0433	0.8734	0.0316	0.9076	-0.0607	0.8234	-0.6334	0.0084	0.2037
ENSMUSG00000102599	Gm38386		predicted gene, 38386 [Source:MGI Symbol;Acc:MGI:5611614]	ME0	0.3463	0.1889	0.0715	0.7925	-0.0480	0.8600	-0.3698	0.1587	0.3618	0.1686	-0.2583	0.3340	-0.0948	0.7270	-0.2240	0.4044	0.2315	0.3884	-0.2867	0.2817	0.0421	0.8769	0.0645	0.8125	0.0349	0.8978	-0.0925	0.7333	0.0426	0.8754	-0.4625	0.0713	0.4035	0.1212	-0.0195	0.9427	-0.3164	0.2325	0.3664	0.1628	-0.2799	0.2937	0.0989	0.7156	-0.5700
ENSMUSG00000015619	Gata3	14462	GATA binding protein 3 [Source:MGI Symbol;Acc:MGI:95663]	ME0	0.4673	0.0680	-0.5147	0.0413	0.1740	0.5193	-0.1266	0.6403	-0.0410	0.8801	-0.5554	0.0255	0.7171	0.0018	-0.4048	0.1198	-0.1169	0.6664	0.3527	0.1802	-0.0324	0.9051	-0.0521	0.8480	-0.3729	0.1549	0.1781	0.5094	-0.3412	0.1959	0.0055	0.9838	-0.1237	0.6481	0.2148	0.4243	0.2837	0.2869	0.2999	0.2591	-0.1993	0.4592	-0.1061	0.6958	0.4814
ENSMUSG00000075534	Gm13262		predicted gene 13262 [Source:MGI Symbol;Acc:MGI:3703165]	ME0	0.2984	0.2616	-0.2518	0.3468	-0.0964	0.7225	0.0498	0.8547	0.0404	0.8820	-0.1749	0.5170	0.3426	0.1939	-0.0685	0.8009	-0.3612	0.1692	-0.2552	0.3400	-0.3256	0.2184	0.2221	0.4084	-0.2921	0.2723	-0.0570	0.8339	0.0031	0.9908	0.2617	0.3275	-0.3193	0.2281	0.2998	0.2592	0.1951	0.4689	0.3177	0.2305	0.0664	0.8069	-0.3199	0.2271	0.2270
ENSMUSG00000103774	Gm36932		predicted gene, 36932 [Source:MGI Symbol;Acc:MGI:5610160]	ME0	-0.0115	0.9663	-0.1302	0.6308	0.2565	0.3376	-0.1148	0.6721	-0.1227	0.6507	-0.2121	0.4302	0.5116	0.0428	-0.1763	0.5136	-0.5115	0.0428	0.3759	0.1513	-0.1459	0.5899	0.1267	0.6402	-0.0030	0.9912	0.4091	0.1156	-0.0842	0.7567	0.1715	0.5254	0.0011	0.9968	0.2668	0.3179	0.3736	0.1541	-0.4689	0.0669	0.0636	0.8150	0.1740	0.5194	0.3311
ENSMUSG00000102196	Gm38171		predicted gene, 38171 [Source:MGI Symbol;Acc:MGI:5611399]	ME0	0.3695	0.1589	-0.4317	0.0950	-0.4260	0.0999	0.4882	0.0550	-0.0538	0.8430	0.0489	0.8572	0.0899	0.7405	0.1740	0.5192	0.2460	0.3585	0.0473	0.8620	-0.2772	0.2986	-0.1112	0.6819	0.0216	0.9367	0.3903	0.1350	-0.2702	0.3115	0.2574	0.3358	-0.3139	0.2364	-0.0464	0.8646	0.2407	0.3692	0.1590	0.5563	0.2369	0.3770	0.0857	0.7523	0.4542
ENSMUSG00000102674	8030442B05Rik	77543	RIKEN cDNA 8030442B05 gene [Source:MGI Symbol;Acc:MGI:1924793]	ME0	0.2128	0.4289	-0.1145	0.6727	-0.0816	0.7637	-0.0166	0.9515	0.0851	0.7541	-0.1135	0.6754	-0.2943	0.2686	-0.0037	0.9892	0.4947	0.0514	-0.1685	0.5326	0.4043	0.1204	-0.4844	0.0573	-0.1694	0.5306	-0.2491	0.3523	-0.1481	0.5841	-0.2987	0.2610	0.3044	0.2517	-0.3697	0.1587	-0.1887	0.4839	0.5284	0.0354	-0.1533	0.5710	0.0870	0.7488	-0.3804
ENSMUSG00000082424	Gm13292		predicted gene 13292 [Source:MGI Symbol;Acc:MGI:3649470]	ME0	0.2392	0.3722	-0.0908	0.7379	-0.5207	0.0386	0.3723	0.1556	0.1285	0.6352	0.2437	0.3630	-0.2298	0.3919	0.3968	0.1280	-0.3769	0.1501	-0.1506	0.5776	0.0522	0.8478	-0.2206	0.4117	-0.1123	0.6788	0.2490	0.3523	0.0559	0.8370	0.5652	0.0225	-0.0145	0.9575	-0.3240	0.2208	0.2904	0.2752	0.0448	0.8691	0.2836	0.2872	-0.3063	0.2486	0.0224
ENSMUSG00000080801	Gm13310		predicted gene 13310 [Source:MGI Symbol;Acc:MGI:3650665]	ME0	-0.3884	0.1371	0.2449	0.3606	0.0025	0.9928	0.1411	0.6023	-0.1243	0.6465	0.3343	0.2057	-0.0828	0.7603	0.1278	0.6371	-0.2513	0.3478	0.4091	0.1156	-0.2871	0.2810	0.0946	0.7275	0.3062	0.2487	0.2292	0.3932	0.2946	0.2680	0.2955	0.2665	-0.2653	0.3207	-0.0491	0.8567	0.1862	0.4900	-0.3024	0.2550	0.1475	0.5856	-0.0358	0.8952	0.0906
ENSMUSG00000026768	Itga8	241226	integrin alpha 8 [Source:MGI Symbol;Acc:MGI:109442]	ME0	-0.3315	0.2098	0.6510	0.0063	-0.1435	0.5960	-0.1760	0.5144	0.2767	0.2996	0.4113	0.1134	-0.7043	0.0023	0.0357	0.8955	0.1863	0.4896	-0.2503	0.3499	0.3219	0.2240	-0.4535	0.0777	0.4788	0.0606	-0.5051	0.0460	0.3247	0.2199	-0.3213	0.2249	0.0476	0.8610	-0.7060	0.0022	-0.2306	0.3902	0.0328	0.9040	-0.0459	0.8660	-0.0696	0.7979	-0.4456
ENSMUSG00000086843	E030013I19Rik	338535	RIKEN cDNA E030013I19 gene [Source:MGI Symbol;Acc:MGI:2443735]	ME0	-0.1023	0.7062	0.4565	0.0755	-0.0457	0.8666	-0.3085	0.2450	0.3067	0.2479	0.1282	0.6362	-0.3594	0.1715	-0.2604	0.3300	0.2160	0.4217	0.2838	0.2869	0.1431	0.5971	-0.3596	0.1713	0.3658	0.1635	-0.4892	0.0545	0.1585	0.5577	-0.6134	0.0115	-0.0674	0.8042	-0.5786	0.0189	-0.5111	0.0431	0.0634	0.8156	0.1207	0.6560	0.0743	0.7844	-0.4353
ENSMUSG00000026730	Pter	19212	phosphotriesterase related [Source:MGI Symbol;Acc:MGI:107372]	ME0	0.0922	0.7341	-0.0093	0.9726	0.3279	0.2150	-0.4108	0.1140	0.0718	0.7917	-0.3639	0.1659	0.2449	0.3606	-0.5082	0.0444	-0.0510	0.8513	0.3272	0.2161	0.1665	0.5376	-0.3380	0.2004	0.2164	0.4209	-0.3767	0.1504	0.2705	0.3110	-0.3230	0.2223	-0.0993	0.7144	-0.1941	0.4712	-0.0511	0.8509	0.4261	0.0998	-0.2862	0.2825	-0.0465	0.8642	-0.0083
ENSMUSG00000104459	Gm37824		predicted gene, 37824 [Source:MGI Symbol;Acc:MGI:5611052]	ME0	0.2847	0.2853	0.1367	0.6137	-0.2231	0.4063	-0.1983	0.4616	0.3649	0.1646	-0.0533	0.8445	-0.0305	0.9107	-0.1774	0.5109	-0.1973	0.4639	0.0410	0.8801	0.0095	0.9722	-0.4242	0.1015	0.1351	0.6178	-0.3363	0.2028	0.1457	0.5902	-0.3620	0.1683	0.2119	0.4308	-0.4280	0.0982	-0.2311	0.3891	0.4240	0.1017	0.3253	0.2189	0.1346	0.6193	-0.0260
ENSMUSG00000103143	Gm37742		predicted gene, 37742 [Source:MGI Symbol;Acc:MGI:5610970]	ME0	0.1729	0.5219	-0.2237	0.4050	0.0800	0.7684	-0.0292	0.9145	-0.0440	0.8716	-0.2190	0.4151	0.1390	0.6078	-0.1494	0.5807	-0.2784	0.2965	0.3919	0.1333	-0.2561	0.3383	0.0145	0.9576	0.0300	0.9123	-0.0943	0.7283	-0.2697	0.3124	0.0643	0.8131	-0.2595	0.3318	0.0962	0.7231	-0.2633	0.3245	0.1361	0.6151	0.1991	0.4598	0.0433	0.8735	-0.1590
ENSMUSG00000103360	Gm38156		predicted gene, 38156 [Source:MGI Symbol;Acc:MGI:5611384]	ME0	0.0520	0.8482	-0.4682	0.0674	-0.1644	0.5430	0.5806	0.0184	-0.3604	0.1702	0.0973	0.7200	-0.2069	0.4421	0.3142	0.2360	0.3159	0.2333	-0.1581	0.5587	0.1147	0.6723	-0.3029	0.2542	0.0419	0.8776	0.1492	0.5813	-0.3765	0.1506	0.4308	0.0958	-0.4039	0.1208	-0.0735	0.7867	0.1683	0.5332	0.1698	0.5295	0.1069	0.6935	0.0547	0.8407	0.3204
ENSMUSG00000102553	D930036K23Rik		RIKEN cDNA D930036K23 gene [Source:MGI Symbol;Acc:MGI:2442341]	ME0	0.3718	0.1562	-0.2233	0.4057	-0.1086	0.6888	-0.0399	0.8835	0.1286	0.6351	-0.2279	0.3959	0.3400	0.1976	-0.0106	0.9688	-0.4273	0.0987	-0.0799	0.7686	0.0954	0.7254	0.3254	0.2187	-0.4014	0.1233	0.4998	0.0487	-0.0959	0.7239	0.5066	0.0452	0.0583	0.8303	0.2461	0.3582	0.3593	0.1717	0.0058	0.9831	-0.3872	0.1385	-0.5275	0.0357	0.3039
ENSMUSG00000086657	Stamos	70957	signal transducing adaptor molecule (SH3 domain and ITAM motif) 1, opposite strand [Source:MGI Symbol;Acc:MGI:1918207]	ME0	0.0567	0.8349	0.2295	0.3926	0.3175	0.2308	-0.6036	0.0133	0.2478	0.3547	-0.3240	0.2208	0.0672	0.8046	-0.4415	0.0869	0.0345	0.8989	0.4609	0.0724	0.3375	0.2011	-0.1439	0.5950	-0.0974	0.7197	-0.1900	0.4809	-0.0652	0.8104	-0.4966	0.0504	0.4020	0.1227	-0.1958	0.4674	-0.4222	0.1033	-0.1007	0.7106	-0.4351	0.0921	0.2001	0.4575	-0.2714
ENSMUSG00000036949	Slc39a12	277468	solute carrier family 39 (zinc transporter), member 12 [Source:MGI Symbol;Acc:MGI:2139274]	ME0	0.4223	0.1032	-0.0486	0.8582	-0.0901	0.7400	-0.2836	0.2871	0.3236	0.2214	-0.2877	0.2799	0.3229	0.2226	-0.3446	0.1911	-0.2557	0.3391	-0.1899	0.4812	0.1970	0.4646	0.3195	0.2277	0.0466	0.8639	0.5113	0.0430	0.3562	0.1757	-0.0352	0.8970	-0.2327	0.3857	0.1264	0.6408	0.2053	0.4456	-0.1993	0.4593	-0.2449	0.3607	-0.3472	0.1877	0.1092
ENSMUSG00000057914	Cacnb2	12296	calcium channel, voltage-dependent, beta 2 subunit [Source:MGI Symbol;Acc:MGI:894644]	ME0	-0.2007	0.4560	-0.2075	0.4406	0.5349	0.0328	-0.1267	0.6402	-0.3535	0.1792	-0.2894	0.2770	0.0600	0.8254	-0.2673	0.3170	-0.2303	0.3908	0.4492	0.0809	0.4750	0.0630	-0.3284	0.2143	-0.0001	0.9997	-0.0336	0.9016	-0.0429	0.8748	-0.1145	0.6728	-0.2517	0.3469	-0.0388	0.8865	-0.0984	0.7170	0.1546	0.5674	0.2163	0.4210	-0.0246	0.9279	-0.4227
ENSMUSG00000104034	2900092N22Rik		RIKEN cDNA 2900092N22 gene [Source:MGI Symbol;Acc:MGI:1920357]	ME0	-0.1378	0.6107	-0.0848	0.7549	-0.3342	0.2058	0.5568	0.0251	-0.1928	0.4744	0.4088	0.1159	-0.5812	0.0182	0.4203	0.1050	0.4847	0.0571	-0.3584	0.1729	0.2339	0.3833	-0.5160	0.0407	0.1527	0.5724	-0.2888	0.2780	-0.0722	0.7904	0.0506	0.8523	-0.3563	0.1756	-0.4528	0.0782	-0.0431	0.8740	-0.0683	0.8017	0.4737	0.0638	0.1348	0.6185	-0.0929
ENSMUSG00000082542	Gm13311		predicted gene 13311 [Source:MGI Symbol;Acc:MGI:3651093]	ME0	-0.3917	0.1335	0.2831	0.2879	-0.0023	0.9934	0.1108	0.6828	-0.0940	0.7291	0.3412	0.1959	-0.3568	0.1749	0.1587	0.5572	0.2902	0.2756	0.2004	0.4567	-0.0592	0.8275	-0.1604	0.5528	0.3710	0.1571	-0.2502	0.3501	0.2268	0.3982	-0.2688	0.3140	0.0160	0.9530	-0.2193	0.4144	-0.3700	0.1583	-0.3739	0.1536	0.3443	0.1916	0.5330	0.0335	-0.0811
ENSMUSG00000103050	Gm38273		predicted gene, 38273 [Source:MGI Symbol;Acc:MGI:5611501]	ME0	-0.2153	0.4233	-0.1102	0.6844	0.2303	0.3909	0.0952	0.7257	-0.2819	0.2901	-0.0130	0.9619	-0.1900	0.4809	0.0133	0.9609	-0.1768	0.5124	-0.2165	0.4206	0.5057	0.0457	-0.4515	0.0792	-0.1802	0.5042	0.0820	0.7627	0.1344	0.6196	0.0267	0.9218	-0.1869	0.4882	-0.1718	0.5247	0.3015	0.2565	0.3089	0.2443	0.3147	0.2352	-0.1290	0.6341	-0.4912
ENSMUSG00000017418	Arl5b	75869	ADP-ribosylation factor-like 5B [Source:MGI Symbol;Acc:MGI:1923119]	ME0	0.2055	0.4451	-0.1998	0.4581	0.3054	0.2500	-0.3111	0.2408	0.0049	0.9855	-0.4425	0.0861	0.4810	0.0593	-0.5096	0.0438	-0.3851	0.1408	0.5011	0.0480	0.0313	0.9085	-0.1213	0.6546	-0.1647	0.5422	0.0066	0.9807	-0.2173	0.4189	-0.0664	0.8070	-0.4029	0.1218	0.0328	0.9041	0.0462	0.8651	-0.1784	0.5085	-0.0868	0.7493	0.0093	0.9729	0.1597
ENSMUSG00000026748	Plxdc2	67448	plexin domain containing 2 [Source:MGI Symbol;Acc:MGI:1914698]	ME0	-0.2520	0.3464	0.5646	0.0227	-0.2231	0.4062	-0.0894	0.7419	0.2707	0.3106	0.4115	0.1133	-0.7762	0.0004	0.1124	0.6786	0.2388	0.3732	-0.3665	0.1626	0.4087	0.1160	-0.5247	0.0369	0.3548	0.1776	-0.4540	0.0773	0.3255	0.2186	-0.2921	0.2722	0.0754	0.7814	-0.7420	0.0010	-0.2222	0.4083	0.1042	0.7009	0.0145	0.9575	-0.0492	0.8564	-0.5265
ENSMUSG00000053702	Nebl	74103	nebulette [Source:MGI Symbol;Acc:MGI:1921353]	ME0	-0.3927	0.1325	0.5473	0.0282	-0.2437	0.3630	0.0891	0.7428	0.1339	0.6210	0.5511	0.0269	-0.6145	0.0113	0.1761	0.5142	0.4640	0.0703	0.0185	0.9458	0.1719	0.5244	-0.4296	0.0968	0.4241	0.1016	-0.4461	0.0833	0.3023	0.2551	-0.1470	0.5869	-0.0751	0.7823	-0.6983	0.0026	-0.1141	0.6739	-0.0239	0.9300	-0.1065	0.6947	-0.0840	0.7571	0.0195
ENSMUSG00000054057	A930004D18Rik		RIKEN cDNA A930004D18 gene [Source:MGI Symbol;Acc:MGI:1925190]	ME0	0.1280	0.6367	-0.0878	0.7466	0.1641	0.5437	-0.2043	0.4479	0.0348	0.8981	-0.2529	0.3446	0.0491	0.8566	-0.3914	0.1338	-0.0206	0.9395	0.4010	0.1238	0.1844	0.4941	-0.1956	0.4679	0.2731	0.3062	0.0024	0.9928	0.0038	0.9887	-0.3071	0.2473	-0.4198	0.1055	-0.1898	0.4815	-0.1968	0.4652	-0.0173	0.9492	0.1225	0.6514	-0.0227	0.9336	-0.3757
ENSMUSG00000099050	Mir7655	102466840	microRNA 7655 [Source:MGI Symbol;Acc:MGI:5531176]	ME0	-0.1195	0.6594	0.1520	0.5740	0.2371	0.3767	-0.2696	0.3125	0.0282	0.9174	-0.1018	0.7074	-0.1422	0.5993	-0.0468	0.8633	-0.2498	0.3509	0.2417	0.3671	0.0963	0.7226	-0.2492	0.3519	-0.2482	0.3540	-0.3984	0.1264	0.0994	0.7141	0.0283	0.9172	0.3859	0.1399	-0.1484	0.5833	-0.2694	0.3129	0.2681	0.3154	-0.2538	0.3428	0.1423	0.5991	-0.3356
ENSMUSG00000081619	Gm13351		predicted gene 13351 [Source:MGI Symbol;Acc:MGI:3651067]	ME0	-0.1593	0.5557	-0.3174	0.2309	0.0470	0.8627	0.4297	0.0967	-0.4128	0.1120	0.0972	0.7202	0.1509	0.5769	0.2823	0.2895	0.1808	0.5029	0.4458	0.0835	-0.0327	0.9043	-0.2127	0.4290	-0.5589	0.0244	0.1020	0.7069	0.1040	0.7014	0.5102	0.0435	-0.0830	0.7599	0.0241	0.9295	0.3209	0.2256	-0.1081	0.6902	-0.1434	0.5962	0.1972	0.4642	0.5900
ENSMUSG00000082520	Gm13349		predicted gene 13349 [Source:MGI Symbol;Acc:MGI:3649966]	ME0	0.1528	0.5720	-0.2785	0.2962	0.3544	0.1781	-0.2287	0.3943	-0.1089	0.6882	-0.4392	0.0887	0.4338	0.0932	-0.3613	0.1692	-0.2996	0.2596	0.2821	0.2898	0.1146	0.6727	-0.0877	0.7468	-0.2860	0.2829	-0.4213	0.1041	-0.0543	0.8416	-0.1970	0.4646	-0.2867	0.2817	0.1675	0.5353	-0.2858	0.2832	-0.2436	0.3633	0.1997	0.4584	0.2076	0.4405	0.1200
ENSMUSG00000026739	Bmi1	12151	Bmi1 polycomb ring finger oncogene [Source:MGI Symbol;Acc:MGI:88174]	ME0	0.1589	0.5568	0.1328	0.6239	-0.3293	0.2130	0.0376	0.8900	0.2526	0.3452	0.1476	0.5854	-0.1547	0.5672	-0.0409	0.8804	0.5698	0.0212	0.1607	0.5521	-0.1807	0.5030	-0.3003	0.2585	-0.0561	0.8365	0.2012	0.4549	-0.0113	0.9668	-0.3003	0.2585	0.0441	0.8713	-0.4181	0.1070	0.1164	0.6678	-0.2267	0.3984	-0.1380	0.6102	0.4563	0.0757	-0.0510
ENSMUSG00002076489				ME0	0.4514	0.0793	-0.0133	0.9610	-0.2827	0.2888	-0.1554	0.5655	0.3794	0.1473	-0.1461	0.5893	0.0190	0.9443	-0.0686	0.8007	-0.2099	0.4353	-0.2003	0.4569	0.1479	0.5847	-0.0083	0.9757	-0.2259	0.4002	0.0899	0.7405	-0.2064	0.4431	-0.3044	0.2517	0.2552	0.3402	-0.1194	0.6595	-0.2204	0.4121	-0.2035	0.4497	0.3865	0.1392	0.0650	0.8111	-0.3418
ENSMUSG00000085206	Gm13380		predicted gene 13380 [Source:MGI Symbol;Acc:MGI:3649647]	ME0	-0.1313	0.6279	-0.1215	0.6540	0.4033	0.1213	-0.1506	0.5778	-0.2189	0.4153	-0.2356	0.3797	0.3829	0.1432	-0.2403	0.3699	-0.1822	0.4995	0.3295	0.2127	0.1169	0.6664	0.1757	0.5150	-0.1864	0.4895	-0.2604	0.3300	-0.1933	0.4732	-0.2321	0.3870	-0.1958	0.4675	0.2876	0.2800	-0.1873	0.4874	-0.1665	0.5377	0.2947	0.2679	-0.1758	0.5150	-0.0079
ENSMUSG00000081467	Gm13337		predicted gene 13337 [Source:MGI Symbol;Acc:MGI:3650269]	ME0	-0.2003	0.4571	0.2260	0.3999	-0.1659	0.5391	0.1402	0.6047	0.0223	0.9346	0.3171	0.2314	-0.2845	0.2856	0.4162	0.1089	0.3037	0.2528	-0.2147	0.4245	-0.1903	0.4802	0.2123	0.4298	0.2280	0.3958	-0.2856	0.2836	-0.2167	0.4202	0.1144	0.6730	0.5292	0.0350	0.0473	0.8620	-0.2000	0.4578	-0.2253	0.4015	-0.1982	0.4619	0.1175	0.6648	0.1512
ENSMUSG00000026779	Mastl	67121	microtubule associated serine/threonine kinase-like [Source:MGI Symbol;Acc:MGI:1914371]	ME0	-0.0853	0.7534	0.1008	0.7104	0.1193	0.6598	-0.1348	0.6188	0.0134	0.9608	-0.0294	0.9138	0.2214	0.4098	-0.0658	0.8087	-0.4055	0.1191	-0.1336	0.6217	-0.1812	0.5019	0.6362	0.0081	-0.0085	0.9750	0.1937	0.4723	0.2745	0.3036	0.4053	0.1194	-0.3345	0.2054	0.4525	0.0784	0.1106	0.6836	-0.3771	0.1499	-0.3870	0.1386	-0.3609	0.1696	0.2995
ENSMUSG00000102704	Gm38309		predicted gene, 38309 [Source:MGI Symbol;Acc:MGI:5611537]	ME0	0.3534	0.1794	-0.0104	0.9696	0.0785	0.7727	-0.4215	0.1040	0.2971	0.2639	-0.3740	0.1536	0.5559	0.0254	-0.5284	0.0354	-0.1894	0.4824	0.3438	0.1923	-0.2629	0.3252	0.1898	0.4815	-0.1094	0.6868	0.3900	0.1354	0.3117	0.2399	-0.3040	0.2523	0.0005	0.9987	0.1532	0.5712	0.1530	0.5715	0.1064	0.6950	-0.2070	0.4418	0.0998	0.7129	0.1289
ENSMUSG00000085057	Gm13415	102638285	predicted gene 13415 [Source:MGI Symbol;Acc:MGI:3651241]	ME0	0.3373	0.2014	-0.3320	0.2090	0.0707	0.7947	-0.0760	0.7797	0.0046	0.9865	-0.3533	0.1795	0.6589	0.0055	-0.3117	0.2399	-0.2743	0.3039	0.4871	0.0557	-0.2651	0.3211	0.1740	0.5193	-0.2723	0.3076	0.2532	0.3440	-0.2462	0.3580	-0.0187	0.9452	-0.2706	0.3107	0.2533	0.3439	0.1830	0.4976	-0.2479	0.3545	0.1688	0.5321	-0.0228	0.9331	0.2933
ENSMUSG00000082307	Gm13418		predicted gene 13418 [Source:MGI Symbol;Acc:MGI:3650378]	ME0	-0.0134	0.9609	0.4697	0.0664	-0.4920	0.0529	0.0357	0.8955	0.3952	0.1298	0.4377	0.0900	-0.5355	0.0325	0.2683	0.3149	0.3064	0.2485	-0.2667	0.3181	-0.1945	0.4705	-0.0449	0.8688	0.3738	0.1538	-0.0187	0.9453	0.2126	0.4293	-0.3242	0.2206	0.5084	0.0444	-0.3752	0.1521	-0.2291	0.3933	0.1703	0.5283	0.2202	0.4124	0.1682	0.5335	-0.4106
ENSMUSG00000004113	Cacna1b	12287	calcium channel, voltage-dependent, N type, alpha 1B subunit [Source:MGI Symbol;Acc:MGI:88296]	ME0	-0.0013	0.9962	0.2560	0.3386	-0.1021	0.7067	-0.1526	0.5726	0.2206	0.4117	0.0896	0.7415	-0.0462	0.8650	0.0076	0.9778	-0.3172	0.2313	-0.0949	0.7265	0.1754	0.5158	-0.3082	0.2454	-0.0319	0.9066	0.2882	0.2791	0.2339	0.3832	0.0619	0.8198	0.3497	0.1843	-0.3398	0.1979	0.4767	0.0619	-0.2985	0.2614	-0.0900	0.7402	0.1207	0.6561	-0.0638
ENSMUSG00000036893	Ehmt1	77683	euchromatic histone methyltransferase 1 [Source:MGI Symbol;Acc:MGI:1924933]	ME0	0.0135	0.9603	-0.4084	0.1163	0.4651	0.0695	-0.0702	0.7962	-0.3420	0.1948	-0.4145	0.1104	0.5893	0.0163	-0.3470	0.1880	-0.3533	0.1795	0.3518	0.1815	0.0631	0.8165	-0.1826	0.4985	-0.2730	0.3063	-0.0347	0.8986	-0.1568	0.5619	0.1562	0.5634	-0.4096	0.1151	0.2137	0.4269	0.3959	0.1290	0.1861	0.4901	-0.0280	0.9180	-0.1520	0.5742	0.3337
ENSMUSG00000103162	Gm38147		predicted gene, 38147 [Source:MGI Symbol;Acc:MGI:5611375]	ME0	0.0434	0.8731	-0.2307	0.3900	0.4554	0.0763	-0.2681	0.3155	-0.1622	0.5484	-0.4320	0.0948	0.4336	0.0934	-0.3618	0.1685	-0.2584	0.3339	0.1283	0.6358	-0.2147	0.4245	0.2175	0.4185	-0.1998	0.4581	-0.3166	0.2321	-0.2229	0.4067	-0.0284	0.9168	-0.2136	0.4269	0.4713	0.0654	-0.2079	0.4397	0.3407	0.1965	-0.1953	0.4685	-0.0001	0.9997	0.1758
ENSMUSG00000026975	Dph7	67228	diphthamine biosynethesis 7 [Source:MGI Symbol;Acc:MGI:1914478]	ME0	0.0740	0.7854	-0.1976	0.4632	0.0259	0.9241	0.0977	0.7189	-0.1071	0.6931	-0.0865	0.7500	-0.1873	0.4873	0.0246	0.9280	0.0138	0.9594	-0.1375	0.6115	0.2939	0.2691	-0.6854	0.0034	-0.2941	0.2689	-0.0020	0.9942	-0.0742	0.7848	0.0211	0.9383	0.0817	0.7634	-0.3671	0.1619	0.3472	0.1877	0.5201	0.0389	0.0888	0.7437	0.0824	0.7615	-0.4698
ENSMUSG00000084383	Gm13370		predicted gene 13370 [Source:MGI Symbol;Acc:MGI:3651012]	ME0	0.1459	0.5899	-0.0530	0.8456	0.1234	0.6490	-0.2163	0.4211	0.0805	0.7671	-0.2332	0.3848	0.2431	0.3644	-0.2672	0.3172	0.2799	0.2937	0.2442	0.3620	-0.2041	0.4484	0.3374	0.2013	0.1792	0.5067	0.2457	0.3591	-0.1772	0.5116	-0.3824	0.1438	0.1015	0.7084	0.2540	0.3425	-0.1286	0.6352	-0.0755	0.7811	-0.1350	0.6182	0.1159	0.6690	-0.2109
ENSMUSG00000006476	Nsmf	56876	NMDA receptor synaptonuclear signaling and neuronal migration factor [Source:MGI Symbol;Acc:MGI:1861755]	ME0	-0.0385	0.8875	-0.2436	0.3633	0.4898	0.0541	-0.2078	0.4399	-0.2443	0.3619	-0.3909	0.1344	0.2861	0.2827	-0.4020	0.1227	-0.2970	0.2640	0.1738	0.5197	0.3174	0.2310	-0.1884	0.4847	-0.0600	0.8253	0.1984	0.4615	0.3357	0.2037	-0.1215	0.6540	-0.3285	0.2141	0.1165	0.6676	0.2524	0.3457	0.3089	0.2444	0.0848	0.7548	-0.0854	0.7531	-0.3497
ENSMUSG00002075528				ME0	-0.1621	0.5487	0.1116	0.6807	0.1172	0.6656	-0.0667	0.8061	-0.0437	0.8723	0.0389	0.8863	0.1345	0.6194	-0.0687	0.8004	-0.4016	0.1231	-0.3432	0.1931	-0.1307	0.6294	0.4041	0.1206	0.3414	0.1956	0.2867	0.2817	0.0235	0.9312	0.2402	0.3703	-0.3662	0.1631	0.3216	0.2245	0.3374	0.2013	-0.3543	0.1782	-0.0531	0.8451	-0.2770	0.2991	0.1508
ENSMUSG00000036805	Noxa1	241275	NADPH oxidase activator 1 [Source:MGI Symbol;Acc:MGI:2449980]	ME0	-0.0291	0.9148	0.1260	0.6420	-0.3015	0.2564	0.2047	0.4470	0.0839	0.7574	0.2863	0.2823	-0.2557	0.3392	0.3423	0.1943	0.1430	0.5974	-0.2841	0.2862	0.1000	0.7125	-0.1989	0.4603	-0.2545	0.3414	-0.2958	0.2660	0.1434	0.5963	-0.1198	0.6586	0.4144	0.1105	-0.2268	0.3983	-0.1133	0.6761	0.2406	0.3694	0.3977	0.1272	0.0202	0.9407	-0.0594
ENSMUSG00000026969	Fam166a	68222	family with sequence similarity 166, member A [Source:MGI Symbol;Acc:MGI:3605773]	ME0	0.1330	0.6234	0.0616	0.8208	-0.2789	0.2956	0.0843	0.7562	0.1685	0.5328	0.1263	0.6410	-0.3073	0.2470	0.1417	0.6006	-0.0277	0.9190	-0.1502	0.5788	0.0922	0.7342	-0.5502	0.0272	-0.3049	0.2508	-0.4210	0.1044	-0.0212	0.9380	-0.2644	0.3224	0.2340	0.3831	-0.4665	0.0685	-0.1900	0.4809	0.3520	0.1812	0.5738	0.0201	0.1755	0.5157	-0.4654
ENSMUSG00000006471	Ndor1	78797	NADPH dependent diflavin oxidoreductase 1 [Source:MGI Symbol;Acc:MGI:1926047]	ME0	0.3636	0.1662	-0.4394	0.0886	0.3939	0.1311	-0.3182	0.2297	-0.0656	0.8092	-0.6561	0.0058	0.5373	0.0318	-0.5416	0.0302	-0.1783	0.5088	0.0651	0.8106	0.1428	0.5977	-0.0801	0.7681	-0.0459	0.8659	-0.1881	0.4853	-0.5064	0.0453	-0.4507	0.0798	-0.1319	0.6263	0.2609	0.3290	-0.1304	0.6303	0.4065	0.1182	0.2139	0.4264	-0.0321	0.9060	-0.1163
ENSMUSG00002075003	U6		U6 spliceosomal RNA [Source:RFAM;Acc:RF00026]	ME0	-0.2531	0.3442	0.1000	0.7125	0.1853	0.4921	-0.0321	0.9059	-0.1326	0.6244	0.0588	0.8288	0.2193	0.4144	-0.0134	0.9607	0.1150	0.6714	0.2441	0.3622	-0.3603	0.1704	0.3491	0.1851	0.3287	0.2138	0.1276	0.6377	0.0353	0.8967	-0.1594	0.5553	0.1362	0.6151	0.3058	0.2493	0.0880	0.7458	-0.3612	0.1693	0.0723	0.7902	0.2075	0.4407	0.0383
ENSMUSG00000015085	Entpd2	12496	ectonucleoside triphosphate diphosphohydrolase 2 [Source:MGI Symbol;Acc:MGI:1096863]	ME0	-0.0134	0.9607	-0.4592	0.0736	0.5669	0.0220	-0.0943	0.7283	-0.4093	0.1154	-0.4793	0.0603	0.3521	0.1810	-0.3457	0.1897	-0.4175	0.1076	0.3122	0.2391	0.3700	0.1584	-0.2218	0.4089	0.1012	0.7093	-0.2145	0.4250	-0.1673	0.5358	0.0272	0.9202	-0.4193	0.1060	0.1883	0.4849	-0.0765	0.7781	0.4420	0.0865	0.2374	0.3760	-0.2322	0.3867	0.0125
ENSMUSG00000036587	Fut7	14347	fucosyltransferase 7 [Source:MGI Symbol;Acc:MGI:107692]	ME0	-0.0266	0.9221	-0.1278	0.6372	0.2546	0.3413	-0.1002	0.7120	-0.1337	0.6215	-0.1974	0.4636	0.2285	0.3948	-0.1661	0.5387	-0.3236	0.2215	-0.1485	0.5832	-0.0342	0.8999	0.4453	0.0839	0.4498	0.0805	0.0540	0.8426	-0.1577	0.5598	0.1969	0.4648	-0.3850	0.1409	0.4549	0.0766	-0.1045	0.7000	-0.1354	0.6171	-0.1153	0.6707	-0.2324	0.3863	0.3483
ENSMUSG00000015093	Clic3	69454	chloride intracellular channel 3 [Source:MGI Symbol;Acc:MGI:1916704]	ME0	-0.6049	0.0130	0.1523	0.5734	-0.0381	0.8886	0.4907	0.0536	-0.3920	0.1332	0.5568	0.0251	-0.5984	0.0143	0.5164	0.0406	0.5949	0.0151	-0.0419	0.8777	0.3841	0.1419	-0.4339	0.0931	0.1408	0.6031	-0.3352	0.2044	0.0243	0.9287	0.1493	0.5811	0.0228	0.9331	-0.3999	0.1249	0.0163	0.9521	0.0092	0.9731	0.0913	0.7367	-0.0281	0.9178	0.1050
ENSMUSG00000026941	Mamdc4	381352	MAM domain containing 4 [Source:MGI Symbol;Acc:MGI:2685841]	ME0	0.1583	0.5582	-0.0477	0.8608	0.1250	0.6447	-0.2356	0.3798	0.0958	0.7241	-0.2453	0.3598	0.0699	0.7969	-0.3993	0.1255	-0.2550	0.3406	0.2053	0.4457	0.3417	0.1953	-0.2933	0.2702	0.3843	0.1417	0.3850	0.1409	0.0241	0.9295	0.0487	0.8580	-0.3382	0.2001	-0.2809	0.2920	0.3039	0.2526	0.2666	0.3182	-0.2870	0.2812	-0.3366	0.2024	-0.0542
ENSMUSG00000026940	Ccdc183	77058	coiled-coil domain containing 183 [Source:MGI Symbol;Acc:MGI:1924308]	ME0	0.3129	0.2380	-0.0757	0.7804	-0.1192	0.6601	-0.1179	0.6636	0.2054	0.4454	-0.1677	0.5346	-0.0276	0.9192	-0.2126	0.4291	-0.2036	0.4494	-0.1900	0.4809	-0.1906	0.4795	-0.2830	0.2882	0.1151	0.6711	-0.3014	0.2566	0.2075	0.4407	-0.3285	0.2142	-0.1690	0.5315	-0.1576	0.5600	-0.2124	0.4296	0.4712	0.0654	0.4613	0.0721	0.2264	0.3992	-0.4117
ENSMUSG00000026939	Tmem141	51875	transmembrane protein 141 [Source:MGI Symbol;Acc:MGI:1098773]	ME0	0.1993	0.4594	-0.1679	0.5342	0.3998	0.1250	-0.4311	0.0955	0.0272	0.9205	-0.5188	0.0395	0.2479	0.3545	-0.5118	0.0427	0.3148	0.2350	-0.0341	0.9002	0.4787	0.0607	0.0895	0.7417	-0.1331	0.6231	0.0361	0.8943	-0.0589	0.8284	-0.4083	0.1164	-0.0673	0.8045	0.1883	0.4848	-0.2206	0.4116	0.0971	0.7204	-0.5886	0.0165	-0.0062	0.9819	0.0002
ENSMUSG00000058740	Kcnt1	227632	potassium channel, subfamily T, member 1 [Source:MGI Symbol;Acc:MGI:1924627]	ME0	0.0379	0.8892	-0.1640	0.5440	0.2657	0.3199	-0.1396	0.6061	-0.1092	0.6873	-0.2629	0.3252	0.5992	0.0142	-0.2929	0.2710	-0.2143	0.4254	0.4313	0.0953	-0.2221	0.4083	0.4517	0.0790	-0.2031	0.4507	0.4854	0.0566	0.2999	0.2591	0.1122	0.6791	-0.1984	0.4614	0.4595	0.0734	0.3371	0.2017	0.1395	0.6065	-0.2159	0.4219	-0.3126	0.2385	0.2240
ENSMUSG00000087595	1810012K08Rik		RIKEN cDNA 1810012K08 gene [Source:MGI Symbol;Acc:MGI:1916345]	ME0	0.0249	0.9270	-0.1232	0.6494	0.3296	0.2126	-0.2313	0.3888	-0.0851	0.7539	-0.3070	0.2475	0.4021	0.1226	-0.2297	0.3921	-0.0498	0.8545	0.5040	0.0465	0.0831	0.7596	0.0987	0.7162	-0.0001	0.9998	0.2803	0.2931	-0.0946	0.7275	0.0227	0.9334	0.2370	0.3769	0.1912	0.4781	0.0816	0.7639	-0.3878	0.1377	-0.4285	0.0977	0.2598	0.3312	0.3637
ENSMUSG00000085767	Gm13563		predicted gene 13563 [Source:MGI Symbol;Acc:MGI:3652052]	ME0	-0.1047	0.6995	0.2073	0.4411	-0.5001	0.0485	0.3975	0.1273	0.0888	0.7435	0.5238	0.0373	-0.2682	0.3152	0.4846	0.0571	-0.2819	0.2901	-0.0253	0.9260	-0.3168	0.2319	0.0883	0.7449	0.2045	0.4473	0.4295	0.0968	-0.0078	0.9771	0.4250	0.1008	0.0479	0.8602	-0.1849	0.4930	0.3554	0.1767	-0.3469	0.1881	0.4666	0.0685	-0.1757	0.5152	-0.0731
ENSMUSG00000026925	Inpp5e	64436	inositol polyphosphate-5-phosphatase E [Source:MGI Symbol;Acc:MGI:1927753]	ME0	0.0127	0.9627	0.6057	0.0129	0.1536	0.5700	-0.7721	0.0005	0.5356	0.0325	-0.1441	0.5945	0.1122	0.6791	-0.5136	0.0419	-0.3166	0.2322	0.0617	0.8203	0.0532	0.8448	0.2201	0.4126	0.1787	0.5079	-0.0845	0.7556	0.5688	0.0215	-0.4536	0.0776	0.2173	0.4189	-0.1098	0.6856	-0.1348	0.6187	-0.1305	0.6299	-0.4597	0.0732	-0.1745	0.5180	-0.2904
ENSMUSG00000086714	0610009E02Rik	100125929	RIKEN cDNA 0610009E02 gene [Source:MGI Symbol;Acc:MGI:3698435]	ME0	-0.0184	0.9462	0.3724	0.1554	-0.0438	0.8722	-0.3103	0.2421	0.3066	0.2480	0.0538	0.8431	-0.2663	0.3187	0.0011	0.9967	-0.0467	0.8637	-0.3449	0.1908	-0.1443	0.5940	0.3359	0.2034	0.0598	0.8259	-0.0756	0.7809	0.2131	0.4280	-0.3081	0.2456	0.4602	0.0729	0.1341	0.6206	-0.4575	0.0747	0.1185	0.6620	-0.0529	0.8457	0.1787	0.5079	-0.5294
ENSMUSG00000026923	Notch1	18128	notch 1 [Source:MGI Symbol;Acc:MGI:97363]	ME0	0.0757	0.7805	-0.3345	0.2054	0.2844	0.2857	-0.0256	0.9249	-0.2241	0.4041	-0.3119	0.2396	0.2980	0.2623	-0.1529	0.5718	-0.3524	0.1807	0.4690	0.0669	0.0373	0.8911	-0.3560	0.1759	-0.2412	0.3682	-0.1282	0.6361	0.2258	0.4005	0.0254	0.9256	-0.0074	0.9783	0.0166	0.9514	-0.0201	0.9411	0.2099	0.4354	0.2930	0.2708	0.3438	0.1924	-0.0192
ENSMUSG00000077192	Snora17	100306954	small nucleolar RNA, H/ACA box 17 [Source:MGI Symbol;Acc:MGI:4360060]	ME0	0.3722	0.1557	-0.1546	0.5675	0.0429	0.8747	-0.2605	0.3299	0.1884	0.4846	-0.3595	0.1715	0.3901	0.1353	-0.2472	0.3561	-0.4212	0.1042	0.2357	0.3795	-0.3934	0.1317	0.1973	0.4639	-0.1218	0.6531	-0.2862	0.2826	-0.3867	0.1390	0.0257	0.9247	0.0574	0.8328	0.2486	0.3533	-0.3663	0.1628	0.0728	0.7887	-0.0714	0.7928	0.1241	0.6469	0.2966
ENSMUSG00000086775	Snhg7os		small nucleolar RNA host gene 7, opposite strand [Source:MGI Symbol;Acc:MGI:3045374]	ME0	-0.2275	0.3969	0.3116	0.2401	-0.2185	0.4161	0.1344	0.6197	0.0729	0.7886	0.3862	0.1395	-0.4107	0.1141	0.1643	0.5430	0.0914	0.7364	0.0309	0.9096	-0.2755	0.3018	-0.1258	0.6425	0.5287	0.0353	-0.1630	0.5464	0.1644	0.5430	0.3157	0.2336	-0.2943	0.2686	-0.3399	0.1977	0.0745	0.7840	0.0052	0.9848	-0.2883	0.2789	-0.1227	0.6507	0.0845
ENSMUSG00000036160	Surf6	20935	surfeit gene 6 [Source:MGI Symbol;Acc:MGI:98447]	ME0	0.1363	0.6148	-0.7309	0.0013	0.5830	0.0178	0.0116	0.9661	-0.5149	0.0412	-0.6230	0.0099	0.6017	0.0137	-0.2625	0.3261	-0.0235	0.9312	0.3399	0.1977	0.2485	0.3533	-0.0553	0.8387	-0.5884	0.0165	-0.1382	0.6098	-0.2421	0.3662	-0.0374	0.8905	-0.1462	0.5889	0.5038	0.0466	-0.1352	0.6176	0.3170	0.2316	0.0886	0.7443	0.1865	0.4892	0.2579
ENSMUSG00000065258	Gm23969	115489598	predicted gene, 23969 [Source:MGI Symbol;Acc:MGI:5453746]	ME0	0.4043	0.1204	0.1493	0.5811	-0.2895	0.2767	-0.2640	0.3232	0.4794	0.0603	-0.0994	0.7143	0.0988	0.7159	-0.2964	0.2650	-0.2633	0.3244	-0.1793	0.5063	-0.2374	0.3759	0.0750	0.7825	0.3972	0.1277	0.2438	0.3628	-0.2209	0.4110	-0.0345	0.8991	-0.2368	0.3772	-0.1630	0.5465	0.1833	0.4967	-0.2210	0.4109	-0.2070	0.4418	-0.1373	0.6121	0.0953
ENSMUSG00000014867	Surf4		surfeit gene 4 [Source:MGI Symbol;Acc:MGI:98445]	ME0	0.1302	0.6309	-0.5012	0.0479	0.3306	0.2111	0.0405	0.8817	-0.3214	0.2249	-0.3990	0.1258	0.3523	0.1807	-0.0761	0.7793	-0.0663	0.8072	-0.0596	0.8263	0.1771	0.5118	0.1389	0.6080	-0.2085	0.4383	-0.1392	0.6071	-0.3171	0.2314	-0.1299	0.6317	0.0954	0.7254	0.4801	0.0598	-0.2273	0.3971	0.4456	0.0837	0.3374	0.2012	-0.0483	0.8591	0.0140
ENSMUSG00000049897	Stkld1	279029	serine/threonine kinase-like domain containing 1 [Source:MGI Symbol;Acc:MGI:2685557]	ME0	0.2054	0.4455	0.2578	0.3351	0.1842	0.4947	-0.6473	0.0067	0.4011	0.1236	-0.3373	0.2013	0.1680	0.5339	-0.4821	0.0586	-0.2040	0.4485	-0.2576	0.3354	0.2086	0.4381	0.4095	0.1152	0.1291	0.6338	0.1963	0.4663	0.3478	0.1868	-0.2970	0.2639	0.1617	0.5496	0.1889	0.4835	-0.0957	0.7246	0.2481	0.3542	-0.5989	0.0142	-0.3835	0.1426	-0.2383
ENSMUSG00000052406	Rexo4	227656	REX4, 3'-5' exonuclease [Source:MGI Symbol;Acc:MGI:2684957]	ME0	-0.1780	0.5095	-0.0258	0.9244	0.4219	0.1036	-0.2181	0.4172	-0.1765	0.5131	-0.2112	0.4323	-0.0399	0.8832	-0.1957	0.4676	-0.2343	0.3824	0.0949	0.7266	0.4773	0.0616	-0.0949	0.7266	-0.2996	0.2596	-0.2310	0.3894	0.2615	0.3280	-0.1364	0.6144	-0.1413	0.6017	0.0656	0.8093	-0.3574	0.1741	0.1486	0.5828	0.0821	0.7625	-0.0388	0.8867	-0.3447
ENSMUSG00000036067	Slc2a6	227659	solute carrier family 2 (facilitated glucose transporter), member 6 [Source:MGI Symbol;Acc:MGI:2443286]	ME0	-0.0731	0.7878	0.2592	0.3323	-0.5476	0.0281	0.3616	0.1688	0.1611	0.5510	0.5376	0.0317	-0.3054	0.2501	0.5783	0.0189	-0.0234	0.9314	-0.4384	0.0894	-0.6251	0.0096	0.5805	0.0184	0.0887	0.7440	0.3432	0.1932	0.1036	0.7026	0.4438	0.0851	0.1731	0.5215	0.2150	0.4239	0.1090	0.6878	-0.3451	0.1905	0.0968	0.7215	-0.0209	0.9387	0.0342
ENSMUSG00000036040	Adamtsl2	77794	ADAMTS-like 2 [Source:MGI Symbol;Acc:MGI:1925044]	ME0	-0.2546	0.3412	0.3450	0.1906	-0.3409	0.1964	0.2505	0.3494	0.0783	0.7733	0.5157	0.0409	-0.7626	0.0006	0.4796	0.0601	0.0422	0.8766	-0.4225	0.1030	0.2206	0.4116	-0.3767	0.1504	0.1445	0.5934	-0.4156	0.1094	0.1563	0.5633	0.1913	0.4778	0.1150	0.6716	-0.5292	0.0351	-0.1309	0.6289	0.0155	0.9547	0.1914	0.4776	-0.1062	0.6954	-0.3813
ENSMUSG00000009216	Fam163b	109349	family with sequence similarity 163, member B [Source:MGI Symbol;Acc:MGI:1926106]	ME0	0.1390	0.6077	0.2271	0.3976	-0.5337	0.0332	0.1676	0.5349	0.3171	0.2315	0.3418	0.1950	-0.0984	0.7169	0.2150	0.4239	-0.1429	0.5975	-0.1451	0.5918	-0.2184	0.4165	-0.0809	0.7659	0.1220	0.6525	0.0270	0.9210	0.0625	0.8182	0.1451	0.5917	-0.0280	0.9181	-0.3316	0.2096	0.1996	0.4586	-0.4603	0.0728	0.2407	0.3691	-0.0065	0.9810	0.3380
ENSMUSG00000009614	Sardh	192166	sarcosine dehydrogenase [Source:MGI Symbol;Acc:MGI:2183102]	ME0	-0.0049	0.9857	0.0388	0.8866	0.2807	0.2924	-0.3146	0.2354	0.0293	0.9141	-0.2388	0.3730	0.0504	0.8528	-0.4039	0.1208	-0.2672	0.3171	0.4413	0.0870	0.1992	0.4594	-0.3975	0.1274	0.0518	0.8488	-0.1940	0.4717	0.2749	0.3028	-0.1768	0.5123	-0.2018	0.4537	-0.2938	0.2693	-0.0229	0.9328	0.5638	0.0229	-0.0480	0.8600	-0.2246	0.4029	-0.4125
ENSMUSG00000085929	Gm13421		predicted gene 13421 [Source:MGI Symbol;Acc:MGI:3649922]	ME0	-0.0684	0.8012	0.0638	0.8145	-0.0995	0.7140	0.1041	0.7012	-0.0040	0.9882	0.1454	0.5911	-0.4918	0.0530	0.2389	0.3728	0.1337	0.6215	-0.2788	0.2956	0.4511	0.0794	-0.5920	0.0157	-0.1408	0.6029	-0.4942	0.0517	-0.1542	0.5686	-0.2246	0.4029	0.3431	0.1932	-0.4672	0.0681	-0.2472	0.3560	0.2475	0.3554	0.3983	0.1265	0.1158	0.6694	-0.5403
ENSMUSG00000085766	2810430I11Rik		RIKEN cDNA 2810430I11 gene [Source:MGI Symbol;Acc:MGI:3590515]	ME0	0.2414	0.3678	-0.0726	0.7893	-0.0003	0.9990	-0.1684	0.5330	0.1461	0.5892	-0.2087	0.4379	0.4543	0.0771	-0.2104	0.4341	-0.2900	0.2760	0.2162	0.4213	-0.2973	0.2634	0.0682	0.8019	-0.2763	0.3003	-0.0218	0.9362	0.3219	0.2240	-0.0690	0.7994	0.0883	0.7450	0.1145	0.6728	0.1916	0.4771	0.2523	0.3459	0.0596	0.8265	-0.0701	0.7964	0.0876
ENSMUSG00000026835	Fcnb	14134	ficolin B [Source:MGI Symbol;Acc:MGI:1341158]	ME0	0.3491	0.1850	0.3658	0.1635	-0.6962	0.0027	-0.0188	0.9450	0.6192	0.0105	0.3006	0.2580	-0.3314	0.2098	0.1238	0.6478	-0.0813	0.7647	-0.5034	0.0468	-0.2786	0.2961	0.1500	0.5792	0.2951	0.2671	0.1822	0.4995	0.1566	0.5626	-0.1274	0.6383	0.1258	0.6424	-0.2722	0.3079	-0.1431	0.5971	0.0379	0.8891	0.2203	0.4122	-0.0612	0.8219	-0.1123
ENSMUSG00000087667	Gm13381		predicted gene 13381 [Source:MGI Symbol;Acc:MGI:3649650]	ME0	0.0667	0.8060	-0.1332	0.6230	0.2688	0.3140	-0.2024	0.4522	-0.0575	0.8324	-0.2906	0.2749	0.1428	0.5977	-0.2475	0.3555	0.1734	0.5207	0.0066	0.9807	0.3312	0.2102	-0.1481	0.5840	-0.3434	0.1928	-0.2759	0.3011	-0.3369	0.2020	-0.4806	0.0595	0.0260	0.9239	0.0480	0.8598	-0.3375	0.2011	-0.3000	0.2590	0.1376	0.6113	0.3707	0.1575	-0.0825
ENSMUSG00000035666	Gtf3c4	269252	general transcription factor IIIC, polypeptide 4 [Source:MGI Symbol;Acc:MGI:2138937]	ME0	0.0474	0.8616	-0.5340	0.0331	0.6853	0.0034	-0.1988	0.4605	-0.4214	0.1041	-0.6345	0.0083	0.5422	0.0300	-0.4756	0.0626	0.0372	0.8911	0.5176	0.0400	0.4133	0.1115	-0.3135	0.2371	-0.4115	0.1133	-0.3413	0.1957	-0.1059	0.6963	-0.4314	0.0952	-0.1601	0.5537	0.2214	0.4098	-0.2379	0.3750	0.2604	0.3300	0.2083	0.4388	0.2705	0.3110	0.0020
ENSMUSG00000035513	Ntng2	171171	netrin G2 [Source:MGI Symbol;Acc:MGI:2159341]	ME0	-0.0045	0.9869	0.0134	0.9606	0.1516	0.5751	-0.1606	0.5524	0.0078	0.9773	-0.1274	0.6381	0.1886	0.4842	0.0231	0.9324	-0.2408	0.3690	0.1132	0.6764	-0.0635	0.8154	0.3735	0.1542	-0.4610	0.0723	0.1215	0.6539	0.3861	0.1396	-0.0180	0.9472	0.3517	0.1816	0.3467	0.1883	-0.1083	0.6897	-0.1959	0.4671	0.0335	0.9021	0.0889	0.7433	-0.3540
ENSMUSG00000079499	6530402F18Rik	76220	RIKEN cDNA 6530402F18 gene [Source:MGI Symbol;Acc:MGI:1923470]	ME0	0.2687	0.3143	-0.3753	0.1520	0.1216	0.6538	-0.0149	0.9562	-0.0923	0.7338	-0.3380	0.2005	0.3415	0.1954	0.0017	0.9949	-0.1315	0.6274	-0.1348	0.6188	0.0658	0.8088	0.3136	0.2368	-0.4261	0.0998	0.1309	0.6289	-0.1648	0.5419	-0.1317	0.6267	0.2246	0.4030	0.4869	0.0558	-0.2174	0.4186	-0.4100	0.1147	0.3340	0.2062	0.3510	0.1826	-0.0781
ENSMUSG00000026799	Med27	68975	mediator complex subunit 27 [Source:MGI Symbol;Acc:MGI:1916225]	ME0	-0.0033	0.9902	-0.0832	0.7594	-0.0628	0.8172	0.1494	0.5809	-0.0749	0.7827	0.0573	0.8331	-0.4116	0.1132	0.1813	0.5016	0.0883	0.7451	-0.2543	0.3418	0.3226	0.2231	-0.5670	0.0220	-0.1056	0.6971	-0.4032	0.1215	-0.2684	0.3149	-0.2657	0.3199	0.2362	0.3784	-0.3408	0.1965	-0.2937	0.2696	0.4429	0.0858	0.5856	0.0171	0.2147	0.4246	-0.5550
ENSMUSG00000015335	Zdhhc12	66220	zinc finger, DHHC domain containing 12 [Source:MGI Symbol;Acc:MGI:1913470]	ME0	0.6039	0.0132	-0.2186	0.4160	-0.2188	0.4156	-0.1665	0.5376	0.3337	0.2066	-0.3335	0.2068	-0.0453	0.8677	-0.2376	0.3756	-0.0660	0.8080	-0.3789	0.1479	0.1134	0.6757	-0.3058	0.2493	0.0508	0.8517	-0.0795	0.7698	-0.0039	0.9886	-0.4099	0.1149	0.0579	0.8314	-0.1978	0.4628	-0.2293	0.3929	0.5221	0.0380	0.3202	0.2267	0.1651	0.5411	-0.5055
ENSMUSG00000079484	Phyhd1	227696	phytanoyl-CoA dioxygenase domain containing 1 [Source:MGI Symbol;Acc:MGI:3612860]	ME0	-0.1618	0.5493	0.2609	0.3291	-0.3382	0.2001	0.2392	0.3723	0.0858	0.7521	0.4331	0.0938	-0.4123	0.1125	0.1790	0.5071	0.0807	0.7664	-0.1711	0.5264	0.0683	0.8014	-0.1162	0.6682	0.2950	0.2673	-0.1807	0.5029	0.2457	0.3589	0.0458	0.8662	-0.5381	0.0315	-0.3695	0.1589	-0.1140	0.6743	-0.2594	0.3320	0.3340	0.2061	-0.2086	0.4381	0.0479
ENSMUSG00000026858	Miga2	108958	mitoguardin 2 [Source:MGI Symbol;Acc:MGI:1922035]	ME0	0.1711	0.5264	-0.3361	0.2031	0.1947	0.4698	-0.0297	0.9130	-0.1429	0.5975	-0.3168	0.2319	-0.0359	0.8949	-0.1492	0.5813	-0.2214	0.4100	-0.0198	0.9419	0.5290	0.0351	-0.6398	0.0076	-0.1533	0.5708	-0.1006	0.7109	0.0187	0.9452	-0.0503	0.8531	-0.0506	0.8523	-0.2570	0.3367	0.0140	0.9588	0.4165	0.1086	0.2271	0.3976	0.1383	0.6095	-0.2998
ENSMUSG00000047363	Cstad	78617	CSA-conditional, T cell activation-dependent protein [Source:MGI Symbol;Acc:MGI:1925867]	ME0	0.3267	0.2168	-0.2457	0.3591	0.3167	0.2321	-0.3977	0.1271	0.0702	0.7962	-0.5572	0.0250	0.5305	0.0345	-0.4128	0.1121	-0.4730	0.0642	-0.0547	0.8406	0.0203	0.9406	0.1220	0.6526	-0.5484	0.0278	0.0791	0.7708	0.0330	0.9035	-0.0724	0.7899	0.0599	0.8256	0.3466	0.1885	0.1774	0.5110	0.2560	0.3385	-0.1772	0.5114	-0.0983	0.7173	-0.1985
ENSMUSG00000086405	9330198N18Rik		RIKEN cDNA 9330198N18 gene [Source:MGI Symbol;Acc:MGI:1924766]	ME0	-0.7209	0.0016	0.1189	0.6609	0.2968	0.2643	0.3052	0.2503	-0.5214	0.0383	0.3673	0.1616	-0.1226	0.6509	0.3365	0.2025	0.0800	0.7684	0.3676	0.1613	0.0548	0.8403	-0.0805	0.7670	0.3049	0.2509	-0.1250	0.6445	-0.4063	0.1184	0.2979	0.2625	0.0408	0.8808	0.0029	0.9915	0.2076	0.4405	-0.3937	0.1313	0.0968	0.7213	-0.0529	0.8458	0.2981
ENSMUSG00000075416	Gm14488		predicted gene 14488 [Source:MGI Symbol;Acc:MGI:3649725]	ME0	-0.2572	0.3363	0.1002	0.7120	0.1178	0.6638	0.0391	0.8856	-0.1359	0.6157	0.1207	0.6563	-0.1021	0.7067	0.0762	0.7792	0.0259	0.9242	-0.4238	0.1019	0.4602	0.0729	-0.0615	0.8209	0.1029	0.7045	0.1829	0.4978	0.0284	0.9168	-0.1230	0.6499	0.0189	0.9446	-0.0162	0.9526	0.2776	0.2980	-0.3936	0.1315	0.2050	0.4463	-0.0351	0.8974	-0.0715
ENSMUSG00000026854	Usp20	74270	ubiquitin specific peptidase 20 [Source:MGI Symbol;Acc:MGI:1921520]	ME0	0.1424	0.5987	-0.2369	0.3771	0.4165	0.1085	-0.3221	0.2238	-0.0818	0.7633	-0.4841	0.0574	0.5322	0.0338	-0.4450	0.0841	-0.0676	0.8035	0.1770	0.5119	0.3512	0.1823	-0.0669	0.8056	-0.1467	0.5877	0.1690	0.5315	0.0913	0.7367	-0.1808	0.5028	0.0145	0.9575	0.1575	0.5602	0.2991	0.2604	0.0297	0.9132	-0.3357	0.2036	-0.0579	0.8314	0.2091
ENSMUSG00000039356	Exosc2	227715	exosome component 2 [Source:MGI Symbol;Acc:MGI:2385133]	ME0	0.1818	0.5005	-0.1181	0.6631	-0.0876	0.7469	0.0240	0.9297	0.0551	0.8393	-0.0815	0.7641	-0.0504	0.8529	0.0454	0.8674	-0.1648	0.5419	-0.4228	0.1028	-0.1086	0.6889	0.2528	0.3448	0.0033	0.9902	0.4840	0.0575	-0.4256	0.1003	0.0774	0.7758	0.0857	0.7524	0.2462	0.3580	0.1896	0.4818	0.2747	0.3031	0.0988	0.7157	-0.2062	0.4437	-0.4653
ENSMUSG00000087549	Gm13427	108168742	predicted gene 13427 [Source:MGI Symbol;Acc:MGI:3650808]	ME0	-0.0024	0.9929	-0.0022	0.9936	-0.1604	0.5530	0.1650	0.5414	-0.0040	0.9883	0.1410	0.6025	-0.2968	0.2643	0.0536	0.8437	0.2064	0.4431	0.1284	0.6355	-0.2204	0.4120	-0.3085	0.2450	0.1457	0.5902	-0.4084	0.1163	-0.2710	0.3100	-0.0471	0.8625	-0.2751	0.3025	-0.2953	0.2668	-0.2717	0.3087	0.3958	0.1291	0.1823	0.4993	0.0301	0.9118	-0.1637
ENSMUSG00000026842	Abl1	11350	c-abl oncogene 1, non-receptor tyrosine kinase [Source:MGI Symbol;Acc:MGI:87859]	ME0	-0.4043	0.1203	-0.0769	0.7770	0.4232	0.1024	0.0580	0.8310	-0.4168	0.1083	-0.0164	0.9520	-0.0198	0.9421	-0.1267	0.6400	-0.0013	0.9962	0.2160	0.4216	0.2869	0.2813	-0.2877	0.2798	0.2102	0.4345	0.0528	0.8460	0.1797	0.5054	-0.1445	0.5933	-0.3722	0.1557	-0.0477	0.8606	0.2179	0.4174	0.0445	0.8701	0.3397	0.1981	-0.0002	0.9994	-0.3708
ENSMUSG00000001855	Nup214	227720	nucleoporin 214 [Source:MGI Symbol;Acc:MGI:1095411]	ME0	-0.0070	0.9794	-0.1995	0.4587	0.4887	0.0548	-0.2821	0.2898	-0.1789	0.5074	-0.4171	0.1080	0.4815	0.0589	-0.4108	0.1139	-0.4610	0.0723	0.4362	0.0912	0.1952	0.4689	-0.1395	0.6064	-0.1200	0.6580	-0.1454	0.5911	0.1033	0.7034	-0.0574	0.8327	-0.0940	0.7292	0.1342	0.6201	0.0853	0.7535	0.5477	0.0281	0.0185	0.9458	-0.2952	0.2669	0.0904
ENSMUSG00000051373	Plpp7	227721	phospholipid phosphatase 7 (inactive) [Source:MGI Symbol;Acc:MGI:2445183]	ME0	0.5978	0.0145	-0.5512	0.0269	0.0938	0.7296	-0.1404	0.6040	0.0403	0.8821	-0.5990	0.0142	0.2352	0.3805	-0.3333	0.2072	-0.1673	0.5358	-0.3396	0.1981	0.2634	0.3242	0.0661	0.8079	-0.2284	0.3949	-0.0337	0.9013	-0.1743	0.5186	-0.0096	0.9720	-0.4016	0.1231	0.2607	0.3295	-0.2164	0.4209	0.4788	0.0606	-0.0823	0.7618	-0.2705	0.3109	-0.2021
ENSMUSG00000066068	Gm13611		predicted gene 13611 [Source:MGI Symbol;Acc:MGI:3651300]	ME0	-0.1098	0.6855	-0.1308	0.6291	-0.2024	0.4521	0.4431	0.0856	-0.2084	0.4385	0.2704	0.3111	-0.0814	0.7644	0.4888	0.0547	-0.0044	0.9870	-0.4403	0.0879	0.0736	0.7865	0.3429	0.1935	0.0288	0.9157	0.2044	0.4477	-0.2450	0.3605	0.3823	0.1439	0.0702	0.7961	0.2909	0.2744	0.0977	0.7189	-0.2446	0.3613	0.2940	0.2691	-0.2310	0.3894	0.3900
ENSMUSG00000044627	Swi5	72931	SWI5 recombination repair homolog (yeast) [Source:MGI Symbol;Acc:MGI:1920181]	ME0	-0.1549	0.5667	0.3993	0.1255	-0.2845	0.2856	0.0401	0.8828	0.2116	0.4314	0.3805	0.1459	-0.8061	0.0002	0.2980	0.2623	0.3851	0.1407	-0.4480	0.0818	0.3120	0.2394	-0.2514	0.3476	0.3218	0.2243	-0.3295	0.2127	-0.0464	0.8644	-0.2248	0.4026	0.3408	0.1965	-0.4770	0.0617	-0.4374	0.0902	0.1687	0.5323	0.0277	0.9187	0.0095	0.9720	-0.5472
ENSMUSG00000002546	Golga2	99412	golgi autoantigen, golgin subfamily a, 2 [Source:MGI Symbol;Acc:MGI:2139395]	ME0	-0.2434	0.3637	0.2133	0.4277	0.1271	0.6389	-0.0970	0.7207	-0.0261	0.9236	0.1007	0.7106	-0.1090	0.6878	-0.0572	0.8335	-0.5047	0.0462	0.0046	0.9866	0.1656	0.5400	-0.2383	0.3742	0.0321	0.9060	0.1974	0.4638	0.3569	0.1747	0.1665	0.5377	-0.1472	0.5864	-0.2193	0.4145	0.4477	0.0820	0.0945	0.7277	0.1106	0.6834	-0.2876	0.2800	-0.4261
ENSMUSG00000103175	Gm37169		predicted gene, 37169 [Source:MGI Symbol;Acc:MGI:5610397]	ME0	0.4626	0.0712	-0.3418	0.1951	0.3186	0.2291	-0.4394	0.0886	0.1046	0.6997	-0.6766	0.0040	0.6645	0.0050	-0.5688	0.0215	-0.4627	0.0711	0.0680	0.8025	0.1299	0.6316	0.3539	0.1786	0.0037	0.9891	0.4278	0.0984	-0.0955	0.7250	-0.2819	0.2901	-0.0408	0.8809	0.4650	0.0695	0.0461	0.8653	0.1773	0.5113	0.0528	0.8459	-0.2301	0.3913	-0.1518
ENSMUSG00000079442	St6galnac4	20448	ST6 (alpha-N-acetyl-neuraminyl-2,3-beta-galactosyl-1,3)-N-acetylgalactosaminide alpha-2,6-sialyltransferase 4 [Source:MGI Symbol;Acc:MGI:1341894]	ME0	0.0600	0.8254	-0.2031	0.4507	-0.0354	0.8966	0.1785	0.5084	-0.1239	0.6474	-0.0213	0.9376	-0.3175	0.2308	0.1902	0.4804	0.1699	0.5294	-0.1944	0.4706	0.1973	0.4639	-0.2968	0.2643	-0.1113	0.6814	-0.0204	0.9401	-0.0356	0.8960	-0.1265	0.6406	0.2436	0.3633	-0.0881	0.7456	-0.2417	0.3672	0.3720	0.1559	0.3537	0.1789	0.3503	0.1835	-0.5057
ENSMUSG00000093147	Gm23369	115489667	predicted gene, 23369 [Source:MGI Symbol;Acc:MGI:5453146]	ME0	0.2118	0.4309	-0.2008	0.4559	-0.1466	0.5879	0.1356	0.6166	0.0096	0.9719	-0.0565	0.8354	0.0260	0.9239	0.0250	0.9268	0.1607	0.5523	-0.0029	0.9915	0.2128	0.4287	-0.2878	0.2798	-0.4442	0.0847	0.2533	0.3439	0.0408	0.8809	0.2873	0.2806	-0.1879	0.4859	-0.2175	0.4184	0.3649	0.1646	-0.2674	0.3167	-0.3805	0.1460	0.0838	0.7577	0.2667
ENSMUSG00000026814	Eng	13805	endoglin [Source:MGI Symbol;Acc:MGI:95392]	ME0	0.0086	0.9749	-0.4567	0.0754	0.0269	0.9213	0.4213	0.1041	-0.3881	0.1374	-0.0307	0.9102	0.0052	0.9846	0.2512	0.3479	-0.0710	0.7937	0.1083	0.6896	0.0871	0.7484	-0.5835	0.0177	-0.4385	0.0893	-0.0197	0.9423	0.0014	0.9960	0.2305	0.3904	0.0274	0.9198	-0.1211	0.6551	0.2710	0.3100	0.3615	0.1689	0.5109	0.0431	0.3257	0.2183	-0.0853
ENSMUSG00000093336	Mir1954	100316776	microRNA 1954 [Source:MGI Symbol;Acc:MGI:3837035]	ME0	0.0027	0.9921	-0.3338	0.2064	0.5333	0.0334	-0.2022	0.4527	-0.2867	0.2816	-0.4642	0.0701	0.3175	0.2308	-0.3702	0.1582	0.0015	0.9957	0.4791	0.0604	0.4732	0.0642	-0.5745	0.0199	-0.0345	0.8991	-0.2031	0.4507	-0.3783	0.1485	-0.3250	0.2194	0.0711	0.7936	-0.1206	0.6564	-0.0242	0.9290	-0.0347	0.8984	0.0631	0.8166	0.3973	0.1275	0.0644
ENSMUSG00000093277	Gm26236	115489602	predicted gene, 26236 [Source:MGI Symbol;Acc:MGI:5456013]	ME0	-0.2496	0.3512	-0.4445	0.0845	0.1400	0.6052	0.5541	0.0259	-0.6011	0.0138	0.0949	0.7265	0.0776	0.7751	0.2838	0.2868	0.2661	0.3191	0.2534	0.3436	0.2751	0.3024	-0.2254	0.4014	-0.4346	0.0925	0.2488	0.3528	-0.1946	0.4701	0.5596	0.0242	-0.3984	0.1264	0.0464	0.8646	0.5030	0.0470	-0.0545	0.8410	-0.0703	0.7958	-0.1967	0.4653	0.4530
ENSMUSG00000009566	Fpgs	14287	folylpolyglutamyl synthetase [Source:MGI Symbol;Acc:MGI:95576]	ME0	0.4320	0.0948	-0.2676	0.3164	-0.0712	0.7932	-0.0931	0.7315	0.1424	0.5989	-0.3124	0.2388	0.0499	0.8543	-0.3147	0.2351	-0.0132	0.9613	0.1209	0.6555	0.0933	0.7310	-0.7065	0.0022	-0.0897	0.7412	-0.3471	0.1877	-0.0358	0.8954	-0.3655	0.1638	-0.1501	0.5790	-0.4289	0.0974	-0.1358	0.6161	0.6208	0.0103	0.3233	0.2219	0.2558	0.3389	-0.2282
ENSMUSG00000009551	6330409D20Rik	70730	RIKEN cDNA 6330409D20 gene [Source:MGI Symbol;Acc:MGI:1917980]	ME0	-0.1164	0.6676	0.3619	0.1684	-0.4043	0.1204	0.1588	0.5569	0.2126	0.4292	0.4510	0.0796	-0.2531	0.3443	0.3187	0.2290	-0.3706	0.1576	-0.0500	0.8542	-0.1459	0.5898	0.0407	0.8810	0.1548	0.5670	0.1245	0.6459	0.1580	0.5588	0.4475	0.0822	0.0580	0.8309	-0.2570	0.3367	0.1465	0.5882	-0.1278	0.6372	0.0440	0.8714	-0.2829	0.2884	0.3475
ENSMUSG00000053746	Ptrh1	329384	peptidyl-tRNA hydrolase 1 homolog [Source:MGI Symbol;Acc:MGI:1913779]	ME0	-0.0814	0.7645	0.0422	0.8767	-0.2141	0.4258	0.2533	0.3438	-0.0339	0.9008	0.2559	0.3387	0.0279	0.9182	0.4781	0.0611	-0.3508	0.1828	-0.3546	0.1778	-0.4480	0.0818	0.3985	0.1263	-0.0793	0.7705	0.2811	0.2917	-0.1934	0.4730	0.5134	0.0420	0.4926	0.0526	0.3553	0.1768	0.3469	0.1880	-0.0620	0.8195	0.0933	0.7312	-0.0589	0.8285	0.1977
ENSMUSG00000064652	Gm24165	115486134	predicted gene, 24165 [Source:MGI Symbol;Acc:MGI:5453942]	ME0	-0.1871	0.4878	0.5368	0.0321	-0.4844	0.0572	0.1347	0.6188	0.3028	0.2542	0.5815	0.0181	-0.5063	0.0454	0.3165	0.2324	-0.1783	0.5089	-0.2444	0.3616	-0.2089	0.4374	-0.2450	0.3604	0.1760	0.5143	-0.0031	0.9909	0.1624	0.5478	-0.0217	0.9364	0.2351	0.3808	-0.5111	0.0430	0.1931	0.4737	0.2719	0.3082	0.4692	0.0667	-0.1957	0.4677	-0.4024
ENSMUSG00000085397	Gm13524		predicted gene 13524 [Source:MGI Symbol;Acc:MGI:3651427]	ME0	0.0986	0.7165	0.0981	0.7178	-0.2412	0.3681	0.0446	0.8698	0.1703	0.5283	0.1236	0.6485	-0.1424	0.5989	0.0216	0.9367	0.4244	0.1014	-0.4073	0.1173	-0.0703	0.7959	0.1611	0.5510	0.4173	0.1078	-0.0442	0.8709	-0.0069	0.9799	-0.4129	0.1119	-0.0657	0.8089	-0.0048	0.9860	-0.2102	0.4347	-0.3172	0.2313	0.2341	0.3829	0.2112	0.4323	-0.0327
ENSMUSG00000087496	Gm13523		predicted gene 13523 [Source:MGI Symbol;Acc:MGI:3651426]	ME0	0.1794	0.5062	-0.2586	0.3335	-0.1043	0.7007	0.1835	0.4964	-0.0686	0.8007	-0.0650	0.8109	-0.0462	0.8650	-0.0063	0.9815	0.0882	0.7454	-0.0075	0.9781	0.2621	0.3267	-0.4324	0.0943	-0.1320	0.6261	0.4873	0.0556	0.1842	0.4947	-0.0560	0.8369	-0.0553	0.8388	-0.2520	0.3464	0.4023	0.1224	0.3143	0.2358	0.2872	0.2808	0.0782	0.7734	-0.3444
ENSMUSG00000026796	Niban2	227737	niban apoptosis regulator 2 [Source:MGI Symbol;Acc:MGI:2442910]	ME0	-0.2540	0.3424	0.0740	0.7854	-0.2782	0.2968	0.4583	0.0742	-0.1559	0.5641	0.4609	0.0723	-0.6544	0.0060	0.4665	0.0686	0.2125	0.4293	-0.1901	0.4808	0.4256	0.1002	-0.6516	0.0062	0.0640	0.8137	-0.2196	0.4137	0.1461	0.5892	0.2995	0.2597	-0.0527	0.8464	-0.6247	0.0097	0.1383	0.6095	0.3481	0.1864	0.2003	0.4570	-0.2191	0.4150	-0.1352
ENSMUSG00000038900	Rpl12	269261	ribosomal protein L12 [Source:MGI Symbol;Acc:MGI:98002]	ME0	-0.2402	0.3702	-0.2575	0.3357	0.0258	0.9245	0.4719	0.0650	-0.4310	0.0956	0.1857	0.4911	0.0485	0.8585	0.4809	0.0593	0.1685	0.5329	-0.4216	0.1039	-0.1693	0.5308	0.5880	0.0166	-0.1182	0.6628	0.3659	0.1634	-0.2738	0.3049	0.5491	0.0276	0.0038	0.9888	0.6408	0.0075	0.3065	0.2482	-0.1906	0.4794	-0.0832	0.7593	-0.1839	0.4954	0.3499
ENSMUSG00000038831	Ralgps1	241308	Ral GEF with PH domain and SH3 binding motif 1 [Source:MGI Symbol;Acc:MGI:1922008]	ME0	-0.1247	0.6454	-0.2272	0.3975	0.3424	0.1942	0.0095	0.9723	-0.3047	0.2511	-0.1885	0.4844	0.3786	0.1482	-0.1977	0.4630	-0.2149	0.4242	0.1483	0.5835	0.1532	0.5711	0.0677	0.8033	-0.1573	0.5608	0.4098	0.1149	0.2991	0.2605	-0.0144	0.9578	-0.4040	0.1207	0.2720	0.3081	0.3881	0.1375	-0.3859	0.1399	0.2656	0.3201	0.0704	0.7957	-0.0224
ENSMUSG00000081244	Gm13529		predicted gene 13529 [Source:MGI Symbol;Acc:MGI:3649710]	ME0	-0.1527	0.5723	-0.4759	0.0624	0.4044	0.1203	0.2242	0.4039	-0.5444	0.0292	-0.2179	0.4174	0.3682	0.1606	-0.1242	0.6468	0.0903	0.7394	0.5639	0.0229	-0.1101	0.6849	0.0109	0.9680	0.0072	0.9789	0.1663	0.5382	-0.4399	0.0882	0.1161	0.6684	-0.4589	0.0738	0.3182	0.2297	0.1835	0.4963	0.1245	0.6460	0.1739	0.5196	-0.0506	0.8522	0.1298
ENSMUSG00000087461	C230014O12Rik	329387	RIKEN cDNA C230014O12 gene [Source:MGI Symbol;Acc:MGI:3045377]	ME0	-0.4821	0.0586	0.1941	0.4714	0.1892	0.4828	0.0988	0.7158	-0.2494	0.3515	0.2536	0.3432	-0.3238	0.2212	0.0377	0.8897	0.1914	0.4778	0.2572	0.3363	0.4795	0.0602	-0.5444	0.0292	0.1009	0.7101	-0.2940	0.2691	-0.0441	0.8712	-0.0394	0.8849	-0.2146	0.4249	-0.4722	0.0648	0.0252	0.9262	0.0486	0.8581	0.0421	0.8770	-0.1322	0.6256	0.0516
ENSMUSG00000038718	Pbx3	18516	pre B cell leukemia homeobox 3 [Source:MGI Symbol;Acc:MGI:97496]	ME0	0.0458	0.8661	0.3632	0.1668	-0.3015	0.2565	-0.1075	0.6918	0.3542	0.1783	0.2214	0.4099	-0.4896	0.0542	-0.1136	0.6752	0.4389	0.0890	-0.0487	0.8579	0.0666	0.8064	-0.3244	0.2203	0.4784	0.0609	-0.0715	0.7924	0.0249	0.9270	-0.2722	0.3077	-0.1848	0.4933	-0.5980	0.0144	-0.1725	0.5230	-0.0006	0.9983	-0.2876	0.2802	0.0766	0.7781	-0.1575
ENSMUSG00000084908	C79798		expressed sequence C79798 [Source:MGI Symbol;Acc:MGI:2139494]	ME0	0.2350	0.3810	-0.3345	0.2054	-0.0452	0.8681	0.1447	0.5929	-0.0862	0.7510	-0.1644	0.5430	0.0355	0.8960	0.0927	0.7327	-0.2433	0.3638	-0.2497	0.3510	0.1180	0.6633	0.1212	0.6547	-0.2245	0.4031	0.0457	0.8665	0.1455	0.5908	0.1355	0.6167	-0.2134	0.4274	0.2382	0.3743	-0.2361	0.3787	-0.2186	0.4160	0.3778	0.1491	0.1696	0.5301	-0.1049
ENSMUSG00000038696	Mapkap1	227743	mitogen-activated protein kinase associated protein 1 [Source:MGI Symbol;Acc:MGI:2444554]	ME0	-0.4440	0.0849	-0.0138	0.9597	0.1578	0.5595	0.2999	0.2591	-0.3964	0.1285	0.2478	0.3547	-0.2397	0.3712	0.3222	0.2236	-0.1721	0.5239	-0.1876	0.4865	0.0212	0.9378	0.1079	0.6908	0.0318	0.9070	0.1872	0.4875	-0.0433	0.8735	0.4432	0.0855	-0.1350	0.6182	0.2041	0.4482	0.2404	0.3697	0.2288	0.3941	0.1288	0.6346	-0.2786	0.2961	-0.1773
ENSMUSG00000081992	Gm13408		predicted gene 13408 [Source:MGI Symbol;Acc:MGI:3649613]	ME0	0.0292	0.9145	-0.0324	0.9052	-0.5278	0.0356	0.5310	0.0343	-0.0028	0.9919	0.4318	0.0949	-0.3347	0.2051	0.5531	0.0263	0.2428	0.3650	-0.5483	0.0279	-0.2760	0.3009	0.1547	0.5672	0.3570	0.1746	0.2373	0.3762	-0.3691	0.1595	0.5605	0.0239	-0.0342	0.9000	-0.0149	0.9563	0.3046	0.2513	-0.1360	0.6155	-0.0980	0.7179	-0.1566	0.5624	0.4220
ENSMUSG00000070953	Rabepk	227746	Rab9 effector protein with kelch motifs [Source:MGI Symbol;Acc:MGI:2139530]	ME0	-0.3020	0.2556	-0.1874	0.4870	0.4392	0.0888	0.0503	0.8533	-0.4239	0.1018	-0.1188	0.6613	0.1761	0.5141	0.0629	0.8168	-0.3385	0.1997	0.0884	0.7449	0.1411	0.6021	0.1495	0.5805	-0.5071	0.0450	0.2346	0.3817	-0.1555	0.5654	0.2282	0.3952	0.0064	0.9811	0.4148	0.1102	0.1675	0.5352	-0.1549	0.5667	0.1537	0.5697	0.0294	0.9139	-0.1815
ENSMUSG00000086001	Gm13448		predicted gene 13448 [Source:MGI Symbol;Acc:MGI:3651456]	ME0	0.2126	0.4292	-0.4191	0.1061	0.1507	0.5775	0.0558	0.8374	-0.1788	0.5076	-0.3146	0.2353	-0.1051	0.6986	-0.0392	0.8854	-0.1647	0.5421	-0.1722	0.5236	0.5494	0.0275	-0.3834	0.1427	-0.1559	0.5642	-0.2650	0.3213	-0.1665	0.5377	0.0764	0.7786	-0.1588	0.5568	-0.0951	0.7260	-0.1910	0.4785	0.4925	0.0526	0.1864	0.4894	-0.2098	0.4354	-0.3655
ENSMUSG00000026875	Traf1	22029	TNF receptor-associated factor 1 [Source:MGI Symbol;Acc:MGI:101836]	ME0	-0.5361	0.0323	0.0406	0.8812	0.0819	0.7630	0.4135	0.1113	-0.4290	0.0972	0.3933	0.1318	-0.2042	0.4482	0.5390	0.0312	0.1370	0.6129	-0.3611	0.1694	0.0942	0.7285	0.4768	0.0618	0.1352	0.6177	0.1972	0.4643	0.0383	0.8879	0.5653	0.0225	-0.0087	0.9746	0.3936	0.1315	0.2506	0.3492	-0.3816	0.1447	-0.1512	0.5762	-0.3303	0.2115	0.2718
ENSMUSG00000085599	Gm13449		predicted gene 13449 [Source:MGI Symbol;Acc:MGI:3651453]	ME0	-0.2456	0.3592	0.0652	0.8105	-0.0189	0.9446	0.1994	0.4592	-0.1563	0.5633	0.2291	0.3934	-0.3470	0.1879	0.3380	0.2004	0.4333	0.0936	-0.2193	0.4144	0.3569	0.1748	-0.2430	0.3645	-0.2071	0.4416	-0.3039	0.2524	0.1445	0.5934	-0.3117	0.2399	0.4162	0.1088	-0.1619	0.5492	-0.2245	0.4031	-0.1937	0.4722	0.4012	0.1235	0.3469	0.1881	-0.3630
ENSMUSG00000035875	AI182371	98870	expressed sequence AI182371 [Source:MGI Symbol;Acc:MGI:2138853]	ME0	-0.2293	0.3930	0.1200	0.6579	-0.0044	0.9871	0.1136	0.6752	-0.0946	0.7274	0.2024	0.4523	-0.3061	0.2490	0.3749	0.1525	-0.0804	0.7673	-0.2646	0.3220	0.3165	0.2324	-0.1287	0.6348	-0.0862	0.7508	-0.4881	0.0551	0.0626	0.8178	0.1259	0.6423	0.4806	0.0595	-0.0884	0.7447	-0.2701	0.3117	0.1496	0.5802	0.1427	0.5980	-0.0707	0.7947	0.0023
ENSMUSG00000026883	Dab2ip	69601	disabled 2 interacting protein [Source:MGI Symbol;Acc:MGI:1916851]	ME0	-0.1918	0.4767	0.0639	0.8140	-0.3939	0.1311	0.5218	0.0382	-0.1107	0.6831	0.5072	0.0449	-0.6129	0.0116	0.5607	0.0239	0.4554	0.0763	-0.3014	0.2566	-0.0307	0.9102	-0.6008	0.0138	-0.2305	0.3905	-0.3397	0.1980	0.2408	0.3690	0.0411	0.8798	0.1352	0.6176	-0.4810	0.0593	-0.0171	0.9498	-0.0112	0.9673	0.4371	0.0904	0.5786	0.0189	-0.1765
ENSMUSG00000026895	Ndufa8	68375	NADH:ubiquinone oxidoreductase subunit A8 [Source:MGI Symbol;Acc:MGI:1915625]	ME0	0.2265	0.3990	-0.2143	0.4254	0.0529	0.8458	-0.0650	0.8109	0.0105	0.9692	-0.2419	0.3667	-0.0401	0.8828	0.0019	0.9943	-0.2654	0.3205	-0.5051	0.0460	0.2057	0.4447	-0.0037	0.9893	-0.0359	0.8951	0.0591	0.8278	-0.1651	0.5411	0.2324	0.3864	0.1307	0.6295	0.1318	0.6267	0.1500	0.5793	0.5522	0.0266	-0.2065	0.4430	-0.3492	0.1850	-0.2999
ENSMUSG00000085141	Gm13429		predicted gene 13429 [Source:MGI Symbol;Acc:MGI:3651652]	ME0	-0.1562	0.5635	0.1887	0.4839	-0.4425	0.0861	0.4100	0.1148	0.0282	0.9174	0.5185	0.0396	-0.4388	0.0891	0.3204	0.2263	0.2471	0.3563	-0.2151	0.4236	-0.1788	0.5075	-0.3102	0.2423	0.4302	0.0963	0.1315	0.6275	0.3136	0.2369	0.0916	0.7360	-0.1928	0.4743	-0.4347	0.0925	0.3514	0.1820	0.2848	0.2851	0.3481	0.1864	-0.0930	0.7320	-0.1028
ENSMUSG00000066798	Zbtb6	241322	zinc finger and BTB domain containing 6 [Source:MGI Symbol;Acc:MGI:2442998]	ME0	0.2180	0.4173	-0.0863	0.7507	0.3309	0.2106	-0.4627	0.0711	0.1141	0.6740	-0.4754	0.0627	0.6858	0.0034	-0.5470	0.0283	-0.2621	0.3267	0.5606	0.0239	-0.1552	0.5659	0.3364	0.2027	-0.0143	0.9581	0.1651	0.5411	-0.2793	0.2949	-0.1899	0.4811	-0.0466	0.8639	0.3091	0.2440	0.0489	0.8574	-0.2176	0.4183	-0.3235	0.2217	-0.1509	0.5770	0.2429
ENSMUSG00000026915	Strbp	20744	spermatid perinuclear RNA binding protein [Source:MGI Symbol;Acc:MGI:104626]	ME0	-0.0681	0.8021	-0.1364	0.6144	0.2947	0.2679	-0.0901	0.7399	-0.1771	0.5116	-0.1962	0.4664	0.5253	0.0367	-0.2684	0.3149	0.0504	0.8529	0.4470	0.0826	-0.5233	0.0375	0.4260	0.0999	-0.0569	0.8343	-0.1193	0.6599	-0.1883	0.4850	-0.1301	0.6310	-0.3498	0.1842	0.4989	0.0492	-0.1694	0.5305	-0.3391	0.1988	-0.0144	0.9578	0.2574	0.3359	0.4614
ENSMUSG00000035403	Crb2	241324	crumbs family member 2 [Source:MGI Symbol;Acc:MGI:2679260]	ME0	-0.1009	0.7099	0.3529	0.1800	0.0287	0.9161	-0.2806	0.2924	0.2182	0.4168	0.0626	0.8178	-0.1007	0.7105	-0.0473	0.8618	-0.3740	0.1536	0.1172	0.6655	0.2180	0.4174	0.1543	0.5682	0.3940	0.1310	-0.3550	0.1773	0.2104	0.4342	0.0614	0.8213	0.1550	0.5664	-0.1184	0.6624	-0.4032	0.1215	-0.0426	0.8756	-0.1738	0.5199	-0.3971	0.1278	0.1868
ENSMUSG00000026749	Nek6	59126	NIMA (never in mitosis gene a)-related expressed kinase 6 [Source:MGI Symbol;Acc:MGI:1891638]	ME0	-0.6750	0.0041	-0.1261	0.6417	0.2637	0.3237	0.5374	0.0318	-0.6937	0.0029	0.3562	0.1757	-0.2373	0.3763	0.5473	0.0282	0.4195	0.1058	0.0123	0.9639	0.2945	0.2683	-0.2542	0.3422	-0.1006	0.7107	-0.3525	0.1806	-0.1038	0.7021	0.1696	0.5300	0.1748	0.5173	0.0509	0.8515	0.0512	0.8506	-0.2036	0.4494	0.3485	0.1858	0.2439	0.3627	0.2052
ENSMUSG00000108210	Gm35808		predicted gene, 35808 [Source:MGI Symbol;Acc:MGI:5594967]	ME0	-0.1829	0.4977	-0.4461	0.0833	0.2459	0.3587	0.3832	0.1429	-0.5448	0.0291	-0.0545	0.8411	0.0916	0.7359	0.0963	0.7226	0.4345	0.0926	0.0239	0.9300	0.3632	0.1667	-0.1552	0.5661	-0.3790	0.1477	0.2664	0.3186	-0.3562	0.1757	0.2110	0.4328	-0.3972	0.1276	0.1535	0.5704	0.3443	0.1915	-0.0940	0.7290	-0.0789	0.7714	-0.0165	0.9517	0.3031
ENSMUSG00000085201	Nr6a1os		nuclear receptor subfamily 6, group A, member 1, opposite strand [Source:MGI Symbol;Acc:MGI:3649430]	ME0	0.4323	0.0945	-0.0424	0.8762	-0.6327	0.0085	0.2427	0.3650	0.3377	0.2008	0.1735	0.5204	-0.3269	0.2165	0.2344	0.3822	0.4626	0.0712	-0.2887	0.2782	-0.2578	0.3350	-0.1999	0.4579	-0.1681	0.5336	0.2295	0.3924	0.2439	0.3627	0.0217	0.9365	0.1254	0.6436	-0.3304	0.2114	0.0563	0.8358	0.0916	0.7358	-0.1021	0.7067	0.3812	0.1451	-0.1571
ENSMUSG00000035295	Wdr38	76646	WD repeat domain 38 [Source:MGI Symbol;Acc:MGI:1923896]	ME0	-0.0400	0.8830	0.3538	0.1789	-0.2864	0.2822	-0.0274	0.9199	0.2717	0.3087	0.2827	0.2887	-0.6079	0.0125	0.0310	0.9092	0.4351	0.0921	-0.2178	0.4177	0.2804	0.2928	-0.3964	0.1285	0.3835	0.1426	-0.5660	0.0223	0.1761	0.5142	-0.2629	0.3252	-0.1740	0.5192	-0.6364	0.0080	-0.4083	0.1164	0.1145	0.6729	-0.1168	0.6667	-0.0933	0.7311	-0.1750
ENSMUSG00000062997	Rpl35	66489	ribosomal protein L35 [Source:MGI Symbol;Acc:MGI:1913739]	ME0	0.0245	0.9281	-0.4375	0.0901	0.0567	0.8347	0.3563	0.1756	-0.3576	0.1738	-0.0704	0.7957	0.1213	0.6545	0.3395	0.1983	0.0638	0.8143	-0.4716	0.0652	-0.0761	0.7793	0.4721	0.0648	-0.2493	0.3518	0.4196	0.1056	-0.3042	0.2519	0.5101	0.0435	0.0552	0.8392	0.6391	0.0077	0.2752	0.3022	0.0194	0.9432	-0.1485	0.5830	-0.1083	0.6898	0.1717
ENSMUSG00000083157	Gm13511		predicted gene 13511 [Source:MGI Symbol;Acc:MGI:3649413]	ME0	-0.3391	0.1989	-0.2819	0.2901	0.5215	0.0383	0.0995	0.7138	-0.5378	0.0317	-0.1580	0.5590	0.3657	0.1637	-0.1060	0.6959	-0.2382	0.3744	0.4392	0.0888	-0.0048	0.9859	-0.1202	0.6575	0.2052	0.4459	0.1421	0.5997	-0.2560	0.3385	0.1272	0.6387	-0.2425	0.3655	0.2379	0.3749	0.4062	0.1185	-0.2018	0.4537	0.2619	0.3272	0.0994	0.7141	0.1014
ENSMUSG00000086644	Gm13470		predicted gene 13470 [Source:MGI Symbol;Acc:MGI:3649387]	ME0	-0.2442	0.3621	0.1576	0.5600	-0.2780	0.2972	0.3646	0.1650	-0.0750	0.7825	0.4522	0.0787	-0.6288	0.0091	0.3949	0.1301	0.2364	0.3782	-0.4296	0.0968	0.4667	0.0684	-0.4617	0.0718	-0.0641	0.8136	-0.1141	0.6740	0.2708	0.3103	-0.0268	0.9214	-0.1228	0.6506	-0.4893	0.0544	0.0176	0.9486	-0.1700	0.5290	0.4944	0.0516	0.0487	0.8579	-0.3560
ENSMUSG00000083866	Gm13472		predicted gene 13472 [Source:MGI Symbol;Acc:MGI:3649391]	ME0	-0.0098	0.9712	-0.3321	0.2089	0.3017	0.2562	0.0403	0.8823	-0.2961	0.2655	-0.2527	0.3450	0.0078	0.9770	-0.2066	0.4426	0.5468	0.0284	0.4354	0.0919	0.4430	0.0857	-0.5238	0.0373	-0.1569	0.5616	-0.2255	0.4010	-0.1239	0.6477	-0.2584	0.3340	-0.1515	0.5755	-0.2249	0.4023	-0.1605	0.5527	0.4538	0.0775	-0.1488	0.5824	0.1242	0.6467	-0.0260
ENSMUSG00000026764	Kif5c	16574	kinesin family member 5C [Source:MGI Symbol;Acc:MGI:1098269]	ME0	0.2235	0.4054	-0.1170	0.6661	-0.0239	0.9299	-0.0826	0.7612	0.0922	0.7341	-0.1728	0.5221	0.1894	0.4823	-0.0943	0.7282	-0.1609	0.5516	-0.2292	0.3931	-0.2789	0.2956	0.3830	0.1431	0.2895	0.2767	0.1179	0.6635	0.1232	0.6495	0.2881	0.2792	-0.2096	0.4358	0.3089	0.2444	0.1201	0.6578	-0.0348	0.8981	-0.4121	0.1127	-0.1693	0.5307	0.1962
ENSMUSG00000026765	Lypd6b	71897	LY6/PLAUR domain containing 6B [Source:MGI Symbol;Acc:MGI:1919147]	ME0	-0.5326	0.0337	-0.0223	0.9346	0.5891	0.0164	-0.0341	0.9002	-0.4806	0.0595	-0.0489	0.8573	0.0650	0.8111	0.0249	0.9269	0.2960	0.2657	0.3190	0.2285	0.3827	0.1435	-0.2095	0.4360	-0.3148	0.2349	-0.5092	0.0439	0.0619	0.8197	-0.1149	0.6717	0.2142	0.4256	0.1038	0.7021	-0.2026	0.4519	-0.2683	0.3150	-0.1966	0.4655	0.3999	0.1248	0.2768
ENSMUSG00000083449	Gm13487		predicted gene 13487 [Source:MGI Symbol;Acc:MGI:3650141]	ME0	-0.2092	0.4369	0.0798	0.7691	0.1436	0.5956	-0.0142	0.9583	-0.1121	0.6795	0.0567	0.8347	0.1359	0.6158	-0.1157	0.6695	0.2257	0.4007	0.3625	0.1676	-0.1981	0.4620	0.1273	0.6386	0.1506	0.5777	-0.3160	0.2331	-0.2306	0.3903	-0.2758	0.3012	-0.2398	0.3710	0.0713	0.7930	-0.2188	0.4155	-0.2397	0.3712	0.1738	0.5198	0.0039	0.9887	0.1314
ENSMUSG00000017144	Rnd3	74194	Rho family GTPase 3 [Source:MGI Symbol;Acc:MGI:1921444]	ME0	-0.5834	0.0177	0.3147	0.2352	-0.0102	0.9700	0.2790	0.2954	-0.2327	0.3858	0.5141	0.0416	-0.2280	0.3956	0.3499	0.1841	-0.1250	0.6445	-0.0195	0.9429	0.0186	0.9455	0.2087	0.4379	0.4034	0.1212	0.0061	0.9822	-0.0059	0.9827	0.4948	0.0514	-0.2401	0.3704	-0.0069	0.9799	0.2493	0.3517	-0.2549	0.3407	-0.0321	0.9060	-0.5576	0.0248	0.4237
ENSMUSG00000017412	Cacnb4	12298	calcium channel, voltage-dependent, beta 4 subunit [Source:MGI Symbol;Acc:MGI:103301]	ME0	0.0498	0.8548	0.0659	0.8083	0.3598	0.1710	-0.4755	0.0626	0.1002	0.7120	-0.3547	0.1776	0.1383	0.6095	-0.2721	0.3079	-0.4237	0.1019	-0.1991	0.4597	0.1918	0.4766	0.3278	0.2152	0.1396	0.6060	-0.1126	0.6780	0.2185	0.4163	-0.0020	0.9941	0.1841	0.4950	0.3147	0.2351	-0.1880	0.4857	0.1713	0.5260	-0.4220	0.1035	-0.2678	0.3160	-0.2632
ENSMUSG00000025201	Bloc1s2-ps		biogenesis of lysosomal organelles complex-1, subunit 2, pseudogene [Source:MGI Symbol;Acc:MGI:3702045]	ME0	0.0591	0.8278	0.1507	0.5773	-0.2083	0.4388	-0.0016	0.9954	0.1818	0.5005	0.1292	0.6334	-0.0446	0.8696	0.1316	0.6271	-0.2238	0.4048	-0.2171	0.4193	-0.1018	0.7076	0.0557	0.8378	0.0298	0.9128	0.1749	0.5172	-0.4341	0.0930	0.4552	0.0764	0.1771	0.5117	-0.0831	0.7595	0.3680	0.1608	0.0299	0.9123	-0.4800	0.0599	-0.3610	0.1695	0.3881
ENSMUSG00000083287	Idi1-ps1		isopentenyl-diphosphate delta isomerase, pseudogene 1 [Source:MGI Symbol;Acc:MGI:3649894]	ME0	0.1704	0.5280	-0.3151	0.2345	-0.1534	0.5707	0.2981	0.2622	-0.1253	0.6437	-0.0148	0.9567	0.0639	0.8142	0.0760	0.7797	0.3442	0.1918	0.0337	0.9014	0.2430	0.3645	-0.0082	0.9761	-0.0889	0.7435	0.1226	0.6511	0.0615	0.8209	0.1331	0.6230	-0.4213	0.1042	-0.0064	0.9813	-0.0544	0.8414	-0.3719	0.1561	-0.0004	0.9989	0.0422	0.8768	0.5266
ENSMUSG00000075334	Rprm	67874	reprimo, TP53 dependent G2 arrest mediator candidate [Source:MGI Symbol;Acc:MGI:1915124]	ME0	-0.1396	0.6060	-0.5532	0.0262	0.6238	0.0098	0.0690	0.7995	-0.6000	0.0140	-0.4193	0.1059	0.3255	0.2186	-0.1485	0.5831	0.1167	0.6669	0.3816	0.1447	0.5801	0.0185	-0.1441	0.5945	-0.2161	0.4214	-0.2279	0.3960	-0.0253	0.9258	-0.0482	0.8594	-0.1832	0.4971	0.2925	0.2717	-0.1930	0.4740	0.1650	0.5415	0.1020	0.7071	-0.0087	0.9746	0.1331
ENSMUSG00000060988	Galnt13	271786	polypeptide N-acetylgalactosaminyltransferase 13 [Source:MGI Symbol;Acc:MGI:2139447]	ME0	0.1218	0.6532	-0.1479	0.5847	0.0350	0.8976	-0.0089	0.9738	-0.0226	0.9339	-0.1358	0.6160	0.0947	0.7273	-0.1186	0.6619	0.4726	0.0645	0.3588	0.1723	0.0248	0.9274	-0.3896	0.1358	-0.0399	0.8834	-0.5172	0.0402	-0.2827	0.2888	-0.2825	0.2891	0.0840	0.7570	-0.2287	0.3943	-0.3387	0.1995	-0.0362	0.8941	-0.1343	0.6199	0.4769	0.0618	0.4658
ENSMUSG00000026824	Kcnj3	16519	potassium inwardly-rectifying channel, subfamily J, member 3 [Source:MGI Symbol;Acc:MGI:104742]	ME0	0.3295	0.2126	-0.1558	0.5645	0.1013	0.7089	-0.2750	0.3026	0.1504	0.5781	-0.3731	0.1546	0.4697	0.0664	-0.3355	0.2040	-0.2246	0.4030	-0.1433	0.5965	0.0755	0.7810	0.4133	0.1116	-0.2007	0.4561	-0.0472	0.8622	0.3606	0.1700	-0.2864	0.2821	-0.1954	0.4684	0.3822	0.1440	-0.2130	0.4284	-0.1692	0.5309	0.1455	0.5909	-0.1253	0.6438	0.0823
ENSMUSG00000026826	Nr4a2	18227	nuclear receptor subfamily 4, group A, member 2 [Source:MGI Symbol;Acc:MGI:1352456]	ME0	-0.4130	0.1119	0.6465	0.0068	-0.3791	0.1476	0.1455	0.5907	0.2022	0.4526	0.6859	0.0034	-0.5287	0.0352	0.3817	0.1446	-0.0493	0.8560	-0.4667	0.0684	-0.3006	0.2579	0.3033	0.2535	0.3122	0.2392	0.1454	0.5910	0.3559	0.1761	0.1825	0.4987	-0.0442	0.8708	-0.1312	0.6280	0.1633	0.5457	-0.2903	0.2753	0.0893	0.7423	-0.2349	0.3811	-0.1874
ENSMUSG00000084938	BB557941	767815	expressed sequence BB557941 [Source:MGI Symbol;Acc:MGI:3034820]	ME0	-0.3033	0.2535	-0.2893	0.2772	0.5520	0.0266	0.0406	0.8815	-0.5131	0.0421	-0.2154	0.4231	0.3631	0.1669	-0.1388	0.6082	0.2934	0.2701	0.2759	0.3010	0.2031	0.4505	0.0652	0.8104	-0.2519	0.3465	0.0417	0.8781	0.2090	0.4372	0.0064	0.9812	-0.2485	0.3534	0.3530	0.1798	0.2618	0.3273	-0.2182	0.4170	-0.2499	0.3505	0.0854	0.7531	0.1893
ENSMUSG00000054181	A930012O16Rik		RIKEN cDNA A930012O16 gene [Source:MGI Symbol;Acc:MGI:2442255]	ME0	-0.1942	0.4710	0.2037	0.4493	0.1105	0.6837	-0.1200	0.6581	0.0082	0.9760	0.0725	0.7896	0.1279	0.6370	-0.0834	0.7587	-0.3912	0.1340	-0.1718	0.5247	-0.2244	0.4035	0.2266	0.3987	0.3252	0.2190	-0.1466	0.5881	0.0460	0.8657	0.2785	0.2963	-0.2780	0.2972	0.1626	0.5474	0.1843	0.4943	-0.0913	0.7367	-0.2366	0.3776	-0.2735	0.3054	0.4594
ENSMUSG00000087455	5330411J11Rik	76676	RIKEN cDNA 5330411J11 gene [Source:MGI Symbol;Acc:MGI:1923926]	ME0	0.2191	0.4148	0.1092	0.6872	0.0099	0.9710	-0.3383	0.2000	0.2844	0.2857	-0.1984	0.4615	0.0359	0.8951	-0.3169	0.2317	-0.2834	0.2874	0.1563	0.5632	-0.2546	0.3412	0.1991	0.4597	0.2481	0.3542	-0.0252	0.9263	0.0268	0.9216	-0.0322	0.9058	-0.2417	0.3671	0.0249	0.9271	-0.2605	0.3299	0.0161	0.9529	-0.2501	0.3501	-0.0874	0.7476	-0.2558
ENSMUSG00000080982	Gm13549		predicted gene 13549 [Source:MGI Symbol;Acc:MGI:3651027]	ME0	0.4405	0.0877	-0.2724	0.3073	-0.1350	0.6181	-0.0330	0.9034	0.1455	0.5908	-0.2645	0.3221	0.2114	0.4320	-0.2071	0.4415	-0.3948	0.1302	0.0777	0.7749	0.0184	0.9460	0.0612	0.8219	0.0673	0.8043	0.4653	0.0693	0.2723	0.3076	0.1666	0.5375	-0.3702	0.1581	0.0383	0.8881	0.1096	0.6863	0.0896	0.7415	0.1126	0.6780	-0.1609	0.5516	-0.0416
ENSMUSG00000081157	Gm13552		predicted gene 13552 [Source:MGI Symbol;Acc:MGI:3650819]	ME0	-0.0585	0.8296	-0.2606	0.3296	-0.1701	0.5287	0.4893	0.0544	-0.2764	0.3001	0.1980	0.4623	-0.2522	0.3460	0.5173	0.0402	-0.0362	0.8941	-0.0604	0.8243	0.0994	0.7141	-0.3539	0.1787	-0.3362	0.2030	-0.0941	0.7288	-0.2018	0.4536	0.4278	0.0983	0.1231	0.6498	-0.1383	0.6094	0.0397	0.8839	-0.3320	0.2090	0.3704	0.1579	0.3746	0.1529	0.0445
ENSMUSG00000026988	Wdsub1	72137	WD repeat, SAM and U-box domain containing 1 [Source:MGI Symbol;Acc:MGI:1919387]	ME0	0.0082	0.9758	0.5412	0.0304	-0.0214	0.9373	-0.5281	0.0355	0.4758	0.0625	0.0114	0.9666	-0.2946	0.2681	-0.2966	0.2647	-0.1652	0.5409	-0.2892	0.2773	0.1967	0.4653	-0.2882	0.2790	0.2299	0.3917	-0.0592	0.8275	0.1812	0.5019	-0.3887	0.1368	0.2801	0.2934	-0.4486	0.0813	0.0153	0.9553	0.1048	0.6992	-0.2948	0.2677	0.0433	0.8734	-0.4928
ENSMUSG00000081236	Gm13574		predicted gene 13574 [Source:MGI Symbol;Acc:MGI:3652222]	ME0	0.4159	0.1091	-0.2566	0.3375	0.2019	0.4533	-0.3612	0.1692	0.1380	0.6103	-0.5350	0.0327	0.4926	0.0526	-0.5080	0.0445	-0.2889	0.2777	0.1023	0.7062	-0.2495	0.3514	0.3696	0.1588	0.2619	0.3271	0.3324	0.2085	-0.2317	0.3880	-0.1120	0.6796	-0.2305	0.3904	0.3890	0.1364	0.0774	0.7757	0.1959	0.4671	-0.2222	0.4082	-0.2027	0.4515	-0.1580
ENSMUSG00000085975	Gm13572	102636022	predicted gene 13572 [Source:MGI Symbol;Acc:MGI:3652224]	ME0	-0.1741	0.5190	0.1375	0.6116	-0.0330	0.9033	0.0696	0.7978	-0.0317	0.9073	0.1794	0.5062	-0.0029	0.9916	-0.0114	0.9665	0.0002	0.9995	-0.0874	0.7474	-0.1582	0.5584	0.1275	0.6379	0.5449	0.0291	-0.3052	0.2503	0.1536	0.5701	-0.1146	0.6727	-0.3235	0.2215	0.0424	0.8762	-0.1874	0.4871	0.0048	0.9859	0.3023	0.2552	-0.0914	0.7364	0.3804
ENSMUSG00000082330	Ldha-ps		lactate dehydrogenase A, pseudogene [Source:MGI Symbol;Acc:MGI:96760]	ME0	0.2075	0.4406	-0.1035	0.7029	-0.3304	0.2113	0.2264	0.3992	0.0901	0.7400	0.1064	0.6948	-0.0171	0.9499	0.1086	0.6888	0.2661	0.3191	-0.3490	0.1852	0.0032	0.9905	0.2347	0.3815	0.1363	0.6146	0.0713	0.7930	-0.2475	0.3554	-0.1396	0.6061	-0.2437	0.3631	0.0821	0.7623	-0.1649	0.5418	-0.2576	0.3354	0.3462	0.1890	-0.0850	0.7542	0.2762
ENSMUSG00000086196	Gm13571		predicted gene 13571 [Source:MGI Symbol;Acc:MGI:3652223]	ME0	-0.3366	0.2024	-0.0514	0.8502	0.1877	0.4864	0.2003	0.4570	-0.3360	0.2032	0.1290	0.6341	0.2848	0.2850	0.0694	0.7985	-0.2415	0.3676	0.1575	0.5603	-0.2593	0.3321	0.3391	0.1989	0.2819	0.2902	0.3928	0.1323	-0.2394	0.3719	0.1939	0.4719	-0.2495	0.3515	0.3726	0.1553	0.4370	0.0905	-0.2419	0.3667	0.3616	0.1687	-0.2370	0.3767	0.2088
ENSMUSG00000087283	Gm13580	100039176	predicted gene 13580 [Source:MGI Symbol;Acc:MGI:3650460]	ME0	0.1277	0.6374	0.4074	0.1173	-0.1819	0.5001	-0.3532	0.1796	0.4634	0.0706	0.0469	0.8629	-0.0895	0.7418	-0.2389	0.3729	-0.2205	0.4119	0.3603	0.1704	-0.2313	0.3887	0.1189	0.6609	0.3756	0.1517	0.0480	0.8598	0.0676	0.8035	-0.1092	0.6874	0.0989	0.7156	-0.2564	0.3378	-0.2349	0.3812	0.3499	0.1840	-0.2581	0.3345	-0.3367	0.2023	-0.1256
ENSMUSG00000086578	Gm13583		predicted gene 13583 [Source:MGI Symbol;Acc:MGI:3650462]	ME0	-0.3348	0.2050	0.2235	0.4053	0.1989	0.4601	-0.0877	0.7467	-0.0963	0.7227	0.1176	0.6644	-0.1643	0.5431	0.0147	0.9571	-0.2132	0.4278	0.1819	0.5003	0.4377	0.0899	-0.4165	0.1086	-0.2522	0.3460	-0.0261	0.9235	0.3395	0.1983	-0.0760	0.7798	0.1184	0.6624	-0.3427	0.1938	0.2040	0.4485	-0.2345	0.3819	0.1937	0.4722	0.0346	0.8989	-0.4367
ENSMUSG00000083334	Gm13579		predicted gene 13579 [Source:MGI Symbol;Acc:MGI:3650459]	ME0	0.1225	0.6512	0.0128	0.9624	0.0697	0.7975	-0.2051	0.4461	0.1172	0.6655	-0.1665	0.5377	-0.0324	0.9051	-0.3763	0.1508	0.1382	0.6098	0.2104	0.4340	0.1840	0.4951	-0.5236	0.0374	0.2964	0.2650	-0.4101	0.1147	0.3024	0.2549	-0.4473	0.0823	-0.2513	0.3478	-0.4113	0.1135	-0.2807	0.2924	0.4245	0.1013	0.0847	0.7551	0.1957	0.4675	0.0056
ENSMUSG00000064289	Tank	21353	TRAF family member-associated Nf-kappa B activator [Source:MGI Symbol;Acc:MGI:107676]	ME0	-0.0170	0.9502	0.4282	0.0980	-0.2000	0.4578	-0.2112	0.4323	0.3561	0.1758	0.1879	0.4859	0.0224	0.9345	-0.0855	0.7528	-0.1968	0.4652	-0.0362	0.8940	-0.3669	0.1622	0.5988	0.0142	0.5446	0.0292	-0.0507	0.8521	0.0178	0.9479	0.0451	0.8682	-0.1939	0.4718	0.1139	0.6745	-0.1995	0.4588	-0.3592	0.1718	-0.2177	0.4180	-0.4170	0.1081	0.3114
ENSMUSG00000075324	Fign	60344	fidgetin [Source:MGI Symbol;Acc:MGI:1890647]	ME0	-0.1020	0.7069	-0.0848	0.7547	0.1609	0.5518	0.0260	0.9238	-0.1618	0.5493	-0.0509	0.8514	0.0485	0.8584	-0.0713	0.7930	0.3923	0.1329	0.1570	0.5616	0.3468	0.1882	-0.4687	0.0671	-0.5137	0.0418	-0.0849	0.7547	0.1881	0.4855	-0.3032	0.2536	0.0709	0.7943	-0.2242	0.4039	0.1239	0.6476	-0.1409	0.6027	0.0314	0.9080	0.4285	0.0977	0.0246
ENSMUSG00000084104	Gm13578		predicted gene 13578 [Source:MGI Symbol;Acc:MGI:3649303]	ME0	-0.0285	0.9165	0.6688	0.0046	-0.4806	0.0595	-0.1597	0.5547	0.5545	0.0258	0.4409	0.0874	-0.5695	0.0213	0.1832	0.4970	-0.2511	0.3483	-0.2068	0.4422	-0.0104	0.9696	-0.0315	0.9079	0.3497	0.1843	-0.2694	0.3130	0.3154	0.2341	-0.1754	0.5159	0.3085	0.2449	-0.5045	0.0463	-0.4427	0.0859	-0.1298	0.6319	0.2772	0.2986	-0.1016	0.7081	-0.3722
ENSMUSG00000026888	Grb14	50915	growth factor receptor bound protein 14 [Source:MGI Symbol;Acc:MGI:1355324]	ME0	0.0110	0.9678	-0.4883	0.0550	0.4904	0.0538	-0.0131	0.9617	-0.4134	0.1115	-0.4342	0.0928	0.1030	0.7042	-0.1536	0.5700	0.2208	0.4112	0.1072	0.6926	0.4574	0.0749	-0.4423	0.0863	-0.2655	0.3204	-0.2489	0.3526	-0.1915	0.4774	-0.3642	0.1655	0.1217	0.6536	0.0976	0.7193	-0.2674	0.3168	0.2057	0.4446	0.2721	0.3080	0.5693	0.0214	-0.3241
ENSMUSG00000061171	Slc38a11	320106	solute carrier family 38, member 11 [Source:MGI Symbol;Acc:MGI:2443383]	ME0	-0.1770	0.5121	0.1818	0.5003	-0.2487	0.3530	0.2438	0.3628	0.0042	0.9876	0.3686	0.1600	-0.1889	0.4835	0.2305	0.3905	-0.2708	0.3103	0.0987	0.7162	-0.2854	0.2839	0.1627	0.5471	0.5099	0.0436	0.4334	0.0936	-0.0336	0.9016	0.5463	0.0286	-0.2783	0.2967	-0.0889	0.7433	0.3525	0.1805	-0.0768	0.7773	-0.0319	0.9066	-0.3989	0.1259	0.1840
ENSMUSG00000057182	Scn3a	20269	sodium channel, voltage-gated, type III, alpha [Source:MGI Symbol;Acc:MGI:98249]	ME0	0.1773	0.5112	0.1076	0.6916	0.0676	0.8034	-0.3526	0.1805	0.2468	0.3569	-0.2121	0.4303	-0.2152	0.4235	-0.4490	0.0811	0.0375	0.8902	-0.0742	0.7848	0.5433	0.0296	-0.5972	0.0146	0.3616	0.1688	-0.2177	0.4181	0.0631	0.8164	-0.4114	0.1133	-0.2806	0.2925	-0.5829	0.0178	-0.0726	0.7893	0.3455	0.1900	-0.1393	0.6068	-0.1741	0.5189	-0.4063
ENSMUSG00000075318	Scn2a	110876	sodium channel, voltage-gated, type II, alpha [Source:MGI Symbol;Acc:MGI:98248]	ME0	-0.3931	0.1320	0.2506	0.3492	-0.1332	0.6228	0.2757	0.3013	-0.1234	0.6489	0.4558	0.0760	-0.3470	0.1879	0.4041	0.1206	-0.0032	0.9905	0.3492	0.1850	-0.1854	0.4917	-0.1770	0.5120	0.3265	0.2171	0.0110	0.9677	-0.1959	0.4670	0.3025	0.2548	0.1929	0.4741	-0.2897	0.2764	0.0999	0.7128	-0.4428	0.0859	0.1367	0.6137	0.1770	0.5120	-0.0018
ENSMUSG00000034848	Ttc21b	73668	tetratricopeptide repeat domain 21B [Source:MGI Symbol;Acc:MGI:1920918]	ME0	0.0444	0.8704	0.0864	0.7504	0.2455	0.3593	-0.3763	0.1508	0.1132	0.6762	-0.2511	0.3483	0.3724	0.1555	-0.4319	0.0948	-0.4617	0.0718	0.2177	0.4181	0.0564	0.8356	-0.2480	0.3544	0.0245	0.9282	-0.1376	0.6113	-0.0789	0.7714	-0.1252	0.6441	-0.0991	0.7150	-0.1376	0.6114	0.2892	0.2773	0.0738	0.7860	-0.0893	0.7422	-0.1690	0.5314	0.1658
ENSMUSG00000082218	Gm13602		predicted gene 13602 [Source:MGI Symbol;Acc:MGI:3649285]	ME0	-0.2329	0.3854	-0.0268	0.9216	0.2863	0.2823	-0.0266	0.9220	-0.2249	0.4024	-0.0463	0.8649	0.0964	0.7225	-0.0392	0.8853	-0.1731	0.5216	0.4427	0.0859	0.4730	0.0643	-0.5014	0.0478	-0.2342	0.3827	-0.0136	0.9600	-0.2102	0.4345	-0.0363	0.8939	0.2118	0.4310	-0.2711	0.3098	0.1940	0.4716	-0.1720	0.5240	0.1735	0.5205	0.1000	0.7126	0.0909
ENSMUSG00000034780	B3galt1	26877	UDP-Gal:betaGlcNAc beta 1,3-galactosyltransferase, polypeptide 1 [Source:MGI Symbol;Acc:MGI:1349403]	ME0	0.0797	0.7692	0.1709	0.5269	-0.4299	0.0965	0.1794	0.5063	0.2170	0.4195	0.3033	0.2535	-0.4178	0.1073	0.3203	0.2265	0.2457	0.3591	-0.3355	0.2040	0.0547	0.8405	-0.2998	0.2593	-0.0268	0.9215	-0.1637	0.5447	0.1008	0.7102	0.2486	0.3531	0.1567	0.5623	-0.4231	0.1025	0.0155	0.9546	-0.2620	0.3269	-0.3143	0.2358	0.2404	0.3698	0.2900
ENSMUSG00000083910	Gm13604		predicted gene 13604 [Source:MGI Symbol;Acc:MGI:3652203]	ME0	-0.1215	0.6540	0.1334	0.6223	-0.2801	0.2933	0.2682	0.3153	0.0103	0.9697	0.3478	0.1868	-0.2463	0.3578	0.2428	0.3649	0.2213	0.4102	-0.2335	0.3841	-0.2299	0.3916	-0.1047	0.6997	0.3343	0.2056	-0.0135	0.9605	0.3156	0.2337	0.3095	0.2433	-0.2322	0.3869	-0.1870	0.4880	0.2159	0.4219	-0.2409	0.3687	-0.2150	0.4240	0.2115	0.4316	0.4788
ENSMUSG00000027035	Cers6	241447	ceramide synthase 6 [Source:MGI Symbol;Acc:MGI:2442564]	ME0	-0.5431	0.0297	0.3822	0.1441	0.0179	0.9474	0.1430	0.5972	-0.1394	0.6066	0.4548	0.0767	-0.1234	0.6490	0.3434	0.1929	-0.1094	0.6867	-0.1841	0.4949	-0.1456	0.5906	0.6356	0.0081	0.2232	0.4060	0.1837	0.4958	0.1106	0.6835	0.2348	0.3813	0.0764	0.7785	0.3397	0.1980	0.1190	0.6606	-0.3430	0.1934	0.0959	0.7238	-0.4368	0.0907	0.0806
ENSMUSG00000102662	Gm38377		predicted gene, 38377 [Source:MGI Symbol;Acc:MGI:5611605]	ME0	0.2111	0.4326	0.0066	0.9806	-0.3226	0.2230	0.1049	0.6990	0.1885	0.4844	0.0966	0.7220	0.1175	0.6648	0.1242	0.6469	0.1288	0.6344	-0.3845	0.1415	-0.4111	0.1137	0.3789	0.1478	0.0731	0.7878	0.1596	0.5550	0.1907	0.4793	-0.0405	0.8818	0.0870	0.7486	0.2547	0.3410	0.0070	0.9794	-0.2274	0.3970	0.0884	0.7449	0.2605	0.3299	0.3507
ENSMUSG00000027068	Dhrs9	241452	dehydrogenase/reductase (SDR family) member 9 [Source:MGI Symbol;Acc:MGI:2442798]	ME0	-0.0985	0.7167	0.1400	0.6051	0.1296	0.6323	-0.1711	0.5263	0.0359	0.8948	-0.0270	0.9210	0.3196	0.2275	-0.0537	0.8434	-0.2987	0.2610	0.2394	0.3719	-0.1484	0.5834	0.5929	0.0155	-0.1795	0.5059	0.0712	0.7933	-0.0173	0.9492	0.0510	0.8513	0.0860	0.7515	0.4137	0.1112	-0.2259	0.4002	-0.4388	0.0891	-0.0366	0.8930	-0.1223	0.6519	0.3747
ENSMUSG00000027070	Lrp2	14725	low density lipoprotein receptor-related protein 2 [Source:MGI Symbol;Acc:MGI:95794]	ME0	-0.2341	0.3828	-0.2811	0.2916	0.4831	0.0580	0.0321	0.9061	-0.4462	0.0832	-0.2156	0.4225	0.1209	0.6556	-0.0301	0.9120	0.2712	0.3096	0.3436	0.1925	0.4933	0.0521	-0.3532	0.1796	-0.2970	0.2640	-0.4902	0.0539	-0.0973	0.7201	-0.2634	0.3244	0.2033	0.4500	0.0272	0.9202	-0.2652	0.3209	0.1555	0.5653	0.1732	0.5212	0.2086	0.4382	-0.0077
ENSMUSG00000042133	Ppig	228005	peptidyl-prolyl isomerase G (cyclophilin G) [Source:MGI Symbol;Acc:MGI:2445173]	ME0	-0.6316	0.0087	0.1712	0.5260	-0.0678	0.8031	0.5281	0.0355	-0.3987	0.1261	0.6057	0.0129	-0.4856	0.0565	0.5710	0.0209	0.3904	0.1350	-0.1309	0.6289	0.1288	0.6344	-0.0622	0.8189	0.0242	0.9292	0.0924	0.7335	-0.0920	0.7348	0.4251	0.1007	-0.1457	0.5904	-0.1344	0.6198	0.3389	0.1991	-0.4535	0.0777	-0.0048	0.9858	-0.1249	0.6450	0.0552
ENSMUSG00000082345	Gm13622		predicted gene 13622 [Source:MGI Symbol;Acc:MGI:3652182]	ME0	0.0836	0.7583	-0.0567	0.8347	0.2165	0.4205	-0.2434	0.3637	0.0232	0.9319	-0.2599	0.3310	0.4114	0.1134	-0.3133	0.2373	-0.0169	0.9506	-0.0947	0.7272	-0.0630	0.8168	0.5060	0.0455	0.1018	0.7075	0.4815	0.0589	-0.3867	0.1389	-0.0502	0.8535	-0.1111	0.6820	0.4396	0.0884	0.2965	0.2648	-0.1322	0.6254	-0.4092	0.1156	-0.3150	0.2346	0.2053
ENSMUSG00000081857	Gm13624		predicted gene 13624 [Source:MGI Symbol;Acc:MGI:3649579]	ME0	0.4072	0.1174	0.3196	0.2276	-0.5040	0.0465	-0.2228	0.4070	0.6294	0.0090	0.0838	0.7576	-0.0924	0.7335	-0.0748	0.7830	-0.2406	0.3694	-0.1981	0.4620	-0.2468	0.3569	-0.2413	0.3680	0.2252	0.4017	0.0561	0.8365	0.2323	0.3867	-0.0153	0.9551	0.3194	0.2278	-0.4850	0.0569	0.2693	0.3132	0.2314	0.3885	-0.2105	0.4339	-0.0760	0.7796	-0.0336
ENSMUSG00000042064	Myo3b	329421	myosin IIIB [Source:MGI Symbol;Acc:MGI:2448580]	ME0	0.3469	0.1881	-0.6570	0.0057	0.4070	0.1176	-0.0969	0.7211	-0.2686	0.3145	-0.6529	0.0061	0.8344	0.0001	-0.3789	0.1478	-0.1388	0.6081	0.4791	0.0604	-0.0655	0.8094	0.4576	0.0747	-0.2976	0.2630	0.1745	0.5181	-0.4098	0.1149	0.0407	0.8811	-0.2981	0.2622	0.6950	0.0028	-0.1204	0.6570	-0.1020	0.7070	-0.0840	0.7571	-0.0698	0.7974	0.4955
ENSMUSG00000086515	Erich2os		glutamate rich 2, opposite strand [Source:MGI Symbol;Acc:MGI:3826593]	ME0	-0.5412	0.0304	-0.2275	0.3968	0.3987	0.1261	0.3700	0.1584	-0.6657	0.0049	0.1234	0.6488	-0.2463	0.3577	0.3098	0.2429	0.2140	0.4262	0.3761	0.1511	0.3747	0.1527	-0.4539	0.0774	-0.0308	0.9097	-0.2108	0.4333	-0.2311	0.3890	0.2858	0.2832	0.0322	0.9058	-0.0937	0.7300	0.0200	0.9415	0.1252	0.6441	0.0913	0.7366	0.1400	0.6050	-0.0299
ENSMUSG00000027018	Hat1	107435	histone aminotransferase 1 [Source:MGI Symbol;Acc:MGI:96013]	ME0	-0.4038	0.1209	0.0677	0.8032	0.0252	0.9263	0.3109	0.2411	-0.2911	0.2741	0.3279	0.2150	-0.1040	0.7015	0.3478	0.1868	0.2128	0.4288	-0.1731	0.5215	-0.2032	0.4504	0.6738	0.0042	0.1901	0.4806	0.0662	0.8075	-0.0428	0.8750	0.2996	0.2596	-0.2285	0.3947	0.4776	0.0614	-0.0922	0.7341	-0.3066	0.2480	-0.0126	0.9631	-0.3072	0.2472	0.2394
ENSMUSG00000086846	Gm13642		predicted gene 13642 [Source:MGI Symbol;Acc:MGI:3651865]	ME0	-0.3880	0.1376	0.3843	0.1417	-0.4035	0.1212	0.4072	0.1175	-0.0032	0.9906	0.6854	0.0034	-0.4228	0.1027	0.4729	0.0644	0.1201	0.6579	-0.4286	0.0976	-0.2856	0.2836	0.0616	0.8208	0.3649	0.1646	0.2500	0.3504	0.0202	0.9407	0.2453	0.3598	-0.0907	0.7383	-0.1687	0.5322	0.4064	0.1183	-0.3366	0.2024	0.2670	0.3175	-0.0384	0.8878	0.1600
ENSMUSG00000049044	Rapgef4	56508	Rap guanine nucleotide exchange factor (GEF) 4 [Source:MGI Symbol;Acc:MGI:1917723]	ME0	0.1477	0.5850	-0.0052	0.9848	-0.2828	0.2886	0.1402	0.6045	0.1235	0.6487	0.1170	0.6662	0.1316	0.6272	0.0173	0.9494	-0.2914	0.2735	0.3082	0.2455	-0.4501	0.0802	-0.1565	0.5628	-0.0981	0.7177	-0.2469	0.3567	0.1099	0.6853	0.2424	0.3657	-0.3184	0.2294	-0.1973	0.4640	0.0583	0.8301	0.1619	0.5491	0.2145	0.4250	-0.0896	0.7414	0.3808
ENSMUSG00000085439	Rapgef4os1		Rap guanine nucleotide exchange factor (GEF) 4, opposite strand 1 [Source:MGI Symbol;Acc:MGI:3649714]	ME0	-0.4233	0.1023	0.2233	0.4057	0.2671	0.3173	-0.0671	0.8050	-0.1732	0.5212	0.1353	0.6173	-0.1958	0.4674	0.1240	0.6474	-0.4224	0.1032	0.1595	0.5553	0.2906	0.2750	-0.1290	0.6341	0.0189	0.9447	0.0410	0.8801	0.0134	0.9607	0.0871	0.7484	0.3465	0.1886	-0.0772	0.7764	0.0435	0.8729	0.2183	0.4167	0.2332	0.3848	-0.2139	0.4263	-0.4214
ENSMUSG00000086231	Rapgef4os3		Rap guanine nucleotide exchange factor (GEF) 4, opposite strand 3 [Source:MGI Symbol;Acc:MGI:2442080]	ME0	0.0704	0.7957	-0.1687	0.5323	-0.2836	0.2871	0.3819	0.1444	-0.0851	0.7539	0.1847	0.4935	0.0410	0.8803	0.2717	0.3086	-0.2142	0.4258	0.0087	0.9745	-0.3131	0.2377	-0.1489	0.5822	-0.4922	0.0528	0.1410	0.6025	0.1918	0.4766	0.3808	0.1456	-0.1960	0.4668	-0.0608	0.8230	0.4262	0.0998	0.1253	0.6439	0.3843	0.1416	-0.0597	0.8263	-0.0283
ENSMUSG00000082455	Gm13665		predicted gene 13665 [Source:MGI Symbol;Acc:MGI:3651571]	ME0	-0.0979	0.7183	-0.3055	0.2499	-0.0058	0.9830	0.4092	0.1155	-0.3494	0.1847	0.0898	0.7409	-0.0878	0.7465	0.2387	0.3733	-0.0114	0.9665	-0.0648	0.8114	-0.1513	0.5758	0.1337	0.6216	0.3059	0.2492	0.2361	0.3786	-0.3974	0.1274	0.5496	0.0274	-0.4111	0.1136	0.2136	0.4270	0.2162	0.4212	0.2379	0.3750	-0.0022	0.9936	-0.3293	0.2130	0.1474
ENSMUSG00000041777	Cir1	66935	corepressor interacting with RBPJ, 1 [Source:MGI Symbol;Acc:MGI:1914185]	ME0	-0.2251	0.4019	-0.3173	0.2311	0.2792	0.2950	0.2632	0.3246	-0.4698	0.0663	-0.0468	0.8632	0.0405	0.8817	0.1601	0.5536	0.1838	0.4955	0.1319	0.6263	0.2211	0.4105	-0.3984	0.1264	0.0189	0.9447	0.0770	0.7767	-0.5544	0.0258	0.3802	0.1463	0.0598	0.8259	-0.0246	0.9280	0.4161	0.1089	-0.1645	0.5427	-0.3002	0.2586	0.2565	0.3375	0.4493
ENSMUSG00000085519	Gm13703		predicted gene 13703 [Source:MGI Symbol;Acc:MGI:3651307]	ME0	0.0214	0.9373	-0.1788	0.5075	0.2769	0.2992	-0.1195	0.6594	-0.1363	0.6147	-0.2583	0.3340	-0.0734	0.7871	-0.3059	0.2493	0.2210	0.4109	0.3222	0.2236	0.4184	0.1068	-0.5657	0.0224	0.1254	0.6436	-0.3943	0.1307	-0.2555	0.3395	-0.4177	0.1074	-0.2553	0.3399	-0.3413	0.1957	-0.2786	0.2960	0.1729	0.5221	0.1680	0.5339	0.1268	0.6399	-0.3747
ENSMUSG00000086069	Gm13708		predicted gene 13708 [Source:MGI Symbol;Acc:MGI:3651236]	ME0	0.1473	0.5861	-0.2261	0.3999	0.3236	0.2214	-0.2449	0.3606	-0.0682	0.8019	-0.4079	0.1168	0.5609	0.0238	-0.2952	0.2671	-0.3120	0.2394	0.3770	0.1500	-0.3061	0.2489	0.5837	0.0176	-0.2939	0.2692	0.0894	0.7419	-0.0375	0.8903	-0.1685	0.5327	0.0181	0.9471	0.6424	0.0073	-0.2932	0.2704	0.1928	0.4744	0.1608	0.5518	-0.0835	0.7584	-0.1098
ENSMUSG00000086544	Chn1os3	329427	chimerin 1, opposite strand 3 [Source:MGI Symbol;Acc:MGI:3705094]	ME0	0.0596	0.8265	0.4764	0.0621	-0.3241	0.2207	-0.2119	0.4309	0.4642	0.0701	0.2291	0.3934	-0.5260	0.0364	0.0087	0.9746	0.2833	0.2877	-0.2147	0.4245	0.0964	0.7225	-0.3124	0.2387	0.4883	0.0550	-0.3180	0.2300	-0.2030	0.4508	-0.3413	0.1958	0.3832	0.1429	-0.6064	0.0128	-0.2293	0.3930	0.1949	0.4695	-0.2135	0.4271	-0.0735	0.7868	-0.3645
ENSMUSG00000085838	Chn1os1		chimerin 1, opposite strand 1 [Source:MGI Symbol;Acc:MGI:3702041]	ME0	0.0351	0.8973	0.2190	0.4152	-0.5253	0.0367	0.2712	0.3095	0.2200	0.4129	0.4245	0.1012	-0.4114	0.1134	0.2734	0.3056	0.2724	0.3073	-0.2227	0.4071	-0.2031	0.4506	-0.1451	0.5920	0.0771	0.7765	-0.3425	0.1941	0.0566	0.8350	-0.0586	0.8295	-0.2429	0.3647	-0.3843	0.1417	-0.2279	0.3959	-0.2762	0.3004	0.3355	0.2039	0.1058	0.6965	0.0108
ENSMUSG00000009207	Lnpk	69605	lunapark, ER junction formation factor [Source:MGI Symbol;Acc:MGI:1918115]	ME0	-0.5331	0.0335	0.3153	0.2343	-0.0933	0.7312	0.3111	0.2409	-0.1886	0.4841	0.5424	0.0299	-0.2826	0.2889	0.4423	0.0862	0.3197	0.2274	0.0807	0.7664	-0.2620	0.3270	0.3128	0.2381	0.3639	0.1658	-0.0677	0.8032	-0.0127	0.9627	0.2485	0.3533	0.0566	0.8350	0.0571	0.8336	0.0264	0.9226	-0.4281	0.0981	-0.0593	0.8274	-0.1112	0.6819	0.2134
ENSMUSG00000050368	Hoxd10	15430	homeobox D10 [Source:MGI Symbol;Acc:MGI:96202]	ME0	0.1782	0.5092	-0.3385	0.1997	0.1196	0.6591	0.0407	0.8810	-0.1388	0.6081	-0.2579	0.3349	0.1760	0.5144	-0.1607	0.5523	0.0422	0.8766	0.1899	0.4811	0.1667	0.5372	-0.3939	0.1311	-0.1579	0.5592	0.3576	0.1738	-0.3797	0.1469	-0.1401	0.6049	0.0403	0.8823	-0.0832	0.7594	0.2424	0.3656	0.1569	0.5617	0.1816	0.5008	0.3174	0.2309	-0.0591
ENSMUSG00000081406	Rps6-ps4		ribosomal protein S6, pseudogene 4 [Source:MGI Symbol;Acc:MGI:3650907]	ME0	-0.0226	0.9337	-0.3326	0.2082	0.0182	0.9467	0.3370	0.2018	-0.3076	0.2465	0.0038	0.9887	0.1618	0.5493	0.3105	0.2419	0.2407	0.3693	-0.2035	0.4496	-0.3377	0.2008	0.5982	0.0144	-0.1781	0.5093	0.2526	0.3452	-0.4836	0.0577	0.4183	0.1068	0.0115	0.9663	0.6449	0.0070	0.0882	0.7454	-0.1344	0.6198	-0.2172	0.4190	-0.0547	0.8405	0.3390
ENSMUSG00002075749	U6		U6 spliceosomal RNA [Source:RFAM;Acc:RF00026]	ME0	0.1138	0.6748	-0.0772	0.7762	-0.0382	0.8884	0.0016	0.9953	0.0317	0.9073	-0.0655	0.8095	-0.1998	0.4582	-0.0452	0.8680	0.0327	0.9042	-0.4336	0.0934	0.3712	0.1569	0.2930	0.2708	-0.0076	0.9778	0.2633	0.3245	0.1509	0.5768	0.0097	0.9716	-0.4054	0.1193	0.1392	0.6070	-0.1330	0.6235	0.1342	0.6202	-0.0094	0.9725	-0.5081	0.0445	-0.4448
ENSMUSG00000086813	Gm13657		predicted gene 13657 [Source:MGI Symbol;Acc:MGI:3650031]	ME0	-0.3268	0.2167	0.4754	0.0627	-0.0228	0.9333	-0.1259	0.6423	0.1287	0.6347	0.3027	0.2544	-0.5145	0.0414	0.0162	0.9524	-0.0630	0.8167	-0.0508	0.8518	0.3349	0.2049	-0.4850	0.0569	0.4440	0.0849	-0.5616	0.0236	0.3656	0.1638	-0.3199	0.2271	0.0654	0.8097	-0.5937	0.0153	-0.2724	0.3074	0.3106	0.2417	0.3220	0.2239	-0.1479	0.5847	-0.4368
ENSMUSG00000075272	Ttc30a2	620631	tetratricopeptide repeat domain 30A2 [Source:MGI Symbol;Acc:MGI:3700200]	ME0	-0.2837	0.2870	-0.3703	0.1580	0.5675	0.0218	0.0864	0.7502	-0.5664	0.0222	-0.2458	0.3588	0.2826	0.2889	-0.1688	0.5319	0.2369	0.3769	0.1664	0.5379	0.1410	0.6024	-0.1539	0.5693	-0.1698	0.5296	-0.1867	0.4887	-0.1494	0.5809	-0.2486	0.3532	-0.2763	0.3002	0.2955	0.2665	0.1043	0.7006	0.1705	0.5278	0.2675	0.3165	0.1707	0.5275	-0.1153
ENSMUSG00000075271	Ttc30a1	78802	tetratricopeptide repeat domain 30A1 [Source:MGI Symbol;Acc:MGI:1926052]	ME0	0.3971	0.1277	-0.5168	0.0404	0.2704	0.3111	-0.1507	0.5775	-0.1037	0.7023	-0.5781	0.0190	0.6225	0.0100	-0.3601	0.1707	-0.3559	0.1761	0.0411	0.8799	0.1759	0.5146	0.3024	0.2550	-0.1171	0.6658	0.5599	0.0241	-0.4991	0.0491	0.1789	0.5073	-0.2100	0.4350	0.4611	0.0722	0.3905	0.1348	0.1979	0.4625	-0.2049	0.4464	-0.5372	0.0319	0.1212
ENSMUSG00000042369	Rbm45	241490	RNA binding motif protein 45 [Source:MGI Symbol;Acc:MGI:2387367]	ME0	0.2629	0.3252	-0.0763	0.7788	-0.1229	0.6502	-0.0637	0.8146	0.1616	0.5498	-0.1213	0.6546	0.0662	0.8074	-0.0690	0.7996	-0.0156	0.9544	-0.1003	0.7117	-0.0270	0.9208	0.4789	0.0606	0.0700	0.7966	-0.0786	0.7722	0.4132	0.1116	0.0550	0.8395	-0.2401	0.3704	0.2547	0.3411	-0.4248	0.1009	0.1655	0.5401	-0.1415	0.6011	-0.3506	0.1831	0.1000
ENSMUSG00000075267	Pjvk	381375	pejvakin [Source:MGI Symbol;Acc:MGI:2685847]	ME0	-0.0708	0.7943	0.0205	0.9399	0.0145	0.9576	0.0358	0.8952	-0.0436	0.8727	0.0488	0.8576	-0.0946	0.7275	-0.0897	0.7411	-0.2103	0.4343	0.2426	0.3653	0.3113	0.2405	-0.4707	0.0657	0.2731	0.3061	0.0194	0.9431	-0.2329	0.3853	-0.0143	0.9582	-0.2538	0.3428	-0.4415	0.0869	0.2451	0.3602	0.0487	0.8579	0.3157	0.2336	-0.3179	0.2301	-0.2079
ENSMUSG00000002732	Fkbp7	14231	FK506 binding protein 7 [Source:MGI Symbol;Acc:MGI:1336879]	ME0	0.2525	0.3455	0.3633	0.1666	-0.1329	0.6236	-0.4829	0.0581	0.5333	0.0334	-0.1035	0.7028	-0.2810	0.2917	-0.4100	0.1148	-0.0502	0.8535	-0.0409	0.8804	0.0965	0.7221	-0.4468	0.0827	0.3130	0.2379	-0.2386	0.3735	0.0256	0.9249	-0.4945	0.0515	0.0117	0.9658	-0.6004	0.0139	-0.2139	0.4264	0.2147	0.4245	-0.1547	0.5673	0.0841	0.7568	-0.5677
ENSMUSG00000002733	Plekha3	83435	pleckstrin homology domain-containing, family A (phosphoinositide binding specific) member 3 [Source:MGI Symbol;Acc:MGI:1932515]	ME0	-0.3236	0.2214	0.2099	0.4352	-0.4816	0.0589	0.5953	0.0150	-0.0985	0.7168	0.6974	0.0027	-0.6919	0.0030	0.6431	0.0072	0.3950	0.1300	-0.3987	0.1261	-0.0189	0.9448	-0.3678	0.1610	0.0316	0.9074	0.2650	0.3213	0.0441	0.8711	0.3759	0.1513	-0.0351	0.8973	-0.4667	0.0684	0.4747	0.0631	-0.3448	0.1909	0.1445	0.5934	0.1820	0.4999	-0.1262
ENSMUSG00000044033	Ccdc141	545428	coiled-coil domain containing 141 [Source:MGI Symbol;Acc:MGI:1919735]	ME0	-0.4731	0.0642	-0.0705	0.7953	0.2380	0.3746	0.3056	0.2498	-0.4708	0.0657	0.2036	0.4495	-0.2808	0.2921	0.3139	0.2364	0.4717	0.0651	0.1845	0.4939	0.5266	0.0361	-0.2079	0.4397	-0.2555	0.3395	-0.3577	0.1738	0.1418	0.6003	0.0341	0.9002	0.0277	0.9190	-0.0758	0.7802	-0.2612	0.3285	-0.0896	0.7413	0.0785	0.7727	0.0315	0.9079	0.0297
ENSMUSG00000042272	Sestd1	228071	SEC14 and spectrin domains 1 [Source:MGI Symbol;Acc:MGI:1916262]	ME0	-0.2111	0.4325	0.1626	0.5475	-0.0891	0.7429	0.1376	0.6112	-0.0421	0.8771	0.2600	0.3308	-0.4358	0.0916	0.0985	0.7166	0.4517	0.0790	-0.0538	0.8433	0.4127	0.1121	-0.2646	0.3220	0.1941	0.4713	0.0057	0.9834	0.3477	0.1870	0.1522	0.5736	-0.3396	0.1981	-0.4193	0.1060	0.1172	0.6656	-0.0898	0.7408	-0.4422	0.0864	-0.2386	0.3734	0.0064
ENSMUSG00000027014	Cwc22	80744	CWC22 spliceosome-associated protein [Source:MGI Symbol;Acc:MGI:2136773]	ME0	-0.3433	0.1929	-0.0851	0.7540	0.3385	0.1997	0.0900	0.7404	-0.3711	0.1571	0.0042	0.9877	0.3411	0.1960	-0.0110	0.9677	-0.3914	0.1338	0.3049	0.2509	-0.0179	0.9476	-0.0356	0.8960	-0.0631	0.8163	-0.0425	0.8758	-0.1370	0.6128	0.3418	0.1950	-0.1817	0.5006	0.1667	0.5371	0.4335	0.0934	0.0977	0.7188	0.0670	0.8051	-0.3465	0.1886	0.4470
ENSMUSG00000102286	Gm37004		predicted gene, 37004 [Source:MGI Symbol;Acc:MGI:5610232]	ME0	-0.1518	0.5746	0.0510	0.8513	0.0760	0.7796	0.0248	0.9273	-0.0873	0.7478	0.0657	0.8091	-0.1379	0.6105	0.1792	0.5066	0.3330	0.2075	-0.3262	0.2175	0.0795	0.7696	0.2031	0.4505	-0.3118	0.2398	-0.4807	0.0594	0.1621	0.5486	0.0224	0.9343	0.1637	0.5446	0.2036	0.4495	-0.3333	0.2072	0.0732	0.7876	-0.3273	0.2159	0.0088	0.9742	0.1465
ENSMUSG00000081487	Gm13689		predicted gene 13689 [Source:MGI Symbol;Acc:MGI:3652061]	ME0	0.1107	0.6831	0.1065	0.6946	-0.3500	0.1839	0.1328	0.6240	0.1881	0.4853	0.2072	0.4413	-0.2933	0.2703	0.0127	0.9628	0.0896	0.7415	-0.4296	0.0968	0.2623	0.3263	-0.3888	0.1367	0.2844	0.2857	0.2564	0.3377	0.1523	0.5733	0.0148	0.9566	-0.3600	0.1708	-0.4932	0.0522	0.4455	0.0838	0.0054	0.9841	0.0736	0.7864	-0.2276	0.3966	-0.0767
ENSMUSG00000106252	Mir684-1	735274	microRNA 684-1 [Source:MGI Symbol;Acc:MGI:3629628]	ME0	-0.3913	0.1340	0.3095	0.2434	-0.0087	0.9744	0.0905	0.7389	-0.0708	0.7944	0.3464	0.1887	-0.5371	0.0319	0.2767	0.2996	0.2059	0.4442	-0.3120	0.2395	0.4442	0.0848	-0.2510	0.3484	0.3669	0.1622	0.1695	0.5302	-0.2619	0.3271	-0.1103	0.6842	0.3614	0.1690	-0.3157	0.2336	0.1270	0.6393	-0.2483	0.3538	0.1188	0.6613	0.0462	0.8652	-0.3990
ENSMUSG00000086436	Gm13690		predicted gene 13690 [Source:MGI Symbol;Acc:MGI:3652065]	ME0	0.3808	0.1456	-0.2870	0.2812	-0.2325	0.3861	0.1387	0.6085	0.0813	0.7648	-0.1284	0.6355	0.1013	0.7090	-0.0057	0.9833	0.2422	0.3661	0.1155	0.6701	-0.2390	0.3726	0.0608	0.8230	-0.4172	0.1079	-0.1775	0.5107	-0.2272	0.3975	-0.0083	0.9756	-0.2637	0.3238	0.0554	0.8384	-0.3243	0.2204	-0.1060	0.6961	0.0394	0.8848	0.1815	0.5012	0.1392
ENSMUSG00000080979	Gm13675		predicted gene 13675 [Source:MGI Symbol;Acc:MGI:3649532]	ME0	0.3485	0.1859	-0.2505	0.3493	-0.2257	0.4007	0.1277	0.6374	0.0848	0.7548	-0.1064	0.6950	0.1393	0.6068	-0.0364	0.8935	-0.3068	0.2478	-0.2270	0.3979	-0.2001	0.4575	0.3671	0.1619	0.0814	0.7644	0.2552	0.3400	-0.1497	0.5801	0.0231	0.9325	-0.4451	0.0841	0.2744	0.3038	-0.0911	0.7372	0.0652	0.8105	0.5708	0.0209	-0.3190	0.2285	-0.2132
ENSMUSG00000083291	Gm13679		predicted gene 13679 [Source:MGI Symbol;Acc:MGI:3652284]	ME0	-0.0928	0.7326	0.5683	0.0216	-0.5402	0.0308	0.0647	0.8119	0.4118	0.1130	0.5482	0.0279	-0.3744	0.1531	0.3412	0.1959	-0.0928	0.7325	-0.1970	0.4646	-0.4064	0.1183	0.0053	0.9845	0.0628	0.8173	-0.3692	0.1593	0.0463	0.8647	0.0715	0.7923	0.3318	0.2093	-0.3580	0.1733	-0.1337	0.6215	0.0032	0.9905	0.1196	0.6591	-0.0921	0.7346	0.1510
ENSMUSG00000081801	Dnmt3l-ps1		DNA methyltransferase 3-like, pseudogene 1 [Source:MGI Symbol;Acc:MGI:2674156]	ME0	0.0373	0.8909	-0.4058	0.1189	0.4937	0.0519	-0.1253	0.6439	-0.3191	0.2283	-0.4599	0.0731	0.4730	0.0643	-0.3590	0.1720	-0.2947	0.2678	0.4308	0.0957	-0.0443	0.8706	0.0897	0.7410	0.1716	0.5252	-0.1592	0.5560	-0.2870	0.2811	-0.1750	0.5168	-0.2811	0.2916	0.4070	0.1177	-0.2936	0.2697	0.2868	0.2815	0.3582	0.1731	0.0530	0.8455	0.0838
ENSMUSG00000084198	Gm13711		predicted gene 13711 [Source:MGI Symbol;Acc:MGI:3650893]	ME0	-0.2468	0.3568	0.5259	0.0364	-0.1946	0.4702	-0.0845	0.7556	0.2417	0.3671	0.3822	0.1440	-0.3262	0.2176	0.0034	0.9900	-0.0611	0.8221	0.1996	0.4586	0.0171	0.9499	-0.2276	0.3966	0.1638	0.5445	0.3213	0.2250	0.4692	0.0667	-0.0933	0.7310	0.0346	0.8988	-0.5098	0.0437	0.3145	0.2354	0.0121	0.9646	0.0390	0.8861	-0.1721	0.5238	-0.4136
ENSMUSG00000087362	Gm13710	672763	predicted gene 13710 [Source:MGI Symbol;Acc:MGI:3650894]	ME0	0.5631	0.0231	-0.0558	0.8375	-0.2750	0.3026	-0.2323	0.3865	0.4394	0.0886	-0.2495	0.3514	-0.0133	0.9612	-0.3050	0.2507	0.2137	0.4269	-0.1970	0.4647	-0.1727	0.5224	0.1589	0.5567	-0.2006	0.4562	0.1804	0.5037	0.1938	0.4720	-0.3263	0.2175	-0.1897	0.4816	-0.0193	0.9434	-0.2203	0.4123	0.3059	0.2492	-0.1971	0.4644	-0.0106	0.9690	-0.5018
ENSMUSG00000118570	Gm52947		predicted gene, 52947 [Source:MGI Symbol;Acc:MGI:6388826]	ME0	-0.3738	0.1538	0.2201	0.4126	-0.1661	0.5387	0.3198	0.2273	-0.1331	0.6232	0.4676	0.0678	-0.4791	0.0605	0.4290	0.0973	-0.1061	0.6956	-0.1929	0.4740	0.2032	0.4504	-0.0834	0.7588	0.2614	0.3282	-0.2354	0.3800	0.5056	0.0457	0.2445	0.3615	-0.1312	0.6282	-0.2095	0.4361	-0.1567	0.5623	-0.1492	0.5814	0.4239	0.1018	-0.1371	0.6126	-0.0661
ENSMUSG00000086598	Btbd18	100270744	BTB (POZ) domain containing 18 [Source:MGI Symbol;Acc:MGI:3650217]	ME0	-0.1772	0.5116	-0.0839	0.7574	0.3333	0.2071	-0.0723	0.7902	-0.2261	0.3998	-0.1352	0.6175	0.2937	0.2695	-0.1407	0.6032	-0.2660	0.3193	0.1958	0.4673	0.0472	0.8622	0.3004	0.2582	-0.0369	0.8920	-0.3372	0.2015	-0.1447	0.5928	-0.1138	0.6748	-0.3413	0.1958	0.3630	0.1670	-0.3787	0.1480	-0.4067	0.1179	0.3790	0.1478	-0.0538	0.8432	0.2203
ENSMUSG00000027080	Med19	381379	mediator complex subunit 19 [Source:MGI Symbol;Acc:MGI:1914234]	ME0	0.3036	0.2530	-0.0744	0.7841	-0.1906	0.4796	-0.0386	0.8872	0.1985	0.4612	-0.0979	0.7184	-0.1253	0.6437	-0.0994	0.7141	0.1131	0.6766	-0.0368	0.8924	-0.0352	0.8969	-0.6098	0.0121	0.1317	0.6269	0.1225	0.6513	-0.3479	0.1867	-0.0563	0.8360	0.1889	0.4834	-0.4672	0.0680	0.3215	0.2246	0.3192	0.2282	-0.1912	0.4780	0.2809	0.2919	-0.1544
ENSMUSG00000027079	Clp1	98985	CLP1, cleavage and polyadenylation factor I subunit [Source:MGI Symbol;Acc:MGI:2138968]	ME0	-0.5068	0.0451	0.3202	0.2266	0.3108	0.2413	-0.1243	0.6466	-0.1616	0.5500	0.1697	0.5298	0.0817	0.7635	-0.0612	0.8219	-0.1820	0.4999	0.0972	0.7203	-0.0014	0.9959	0.4184	0.1068	0.3649	0.1646	0.0299	0.9123	0.1530	0.5715	0.2450	0.3603	-0.2857	0.2835	0.2274	0.3971	0.2156	0.4226	-0.2637	0.3237	-0.3738	0.1538	-0.5456	0.0288	0.2832
ENSMUSG00000097187	Gm19426		predicted gene, 19426 [Source:MGI Symbol;Acc:MGI:5011611]	ME0	-0.3439	0.1921	0.3422	0.1946	-0.1808	0.5028	0.1826	0.4985	-0.0015	0.9955	0.4544	0.0770	-0.7435	0.0010	0.3781	0.1487	0.4215	0.1039	-0.2310	0.3894	0.3728	0.1550	-0.4100	0.1147	0.1677	0.5348	-0.3150	0.2347	0.0016	0.9954	-0.2406	0.3694	0.3660	0.1633	-0.5163	0.0406	-0.2501	0.3501	0.1809	0.5025	0.2831	0.2880	0.0207	0.9394	-0.5950
ENSMUSG00000027071	P2rx3	228139	purinergic receptor P2X, ligand-gated ion channel, 3 [Source:MGI Symbol;Acc:MGI:1097160]	ME0	-0.1116	0.6806	-0.1521	0.5739	0.3216	0.2244	-0.0579	0.8313	-0.2284	0.3948	-0.1819	0.5002	0.3826	0.1436	-0.1655	0.5401	-0.2810	0.2918	0.5405	0.0306	-0.2710	0.3100	0.4106	0.1141	0.1122	0.6790	0.2340	0.3830	-0.2516	0.3473	0.3346	0.2053	-0.2689	0.3140	0.4233	0.1023	0.0504	0.8530	-0.0067	0.9803	-0.2679	0.3158	-0.2616	0.3278	0.3406
ENSMUSG00000086905	Gm13716		predicted gene 13716 [Source:MGI Symbol;Acc:MGI:3650432]	ME0	0.1058	0.6966	0.1127	0.6777	0.2230	0.4064	-0.4415	0.0869	0.1892	0.4828	-0.2848	0.2851	0.0207	0.9394	-0.4749	0.0630	-0.1486	0.5828	0.3553	0.1769	0.4977	0.0498	-0.3807	0.1458	-0.1674	0.5355	-0.2713	0.3094	0.3353	0.2043	-0.3251	0.2192	-0.1694	0.5305	-0.3914	0.1339	-0.1986	0.4610	0.3568	0.1749	-0.1950	0.4693	-0.3002	0.2586	-0.3714
ENSMUSG00000085025	Gm13715	102640825	predicted gene 13715 [Source:MGI Symbol;Acc:MGI:3650277]	ME0	-0.1106	0.6835	0.0386	0.8872	-0.0792	0.7706	0.1512	0.5762	-0.0623	0.8186	0.1643	0.5431	-0.3240	0.2209	0.0563	0.8359	0.1699	0.5294	-0.2899	0.2761	0.0905	0.7388	-0.1213	0.6546	0.5316	0.0341	0.2601	0.3306	0.1017	0.7078	-0.1210	0.6553	-0.2362	0.3785	-0.1369	0.6131	0.1134	0.6757	0.1071	0.6931	0.2788	0.2958	0.0260	0.9238	-0.3761
ENSMUSG00000075217	Fads2b	228151	fatty acid desaturase 2B [Source:MGI Symbol;Acc:MGI:2687041]	ME0	-0.1702	0.5286	-0.2937	0.2695	0.5521	0.0266	-0.0882	0.7454	-0.4018	0.1229	-0.3307	0.2108	0.4360	0.0914	-0.2846	0.2853	-0.3679	0.1609	0.3123	0.2390	0.3457	0.1897	-0.1227	0.6509	0.2119	0.4308	0.0308	0.9098	-0.0104	0.9694	0.2333	0.3844	-0.3704	0.1579	0.1737	0.5200	0.3706	0.1576	0.0047	0.9862	-0.1348	0.6185	-0.3081	0.2457	0.3537
ENSMUSG00000083864	Gm13719		predicted gene 13719 [Source:MGI Symbol;Acc:MGI:3649492]	ME0	-0.1637	0.5448	-0.1486	0.5827	0.4331	0.0938	-0.1208	0.6558	-0.2705	0.3110	-0.2333	0.3844	0.1641	0.5435	-0.2549	0.3407	-0.1905	0.4797	0.3715	0.1566	0.2985	0.2615	-0.3566	0.1751	0.3226	0.2230	0.1504	0.5782	-0.2003	0.4570	0.1002	0.7119	-0.1969	0.4649	-0.1164	0.6676	0.3809	0.1455	-0.1392	0.6073	-0.1843	0.4944	-0.0146	0.9572	-0.0277
ENSMUSG00000081907	Gm13731		predicted gene 13731 [Source:MGI Symbol;Acc:MGI:3650010]	ME0	0.1487	0.5825	0.5659	0.0223	-0.4832	0.0580	-0.2314	0.3884	0.6189	0.0106	0.2896	0.2765	-0.4066	0.1181	0.0209	0.9389	0.2506	0.3491	-0.2515	0.3475	-0.1929	0.4741	0.2352	0.3806	0.1762	0.5138	0.2047	0.4470	0.3534	0.1793	-0.3194	0.2279	0.3663	0.1629	-0.2757	0.3014	-0.2218	0.4090	0.1254	0.6435	-0.2382	0.3743	-0.0708	0.7944	-0.4089
ENSMUSG00000082417	Gm13740		predicted gene 13740 [Source:MGI Symbol;Acc:MGI:3649209]	ME0	-0.0602	0.8246	-0.1822	0.4995	-0.2329	0.3855	0.4753	0.0628	-0.2099	0.4352	0.2538	0.3428	-0.3358	0.2036	0.5563	0.0252	0.2651	0.3210	-0.2523	0.3458	0.1730	0.5216	0.1165	0.6674	-0.1972	0.4640	0.1803	0.5040	-0.1847	0.4935	0.2038	0.4489	0.2569	0.3367	0.1086	0.6890	-0.1907	0.4792	-0.2132	0.4280	0.3698	0.1586	0.1382	0.6097	-0.1225
ENSMUSG00000083688	Gm13743		predicted gene 13743 [Source:MGI Symbol;Acc:MGI:3650802]	ME0	-0.3033	0.2534	0.0146	0.9571	-0.1641	0.5437	0.4528	0.0782	-0.2500	0.3504	0.4048	0.1199	-0.4745	0.0633	0.5530	0.0263	0.1622	0.5483	-0.5153	0.0410	0.0472	0.8622	-0.2510	0.3484	0.1685	0.5328	-0.3510	0.1825	-0.0586	0.8292	0.3711	0.1570	0.0573	0.8332	-0.1293	0.6331	0.0153	0.9550	-0.1602	0.5534	0.1417	0.6006	0.2573	0.3360	0.2324
ENSMUSG00000075075	Olfr1253	258370	olfactory receptor 1253 [Source:MGI Symbol;Acc:MGI:3031393]	ME0	-0.0119	0.9651	0.4412	0.0871	-0.4857	0.0565	0.0564	0.8358	0.3718	0.1562	0.4309	0.0957	-0.3036	0.2530	0.3660	0.1633	-0.2268	0.3983	-0.2375	0.3757	-0.2344	0.3822	0.1906	0.4794	-0.2176	0.4182	0.3675	0.1614	0.1325	0.6247	0.3969	0.1280	0.3714	0.1567	-0.1996	0.4586	0.3417	0.1952	-0.2816	0.2907	-0.2255	0.4011	-0.2417	0.3671	-0.1489
ENSMUSG00000085471	4933423P22Rik		RIKEN cDNA 4933423P22 gene [Source:MGI Symbol;Acc:MGI:1918408]	ME0	0.0033	0.9903	0.3949	0.1301	0.0604	0.8243	-0.4586	0.0740	0.3449	0.1908	-0.0551	0.8393	-0.1979	0.4625	-0.2726	0.3070	-0.3744	0.1530	-0.1835	0.4963	0.1593	0.5557	-0.3278	0.2151	0.1423	0.5990	-0.3027	0.2545	0.2960	0.2657	-0.0800	0.7684	0.0910	0.7374	-0.3842	0.1418	-0.0024	0.9929	0.2939	0.2691	-0.3841	0.1419	-0.1037	0.7024	-0.2388
ENSMUSG00000040794	C1qtnf4	67445	C1q and tumor necrosis factor related protein 4 [Source:MGI Symbol;Acc:MGI:1914695]	ME0	0.2178	0.4178	0.2100	0.4351	-0.3832	0.1429	-0.0446	0.8697	0.3705	0.1578	0.1432	0.5967	-0.5084	0.0443	0.0763	0.7789	0.3814	0.1450	-0.4601	0.0730	0.2773	0.2985	-0.2053	0.4457	0.2132	0.4279	-0.0409	0.8805	0.4184	0.1068	-0.2482	0.3539	0.1434	0.5963	-0.4202	0.1051	-0.2620	0.3270	0.0436	0.8727	-0.1370	0.6129	0.1574	0.5606	-0.3283
ENSMUSG00000005510	Ndufs3		NADH:ubiquinone oxidoreductase core subunit S3 [Source:MGI Symbol;Acc:MGI:1915599]	ME0	-0.3702	0.1581	0.2215	0.4097	-0.0494	0.8557	0.1982	0.4619	-0.1288	0.6345	0.3634	0.1665	-0.5873	0.0167	0.4815	0.0590	0.2820	0.2899	-0.4897	0.0542	0.0842	0.7566	0.0109	0.9680	0.1314	0.6278	-0.1741	0.5189	-0.1204	0.6570	0.0199	0.9417	0.5194	0.0392	-0.0135	0.9606	-0.1658	0.5395	0.1475	0.5857	0.0792	0.7705	0.1022	0.7065	-0.4845
ENSMUSG00000002105	Slc39a13	68427	solute carrier family 39 (metal ion transporter), member 13 [Source:MGI Symbol;Acc:MGI:1915677]	ME0	-0.1983	0.4616	-0.1342	0.6202	-0.0090	0.9735	0.3416	0.1954	-0.2880	0.2795	0.1796	0.5058	-0.4932	0.0522	0.3316	0.2095	0.5441	0.0293	-0.2666	0.3181	0.3326	0.2081	-0.3647	0.1648	0.0868	0.7491	-0.5053	0.0459	0.0903	0.7393	-0.2021	0.4529	0.0286	0.9162	-0.1794	0.5061	-0.4597	0.0732	0.0529	0.8458	0.4026	0.1221	0.4163	0.1087	-0.2745
ENSMUSG00000002108	Nr1h3	22259	nuclear receptor subfamily 1, group H, member 3 [Source:MGI Symbol;Acc:MGI:1352462]	ME0	-0.4627	0.0711	0.1656	0.5399	-0.2340	0.3830	0.5311	0.0342	-0.2573	0.3360	0.6034	0.0133	-0.7253	0.0015	0.6642	0.0050	0.2496	0.3512	-0.2471	0.3561	0.2813	0.2913	-0.5302	0.0346	0.1027	0.7050	-0.4716	0.0652	0.0971	0.7204	0.2916	0.2732	0.1496	0.5804	-0.4911	0.0534	-0.0492	0.8563	0.0703	0.7959	0.3434	0.1928	0.0343	0.8995	-0.0785
ENSMUSG00000081248	Gm13787		predicted gene 13787 [Source:MGI Symbol;Acc:MGI:3650035]	ME0	0.0656	0.8093	-0.2961	0.2655	0.3912	0.1341	-0.1607	0.5523	-0.1996	0.4586	-0.3955	0.1294	0.1491	0.5816	-0.4313	0.0953	0.2656	0.3202	0.3815	0.1449	0.4860	0.0563	-0.4770	0.0617	0.0255	0.9254	0.0651	0.8106	0.0593	0.8272	-0.2323	0.3866	-0.2877	0.2799	-0.1856	0.4914	0.0527	0.8464	0.3329	0.2077	-0.2922	0.2722	0.1069	0.6936	-0.0035
ENSMUSG00000040549	Ckap5	75786	cytoskeleton associated protein 5 [Source:MGI Symbol;Acc:MGI:1923036]	ME0	-0.3397	0.1979	0.2360	0.3790	0.2223	0.4079	-0.1185	0.6620	-0.0899	0.7406	0.1017	0.7078	0.0414	0.8791	-0.2276	0.3965	-0.1974	0.4636	0.2879	0.2796	0.1471	0.5866	-0.2620	0.3269	0.4885	0.0549	-0.1543	0.5683	0.0234	0.9313	-0.1185	0.6621	-0.3605	0.1701	-0.2737	0.3050	0.2273	0.3972	-0.0347	0.8985	0.1521	0.5738	-0.3068	0.2478	0.0886
ENSMUSG00000040506	Ambra1	228361	autophagy/beclin 1 regulator 1 [Source:MGI Symbol;Acc:MGI:2443564]	ME0	0.0113	0.9668	-0.1940	0.4715	0.5337	0.0333	-0.3510	0.1826	-0.1582	0.5584	-0.4720	0.0649	0.6318	0.0086	-0.5175	0.0401	-0.5172	0.0402	0.4283	0.0979	0.0033	0.9903	0.2774	0.2983	-0.2759	0.3009	0.1798	0.5052	0.0133	0.9609	0.0304	0.9109	-0.4173	0.1078	0.4224	0.1031	0.1914	0.4777	0.0607	0.8232	-0.1509	0.5768	-0.3642	0.1655	0.0248
ENSMUSG00000040495	Chrm4	12672	cholinergic receptor, muscarinic 4 [Source:MGI Symbol;Acc:MGI:88399]	ME0	-0.1583	0.5581	0.1804	0.5037	0.1950	0.4692	-0.2171	0.4192	0.0191	0.9439	-0.0318	0.9070	0.1396	0.6061	-0.1246	0.6457	-0.2006	0.4564	0.2396	0.3714	-0.2190	0.4151	0.1251	0.6443	0.5375	0.0318	-0.2967	0.2644	-0.2234	0.4056	-0.2734	0.3055	0.2076	0.4405	0.0893	0.7423	-0.2119	0.4307	-0.1856	0.4913	0.2409	0.3688	0.0950	0.7263	-0.0549
ENSMUSG00000058318	Phf21a	192285	PHD finger protein 21A [Source:MGI Symbol;Acc:MGI:2384756]	ME0	0.2477	0.3549	0.2989	0.2608	-0.3584	0.1729	-0.1882	0.4851	0.4734	0.0640	0.0958	0.7240	-0.2439	0.3626	-0.1563	0.5633	-0.2775	0.2981	0.0660	0.8080	0.0107	0.9685	-0.2580	0.3348	0.2182	0.4168	0.3174	0.2310	0.2363	0.3783	-0.1577	0.5596	-0.0146	0.9571	-0.5318	0.0340	0.1501	0.5790	0.2816	0.2906	0.1671	0.5362	-0.2821	0.2897	-0.6243
ENSMUSG00000081730	Gm13785		predicted gene 13785 [Source:MGI Symbol;Acc:MGI:3649781]	ME0	-0.1502	0.5787	-0.0873	0.7478	-0.1590	0.5565	0.3965	0.1284	-0.2057	0.4447	0.2678	0.3160	-0.0647	0.8117	0.1875	0.4869	0.2891	0.2775	0.1869	0.4883	-0.2517	0.3470	-0.1202	0.6575	-0.2819	0.2902	0.5026	0.0472	0.2058	0.4444	0.1308	0.6292	-0.2816	0.2907	-0.0706	0.7951	0.4662	0.0688	0.0082	0.9761	0.2317	0.3879	0.1540	0.5690	-0.1026
ENSMUSG00000068742	Cry2	12953	cryptochrome 2 (photolyase-like) [Source:MGI Symbol;Acc:MGI:1270859]	ME0	-0.5611	0.0237	0.5409	0.0305	-0.2192	0.4147	0.2394	0.3719	-0.0175	0.9488	0.6758	0.0041	-0.5727	0.0204	0.2995	0.2597	0.3241	0.2207	0.0473	0.8619	0.1321	0.6258	-0.2803	0.2931	0.3746	0.1528	0.0089	0.9740	0.2544	0.3417	0.0999	0.7129	-0.1362	0.6150	-0.5593	0.0243	0.2377	0.3754	-0.1544	0.5680	-0.0369	0.8920	-0.2217	0.4092	0.0546
ENSMUSG00000084781	D930015M05Rik	320507	RIKEN cDNA D930015M05 gene [Source:MGI Symbol;Acc:MGI:3612068]	ME0	0.3186	0.2291	0.1158	0.6694	-0.6653	0.0049	0.2309	0.3895	0.3762	0.1510	0.3003	0.2585	-0.4591	0.0737	0.2935	0.2700	0.0139	0.9593	-0.2960	0.2657	-0.1129	0.6772	-0.0073	0.9786	0.1232	0.6495	0.1747	0.5176	0.1801	0.5046	0.0754	0.7813	0.0356	0.8957	-0.3315	0.2098	-0.1440	0.5948	0.3534	0.1793	0.3372	0.2016	-0.2725	0.3073	-0.4300
ENSMUSG00000085261	Gm13814		predicted gene 13814 [Source:MGI Symbol;Acc:MGI:3649319]	ME0	-0.0690	0.7997	0.0380	0.8889	0.3535	0.1793	-0.3225	0.2231	-0.0268	0.9215	-0.2464	0.3576	0.2651	0.3210	-0.3847	0.1412	0.2522	0.3460	0.2273	0.3972	0.2524	0.3457	0.3855	0.1403	0.0448	0.8690	-0.0593	0.8274	0.2810	0.2918	-0.3746	0.1529	-0.2594	0.3319	0.2601	0.3306	-0.2766	0.2997	-0.2407	0.3691	-0.2961	0.2654	-0.2148	0.4244	0.0092
ENSMUSG00000085976	Gm13816		predicted gene 13816 [Source:MGI Symbol;Acc:MGI:3649317]	ME0	0.2488	0.3528	0.0039	0.9886	0.0229	0.9330	-0.2755	0.3017	0.2188	0.4155	-0.2352	0.3805	-0.0240	0.9298	-0.3997	0.1251	-0.1847	0.4934	0.0138	0.9594	0.1432	0.5968	-0.4174	0.1077	0.3335	0.2068	-0.0582	0.8304	-0.1989	0.4603	-0.2351	0.3808	-0.3283	0.2145	-0.3649	0.1647	0.0167	0.9511	-0.0015	0.9956	-0.0038	0.9888	0.0740	0.7854	-0.2373
ENSMUSG00000085852	Gm13807	639658	predicted gene 13807 [Source:MGI Symbol;Acc:MGI:3650023]	ME0	-0.2977	0.2628	0.4151	0.1099	0.0666	0.8063	-0.1840	0.4951	0.1017	0.7079	0.2001	0.4574	-0.3442	0.1918	0.0359	0.8950	0.1875	0.4869	-0.0130	0.9619	0.1355	0.6170	-0.3185	0.2293	0.3319	0.2092	-0.2406	0.3693	-0.3520	0.1812	-0.4666	0.0685	0.5958	0.0149	-0.3526	0.1804	-0.1344	0.6198	0.0414	0.8791	0.1305	0.6300	0.2308	0.3898	-0.4137
ENSMUSG00000027215	Cd82	12521	CD82 antigen [Source:MGI Symbol;Acc:MGI:104651]	ME0	-0.4461	0.0833	0.1532	0.5710	0.1163	0.6680	0.1765	0.5131	-0.2536	0.3433	0.2856	0.2836	-0.2001	0.4576	0.4111	0.1137	-0.0761	0.7794	-0.5158	0.0408	-0.0463	0.8648	0.5319	0.0339	0.2658	0.3197	-0.1135	0.6756	0.0150	0.9560	0.2473	0.3558	0.1587	0.5573	0.4552	0.0765	-0.0987	0.7161	-0.3440	0.1921	0.1124	0.6784	-0.1153	0.6707	0.0003
ENSMUSG00000075025	Gm10804	100038525	predicted gene 10804 [Source:MGI Symbol;Acc:MGI:3641755]	ME0	0.0916	0.7357	0.4947	0.0514	-0.3004	0.2582	-0.2859	0.2831	0.5078	0.0446	0.1808	0.5027	-0.1410	0.6025	-0.1129	0.6772	-0.2238	0.4048	-0.1938	0.4721	-0.2236	0.4052	0.5257	0.0365	0.4208	0.1046	0.0157	0.9540	0.3247	0.2199	-0.0171	0.9500	-0.2035	0.4497	-0.0304	0.9109	-0.2110	0.4327	-0.2394	0.3718	-0.2312	0.3889	-0.4980	0.0497	-0.0888
ENSMUSG00000027196	Alkbh3os1	70852	alkB homolog 3, opposite strand 1 [Source:MGI Symbol;Acc:MGI:1918102]	ME0	0.0040	0.9882	-0.3742	0.1534	0.3136	0.2369	0.0565	0.8353	-0.3206	0.2261	-0.2751	0.3025	0.4321	0.0947	-0.1499	0.5796	0.1011	0.7095	0.2290	0.3937	0.1869	0.4882	-0.1225	0.6513	-0.4264	0.0996	0.0254	0.9255	-0.4091	0.1156	-0.1613	0.5506	-0.1247	0.6453	0.1993	0.4593	0.1582	0.5584	-0.3732	0.1545	0.2147	0.4245	0.2497	0.3510	0.2423
ENSMUSG00000027194	Ttc17	74569	tetratricopeptide repeat domain 17 [Source:MGI Symbol;Acc:MGI:1921819]	ME0	-0.4714	0.0653	-0.0645	0.8124	0.6245	0.0097	-0.0887	0.7440	-0.4641	0.0702	-0.1326	0.6243	0.2016	0.4540	-0.0603	0.8244	-0.2714	0.3093	0.1764	0.5134	0.0555	0.8383	0.4515	0.0792	0.1081	0.6902	-0.2190	0.4151	-0.0350	0.8976	0.0258	0.9245	-0.1914	0.4778	0.5945	0.0152	-0.3103	0.2421	-0.3064	0.2484	0.1742	0.5187	-0.0341	0.9002	-0.0499
ENSMUSG00000081476	Itpa-ps1		inosine triphosphatase (nucleoside triphosphate pyrophosphatase) pseudogene 1 [Source:MGI Symbol;Acc:MGI:3613363]	ME0	-0.0277	0.9189	-0.3500	0.1838	0.1729	0.5220	0.2049	0.4465	-0.3271	0.2162	-0.1257	0.6427	0.0610	0.8225	0.1731	0.5216	0.4380	0.0897	0.0447	0.8695	0.2206	0.4116	-0.1201	0.6577	-0.2966	0.2646	-0.1623	0.5482	-0.0569	0.8341	0.1863	0.4896	0.2054	0.4455	0.1448	0.5925	-0.0629	0.8169	0.0328	0.9040	-0.3740	0.1536	0.2901	0.2757	0.4332
ENSMUSG00000082820	Gm13803		predicted gene 13803 [Source:MGI Symbol;Acc:MGI:3651056]	ME0	-0.1947	0.4699	-0.1698	0.5296	0.4243	0.1014	-0.0598	0.8258	-0.3157	0.2337	-0.1988	0.4604	0.1965	0.4657	-0.2813	0.2912	0.1656	0.5400	0.3503	0.1834	0.0910	0.7374	-0.2541	0.3422	0.1435	0.5961	-0.3139	0.2364	-0.2288	0.3940	-0.2309	0.3895	-0.3347	0.2051	-0.0027	0.9921	0.0435	0.8730	0.1859	0.4905	0.0457	0.8665	-0.0378	0.8893	-0.0446
ENSMUSG00000027163	Commd9	76501	COMM domain containing 9 [Source:MGI Symbol;Acc:MGI:1923751]	ME0	-0.0517	0.8491	0.0194	0.9430	-0.0631	0.8165	0.0954	0.7253	-0.0280	0.9181	0.0994	0.7141	-0.4564	0.0756	0.2499	0.3507	-0.0597	0.8261	-0.6174	0.0108	0.2695	0.3128	-0.3393	0.1986	-0.0062	0.9818	-0.0544	0.8415	-0.0321	0.9061	0.0217	0.9365	0.3098	0.2430	-0.1857	0.4910	0.0859	0.7518	0.3526	0.1804	0.2007	0.4561	0.0814	0.7645	-0.6386
ENSMUSG00000085417	Gm13919		predicted gene 13919 [Source:MGI Symbol;Acc:MGI:3651616]	ME0	0.2993	0.2600	-0.5655	0.0224	0.3873	0.1383	-0.1212	0.6548	-0.2305	0.3904	-0.5947	0.0151	0.8098	0.0001	-0.2969	0.2641	-0.5387	0.0313	0.3316	0.2096	-0.0842	0.7564	0.2397	0.3712	-0.5136	0.0418	0.2624	0.3262	-0.2232	0.4061	0.1967	0.4652	-0.0990	0.7153	0.5890	0.0164	0.1882	0.4851	-0.1213	0.6546	0.0410	0.8803	0.0833	0.7591	0.3742
ENSMUSG00000085110	Gm13920		predicted gene 13920 [Source:MGI Symbol;Acc:MGI:3651615]	ME0	0.6569	0.0057	0.0435	0.8729	-0.2447	0.3611	-0.4558	0.0760	0.6066	0.0127	-0.3570	0.1746	0.3414	0.1956	-0.4571	0.0751	-0.6018	0.0136	-0.1229	0.6503	-0.2263	0.3994	0.3959	0.1290	0.1217	0.6535	0.1283	0.6360	0.1814	0.5014	-0.1794	0.5062	-0.2189	0.4154	0.1228	0.6505	-0.2598	0.3313	0.0084	0.9753	0.0433	0.8735	-0.2544	0.3417	-0.0197
ENSMUSG00000012350	Ehf	13661	ets homologous factor [Source:MGI Symbol;Acc:MGI:1270840]	ME0	-0.4230	0.1026	-0.1521	0.5739	0.2259	0.4001	0.3491	0.1851	-0.4980	0.0496	0.1706	0.5275	-0.1556	0.5649	0.3365	0.2025	0.3735	0.1541	0.0063	0.9816	0.5172	0.0402	-0.2641	0.3229	-0.0452	0.8679	-0.1785	0.5082	-0.0750	0.7825	0.0165	0.9516	0.2122	0.4301	-0.0261	0.9236	0.0104	0.9694	-0.0468	0.8632	0.2427	0.3652	0.0813	0.7646	0.1715
ENSMUSG00000070794	BC016548	211039	cDNA sequence BC016548 [Source:MGI Symbol;Acc:MGI:2448478]	ME0	0.1035	0.7029	-0.0945	0.7277	-0.1071	0.6930	0.0981	0.7177	0.0078	0.9772	0.0031	0.9908	0.1288	0.6345	-0.0260	0.9240	0.1232	0.6495	-0.1600	0.5539	-0.1869	0.4882	0.1171	0.6659	-0.2024	0.4521	0.1693	0.5307	-0.1976	0.4633	0.1402	0.6044	-0.2307	0.3900	0.0907	0.7384	0.3885	0.1370	0.3031	0.2538	-0.1959	0.4672	-0.4073	0.1174	0.0714
ENSMUSG00000027186	Elf5	13711	E74-like factor 5 [Source:MGI Symbol;Acc:MGI:1335079]	ME0	-0.5183	0.0397	-0.1547	0.5672	0.3933	0.1318	0.2798	0.2940	-0.5829	0.0178	0.1083	0.6897	-0.1898	0.4815	0.2542	0.3421	0.5243	0.0371	0.2752	0.3022	0.4365	0.0909	-0.2217	0.4092	-0.1047	0.6996	-0.3157	0.2336	-0.2033	0.4502	-0.0406	0.8813	0.1252	0.6440	0.0198	0.9420	-0.1786	0.5081	-0.0156	0.9543	0.0754	0.7812	0.1058	0.6964	-0.0531
ENSMUSG00000027187	Cat	12359	catalase [Source:MGI Symbol;Acc:MGI:88271]	ME0	-0.1295	0.6328	0.0369	0.8919	0.4875	0.0554	-0.3950	0.1300	-0.0801	0.7680	-0.3101	0.2425	0.1158	0.6694	-0.4516	0.0791	0.3719	0.1560	0.2984	0.2615	0.5081	0.0445	-0.0514	0.8502	0.0898	0.7407	-0.4187	0.1065	0.1057	0.6969	-0.5885	0.0165	-0.0631	0.8165	0.0052	0.9848	-0.5069	0.0451	0.1823	0.4991	-0.2729	0.3065	-0.0525	0.8469	-0.0167
ENSMUSG00000068373	D430041D05Rik	241589	RIKEN cDNA D430041D05 gene [Source:MGI Symbol;Acc:MGI:2181743]	ME0	-0.2712	0.3097	0.6351	0.0082	-0.0149	0.9564	-0.3490	0.1851	0.3152	0.2344	0.2477	0.3549	-0.1862	0.4899	-0.2017	0.4537	-0.3083	0.2453	0.1432	0.5967	-0.0083	0.9755	-0.0207	0.9393	0.5574	0.0249	0.0587	0.8289	0.5311	0.0343	-0.1562	0.5634	-0.0679	0.8027	-0.3650	0.1645	0.1526	0.5726	-0.1301	0.6311	-0.0876	0.7469	-0.3027	0.2544	-0.2979
ENSMUSG00000082379	Gm13884		predicted gene 13884 [Source:MGI Symbol;Acc:MGI:3649663]	ME0	-0.1239	0.6474	0.3879	0.1377	-0.4100	0.1147	0.1461	0.5893	0.2286	0.3945	0.4624	0.0713	-0.5619	0.0235	0.2630	0.3250	0.4487	0.0813	-0.3112	0.2407	-0.2152	0.4235	-0.0219	0.9359	0.0884	0.7449	-0.0445	0.8700	0.0839	0.7574	-0.3691	0.1594	0.1589	0.5566	-0.2735	0.3055	-0.2672	0.3172	0.0230	0.9325	0.3592	0.1718	0.2552	0.3401	-0.5032
ENSMUSG00000027176	Cstf3	228410	cleavage stimulation factor, 3' pre-RNA, subunit 3 [Source:MGI Symbol;Acc:MGI:1351825]	ME0	0.3454	0.1900	0.1806	0.5033	-0.1727	0.5225	-0.3534	0.1794	0.4555	0.0762	-0.1496	0.5802	0.3873	0.1383	-0.3573	0.1743	-0.2829	0.2884	0.0357	0.8956	-0.6022	0.0136	0.6540	0.0060	0.1349	0.6184	0.0507	0.8521	0.1343	0.6200	-0.0608	0.8229	-0.2700	0.3118	0.3176	0.2307	-0.2030	0.4509	-0.0765	0.7782	-0.2821	0.2898	-0.2093	0.4366	0.3960
ENSMUSG00000074997	Pin1rt1	241593	protein (peptidyl-prolyl cis/trans isomerase) NIMA-interacting 1, retrogene 1 [Source:MGI Symbol;Acc:MGI:3649546]	ME0	0.0017	0.9950	-0.2466	0.3573	0.4482	0.0816	-0.2034	0.4500	-0.2120	0.4305	-0.3897	0.1357	0.1575	0.5601	-0.2322	0.3868	-0.2018	0.4536	0.2457	0.3590	0.3890	0.1365	0.0409	0.8805	-0.1984	0.4613	0.0136	0.9602	0.2411	0.3683	0.0597	0.8261	-0.1790	0.5072	0.2158	0.4222	-0.2148	0.4244	-0.1657	0.5396	-0.2041	0.4483	0.0668	0.8058	-0.2077
ENSMUSG00000027171	Prrg4	228413	proline rich Gla (G-carboxyglutamic acid) 4 (transmembrane) [Source:MGI Symbol;Acc:MGI:2442211]	ME0	-0.1580	0.5589	0.5444	0.0292	-0.2579	0.3349	-0.1285	0.6352	0.3346	0.2052	0.3602	0.1705	-0.2654	0.3205	0.0127	0.9627	0.3185	0.2293	-0.0485	0.8585	-0.3005	0.2581	0.3300	0.2120	0.3806	0.1459	-0.2130	0.4283	0.3015	0.2565	-0.4499	0.0803	0.0144	0.9579	-0.0949	0.7267	-0.4936	0.0520	-0.3847	0.1412	0.1189	0.6611	0.1832	0.4970	-0.0249
ENSMUSG00000045106	Ccdc73	211936	coiled-coil domain containing 73 [Source:MGI Symbol;Acc:MGI:3606488]	ME0	0.3700	0.1583	-0.0393	0.8852	-0.1788	0.5076	-0.1520	0.5742	0.2865	0.2821	-0.1656	0.5398	-0.1638	0.5443	-0.0787	0.7720	0.3247	0.2198	-0.3305	0.2112	0.3495	0.1846	-0.2156	0.4225	-0.3578	0.1736	-0.0870	0.7488	0.0204	0.9403	-0.4221	0.1034	0.3662	0.1630	-0.2025	0.4520	-0.3220	0.2238	0.2947	0.2678	-0.0529	0.8456	0.2095	0.4361	-0.2779
ENSMUSG00000055312	Them7	74088	thioesterase superfamily member 7 [Source:MGI Symbol;Acc:MGI:1921338]	ME0	0.0018	0.9947	-0.1789	0.5075	0.1041	0.7012	0.0730	0.7883	-0.1533	0.5707	-0.0917	0.7355	0.2287	0.3942	0.0406	0.8813	-0.2546	0.3412	-0.1841	0.4950	0.1936	0.4726	0.3946	0.1304	-0.2225	0.4075	0.4035	0.1212	-0.2193	0.4145	0.4381	0.0896	-0.2460	0.3584	0.3492	0.1850	0.4049	0.1198	-0.2217	0.4092	-0.2256	0.4009	-0.6287	0.0091	0.1475
ENSMUSG00000080859	Rpl10-ps1		ribosomal protein L10, pseudogene 1 [Source:MGI Symbol;Acc:MGI:3650909]	ME0	-0.0809	0.7658	0.2552	0.3401	-0.0931	0.7317	-0.0812	0.7648	0.1510	0.5768	0.1507	0.5775	0.2333	0.3845	-0.1323	0.6253	-0.2805	0.2927	0.1339	0.6210	-0.2904	0.2753	0.1357	0.6163	0.0726	0.7894	0.0227	0.9335	0.0660	0.8080	0.0253	0.9259	-0.2935	0.2699	-0.0396	0.8841	0.2756	0.3015	-0.2829	0.2883	0.0892	0.7424	-0.2441	0.3622	0.3647
ENSMUSG00000042670	Immp1l	66541	IMP1 inner mitochondrial membrane peptidase-like (S. cerevisiae) [Source:MGI Symbol;Acc:MGI:1913791]	ME0	-0.0735	0.7867	0.2052	0.4458	0.4414	0.0870	-0.5731	0.0203	0.1140	0.6741	-0.3186	0.2292	0.0192	0.9436	-0.3940	0.1311	0.0697	0.7976	0.0723	0.7903	0.2795	0.2945	0.1328	0.6239	0.0038	0.9889	-0.2949	0.2675	-0.2671	0.3174	-0.5370	0.0320	0.2826	0.2889	0.1099	0.6854	-0.4941	0.0517	-0.0672	0.8048	-0.3367	0.2022	0.0723	0.7902	-0.4567
ENSMUSG00000027166	Dnajc24	99349	DnaJ heat shock protein family (Hsp40) member C24 [Source:MGI Symbol;Acc:MGI:1919522]	ME0	0.3951	0.1299	0.0755	0.7810	-0.2650	0.3212	-0.2056	0.4450	0.4075	0.1172	-0.1126	0.6780	-0.2276	0.3967	-0.0967	0.7217	-0.0603	0.8244	-0.3151	0.2346	0.0344	0.8993	0.0989	0.7155	0.3896	0.1358	0.1081	0.6902	-0.3466	0.1885	0.0411	0.8798	0.0459	0.8659	-0.1413	0.6016	-0.2018	0.4536	0.0342	0.8998	-0.3797	0.1469	-0.1829	0.4977	-0.1921
ENSMUSG00000027122	Arl14ep	212772	ADP-ribosylation factor-like 14 effector protein [Source:MGI Symbol;Acc:MGI:1926020]	ME0	0.1161	0.6684	-0.3957	0.1292	0.4820	0.0587	-0.2024	0.4522	-0.2421	0.3663	-0.5180	0.0399	0.5331	0.0335	-0.4758	0.0625	-0.0369	0.8920	0.5396	0.0310	0.2017	0.4537	-0.3897	0.1356	-0.3370	0.2018	-0.1656	0.5400	-0.2675	0.3166	-0.3109	0.2412	-0.2312	0.3890	0.0353	0.8968	0.0278	0.9187	-0.1262	0.6414	0.0823	0.7618	0.3795	0.1471	0.1669
ENSMUSG00000082066	Gm13904		predicted gene 13904 [Source:MGI Symbol;Acc:MGI:3651201]	ME0	-0.1445	0.5935	0.1967	0.4653	-0.3206	0.2261	0.2683	0.3150	0.0452	0.8678	0.4027	0.1220	-0.3886	0.1369	0.2378	0.3751	0.2052	0.4458	-0.3920	0.1332	0.0729	0.7886	-0.4268	0.0992	0.0391	0.8857	-0.0456	0.8668	-0.0110	0.9677	-0.0309	0.9097	-0.1012	0.7092	-0.4352	0.0921	0.2501	0.3503	-0.0111	0.9674	0.2826	0.2889	0.1074	0.6921	0.0444
ENSMUSG00000083424	Rpl35a-ps4		ribosomal protein 35A, pseudogene 4 [Source:MGI Symbol;Acc:MGI:3650995]	ME0	0.2876	0.2802	0.2609	0.3291	-0.0663	0.8074	-0.4822	0.0586	0.4750	0.0630	-0.1917	0.4770	0.0776	0.7751	-0.4358	0.0915	-0.2445	0.3615	-0.1837	0.4957	-0.2082	0.4392	0.4338	0.0932	0.4203	0.1051	0.0632	0.8160	-0.1976	0.4632	-0.2905	0.2751	-0.2071	0.4415	0.0979	0.7182	-0.2167	0.4201	0.1411	0.6022	-0.2155	0.4229	-0.4495	0.0807	-0.2996
ENSMUSG00000027115	Kif18a	228421	kinesin family member 18A [Source:MGI Symbol;Acc:MGI:2446977]	ME0	-0.0626	0.8180	0.3581	0.1732	-0.1148	0.6720	-0.1807	0.5029	0.2560	0.3387	0.1536	0.5700	-0.0279	0.9182	-0.1791	0.5069	0.0271	0.9208	0.3537	0.1789	-0.1355	0.6167	0.2273	0.3971	0.4373	0.0903	0.0919	0.7351	0.0555	0.8382	0.1042	0.7009	-0.2918	0.2728	-0.1759	0.5148	-0.0303	0.9113	-0.1419	0.6001	-0.5113	0.0430	-0.4372	0.0904	0.3583
ENSMUSG00000048482	Bdnf	12064	brain derived neurotrophic factor [Source:MGI Symbol;Acc:MGI:88145]	ME0	-0.5408	0.0305	0.4741	0.0636	-0.3061	0.2489	0.3728	0.1550	-0.0578	0.8317	0.7334	0.0012	-0.7348	0.0012	0.4661	0.0688	0.4664	0.0686	-0.1905	0.4798	0.1822	0.4994	-0.3650	0.1645	0.3372	0.2015	-0.2074	0.4408	0.2243	0.4036	0.1135	0.6756	-0.0789	0.7714	-0.5998	0.0141	0.1516	0.5752	-0.1026	0.7053	0.0538	0.8430	-0.1785	0.5084	-0.0699
ENSMUSG00000050199	Lgr4	107515	leucine-rich repeat-containing G protein-coupled receptor 4 [Source:MGI Symbol;Acc:MGI:1891468]	ME0	0.2547	0.3410	0.0302	0.9115	-0.2459	0.3587	-0.0391	0.8857	0.2468	0.3568	-0.0077	0.9775	-0.1249	0.6448	0.0696	0.7979	-0.2142	0.4256	-0.2952	0.2670	0.2108	0.4333	-0.2016	0.4539	-0.2174	0.4187	0.2371	0.3767	-0.1181	0.6631	0.0522	0.8479	0.2146	0.4249	-0.2255	0.4011	0.1148	0.6721	-0.3362	0.2030	0.0554	0.8385	0.1950	0.4693	-0.1003
ENSMUSG00000083320	Gm13935		predicted gene 13935 [Source:MGI Symbol;Acc:MGI:3651886]	ME0	0.1605	0.5526	-0.4358	0.0915	-0.2051	0.4460	0.4804	0.0596	-0.2384	0.3739	0.0386	0.8871	-0.1137	0.6751	0.2316	0.3881	0.3227	0.2228	-0.2155	0.4228	0.2376	0.3755	-0.1613	0.5507	-0.2030	0.4508	0.5156	0.0409	-0.1690	0.5315	0.0545	0.8410	-0.1975	0.4634	-0.0102	0.9700	0.2701	0.3118	0.2324	0.3865	0.4648	0.0697	-0.0606	0.8235	-0.2428
ENSMUSG00000109813	Olfr1279	258388	olfactory receptor 1279 [Source:MGI Symbol;Acc:MGI:3031113]	ME0	0.1682	0.5336	0.1569	0.5616	-0.1355	0.6168	-0.1896	0.4819	0.2815	0.2908	-0.0283	0.9172	0.2857	0.2835	-0.2898	0.2762	-0.3903	0.1350	0.0447	0.8695	-0.0641	0.8136	0.2252	0.4018	-0.0112	0.9670	0.4398	0.0882	0.3624	0.1678	0.0234	0.9314	-0.3909	0.1344	-0.0225	0.9342	0.4184	0.1068	-0.0164	0.9519	-0.0051	0.9849	-0.5750	0.0198	0.0447
ENSMUSG00000094858	Olfr1297	258890	olfactory receptor 1297 [Source:MGI Symbol;Acc:MGI:3031131]	ME0	-0.0009	0.9973	-0.1202	0.6575	-0.1234	0.6488	0.2446	0.3613	-0.1049	0.6990	0.1077	0.6914	-0.3275	0.2156	0.1836	0.4962	0.3691	0.1595	-0.2033	0.4501	-0.1221	0.6523	-0.1579	0.5591	-0.1554	0.5656	-0.2650	0.3212	-0.1716	0.5251	0.1488	0.5823	-0.1743	0.5185	-0.0729	0.7883	-0.1719	0.5244	0.4637	0.0704	-0.1512	0.5763	0.0510	0.8513	-0.0768
ENSMUSG00000081541	Gm13940		predicted gene 13940 [Source:MGI Symbol;Acc:MGI:3650117]	ME0	-0.0219	0.9359	-0.6010	0.0138	0.4373	0.0903	0.1856	0.4914	-0.5394	0.0310	-0.3598	0.1711	0.5234	0.0375	-0.0465	0.8643	-0.1562	0.5635	0.2269	0.3982	0.0417	0.8783	0.3012	0.2569	-0.4188	0.1064	-0.1446	0.5932	-0.1769	0.5122	0.3318	0.2093	-0.4336	0.0933	0.6483	0.0066	-0.1318	0.6266	-0.0453	0.8677	0.0597	0.8263	-0.0663	0.8072	0.5670
ENSMUSG00000055943	Emc7	73024	ER membrane protein complex subunit 7 [Source:MGI Symbol;Acc:MGI:1920274]	ME0	-0.0971	0.7207	-0.1282	0.6362	0.0894	0.7421	0.1359	0.6159	-0.1950	0.4691	0.0067	0.9805	-0.2805	0.2926	0.0560	0.8367	0.2217	0.4092	-0.0761	0.7793	0.1075	0.6918	-0.1108	0.6829	0.2383	0.3741	0.2045	0.4475	-0.3591	0.1719	0.0135	0.9603	-0.1666	0.5374	-0.0197	0.9423	-0.0230	0.9326	0.0172	0.9496	0.0241	0.9294	0.1276	0.6377	-0.3910
ENSMUSG00000057378	Ryr3	20192	ryanodine receptor 3 [Source:MGI Symbol;Acc:MGI:99684]	ME0	-0.2490	0.3525	0.1669	0.5366	-0.1892	0.4828	0.2712	0.3096	-0.0710	0.7938	0.3794	0.1472	-0.3625	0.1677	0.3440	0.1920	0.0401	0.8829	-0.4771	0.0616	0.0313	0.9083	0.2257	0.4007	0.3643	0.1653	0.1590	0.5564	0.3304	0.2114	0.2843	0.2860	-0.2687	0.3142	0.0261	0.9235	0.1535	0.5704	-0.4843	0.0573	0.0967	0.7215	-0.1415	0.6011	-0.1068
ENSMUSG00000044042	Fmn1	14260	formin 1 [Source:MGI Symbol;Acc:MGI:101815]	ME0	-0.0100	0.9706	0.0714	0.7928	-0.2998	0.2592	0.2385	0.3737	0.0531	0.8451	0.2684	0.3149	-0.2073	0.4411	0.2040	0.4485	-0.0061	0.9822	-0.4277	0.0984	0.0381	0.8887	0.4301	0.0963	0.2899	0.2761	0.1416	0.6010	0.3241	0.2207	0.3419	0.1950	-0.5226	0.0378	0.1091	0.6876	-0.0120	0.9649	-0.0679	0.8028	-0.0119	0.9652	-0.6170	0.0109	0.1968
ENSMUSG00000023236	Scg5	20394	secretogranin V [Source:MGI Symbol;Acc:MGI:98289]	ME0	-0.2103	0.4343	-0.4853	0.0567	0.5153	0.0411	0.1803	0.5040	-0.6024	0.0135	-0.2641	0.3229	0.3733	0.1544	-0.0082	0.9758	0.0278	0.9185	0.1782	0.5090	-0.1445	0.5935	0.1940	0.4715	0.0319	0.9066	-0.0907	0.7382	-0.4863	0.0561	-0.0209	0.9388	-0.1190	0.6608	0.6053	0.0130	-0.0336	0.9018	0.0367	0.8926	0.3712	0.1569	0.1967	0.4653	0.0250
ENSMUSG00000096006	Gm21596		predicted gene, 21596 [Source:MGI Symbol;Acc:MGI:5434951]	ME0	0.0121	0.9646	0.2130	0.4284	-0.1306	0.6297	-0.0944	0.7279	0.1949	0.4695	0.1027	0.7052	-0.3473	0.1875	0.0055	0.9840	0.0041	0.9881	-0.1019	0.7072	0.2478	0.3547	-0.5236	0.0374	0.3273	0.2159	-0.1265	0.6405	-0.4886	0.0548	0.0577	0.8318	0.2346	0.3818	-0.5523	0.0265	0.1200	0.6580	0.2510	0.3485	-0.3176	0.2306	-0.1165	0.6675	0.0194
ENSMUSG00000092397	C130080G10Rik	100303644	RIKEN cDNA C130080G10 gene [Source:MGI Symbol;Acc:MGI:4844008]	ME0	-0.0910	0.7374	-0.0817	0.7637	0.5368	0.0320	-0.3641	0.1657	-0.1496	0.5803	-0.3860	0.1398	0.1222	0.6520	-0.3870	0.1386	-0.2568	0.3370	0.1643	0.5431	0.3936	0.1315	-0.0653	0.8102	0.1662	0.5386	-0.3974	0.1274	0.3069	0.2476	-0.0847	0.7551	-0.2351	0.3809	0.0973	0.7199	-0.2829	0.2884	0.3718	0.1562	-0.2620	0.3270	-0.2557	0.3391	-0.1815
ENSMUSG00000040321	Zfp770	228491	zinc finger protein 770 [Source:MGI Symbol;Acc:MGI:2445100]	ME0	0.0816	0.7637	-0.2756	0.3015	0.4046	0.1201	-0.2106	0.4337	-0.1680	0.5340	-0.4211	0.1043	0.6561	0.0058	-0.4529	0.0782	-0.2467	0.3570	0.4387	0.0891	-0.0692	0.7991	-0.0883	0.7451	-0.1226	0.6510	-0.0102	0.9701	0.1848	0.4933	-0.2234	0.4056	-0.2014	0.4544	0.2187	0.4157	0.2066	0.4427	0.1683	0.5332	0.1459	0.5898	0.1147	0.6724	0.2568
ENSMUSG00000085316	D330050G23Rik	320975	RIKEN cDNA D330050G23 gene [Source:MGI Symbol;Acc:MGI:2445155]	ME0	0.1510	0.5766	-0.4473	0.0824	-0.0085	0.9751	0.3047	0.2511	-0.2565	0.3375	-0.1235	0.6487	0.2528	0.3449	-0.0122	0.9644	0.3869	0.1388	0.1717	0.5250	-0.3246	0.2200	0.0909	0.7378	-0.3742	0.1533	0.2658	0.3198	-0.3495	0.1846	0.1048	0.6992	-0.3830	0.1432	0.2861	0.2826	0.1226	0.6510	0.1202	0.6573	-0.0204	0.9404	0.2099	0.4353	0.3198
ENSMUSG00000099470	Gm29340		predicted gene 29340 [Source:MGI Symbol;Acc:MGI:5580046]	ME0	-0.3313	0.2101	-0.2766	0.2997	0.1546	0.5676	0.4533	0.0778	-0.5264	0.0362	0.1530	0.5716	-0.2521	0.3463	0.4653	0.0694	0.4460	0.0833	-0.2932	0.2703	0.3043	0.2519	-0.1231	0.6497	-0.2755	0.3016	0.0436	0.8726	0.1012	0.7092	0.1578	0.5594	0.1582	0.5584	0.1826	0.4986	0.0328	0.9041	-0.3408	0.1965	0.1682	0.5336	0.5390	0.0312	-0.0417
ENSMUSG00000074930	Gm13981		predicted gene 13981 [Source:MGI Symbol;Acc:MGI:3652167]	ME0	0.1820	0.4999	-0.0581	0.8308	-0.2432	0.3642	0.1192	0.6601	0.1073	0.6924	0.0529	0.8456	-0.1122	0.6791	0.2592	0.3323	-0.0225	0.9342	-0.3733	0.1544	-0.3481	0.1864	0.2690	0.3137	-0.0324	0.9052	0.3428	0.1937	-0.0379	0.8890	0.3807	0.1457	0.3089	0.2444	0.2003	0.4571	0.2434	0.3636	0.2408	0.3689	-0.3225	0.2232	-0.0492	0.8564	-0.1696
ENSMUSG00000076376	Mir674	732489	microRNA 674 [Source:MGI Symbol;Acc:MGI:3629631]	ME0	-0.0893	0.7423	0.2363	0.3783	0.2420	0.3665	-0.3890	0.1364	0.1273	0.6384	-0.1323	0.6253	0.0732	0.7876	-0.3914	0.1338	-0.1713	0.5258	0.4271	0.0990	-0.1576	0.5600	-0.1042	0.7009	0.3929	0.1323	-0.2536	0.3433	-0.1785	0.5084	-0.2476	0.3553	-0.1653	0.5407	-0.1564	0.5630	-0.1675	0.5352	-0.1601	0.5536	-0.1659	0.5391	0.0951	0.7261	-0.1310
ENSMUSG00000027349	Fam98b	68215	family with sequence similarity 98, member B [Source:MGI Symbol;Acc:MGI:1915465]	ME0	0.2004	0.4568	0.2407	0.3691	0.1059	0.6963	-0.5470	0.0283	0.3820	0.1442	-0.2653	0.3207	0.1543	0.5683	-0.2822	0.2897	-0.3526	0.1804	-0.2461	0.3581	0.0228	0.9332	0.1640	0.5439	-0.1436	0.5957	0.0418	0.8777	0.2656	0.3201	-0.2442	0.3620	0.5203	0.0388	0.0862	0.7508	0.0582	0.8305	0.2042	0.4482	-0.3284	0.2143	-0.0946	0.7275	-0.4365
ENSMUSG00000087203	Gm13986	329496	predicted gene 13986 [Source:MGI Symbol;Acc:MGI:3651937]	ME0	-0.0843	0.7563	-0.3989	0.1259	-0.1279	0.6369	0.6110	0.0119	-0.4184	0.1068	0.1838	0.4957	-0.2038	0.4489	0.4248	0.1010	0.5178	0.0399	-0.1033	0.7035	-0.1662	0.5384	-0.1299	0.6317	0.0393	0.8850	0.1857	0.4911	-0.4499	0.0804	0.4309	0.0956	-0.1651	0.5411	0.0599	0.8255	0.3192	0.2282	0.1734	0.5206	-0.0380	0.8889	0.0645	0.8124	0.1006
ENSMUSG00000040093	Bmf	171543	BCL2 modifying factor [Source:MGI Symbol;Acc:MGI:2176433]	ME0	0.1277	0.6375	-0.6469	0.0068	0.7229	0.0016	-0.2037	0.4492	-0.4496	0.0806	-0.7366	0.0011	0.5631	0.0231	-0.5284	0.0354	0.1410	0.6025	0.4960	0.0507	0.4928	0.0525	-0.0780	0.7740	-0.2411	0.3684	-0.2260	0.4001	-0.1795	0.5060	-0.3103	0.2421	-0.3641	0.1656	0.3713	0.1568	-0.3128	0.2381	0.2225	0.4074	-0.0689	0.7999	0.0343	0.8995	0.0653
ENSMUSG00000080747	Gm14016		predicted gene 14016 [Source:MGI Symbol;Acc:MGI:3650953]	ME0	0.2687	0.3143	-0.0427	0.8752	-0.2873	0.2807	0.0613	0.8216	0.1957	0.4676	0.0161	0.9529	-0.0838	0.7578	0.0798	0.7690	0.2104	0.4341	-0.2317	0.3878	0.1303	0.6305	0.0356	0.8960	-0.2321	0.3870	0.1922	0.4759	-0.1992	0.4595	-0.2953	0.2669	0.2040	0.4486	-0.0478	0.8606	-0.2166	0.4205	-0.2216	0.4094	0.3186	0.2291	0.2328	0.3856	-0.1025
ENSMUSG00000040084	Bub1b	12236	BUB1B, mitotic checkpoint serine/threonine kinase [Source:MGI Symbol;Acc:MGI:1333889]	ME0	-0.4016	0.1231	-0.2918	0.2728	0.3145	0.2354	0.3789	0.1478	-0.6005	0.0139	0.0754	0.7813	0.3035	0.2531	0.1965	0.4657	-0.1427	0.5980	0.4692	0.0667	-0.0780	0.7740	0.1691	0.5312	-0.0599	0.8255	0.1189	0.6609	-0.0140	0.9588	0.5132	0.0420	-0.3809	0.1455	0.3474	0.1873	0.3453	0.1903	-0.2810	0.2918	0.1600	0.5538	-0.2144	0.4252	0.4243
ENSMUSG00000078137	Ankrd63	383787	ankyrin repeat domain 63 [Source:MGI Symbol;Acc:MGI:2686183]	ME0	-0.1238	0.6478	-0.3989	0.1259	0.3870	0.1386	0.1357	0.6162	-0.4527	0.0783	-0.2279	0.3959	0.1808	0.5028	-0.1012	0.7093	0.2926	0.2714	0.2250	0.4021	0.5159	0.0408	-0.5782	0.0190	-0.2383	0.3742	-0.2099	0.4352	0.0094	0.9724	-0.0500	0.8541	-0.1500	0.5792	-0.1207	0.6560	0.1990	0.4601	0.0986	0.7164	-0.0322	0.9057	0.2248	0.4026	0.2992
ENSMUSG00000081413	Uqcrh-ps2		ubiquinol-cytochrome c reductase hinge protein, pseudogene 2 [Source:MGI Symbol;Acc:MGI:3650492]	ME0	0.0521	0.8481	0.0154	0.9547	-0.0444	0.8702	-0.0231	0.9324	0.0585	0.8297	-0.0066	0.9806	-0.1139	0.6744	-0.1457	0.5903	-0.3055	0.2499	-0.0832	0.7594	-0.0086	0.9748	-0.1436	0.5958	0.3283	0.2145	0.2485	0.3534	0.1778	0.5099	0.2227	0.4072	-0.4825	0.0584	-0.1604	0.5529	0.2344	0.3822	0.2226	0.4073	-0.0605	0.8240	-0.2100	0.4351	-0.1089
ENSMUSG00000027326	Knl1	76464	kinetochore scaffold 1 [Source:MGI Symbol;Acc:MGI:1923714]	ME0	-0.2784	0.2964	-0.0841	0.7569	-0.0657	0.8089	0.4282	0.0980	-0.3139	0.2364	0.2981	0.2622	0.2202	0.4126	0.3817	0.1446	-0.1453	0.5914	0.2445	0.3615	-0.5295	0.0349	0.4963	0.0505	-0.0207	0.9394	0.2720	0.3082	-0.1373	0.6120	0.6223	0.0100	-0.1984	0.4615	0.4172	0.1078	0.3328	0.2078	-0.4916	0.0531	0.0930	0.7320	-0.1458	0.5899	0.5788
ENSMUSG00000055926	Gm14137	623781	predicted gene 14137 [Source:MGI Symbol;Acc:MGI:3651144]	ME0	-0.3310	0.2105	0.2540	0.3424	0.2263	0.3994	-0.1493	0.5810	-0.0666	0.8063	0.0907	0.7384	0.0956	0.7246	-0.0076	0.9776	-0.5087	0.0442	0.2386	0.3734	-0.2715	0.3091	0.3114	0.2404	0.2588	0.3331	0.0327	0.9043	0.2039	0.4488	0.3530	0.1799	-0.0347	0.8984	0.1954	0.4682	0.1854	0.4919	-0.1279	0.6370	-0.2118	0.4311	-0.2983	0.2618	-0.0058
ENSMUSG00000081572	Gm14138		predicted gene 14138 [Source:MGI Symbol;Acc:MGI:3649496]	ME0	0.3425	0.1941	-0.0916	0.7358	-0.3286	0.2139	0.0778	0.7747	0.2173	0.4189	-0.0120	0.9649	-0.2755	0.3016	0.0958	0.7242	0.5116	0.0428	-0.5337	0.0333	0.1036	0.7025	-0.3063	0.2486	-0.0459	0.8661	-0.2465	0.3573	-0.0396	0.8843	-0.3397	0.1980	0.2512	0.3480	-0.2532	0.3440	-0.2006	0.4562	0.2247	0.4027	0.0531	0.8452	0.3600	0.1707	-0.1910
ENSMUSG00000068580	Zfyve19	72008	zinc finger, FYVE domain containing 19 [Source:MGI Symbol;Acc:MGI:1919258]	ME0	-0.5580	0.0247	0.5363	0.0322	-0.0358	0.8952	0.0575	0.8323	-0.0188	0.9449	0.5143	0.0415	-0.6197	0.0105	0.2506	0.3492	0.1824	0.4989	-0.2406	0.3693	0.0563	0.8359	-0.2518	0.3468	0.2551	0.3404	-0.0067	0.9803	0.2142	0.4257	-0.1103	0.6842	0.1700	0.5291	-0.3713	0.1568	0.1800	0.5048	-0.0281	0.9176	0.0879	0.7462	0.0796	0.7695	-0.5913
ENSMUSG00000034216	Vps18	228545	VPS18 CORVET/HOPS core subunit [Source:MGI Symbol;Acc:MGI:2443626]	ME0	0.3692	0.1593	-0.7209	0.0016	0.5462	0.0286	-0.1945	0.4703	-0.3045	0.2514	-0.7928	0.0002	0.8376	0.0001	-0.4545	0.0769	-0.3571	0.1745	0.3092	0.2438	0.2074	0.4408	0.1770	0.5119	-0.5280	0.0355	0.0621	0.8194	-0.1940	0.4716	0.0037	0.9891	-0.2125	0.4294	0.6148	0.0113	-0.0362	0.8941	0.1970	0.4646	-0.0100	0.9706	-0.0532	0.8449	0.3043
ENSMUSG00000027314	Dll4	54485	delta like canonical Notch ligand 4 [Source:MGI Symbol;Acc:MGI:1859388]	ME0	-0.1490	0.5818	-0.6272	0.0093	0.5349	0.0328	0.2413	0.3680	-0.6722	0.0043	-0.3342	0.2058	0.2867	0.2817	-0.0274	0.9197	0.0167	0.9511	0.3771	0.1499	0.4611	0.0723	-0.5672	0.0219	-0.2621	0.3268	-0.0859	0.7519	-0.2933	0.2703	0.1882	0.4851	-0.1309	0.6290	0.0525	0.8470	0.3019	0.2559	0.1381	0.6101	0.1388	0.6082	0.2017	0.4537	0.1838
ENSMUSG00000014077	Chp1	56398	calcineurin-like EF hand protein 1 [Source:MGI Symbol;Acc:MGI:1927185]	ME0	-0.1648	0.5420	0.1711	0.5264	0.3929	0.1322	-0.3992	0.1255	0.0055	0.9839	-0.1976	0.4633	0.0684	0.8013	-0.3542	0.1783	0.2831	0.2880	0.0239	0.9301	0.3451	0.1905	0.4178	0.1073	0.1006	0.7108	-0.0174	0.9491	0.2160	0.4216	-0.4699	0.0663	-0.0680	0.8023	0.2667	0.3181	-0.3673	0.1617	-0.0442	0.8708	-0.3353	0.2042	-0.2350	0.3809	-0.2531
ENSMUSG00000082029	H3f3c		H3 histone, family 3C [Source:MGI Symbol;Acc:MGI:3650546]	ME0	0.4298	0.0966	0.0139	0.9593	-0.2009	0.4555	-0.2427	0.3651	0.3842	0.1418	-0.1982	0.4619	0.2966	0.2646	-0.1026	0.7053	-0.5690	0.0214	-0.2721	0.3080	-0.1999	0.4578	0.6810	0.0037	-0.0358	0.8954	0.2576	0.3355	0.0365	0.8932	0.0225	0.9342	0.1779	0.5099	0.4160	0.1090	-0.1745	0.5180	0.1157	0.6695	0.1344	0.6197	-0.4572	0.0750	-0.0577
ENSMUSG00000081416	Gm14383		predicted gene 14383 [Source:MGI Symbol;Acc:MGI:3650547]	ME0	0.1063	0.6952	0.3386	0.1996	-0.0915	0.7361	-0.3533	0.1794	0.3853	0.1406	-0.0128	0.9625	0.2059	0.4443	-0.2729	0.3065	-0.4200	0.1053	0.2645	0.3222	-0.3613	0.1691	-0.0417	0.8781	0.4900	0.0540	0.2389	0.3728	-0.1361	0.6153	-0.0544	0.8414	0.2287	0.3941	-0.2145	0.4250	0.3469	0.1881	-0.0588	0.8287	-0.1906	0.4796	-0.0375	0.8903	0.1475
ENSMUSG00000033943	Mga	29808	MAX gene associated [Source:MGI Symbol;Acc:MGI:1352483]	ME0	0.1914	0.4776	0.0132	0.9612	-0.0677	0.8032	-0.1369	0.6131	0.1772	0.5114	-0.1071	0.6930	0.2881	0.2792	-0.3146	0.2353	-0.3883	0.1372	0.3417	0.1952	-0.0852	0.7537	-0.1756	0.5153	0.0662	0.8077	0.1428	0.5978	-0.2516	0.3473	-0.0856	0.7526	-0.3083	0.2453	-0.2173	0.4188	0.2531	0.3442	0.0632	0.8161	0.2516	0.3471	-0.2972	0.2636	0.1031
ENSMUSG00000098488	Pla2g4b	211429	phospholipase A2, group IVB (cytosolic) [Source:MGI Symbol;Acc:MGI:2384819]	ME0	0.4202	0.1051	-0.1388	0.6083	0.0149	0.9563	-0.2963	0.2651	0.2437	0.3630	-0.3768	0.1502	0.3504	0.1834	-0.4307	0.0958	-0.2173	0.4189	0.4037	0.1210	-0.2118	0.4310	-0.0151	0.9557	-0.2024	0.4521	-0.0334	0.9023	0.4009	0.1238	-0.1023	0.7061	-0.1921	0.4760	0.0119	0.9652	-0.2051	0.4461	0.4454	0.0838	-0.2016	0.4541	0.0599	0.8256	0.1368
ENSMUSG00000027293	Ehd4	98878	EH-domain containing 4 [Source:MGI Symbol;Acc:MGI:1919619]	ME0	0.3541	0.1784	0.1496	0.5803	-0.1076	0.6916	-0.3961	0.1288	0.4362	0.0912	-0.2135	0.4273	-0.0568	0.8346	-0.3821	0.1441	-0.3850	0.1409	0.0798	0.7690	0.0881	0.7455	-0.4392	0.0888	0.0000	0.9999	0.1648	0.5420	0.1584	0.5579	-0.2643	0.3226	0.1011	0.7096	-0.4565	0.0755	0.0915	0.7360	0.5232	0.0376	0.0052	0.9847	-0.0298	0.9127	-0.5670
ENSMUSG00000079110	Capn3	12335	calpain 3 [Source:MGI Symbol;Acc:MGI:107437]	ME0	0.0246	0.9279	-0.0261	0.9237	0.3048	0.2511	-0.3033	0.2534	-0.0013	0.9963	-0.2852	0.2842	0.2749	0.3027	-0.1983	0.4616	-0.4060	0.1187	0.2038	0.4491	0.2309	0.3896	0.0505	0.8526	-0.4067	0.1179	0.3547	0.1776	0.1097	0.6858	0.1651	0.5412	0.3261	0.2176	0.1505	0.5779	0.2609	0.3291	0.2284	0.3948	-0.4117	0.1131	-0.1857	0.4911	-0.0468
ENSMUSG00002075096	5S_rRNA		5S ribosomal RNA [Source:RFAM;Acc:RF00001]	ME0	0.6306	0.0088	-0.2141	0.4259	-0.2105	0.4339	-0.2060	0.4440	0.3607	0.1699	-0.3638	0.1660	0.2132	0.4279	-0.3751	0.1523	0.0886	0.7443	0.1815	0.5010	-0.1138	0.6748	-0.1250	0.6445	-0.1483	0.5835	0.0122	0.9641	-0.3334	0.2069	-0.5072	0.0449	-0.0879	0.7462	-0.1318	0.6266	-0.3536	0.1792	0.0360	0.8947	0.2472	0.3559	0.2970	0.2640	-0.1788
ENSMUSG00000023216	Epb42	13828	erythrocyte membrane protein band 4.2 [Source:MGI Symbol;Acc:MGI:95402]	ME0	0.5191	0.0394	-0.0702	0.7962	-0.0296	0.9133	-0.4193	0.1059	0.3888	0.1367	-0.4239	0.1018	0.5395	0.0310	-0.5269	0.0360	-0.0519	0.8485	0.3806	0.1459	-0.2552	0.3402	0.1503	0.5784	-0.4714	0.0653	0.2301	0.3912	0.2185	0.4162	-0.3756	0.1516	-0.0209	0.9386	0.0906	0.7385	-0.0500	0.8542	-0.0395	0.8844	-0.2272	0.3975	0.2148	0.4244	0.0833
ENSMUSG00000074890	Lcmt2	329504	leucine carboxyl methyltransferase 2 [Source:MGI Symbol;Acc:MGI:1353659]	ME0	0.0360	0.8947	-0.6115	0.0118	0.5136	0.0419	0.0619	0.8199	-0.4984	0.0494	-0.4760	0.0624	0.4173	0.1078	-0.1961	0.4668	0.2752	0.3023	0.4216	0.1038	0.2876	0.2801	-0.2702	0.3115	-0.5551	0.0256	-0.2698	0.3123	-0.2893	0.2771	-0.1154	0.6705	-0.0730	0.7881	0.2391	0.3725	-0.0753	0.7817	0.3696	0.1588	-0.0241	0.9295	0.1622	0.5484	0.1404
ENSMUSG00000027259	Adal	75894	adenosine deaminase-like [Source:MGI Symbol;Acc:MGI:1923144]	ME0	0.2075	0.4406	0.3180	0.2301	-0.1829	0.4978	-0.3426	0.1939	0.4551	0.0765	-0.0213	0.9375	0.1043	0.7007	-0.3254	0.2187	-0.3363	0.2028	0.3812	0.1452	-0.2178	0.4177	0.1253	0.6438	0.5096	0.0437	-0.0951	0.7260	0.1221	0.6523	-0.1241	0.6471	-0.2308	0.3898	-0.2385	0.3736	-0.2494	0.3517	-0.2547	0.3410	-0.0781	0.7737	-0.2004	0.4568	0.1785
ENSMUSG00000027263	Tubgcp4	51885	tubulin, gamma complex associated protein 4 [Source:MGI Symbol;Acc:MGI:1196293]	ME0	0.2570	0.3367	-0.3288	0.2137	-0.1297	0.6321	0.2015	0.4542	-0.0622	0.8190	-0.1102	0.6845	0.4539	0.0774	0.1521	0.5738	-0.2655	0.3203	0.0768	0.7775	-0.4550	0.0766	0.5611	0.0237	-0.2456	0.3593	0.3195	0.2277	0.0183	0.9465	0.4642	0.0701	-0.0382	0.8883	0.5522	0.0266	0.0950	0.7265	-0.2831	0.2880	-0.0059	0.9828	0.0305	0.9107	0.5947
ENSMUSG00000084407	Gm14018		predicted gene 14018 [Source:MGI Symbol;Acc:MGI:3649456]	ME0	0.1584	0.5580	-0.4157	0.1093	0.4051	0.1195	-0.1478	0.5848	-0.2228	0.4068	-0.4880	0.0551	0.5129	0.0422	-0.4194	0.1059	0.0382	0.8883	0.4036	0.1211	0.0973	0.7199	-0.0542	0.8421	-0.0665	0.8066	0.5068	0.0451	-0.3914	0.1338	-0.1076	0.6917	-0.1723	0.5235	0.2196	0.4138	0.4173	0.1078	0.0174	0.9490	-0.2055	0.4452	0.0344	0.8995	-0.0318
ENSMUSG00000027242	Wdr76	241627	WD repeat domain 76 [Source:MGI Symbol;Acc:MGI:1926186]	ME0	0.3273	0.2159	-0.2488	0.3528	0.1792	0.5067	-0.2577	0.3353	0.0680	0.8024	-0.4386	0.0892	0.4688	0.0670	-0.3673	0.1617	-0.5144	0.0415	0.2428	0.3650	-0.1879	0.4858	0.0392	0.8853	0.1207	0.6560	-0.1402	0.6046	-0.4332	0.0937	0.1428	0.5979	-0.2351	0.3808	0.1758	0.5148	-0.0492	0.8565	-0.0607	0.8234	-0.1596	0.5550	-0.0162	0.9526	0.4040
ENSMUSG00000033411	Ctdspl2	329506	CTD (carboxy-terminal domain, RNA polymerase II, polypeptide A) small phosphatase like 2 [Source:MGI Symbol;Acc:MGI:1196405]	ME0	-0.1737	0.5199	-0.1066	0.6944	0.2297	0.3921	0.0506	0.8523	-0.2428	0.3649	-0.0485	0.8585	0.2776	0.2979	-0.1943	0.4709	0.1510	0.5766	0.5306	0.0345	0.0883	0.7450	-0.1932	0.4735	0.2162	0.4213	0.0938	0.7296	-0.1801	0.5045	0.1559	0.5642	-0.4274	0.0987	-0.1102	0.6845	0.3726	0.1552	-0.3090	0.2443	-0.3255	0.2186	-0.0943	0.7283	0.6271
ENSMUSG00000033396	Spg11	214585	SPG11, spatacsin vesicle trafficking associated [Source:MGI Symbol;Acc:MGI:2444989]	ME0	-0.2058	0.4445	0.1082	0.6901	0.4160	0.1090	-0.3184	0.2294	-0.0845	0.7556	-0.1821	0.4998	0.1962	0.4664	-0.3052	0.2504	-0.3456	0.1898	-0.0458	0.8663	0.3974	0.1274	-0.0109	0.9680	0.0532	0.8448	-0.0786	0.7722	0.3071	0.2473	-0.0541	0.8423	-0.0987	0.7161	0.0690	0.7995	0.2115	0.4316	0.3412	0.1960	-0.1837	0.4958	-0.5106	0.0433	-0.0232
ENSMUSG00000027233	Patl2	67578	protein associated with topoisomerase II homolog 2 (yeast) [Source:MGI Symbol;Acc:MGI:1914828]	ME0	0.0117	0.9658	0.1482	0.5839	0.1088	0.6885	-0.2686	0.3145	0.1384	0.6092	-0.1043	0.7007	0.0544	0.8414	-0.2317	0.3878	-0.2750	0.3027	0.3040	0.2523	0.0252	0.9262	-0.1290	0.6339	0.1781	0.5093	-0.0965	0.7222	-0.2992	0.2602	-0.4213	0.1041	0.1209	0.6556	-0.1373	0.6122	-0.3006	0.2580	-0.2796	0.2943	0.4365	0.0910	0.2679	0.3158	-0.2760
ENSMUSG00000027227	Sord	20322	sorbitol dehydrogenase [Source:MGI Symbol;Acc:MGI:98266]	ME0	0.2398	0.3710	-0.1535	0.5704	0.2422	0.3662	-0.3285	0.2141	0.0748	0.7831	-0.4174	0.1077	0.2295	0.3925	-0.4402	0.0879	0.3791	0.1476	0.1245	0.6459	0.3671	0.1619	0.1856	0.4914	0.0522	0.8478	0.1849	0.4930	-0.0722	0.7905	-0.4528	0.0782	-0.0353	0.8966	0.1565	0.5628	-0.2555	0.3396	0.1517	0.5750	-0.3796	0.1470	-0.1164	0.6676	-0.0499
ENSMUSG00000027224	Duoxa1	213696	dual oxidase maturation factor 1 [Source:MGI Symbol;Acc:MGI:2384861]	ME0	-0.0452	0.8681	-0.2303	0.3909	0.1324	0.6249	0.1430	0.5972	-0.2386	0.3736	-0.0756	0.7809	0.3147	0.2352	0.0729	0.7885	0.1103	0.6841	0.0298	0.9127	-0.4216	0.1038	0.0202	0.9408	-0.1357	0.6163	0.0791	0.7708	-0.2246	0.4029	-0.0948	0.7269	0.2898	0.2763	0.3183	0.2296	0.2757	0.3013	0.0527	0.8463	0.2484	0.3536	0.4783	0.0609	0.1008
ENSMUSG00000081219	Bambi-ps1		BMP and activin membrane-bound inhibitor, pseudogene (Xenopus laevis) [Source:MGI Symbol;Acc:MGI:1932402]	ME0	-0.3225	0.2231	-0.2601	0.3307	0.3626	0.1675	0.2200	0.4131	-0.5045	0.0463	-0.0347	0.8983	0.3061	0.2489	0.0867	0.7495	-0.1010	0.7098	0.4749	0.0631	-0.1507	0.5775	0.3036	0.2530	-0.2178	0.4177	0.3158	0.2335	0.0379	0.8891	0.5412	0.0304	-0.2666	0.3183	0.4469	0.0827	0.3377	0.2008	0.0184	0.9459	-0.2425	0.3656	-0.2510	0.3485	0.3041
ENSMUSG00000085633	Bloc1s6os		biogenesis of lysosomal organelles complex-1, subunit 6, pallidin, opposite strand [Source:MGI Symbol;Acc:MGI:1923165]	ME0	0.0498	0.8547	-0.2634	0.3242	0.0707	0.7948	0.1430	0.5973	-0.1850	0.4927	-0.1043	0.7006	-0.0557	0.8376	0.1246	0.6457	0.1922	0.4759	-0.0453	0.8678	0.0695	0.7980	0.1082	0.6900	-0.2166	0.4203	0.5016	0.0478	0.0419	0.8777	0.2215	0.4096	0.0670	0.8053	0.2032	0.4505	0.1995	0.4587	-0.0440	0.8713	-0.2450	0.3604	0.1338	0.6213	-0.3372
ENSMUSG00000027200	Sema6d	214968	sema domain, transmembrane domain (TM), and cytoplasmic domain, (semaphorin) 6D [Source:MGI Symbol;Acc:MGI:2387661]	ME0	0.1518	0.5746	-0.2869	0.2813	0.3316	0.2095	-0.1966	0.4656	-0.1170	0.6661	-0.4187	0.1065	0.4041	0.1206	-0.4280	0.0982	-0.0647	0.8119	0.6119	0.0118	0.2007	0.4561	-0.4903	0.0538	0.0690	0.7996	0.0075	0.9780	0.0101	0.9705	-0.0737	0.7863	-0.1498	0.5797	-0.1944	0.4707	0.2292	0.3932	0.0672	0.8046	-0.2451	0.3603	0.2054	0.4454	0.2807
ENSMUSG00000068394	Cep152	99100	centrosomal protein 152 [Source:MGI Symbol;Acc:MGI:2139083]	ME0	-0.4060	0.1187	0.0539	0.8427	0.1154	0.6705	0.2367	0.3775	-0.3049	0.2509	0.2517	0.3471	0.0708	0.7945	0.2709	0.3101	-0.2712	0.3096	-0.0193	0.9434	-0.1004	0.7114	0.4331	0.0938	-0.0516	0.8496	0.0677	0.8033	0.0978	0.7186	0.5733	0.0203	-0.3204	0.2263	0.3406	0.1968	0.2667	0.3181	-0.3987	0.1261	-0.0537	0.8434	-0.4525	0.0784	0.3376
ENSMUSG00000035109	Shc4	271849	SHC (Src homology 2 domain containing) family, member 4 [Source:MGI Symbol;Acc:MGI:2655364]	ME0	-0.2215	0.4096	0.1098	0.6857	0.3654	0.1640	-0.2536	0.3433	-0.0968	0.7214	-0.1246	0.6458	0.0638	0.8145	-0.1165	0.6675	-0.4924	0.0527	0.1608	0.5518	0.0521	0.8481	-0.3363	0.2029	0.1170	0.6661	-0.3046	0.2514	0.1180	0.6635	-0.0296	0.9134	0.2902	0.2755	-0.0876	0.7471	0.0702	0.7961	0.0336	0.9017	0.0902	0.7398	0.2727	0.3069	-0.2088
ENSMUSG00000027209	Fam227b	75823	family with sequence similarity 227, member B [Source:MGI Symbol;Acc:MGI:1923073]	ME0	-0.2553	0.3400	0.3896	0.1357	-0.1460	0.5896	0.0116	0.9660	0.1164	0.6678	0.3475	0.1873	-0.5012	0.0479	0.3796	0.1470	-0.2242	0.4039	-0.3105	0.2418	0.0195	0.9429	0.0456	0.8667	0.3637	0.1661	-0.1626	0.5475	0.1573	0.5608	0.0788	0.7719	0.4985	0.0494	-0.1291	0.6338	-0.2593	0.3322	-0.2501	0.3502	0.2089	0.4374	0.1607	0.5521	-0.3848
ENSMUSG00000027208	Fgf7	14178	fibroblast growth factor 7 [Source:MGI Symbol;Acc:MGI:95521]	ME0	-0.2603	0.3302	0.5034	0.0468	-0.1303	0.6306	-0.1128	0.6774	0.2105	0.4338	0.3382	0.2001	-0.6246	0.0097	0.0421	0.8769	0.0998	0.7130	-0.1969	0.4648	0.2337	0.3837	-0.4389	0.0890	0.5053	0.0459	-0.5384	0.0314	0.1557	0.5647	-0.2596	0.3315	-0.0610	0.8224	-0.6226	0.0100	-0.2873	0.2807	-0.1070	0.6934	0.0922	0.7343	0.0383	0.8881	-0.3955
ENSMUSG00000027360	Hdc	15186	histidine decarboxylase [Source:MGI Symbol;Acc:MGI:96062]	ME0	-0.2694	0.3130	0.6157	0.0111	-0.3722	0.1557	0.0260	0.9240	0.2999	0.2591	0.5557	0.0254	-0.5652	0.0225	0.3599	0.1709	-0.0982	0.7174	-0.3745	0.1529	-0.2550	0.3406	0.0492	0.8564	0.1425	0.5984	-0.1497	0.5801	0.2282	0.3954	-0.0805	0.7668	0.3261	0.2177	-0.2567	0.3371	-0.2158	0.4222	-0.3627	0.1674	0.3136	0.2369	0.2772	0.2987	-0.3442
ENSMUSG00000001998	Ap4e1	108011	adaptor-related protein complex AP-4, epsilon 1 [Source:MGI Symbol;Acc:MGI:1336993]	ME0	-0.0069	0.9797	-0.1828	0.4979	0.1645	0.5428	0.0253	0.9259	-0.1643	0.5431	-0.1364	0.6144	0.4555	0.0762	-0.2377	0.3754	-0.2303	0.3908	0.5218	0.0382	-0.2116	0.4314	0.1821	0.4997	0.1857	0.4910	0.2370	0.3769	-0.2200	0.4130	0.3277	0.2154	-0.6044	0.0131	0.1747	0.5177	0.3353	0.2043	-0.2121	0.4304	-0.1884	0.4846	-0.3607	0.1700	0.5639
ENSMUSG00000034906	Ncaph	215387	non-SMC condensin I complex, subunit H [Source:MGI Symbol;Acc:MGI:2444777]	ME0	-0.0321	0.9060	0.2894	0.2769	-0.4504	0.0800	0.1931	0.4737	0.2228	0.4068	0.4179	0.1073	-0.2041	0.4483	0.1617	0.5497	0.1338	0.6213	0.1814	0.5012	-0.2756	0.3015	-0.1678	0.5345	-0.0485	0.8583	0.0487	0.8577	0.3178	0.2304	0.2385	0.3736	-0.2783	0.2966	-0.4509	0.0796	0.2740	0.3045	-0.2614	0.3282	-0.1344	0.6196	-0.0909	0.7377	0.2436
ENSMUSG00000003660	Snrnp200	320632	small nuclear ribonucleoprotein 200 (U5) [Source:MGI Symbol;Acc:MGI:2444401]	ME0	0.0541	0.8423	-0.0920	0.7347	0.4114	0.1134	-0.3735	0.1541	-0.0328	0.9039	-0.4032	0.1215	0.5048	0.0461	-0.4604	0.0727	-0.3949	0.1301	0.1450	0.5920	0.3096	0.2433	0.2223	0.4078	-0.2058	0.4445	0.2519	0.3466	0.0732	0.7875	-0.2632	0.3246	-0.0979	0.7182	0.2981	0.2621	0.1623	0.5482	0.2176	0.4182	0.0831	0.7595	-0.4732	0.0641	-0.1621
ENSMUSG00000034850	Tmem127	69470	transmembrane protein 127 [Source:MGI Symbol;Acc:MGI:1916720]	ME0	-0.1317	0.6268	-0.2841	0.2862	0.8237	0.0001	-0.4079	0.1168	-0.3601	0.1706	-0.5993	0.0142	0.5038	0.0466	-0.5009	0.0481	-0.1960	0.4669	0.3178	0.2303	0.2646	0.3220	0.2936	0.2697	0.0539	0.8428	-0.4149	0.1100	-0.2774	0.2983	-0.3330	0.2076	-0.1751	0.5165	0.5868	0.0169	-0.5047	0.0462	0.1157	0.6696	-0.0286	0.9161	-0.0782	0.7733	0.0133
ENSMUSG00000103957	Gm10766		predicted gene 10766 [Source:MGI Symbol;Acc:MGI:3642134]	ME0	0.2929	0.2709	-0.3041	0.2522	-0.3493	0.1848	0.3604	0.1703	-0.0096	0.9717	0.0488	0.8575	-0.2012	0.4550	0.1790	0.5071	0.3686	0.1601	-0.1368	0.6134	-0.1275	0.6380	0.0408	0.8806	-0.0328	0.9041	0.4333	0.0936	-0.1149	0.6718	0.3281	0.2148	-0.3470	0.1880	-0.0267	0.9218	0.1466	0.5880	0.1835	0.4964	-0.1938	0.4720	-0.1092	0.6873	-0.0869
ENSMUSG00000046338	Gpat2	215456	glycerol-3-phosphate acyltransferase 2, mitochondrial [Source:MGI Symbol;Acc:MGI:2684962]	ME0	0.0662	0.8075	-0.4202	0.1051	0.3580	0.1734	-0.0040	0.9882	-0.3065	0.2482	-0.3674	0.1616	0.3465	0.1886	-0.2247	0.4028	0.3537	0.1789	0.1996	0.4586	0.2795	0.2944	-0.3491	0.1851	-0.3694	0.1591	-0.4320	0.0948	-0.1349	0.6185	-0.3281	0.2147	-0.0970	0.7208	0.0717	0.7918	-0.1463	0.5887	-0.0139	0.9591	0.0599	0.8257	0.4223	0.1032	0.3165
ENSMUSG00000034800	Zfp661	72180	zinc finger protein 661 [Source:MGI Symbol;Acc:MGI:1919430]	ME0	-0.0500	0.8540	0.0554	0.8385	0.3650	0.1645	-0.3704	0.1579	0.0047	0.9864	-0.2728	0.3067	0.2205	0.4118	-0.3619	0.1684	-0.3026	0.2546	0.1208	0.6559	0.4946	0.0515	-0.2545	0.3415	-0.0352	0.8972	-0.3108	0.2413	0.1661	0.5386	-0.1279	0.6368	-0.0032	0.9907	-0.1368	0.6134	0.0650	0.8109	0.3244	0.2203	-0.2256	0.4010	-0.3982	0.1266	0.0982
ENSMUSG00000027374	Mrps5	77721	mitochondrial ribosomal protein S5 [Source:MGI Symbol;Acc:MGI:1924971]	ME0	0.0005	0.9986	-0.3154	0.2341	0.1538	0.5696	0.1611	0.5511	-0.2727	0.3068	-0.1336	0.6218	0.1021	0.7067	0.0494	0.8558	-0.0383	0.8879	0.0129	0.9622	0.3401	0.1975	-0.4291	0.0972	-0.0469	0.8631	0.0201	0.9412	-0.3085	0.2450	0.0399	0.8833	0.1887	0.4840	-0.0970	0.7207	0.3179	0.2302	0.4761	0.0623	0.2352	0.3805	-0.1205	0.6567	0.0123
ENSMUSG00000027375	Mal	17153	myelin and lymphocyte protein, T cell differentiation protein [Source:MGI Symbol;Acc:MGI:892970]	ME0	-0.2546	0.3414	-0.3129	0.2380	0.2259	0.4002	0.3416	0.1954	-0.4914	0.0532	0.0248	0.9274	-0.1194	0.6597	0.2722	0.3078	0.5568	0.0251	0.1926	0.4749	0.4502	0.0802	-0.3271	0.2163	-0.2289	0.3938	-0.3065	0.2482	-0.3164	0.2325	-0.0431	0.8742	0.2082	0.4391	-0.0330	0.9034	-0.1965	0.4657	0.0609	0.8227	0.1303	0.6305	0.2074	0.4408	0.1373
ENSMUSG00000027379	Bub1	12235	BUB1, mitotic checkpoint serine/threonine kinase [Source:MGI Symbol;Acc:MGI:1100510]	ME0	-0.2788	0.2958	-0.3684	0.1603	0.2160	0.4216	0.4312	0.0954	-0.5605	0.0239	0.0543	0.8416	-0.0634	0.8155	0.3191	0.2283	0.3618	0.1685	0.4117	0.1131	0.2275	0.3969	-0.1990	0.4601	-0.3293	0.2130	-0.1668	0.5370	-0.1934	0.4730	0.1815	0.5012	0.0057	0.9831	0.0643	0.8129	-0.1128	0.6776	-0.0038	0.9890	0.2191	0.4148	0.1246	0.6458	0.0041
ENSMUSG00000027380	Acoxl	74121	acyl-Coenzyme A oxidase-like [Source:MGI Symbol;Acc:MGI:1921371]	ME0	-0.2229	0.4067	-0.2493	0.3519	0.3768	0.1503	0.0954	0.7254	-0.4089	0.1158	-0.1333	0.6226	-0.0777	0.7747	-0.0143	0.9580	0.4550	0.0766	0.1573	0.5606	0.5726	0.0204	-0.3839	0.1421	-0.0896	0.7415	-0.3079	0.2459	-0.0249	0.9272	-0.2884	0.2786	0.0844	0.7559	-0.0702	0.7961	-0.2106	0.4336	0.3736	0.1540	0.1174	0.6651	0.0944	0.7280	-0.1383
ENSMUSG00000079053	Gm14010		predicted gene 14010 [Source:MGI Symbol;Acc:MGI:3649271]	ME0	0.0486	0.8581	0.1413	0.6017	-0.2684	0.3149	0.0785	0.7727	0.1645	0.5427	0.1903	0.4802	-0.0921	0.7343	0.2408	0.3690	-0.3935	0.1316	-0.2439	0.3627	-0.1747	0.5176	0.0784	0.7729	0.3750	0.1524	0.2849	0.2849	-0.3351	0.2046	0.1062	0.6955	0.3659	0.1634	-0.0386	0.8870	0.2002	0.4573	-0.3202	0.2267	0.4191	0.1062	0.0400	0.8830	-0.1240
ENSMUSG00000027386	Fbln7	70370	fibulin 7 [Source:MGI Symbol;Acc:MGI:1917620]	ME0	0.1827	0.4982	-0.2743	0.3039	0.2087	0.4379	-0.1171	0.6658	-0.0793	0.7703	-0.3390	0.1990	0.3927	0.1324	-0.3144	0.2356	0.0965	0.7223	0.1516	0.5752	-0.3254	0.2188	0.1891	0.4830	0.3715	0.1566	-0.2515	0.3473	-0.3193	0.2280	-0.0532	0.8447	-0.2735	0.3055	0.3203	0.2266	-0.1597	0.5547	0.3167	0.2320	-0.2755	0.3017	-0.0114	0.9666	0.4931
ENSMUSG00000074807	Gm10762		predicted gene 10762 [Source:MGI Symbol;Acc:MGI:3704209]	ME0	-0.0981	0.7177	-0.1593	0.5557	0.5266	0.0361	-0.2692	0.3133	-0.2229	0.4066	-0.3711	0.1570	0.2135	0.4273	-0.1955	0.4681	0.2208	0.4112	0.1980	0.4622	0.1691	0.5314	-0.1010	0.7099	-0.3258	0.2181	-0.2712	0.3096	-0.4419	0.0866	-0.4131	0.1118	0.4797	0.0600	0.2377	0.3754	-0.2757	0.3013	-0.1314	0.6276	-0.1383	0.6094	0.5847	0.0174	-0.1716
ENSMUSG00000042851	Zc3h6	78751	zinc finger CCCH type containing 6 [Source:MGI Symbol;Acc:MGI:1926001]	ME0	-0.2184	0.4164	0.5106	0.0433	-0.1993	0.4593	-0.0929	0.7323	0.2530	0.3444	0.3617	0.1686	-0.1625	0.5476	0.2109	0.4330	-0.4974	0.0499	-0.3266	0.2170	-0.1159	0.6692	0.4558	0.0760	0.1645	0.5427	0.3821	0.1441	0.1690	0.5316	0.3448	0.1909	0.1998	0.4581	0.0495	0.8554	0.3804	0.1461	-0.2512	0.3480	-0.1291	0.6337	-0.6073	0.0126	-0.1699
ENSMUSG00000079051	Vinac1	668894	vinculin/alpha-catenin family member 1 [Source:MGI Symbol;Acc:MGI:3649276]	ME0	-0.1640	0.5439	0.2910	0.2741	0.1067	0.6940	-0.2338	0.3836	0.1100	0.6851	0.0496	0.8553	-0.0073	0.9787	-0.0660	0.8081	-0.2305	0.3904	0.1970	0.4645	-0.0393	0.8852	0.0808	0.7660	-0.2295	0.3926	-0.3659	0.1634	0.3471	0.1878	-0.0989	0.7156	0.2258	0.4004	-0.0180	0.9472	-0.2572	0.3362	0.4745	0.0633	-0.0287	0.9161	-0.2889	0.2777	-0.1502
ENSMUSG00000084826	AI847159	100048701	expressed sequence AI847159 [Source:MGI Symbol;Acc:MGI:3528181]	ME0	0.1677	0.5347	-0.4105	0.1142	0.4069	0.1178	-0.1641	0.5437	-0.2103	0.4344	-0.4976	0.0498	0.5794	0.0187	-0.3818	0.1445	-0.0323	0.9054	-0.0084	0.9755	-0.0108	0.9683	0.4539	0.0774	-0.3244	0.2203	0.3958	0.1292	0.2730	0.3062	-0.1270	0.6394	-0.3123	0.2389	0.6594	0.0055	0.1515	0.5755	0.1813	0.5016	-0.1113	0.6815	-0.0801	0.7680	-0.0500
ENSMUSG00000103532	Gm4430		predicted gene 4430 [Source:MGI Symbol;Acc:MGI:3782614]	ME0	0.1804	0.5038	-0.2294	0.3928	0.0625	0.8182	-0.0135	0.9605	-0.0424	0.8760	-0.2103	0.4343	0.0375	0.8904	-0.0594	0.8270	-0.1114	0.6814	-0.0436	0.8727	0.0360	0.8947	-0.1024	0.7059	0.0432	0.8738	0.2173	0.4189	-0.2651	0.3211	0.3370	0.2018	-0.0541	0.8423	0.0427	0.8753	0.1415	0.6010	0.0741	0.7852	-0.4332	0.0937	0.1045	0.7000	0.2105
ENSMUSG00000087528	9830144P21Rik		RIKEN cDNA 9830144P21 gene [Source:MGI Symbol;Acc:MGI:3041171]	ME0	-0.5168	0.0404	0.4154	0.1096	-0.0560	0.8367	0.1574	0.5604	-0.0878	0.7464	0.4961	0.0507	-0.2612	0.3285	0.2225	0.4076	0.0025	0.9926	0.2412	0.3682	-0.0218	0.9362	0.0358	0.8952	0.2357	0.3795	-0.1020	0.7070	0.5427	0.0298	0.3500	0.1839	-0.2910	0.2742	-0.2289	0.3939	0.1413	0.6017	-0.2924	0.2718	-0.1787	0.5078	-0.3141	0.2362	0.3000
ENSMUSG00000027398	Il1b	16176	interleukin 1 beta [Source:MGI Symbol;Acc:MGI:96543]	ME0	-0.2465	0.3575	0.6096	0.0122	-0.3746	0.1528	0.0115	0.9663	0.3145	0.2355	0.5379	0.0316	-0.3254	0.2188	0.3342	0.2059	-0.0995	0.7139	-0.4057	0.1189	-0.4045	0.1202	0.6811	0.0037	0.3234	0.2217	0.1984	0.4614	0.2843	0.2859	0.2142	0.4258	0.1705	0.5278	0.1273	0.6384	0.0200	0.9415	-0.3159	0.2333	-0.1418	0.6003	-0.3836	0.1424	-0.0573
ENSMUSG00000027401	Tgm3	21818	transglutaminase 3, E polypeptide [Source:MGI Symbol;Acc:MGI:98732]	ME0	0.0482	0.8593	0.1496	0.5803	0.0672	0.8046	-0.2650	0.3212	0.1713	0.5259	-0.1000	0.7126	0.1378	0.6109	-0.1288	0.6345	0.0221	0.9353	-0.3273	0.2159	-0.1156	0.6698	0.6497	0.0064	-0.3199	0.2271	0.2791	0.2952	0.2269	0.3980	-0.2778	0.2976	0.1546	0.5675	0.4654	0.0692	-0.0897	0.7411	-0.0345	0.8992	-0.1029	0.7045	-0.1479	0.5847	-0.4057
ENSMUSG00000074804	AU015228		expressed sequence AU015228 [Source:MGI Symbol;Acc:MGI:2139152]	ME0	0.1463	0.5888	-0.0601	0.8251	-0.3309	0.2107	0.2447	0.3611	0.0746	0.7835	0.1599	0.5543	-0.1463	0.5886	0.1171	0.6657	0.3408	0.1965	-0.2451	0.3602	-0.2306	0.3902	-0.0474	0.8617	0.2708	0.3103	-0.3725	0.1553	0.1158	0.6694	-0.0516	0.8496	-0.2562	0.3382	-0.0998	0.7132	-0.2535	0.3434	0.3672	0.1617	0.1513	0.5759	0.0079	0.9769	0.3554
ENSMUSG00000027408	Cpxm1	56264	carboxypeptidase X 1 (M14 family) [Source:MGI Symbol;Acc:MGI:1934569]	ME0	0.0642	0.8134	0.3222	0.2237	-0.3655	0.1639	-0.0208	0.9391	0.3346	0.2053	0.2610	0.3289	-0.3210	0.2254	0.1528	0.5722	-0.1505	0.5781	-0.2567	0.3373	-0.0349	0.8980	-0.3920	0.1331	0.3148	0.2350	-0.1340	0.6206	0.1297	0.6321	0.0797	0.7691	0.2400	0.3706	-0.5107	0.0432	0.1209	0.6556	-0.2707	0.3106	-0.0289	0.9154	0.2738	0.3048	0.1088
ENSMUSG00000115955	9530056E24Rik		RIKEN cDNA 9530056E24 gene [Source:MGI Symbol;Acc:MGI:2441750]	ME0	-0.0486	0.8581	-0.3377	0.2008	0.3341	0.2059	0.0521	0.8479	-0.3345	0.2053	-0.2473	0.3558	0.4267	0.0993	-0.2008	0.4559	-0.2928	0.2711	0.4597	0.0732	0.0901	0.7400	-0.3711	0.1570	0.1478	0.5849	-0.0459	0.8661	-0.3262	0.2176	0.0926	0.7330	-0.2535	0.3435	-0.0206	0.9397	0.3589	0.1722	-0.0405	0.8815	0.2469	0.3566	0.0145	0.9576	0.3407
ENSMUSG00002074874				ME0	-0.3461	0.1891	-0.0378	0.8895	0.1875	0.4868	0.1964	0.4660	-0.3325	0.2083	0.1373	0.6120	0.0161	0.9529	0.1941	0.4714	-0.2223	0.4079	0.1384	0.6092	-0.2442	0.3621	0.1744	0.5184	0.1619	0.5492	-0.3406	0.1967	0.2652	0.3209	0.1477	0.5851	-0.2084	0.4387	0.2737	0.3051	-0.2284	0.3950	-0.2338	0.3834	0.4704	0.0659	0.1742	0.5188	0.0319
ENSMUSG00000079043	Fastkd5	380601	FAST kinase domains 5 [Source:MGI Symbol;Acc:MGI:2139469]	ME0	0.2105	0.4339	-0.5839	0.0176	0.5307	0.0344	-0.1573	0.5607	-0.3234	0.2218	-0.6419	0.0073	0.7771	0.0004	-0.4349	0.0923	-0.4998	0.0487	0.5586	0.0245	0.1264	0.6409	-0.0227	0.9334	-0.3629	0.1672	0.0899	0.7405	-0.4117	0.1131	0.0728	0.7887	-0.2886	0.2783	0.3901	0.1352	0.1361	0.6151	0.0009	0.9974	0.1191	0.6604	-0.0492	0.8565	0.3072
ENSMUSG00000037703	Lzts3	241638	leucine zipper, putative tumor suppressor family member 3 [Source:MGI Symbol;Acc:MGI:2656976]	ME0	-0.1599	0.5542	0.3023	0.2551	-0.4568	0.0753	0.3144	0.2357	0.1234	0.6490	0.5341	0.0331	-0.7330	0.0012	0.4616	0.0719	0.2667	0.3180	-0.1587	0.5571	0.0566	0.8349	-0.4328	0.0940	0.2126	0.4293	-0.4322	0.0946	0.2246	0.4031	0.2323	0.3866	0.0981	0.7178	-0.6219	0.0101	-0.1998	0.4582	0.2879	0.2796	-0.0092	0.9730	-0.0702	0.7961	-0.0678
ENSMUSG00000074796	Slc4a11	269356	solute carrier family 4, sodium bicarbonate transporter-like, member 11 [Source:MGI Symbol;Acc:MGI:2138987]	ME0	0.2299	0.3918	-0.0162	0.9526	-0.4110	0.1138	0.1973	0.4639	0.1851	0.4926	0.1569	0.5618	0.0984	0.7170	0.0714	0.7927	-0.0197	0.9422	-0.3809	0.1455	-0.3972	0.1276	0.5973	0.0146	0.1292	0.6335	0.3621	0.1681	0.3140	0.2362	0.1375	0.6117	-0.5028	0.0471	0.2919	0.2727	0.1178	0.6639	-0.0785	0.7725	0.1964	0.4659	-0.3879	0.1377	0.1693
ENSMUSG00002075903	7SK		7SK RNA [Source:RFAM;Acc:RF00100]	ME0	0.2573	0.3361	-0.0402	0.8824	-0.5555	0.0255	0.3385	0.1997	0.1880	0.4858	0.2583	0.3341	-0.2466	0.3571	0.1899	0.4812	0.2419	0.3667	-0.2418	0.3669	-0.2139	0.4264	-0.1990	0.4600	-0.2371	0.3765	0.2885	0.2785	0.2752	0.3022	0.0268	0.9216	-0.2452	0.3601	-0.3135	0.2370	0.3070	0.2474	0.3592	0.1719	0.3127	0.2384	-0.1191	0.6604	-0.3401
ENSMUSG00000085566	A730017L22Rik		RIKEN cDNA A730017L22 gene [Source:MGI Symbol;Acc:MGI:3584452]	ME0	0.0667	0.8061	0.0181	0.9470	0.0621	0.8194	-0.1469	0.5873	0.0734	0.7869	-0.1115	0.6809	0.1291	0.6338	-0.3421	0.1946	-0.3336	0.2067	0.5103	0.0434	0.0461	0.8653	-0.4319	0.0948	0.1154	0.6705	0.0403	0.8821	0.2626	0.3258	-0.0293	0.9142	-0.3931	0.1320	-0.3917	0.1335	0.2518	0.3468	0.3550	0.1773	0.1037	0.7022	-0.2545	0.3414	-0.1411
ENSMUSG00000027312	Atrn	11990	attractin [Source:MGI Symbol;Acc:MGI:1341628]	ME0	0.4589	0.0738	0.1279	0.6368	-0.1836	0.4961	-0.4033	0.1214	0.5082	0.0444	-0.2385	0.3738	0.0135	0.9603	-0.4296	0.0968	-0.1342	0.6202	-0.1312	0.6282	0.0663	0.8073	-0.1051	0.6984	-0.1867	0.4888	0.3106	0.2416	0.2487	0.3529	-0.4447	0.0844	-0.0415	0.8786	-0.2353	0.3804	-0.0299	0.9124	0.3082	0.2456	-0.0094	0.9726	-0.0108	0.9683	-0.5379
ENSMUSG00000079039	Gm11037		predicted gene 11037 [Source:MGI Symbol;Acc:MGI:3779261]	ME0	0.2681	0.3154	0.3144	0.2356	-0.4384	0.0894	-0.1441	0.5944	0.5044	0.0463	0.1475	0.5857	-0.2405	0.3696	-0.1083	0.6897	0.3288	0.2137	-0.1811	0.5021	-0.1653	0.5407	0.2616	0.3278	0.2581	0.3345	0.1854	0.4918	0.2713	0.3094	-0.2740	0.3045	-0.1837	0.4959	-0.2045	0.4474	-0.1973	0.4640	-0.2284	0.3949	-0.2049	0.4465	-0.0982	0.7175	-0.2490
ENSMUSG00000048911	Rnf24	51902	ring finger protein 24 [Source:MGI Symbol;Acc:MGI:1261771]	ME0	0.0682	0.8019	-0.1037	0.7023	-0.1313	0.6279	0.1668	0.5369	-0.0308	0.9099	0.0547	0.8406	-0.2958	0.2660	0.3688	0.1598	-0.0908	0.7381	-0.2761	0.3005	0.2074	0.4409	-0.2034	0.4499	-0.0770	0.7769	-0.1062	0.6956	-0.3630	0.1671	0.0502	0.8535	0.5792	0.0187	-0.0826	0.7612	-0.2289	0.3939	-0.0568	0.8346	0.3676	0.1613	0.3071	0.2472	-0.3050
ENSMUSG00000082044	Snrpert		small nuclear ribonucleoprotein E, pseudogene [Source:MGI Symbol;Acc:MGI:3650419]	ME0	0.2744	0.3037	-0.3908	0.1345	-0.1895	0.4821	0.3059	0.2493	-0.1008	0.7103	-0.0735	0.7867	-0.0185	0.9458	0.2426	0.3652	-0.1370	0.6128	-0.0802	0.7677	-0.1551	0.5663	0.0184	0.9461	-0.2757	0.3014	-0.0444	0.8702	-0.0719	0.7914	0.2828	0.2885	0.0017	0.9949	0.1462	0.5890	-0.1238	0.6479	0.5377	0.0317	0.3373	0.2013	-0.1251	0.6443	-0.1912
ENSMUSG00000086822	5330413P13Rik	414081	RIKEN cDNA 5330413P13 gene [Source:MGI Symbol;Acc:MGI:3041161]	ME0	-0.3408	0.1965	0.5013	0.0479	0.1392	0.6072	-0.2997	0.2595	0.1390	0.6077	0.1746	0.5178	-0.1858	0.4910	-0.1268	0.6398	0.0819	0.7631	0.0281	0.9177	-0.2304	0.3906	0.3074	0.2468	0.3029	0.2542	-0.4053	0.1194	0.3938	0.1313	-0.1047	0.6995	-0.1116	0.6806	0.0396	0.8842	-0.3352	0.2043	-0.0046	0.9866	-0.4617	0.0718	-0.1199	0.6582	-0.0213
ENSMUSG00000079037	Prnp	19122	prion protein [Source:MGI Symbol;Acc:MGI:97769]	ME0	-0.6107	0.0120	-0.0474	0.8615	0.1810	0.5023	0.4771	0.0617	-0.5699	0.0212	0.3721	0.1559	-0.3698	0.1586	0.5069	0.0451	0.5009	0.0481	0.1252	0.6442	0.4426	0.0860	-0.3744	0.1531	0.0005	0.9985	-0.2950	0.2673	-0.0799	0.7688	0.1910	0.4786	0.2033	0.4502	-0.1761	0.5140	0.0165	0.9517	-0.1059	0.6963	0.1137	0.6749	0.1197	0.6589	0.1829
ENSMUSG00000082990	Gm14052		predicted gene 14052 [Source:MGI Symbol;Acc:MGI:3650009]	ME0	0.2821	0.2898	-0.1069	0.6934	0.0753	0.7817	-0.2505	0.3495	0.1517	0.5749	-0.3095	0.2434	0.2154	0.4230	-0.3360	0.2033	0.2929	0.2708	-0.0436	0.8726	0.3276	0.2155	-0.1710	0.5267	-0.2480	0.3544	0.0413	0.8792	0.2633	0.3244	-0.4275	0.0986	0.0334	0.9022	-0.0838	0.7575	-0.0252	0.9261	-0.1183	0.6625	-0.2176	0.4183	0.2869	0.2812	0.0863
ENSMUSG00000086756	Gm14051		predicted gene 14051 [Source:MGI Symbol;Acc:MGI:3650008]	ME0	0.2641	0.3230	0.0013	0.9962	-0.2861	0.2827	0.0207	0.9393	0.2298	0.3918	0.0191	0.9441	0.0913	0.7366	0.0859	0.7518	0.2665	0.3185	-0.2440	0.3624	-0.2525	0.3454	0.2998	0.2593	-0.2810	0.2918	-0.0327	0.9042	-0.2662	0.3190	-0.3342	0.2058	0.2842	0.2861	0.1764	0.5134	-0.2604	0.3300	-0.2936	0.2697	0.2438	0.3629	0.2731	0.3060	0.0369
ENSMUSG00000027342	Pcna	18538	proliferating cell nuclear antigen [Source:MGI Symbol;Acc:MGI:97503]	ME0	-0.1587	0.5573	0.2132	0.4279	0.0763	0.7789	-0.1308	0.6292	0.0472	0.8622	0.0714	0.7929	0.0618	0.8200	-0.1141	0.6740	-0.4942	0.0517	0.2626	0.3258	-0.2950	0.2673	0.2895	0.2768	0.4133	0.1116	0.0561	0.8364	-0.1527	0.5723	0.1861	0.4901	-0.2802	0.2932	0.0981	0.7179	0.0001	0.9996	-0.0255	0.9254	0.0566	0.8352	-0.4143	0.1107	-0.0358
ENSMUSG00000027353	Mcm8	66634	minichromosome maintenance 8 homologous recombination repair factor [Source:MGI Symbol;Acc:MGI:1913884]	ME0	-0.0291	0.9148	0.2965	0.2648	0.2139	0.4263	-0.4813	0.0591	0.2316	0.3882	-0.1601	0.5538	0.2950	0.2673	-0.3623	0.1678	-0.1666	0.5375	0.1047	0.6996	-0.1943	0.4708	0.4495	0.0807	0.3089	0.2443	0.1560	0.5640	-0.3426	0.1940	-0.3234	0.2218	0.1968	0.4651	0.2469	0.3567	0.0091	0.9732	-0.2339	0.3832	-0.2611	0.3287	-0.1736	0.5203	-0.0561
ENSMUSG00000027357	Crls1	66586	cardiolipin synthase 1 [Source:MGI Symbol;Acc:MGI:1913836]	ME0	0.1884	0.4848	0.0247	0.9278	-0.1545	0.5678	-0.0585	0.8295	0.1845	0.4940	-0.0293	0.9141	-0.1261	0.6417	-0.0423	0.8765	0.1276	0.6376	-0.0372	0.8912	0.1843	0.4943	0.0151	0.9559	-0.1223	0.6518	0.3856	0.1402	-0.3584	0.1729	0.0543	0.8416	0.0055	0.9838	-0.1594	0.5554	0.1580	0.5590	-0.0742	0.7847	-0.3287	0.2139	-0.2906	0.2749	-0.2612
ENSMUSG00000083689	Gm14094		predicted gene 14094 [Source:MGI Symbol;Acc:MGI:3651963]	ME0	0.1827	0.4983	-0.3843	0.1417	0.2602	0.3303	-0.0587	0.8291	-0.1746	0.5179	-0.3836	0.1425	0.0250	0.9267	-0.1122	0.6790	-0.1794	0.5061	-0.1930	0.4738	0.3096	0.2432	0.0693	0.7987	-0.1467	0.5877	0.1057	0.6968	-0.1509	0.5770	0.1645	0.5426	-0.1408	0.6031	0.2838	0.2867	-0.1707	0.5273	0.3612	0.1692	-0.1432	0.5968	-0.1277	0.6375	-0.2772
ENSMUSG00000085631	9630028H03Rik	320684	RIKEN cDNA 9630028H03 gene [Source:MGI Symbol;Acc:MGI:2444526]	ME0	0.1219	0.6529	-0.4069	0.1178	-0.0785	0.7725	0.3636	0.1663	-0.2468	0.3567	-0.0375	0.8902	0.2626	0.3257	0.3198	0.2273	-0.1655	0.5402	0.0660	0.8080	-0.3528	0.1801	0.3452	0.1903	-0.3369	0.2020	0.2642	0.3228	-0.3289	0.2136	0.6228	0.0100	0.0814	0.7643	0.4454	0.0838	0.2644	0.3223	0.1947	0.4700	-0.0398	0.8835	-0.2462	0.3581	0.3042
ENSMUSG00000039943	Plcb4	18798	phospholipase C, beta 4 [Source:MGI Symbol;Acc:MGI:107464]	ME0	-0.2449	0.3607	0.6297	0.0089	-0.6465	0.0068	0.2616	0.3277	0.3333	0.2072	0.7719	0.0005	-0.6333	0.0084	0.4525	0.0784	0.0409	0.8803	-0.1457	0.5903	-0.1888	0.4837	-0.3739	0.1537	0.2797	0.2941	-0.0037	0.9891	0.1770	0.5119	0.1916	0.4772	0.2019	0.4534	-0.7366	0.0011	0.2680	0.3156	-0.0655	0.8094	0.1479	0.5846	-0.0770	0.7768	0.0680
ENSMUSG00000085908	Gm14209		predicted gene 14209 [Source:MGI Symbol;Acc:MGI:3649779]	ME0	0.0529	0.8457	-0.3211	0.2252	0.2049	0.4466	0.0634	0.8157	-0.2323	0.3866	-0.2232	0.4059	0.0465	0.8642	-0.1978	0.4627	0.4195	0.1058	0.3431	0.1932	0.1786	0.5082	-0.5342	0.0330	-0.2423	0.3660	-0.0247	0.9277	0.1645	0.5425	-0.0994	0.7143	-0.2338	0.3835	-0.2239	0.4045	0.1811	0.5020	0.4578	0.0746	-0.2233	0.4059	0.2003	0.4571	-0.1454
ENSMUSG00000082647	Gm14056		predicted gene 14056 [Source:MGI Symbol;Acc:MGI:3649509]	ME0	0.3012	0.2569	0.3121	0.2393	-0.4659	0.0689	-0.1474	0.5859	0.5311	0.0343	0.1426	0.5983	0.0285	0.9166	-0.1471	0.5867	-0.1072	0.6928	-0.1329	0.6237	-0.3639	0.1658	0.0412	0.8795	0.2081	0.4392	0.2654	0.3205	0.4805	0.0596	0.0424	0.8762	-0.0784	0.7729	-0.2838	0.2869	0.3700	0.1583	0.3273	0.2159	-0.3025	0.2548	-0.3166	0.2322	0.1901
ENSMUSG00000062098	Btbd3	228662	BTB (POZ) domain containing 3 [Source:MGI Symbol;Acc:MGI:2385155]	ME0	-0.1895	0.4822	0.3827	0.1435	0.0451	0.8683	-0.2383	0.3741	0.1673	0.5356	0.1250	0.6445	-0.1986	0.4610	-0.2414	0.3678	-0.2602	0.3304	0.2409	0.3688	0.0976	0.7191	-0.3490	0.1852	0.2579	0.3349	-0.1651	0.5411	0.4061	0.1185	-0.2057	0.4447	-0.3177	0.2305	-0.4574	0.0748	-0.0391	0.8858	-0.1138	0.6748	0.1482	0.5840	0.0093	0.9728	-0.2987
ENSMUSG00000080006	Rps19-ps7		ribosomal protein S19, pseudogene 7 [Source:MGI Symbol;Acc:MGI:3652235]	ME0	-0.1210	0.6554	0.0302	0.9116	-0.3820	0.1443	0.4728	0.0644	-0.0786	0.7723	0.4356	0.0917	-0.4900	0.0540	0.4464	0.0831	0.0724	0.7899	-0.5789	0.0188	-0.0828	0.7604	-0.2038	0.4491	-0.0282	0.9175	0.2837	0.2870	-0.0484	0.8588	0.3144	0.2357	-0.1776	0.5104	-0.2106	0.4338	0.4511	0.0794	0.1689	0.5317	0.3397	0.1980	-0.1228	0.6505	-0.3762
ENSMUSG00000027384	Ndufaf5	69487	NADH:ubiquinone oxidoreductase complex assembly factor 5 [Source:MGI Symbol;Acc:MGI:1916737]	ME0	-0.1203	0.6572	-0.0659	0.8084	-0.2227	0.4071	0.4089	0.1158	-0.1612	0.5508	0.2970	0.2639	-0.0257	0.9248	0.4137	0.1112	0.2208	0.4113	-0.3209	0.2256	-0.4609	0.0724	0.4107	0.1140	0.3758	0.1514	0.2626	0.3258	-0.4017	0.1230	0.3415	0.1954	0.0793	0.7704	0.3327	0.2080	0.2832	0.2878	-0.1940	0.4716	0.0267	0.9219	-0.0263	0.9229	0.3894
ENSMUSG00000081731	Calr-ps		calreticulin, pseudogene [Source:MGI Symbol;Acc:MGI:3651104]	ME0	0.0515	0.8498	0.2816	0.2907	-0.6753	0.0041	0.3422	0.1945	0.2884	0.2786	0.5402	0.0307	-0.5750	0.0198	0.4947	0.0514	0.0910	0.7375	-0.5114	0.0429	-0.2473	0.3558	-0.3065	0.2483	0.4378	0.0899	0.0277	0.9188	-0.0056	0.9836	0.1693	0.5308	0.2796	0.2942	-0.4957	0.0509	0.1666	0.5375	-0.0808	0.7660	0.2743	0.3038	0.2396	0.3714	-0.0219
ENSMUSG00000027419	Pcsk2	18549	proprotein convertase subtilisin/kexin type 2 [Source:MGI Symbol;Acc:MGI:97512]	ME0	0.0297	0.9130	0.1987	0.4607	-0.0986	0.7163	-0.1298	0.6319	0.1978	0.4627	0.0597	0.8262	-0.0440	0.8714	-0.1233	0.6491	-0.3219	0.2241	0.1839	0.4953	-0.0974	0.7197	0.0705	0.7952	0.3132	0.2376	0.0523	0.8474	0.3591	0.1720	0.2960	0.2657	-0.3147	0.2351	-0.1437	0.5955	-0.0314	0.9080	0.0398	0.8836	-0.3282	0.2146	-0.2613	0.3284	0.2919
ENSMUSG00000027420	Bfsp1	12075	beaded filament structural protein 1, in lens-CP94 [Source:MGI Symbol;Acc:MGI:101770]	ME0	-0.1028	0.7049	-0.3041	0.2521	0.2009	0.4556	0.2060	0.4440	-0.3524	0.1807	-0.0850	0.7544	-0.1152	0.6711	0.0221	0.9354	0.5440	0.0294	-0.0032	0.9907	0.2415	0.3676	-0.0906	0.7385	-0.0009	0.9973	-0.0818	0.7632	0.1880	0.4857	-0.3534	0.1794	-0.2170	0.4194	0.1235	0.6487	-0.3134	0.2373	0.0197	0.9424	0.3644	0.1653	0.3729	0.1549	-0.3586
ENSMUSG00000074758	Gm5535	433481	predicted gene 5535 [Source:MGI Symbol;Acc:MGI:3645019]	ME0	-0.3731	0.1546	0.3972	0.1277	-0.3731	0.1546	0.3491	0.1851	0.0208	0.9390	0.6462	0.0068	-0.6277	0.0092	0.5867	0.0169	0.5613	0.0237	-0.2174	0.4187	-0.1350	0.6183	-0.0107	0.9686	-0.1556	0.5649	-0.2501	0.3503	0.4248	0.1009	0.1862	0.4900	0.2554	0.3398	-0.2549	0.3408	-0.1630	0.5463	-0.2321	0.3870	-0.1797	0.5055	0.2414	0.3677	0.0550
ENSMUSG00000077714	Snord17	100313519	small nucleolar RNA, C/D box 17 [Source:MGI Symbol;Acc:MGI:3819523]	ME0	0.3212	0.2251	-0.1222	0.6520	-0.1567	0.5622	-0.0423	0.8765	0.1723	0.5234	-0.1424	0.5987	0.5107	0.0432	-0.1166	0.6671	-0.1128	0.6774	0.1086	0.6888	-0.5444	0.0293	0.4732	0.0642	0.1337	0.6217	0.3360	0.2033	-0.3047	0.2512	0.0786	0.7722	-0.0010	0.9970	0.3600	0.1708	0.1831	0.4972	-0.4011	0.1237	-0.1048	0.6994	0.0826	0.7610	0.5869
ENSMUSG00000027424	Mgme1	74528	mitochondrial genome maintenance exonuclease 1 [Source:MGI Symbol;Acc:MGI:1921778]	ME0	0.1211	0.6550	-0.0688	0.8002	0.5120	0.0426	-0.5643	0.0228	0.0453	0.8676	-0.5483	0.0279	0.6311	0.0087	-0.5744	0.0200	-0.3722	0.1558	0.1149	0.6718	0.2371	0.3766	0.5835	0.0176	0.0471	0.8624	0.3681	0.1606	-0.0483	0.8590	-0.2165	0.4205	-0.0389	0.8861	0.5538	0.0260	0.0409	0.8804	-0.1465	0.5883	-0.3610	0.1695	-0.3926	0.1326	0.0755
ENSMUSG00000027425	Kat14	228714	lysine acetyltransferase 14 [Source:MGI Symbol;Acc:MGI:1917264]	ME0	0.1089	0.6880	-0.0994	0.7142	-0.2496	0.3513	0.2400	0.3705	0.0083	0.9758	0.1218	0.6532	-0.5253	0.0366	0.2222	0.4082	0.4617	0.0718	-0.3985	0.1263	0.1680	0.5341	-0.4612	0.0722	0.2464	0.3576	-0.0744	0.7843	-0.1754	0.5158	-0.1615	0.5502	0.1059	0.6964	-0.3579	0.1735	-0.1406	0.6036	0.1548	0.5671	0.1875	0.4868	0.4185	0.1067	-0.4176
ENSMUSG00000027429	Sec23b	27054	SEC23 homolog B, COPII coat complex component [Source:MGI Symbol;Acc:MGI:1350925]	ME0	-0.0216	0.9367	-0.4483	0.0816	0.1033	0.7035	0.3666	0.1625	-0.4069	0.1177	-0.0707	0.7947	0.1487	0.5827	0.1835	0.4963	0.3558	0.1762	0.4212	0.1042	0.0347	0.8984	-0.0868	0.7491	-0.3133	0.2374	0.1837	0.4958	-0.4596	0.0733	0.0706	0.7949	0.1137	0.6749	0.1544	0.5679	0.0397	0.8840	0.1775	0.5108	0.2184	0.4165	0.1148	0.6722	0.0905
ENSMUSG00000027430	Dtd1	66044	D-tyrosyl-tRNA deacylase 1 [Source:MGI Symbol;Acc:MGI:1913294]	ME0	0.2016	0.4541	0.2075	0.4406	-0.0394	0.8848	-0.3697	0.1588	0.3543	0.1782	-0.1404	0.6039	-0.3352	0.2044	-0.2736	0.3052	0.1013	0.7090	-0.2184	0.4164	0.2622	0.3265	-0.5870	0.0168	0.1819	0.5001	-0.3385	0.1997	-0.0868	0.7493	-0.3894	0.1360	0.2329	0.3854	-0.5531	0.0263	-0.1468	0.5874	0.5359	0.0324	-0.2860	0.2829	0.1001	0.7123	-0.4991
ENSMUSG00000084306	Gm11743		predicted gene 11743 [Source:MGI Symbol;Acc:MGI:3651178]	ME0	-0.0392	0.8853	0.2525	0.3453	-0.3847	0.1412	0.1713	0.5258	0.1847	0.4934	0.3671	0.1619	-0.2942	0.2687	0.3845	0.1414	-0.1609	0.5517	-0.2044	0.4477	-0.1954	0.4683	-0.1249	0.6448	0.3336	0.2066	-0.2665	0.3184	-0.1887	0.4840	0.0785	0.7725	0.4361	0.0913	-0.2483	0.3538	-0.1696	0.5301	-0.1808	0.5028	0.3879	0.1376	0.2252	0.4017	0.2053
ENSMUSG00000068154	Insm1	53626	insulinoma-associated 1 [Source:MGI Symbol;Acc:MGI:1859980]	ME0	0.1826	0.4984	-0.3625	0.1676	0.0465	0.8642	0.1333	0.6225	-0.1558	0.5646	-0.1985	0.4612	0.0719	0.7913	-0.1344	0.6196	0.4464	0.0831	0.2648	0.3216	0.3511	0.1824	-0.2801	0.2934	-0.2709	0.3101	0.3950	0.1299	-0.2214	0.4099	-0.0032	0.9905	-0.2681	0.3154	-0.1570	0.5616	0.2766	0.2997	0.0994	0.7142	-0.2495	0.3514	-0.0985	0.7167	-0.0626
[truncated: 38,185 more rows]
[truncated: 141 more columns]
